# Supplementary material for: Age-, sex- and proximal–distal-resolved multi-omics identifies regulators of intestinal aging in non-human primates
Source: Nat Aging. 2024 Feb 6;4(3):414–33. doi: 10.1038/s43587-024-00572-9 (PMC10950786; doi:10.1038/s43587-024-00572-9)
Supplement: Supplementary file 2 — List of 32 crucial regulators confirmed by our functional validation results. [file 43587_2024_572_MOESM2_ESM.xlsx]

## Sheet: Supplementary table1
Supplementary Table 1. List of 32 crucial regulators confirmed by our functional validation results.
Gene	Regulators	Descirption		Metabolites	Descirption		Phosphosite	Descirption
Gene	IMPA2	A protective gene on the gut barrier significantly reduced with age.		Trp	Trp treatment protected from intestinal atrophy, dramatically increased the fluorescence intensity of the intestinal nucleus, and significantly decreased gut leakage.		CTNND1-S349p	Mutation of S349 to E (S349E) to mimic the effect of phosphorylation significantly increased the expression of cell-cell junction proteins such as OCLN, CLDN1 and JAM1, indicating that age-associated dysregulation of CTNND1-S349p contributes to the disruption of barrier integrity.
Gene	SLC25A20	A protective gene on the gut barrier significantly reduced with age.		5-HIAA	5-HIAA treatment protected from intestinal atrophy, dramatically increased the fluorescence intensity of the intestinal nucleus, and significantly decreased gut leakage.
Gene	CPT1A	A protective gene on the gut barrier significantly reduced with age.		KYN	KYN treatment protected from intestinal atrophy, dramatically increased the fluorescence intensity of the intestinal nucleus, and significantly decreased gut leakage.
Gene	NFU1	A protective gene on the gut barrier significantly reduced with age.		KYNA	KYNA treatment protected from intestinal atrophy, dramatically increased the fluorescence intensity of the intestinal nucleus, and significantly decreased gut leakage.
Gene	CCT8	A protective gene on the gut barrier significantly reduced with age; An anti-aging gene showed reduced expression with age in the gut.		QA	QA treatment protected from intestinal atrophy, dramatically increased the fluorescence intensity of the intestinal nucleus, and significantly decreased gut leakage.
Gene	TMPPE	A protective gene on the gut barrier significantly reduced with age.		IPA	IPA treatment protected from intestinal atrophy, dramatically decreased the fluorescence intensity of the intestinal nucleus, and significantly decreased gut leakage.
Gene	HARS	A protective gene on the gut barrier significantly reduced with age.		5-HT	5HT treatment aggravated intestinal atrophy，dramatically increased the fluorescence intensity of the intestinal nucleus, and significantly dincreased gut leakage.
Gene	DTD1	A destructive gene on the gut barrier significantly increased with age.
Gene	HPX	A pro-aging gene showed increased expression with age in the gut; A destructive gene on the gut barrier significantly increased with age.
Gene	SPATA5	A destructive gene on the gut barrier significantly increased with age.
Gene	DBNL	A pro-aging gene showed increased expression with age in the gut; A destructive gene on the gut barrier significantly increased with age.
Gene	NUP35	A destructive gene on the gut barrier significantly increased with age.
Gene	SH3BGR	A pro-aging gene showed increased expression with age in the gut; A destructive gene on the gut barrier significantly increased with age.
Gene	ANKRD24	A pro-aging gene showed increased expression with age in the gut.
Gene	CABP4	A pro-aging gene showed increased expression with age in the gut.
Gene	LIPE	A pro-aging gene showed increased expression with age in the gut.
Gene	EPX	A pro-aging gene showed increased expression with age in the gut.
Gene	GADD45G	A pro-aging gene showed increased expression with age in the gut.
Gene	GATAD2B	A pro-aging gene showed increased expression with age in the gut.
Gene	PLA2G2A	A pro-aging gene showed increased expression with age in the gut.
Gene	UBAP2	A pro-aging gene showed increased expression with age in the gut.
Gene	HMGCS2	An anti-aging gene showed reduced expression with age in the gut.
Gene	PCK1	An anti-aging gene showed reduced expression with age in the gut.
Gene	SLC9A3	An anti-aging gene showed reduced expression with age in the gut.
