# Supplementary material for: Age-, sex- and proximal–distal-resolved multi-omics identifies regulators of intestinal aging in non-human primates
Source: Nat Aging. 2024 Feb 6;4(3):414–33. doi: 10.1038/s43587-024-00572-9 (PMC10950786; doi:10.1038/s43587-024-00572-9)
Supplement: Supplementary file 3 — Age-related metabolites in the gut associated with inflammaging. [file 43587_2024_572_MOESM3_ESM.xlsx]

## Sheet: Supplementary Table 2
Supplementary Table 2. Age-related metabolites in the gut associated with inflammaging.
Metabolites	Types	Effects	References	Proximal colon			Distal colon			Proximal colon						Distal colon						Proximal colon			Distal colon			Proximal colon			Distal colon			Proximal colon			Distal colon
										All		Male		Female		All		Male		Female		All			All			Male			Male			Female			Female
				All	Male	Female	All	Male	Female	M/Y	O/Y	M/Y	O/Y	M/Y	O/Y	M/Y	O/Y	M/Y	O/Y	M/Y	O/Y	Young (median)	Middle age (median)	Old (median)	Young (median)	Middle age (median)	Old (median)	Young (median)	Middle age (median)	Old (median)	Young (median)	Middle age (median)	Old (median)	Young (median)	Middle age (median)	Old (median)	Young (median)	Middle age (median)	Old (median)
Allantoin	Anti-inflammaging	Allantoin prolonged the lifespan of C. elegans and could be linked to a feedback mechanism involving oxidative stress.	Calvert, S. et al. A network pharmacology approach reveals new candidate caloric restriction mimetics in C. elegans. Aging cell 15, 256-266, doi:10.1111/acel.12432 (2016).				↑↓		↑↓	0.63	0.54	0.33	0.5	1.68	0.6	1.38	0.49	0.36	0.39	3.66	0.58	717825	450108	384845	860104	1.18606e+06	417953	705855	232774	350430	818321	291093	323095	729796	1.22855e+06	438684	860104	3.14931e+06	497483
Asymmetric dimethylarginine	Pro-inflammaging	Asymmetric dimethylarginine could predict human survival and is primarily associated with inflammation-induced endothelial dysfunction.	Pizzarelli, F. et al. Asymmetric dimethylarginine predicts survival in the elderly. Age (Dordr) 35, 2465-2475, doi:10.1007/s11357-013-9523-1 (2013).						↑↑	1.52	0.91	1.34	1.28	1.77	0.62	1.48	1.16	1.09	0.79	2.66	1.95	1.01737e+08	154444284	9.29312e+07	9.72914e+07	1.44222e+08	1.13328e+08	8.9654e+07	1.19689e+08	1.14739e+08	1.28596e+08	1.40715e+08	1.01319e+08	1.13821e+08	2.01082e+08	7.11237e+07	6.45653e+07	1.7156e+08	1.2561e+08
Sarcosine	Anti-inflammaging	Glycine and sarcosine could potentially extend lifespan by triggering autophagy and emulating methionine restriction.	Johnson, A. A. & Cuellar, T. L. Glycine and aging: Evidence and mechanisms. Ageing Res Rev 87, 101922, doi:10.1016/j.arr.2023.101922 (2023).	↑↑			↑↑			1.3	1.26	1.33	1.34	1.27	1.16	1.21	1.27	1.24	1.1	1.01	1.43	123647595	1.6051e+08	1.56137e+08	1.09373e+08	1.32015e+08	1.38963e+08	1.24314e+08	1.65208e+08	1.66378e+08	1.14734e+08	1.42281e+08	126020403	1.22981e+08	1.55813e+08	1.43038e+08	1.04802e+08	1.05871e+08	1.50253e+08
Docosahexaenoic acid(22:6)	Anti-inflammaging	DHA has been found in C.elegans and mice to possess antioxidative properties and mitigate DNA damage, thereby improving aging.	Mora, I. et al. Structured Docosahexaenoic Acid (DHA) Enhances Motility and Promotes the Antioxidant Capacity of Aged C. elegans. Cells 12, doi:10.3390/cells12151932 (2023).				—↑	↑↑		0.91	1.22	0.71	1.1	1	1.71	1.25	1.88	1.33	2.18	1.23	1.72	3.50271e+07	3.18677e+07	4.25626e+07	2.95385e+07	3.67831e+07	5.55812e+07	3.71667e+07	2.63852e+07	4.10031e+07	2.64954e+07	3.5238e+07	5.78513e+07	3.28874e+07	3.29626e+07	5.63324e+07	3.14734e+07	3.88459e+07	5.42281e+07
Eicosapentaenoic acid(20:5)	Anti-inflammaging	Eicosapentaenoic acid exhibited antioxidant stress effects and had the potential to extend lifespan.	Champigny, C. M. et al. Omega-3 Monoacylglyceride Effects on Longevity, Mitochondrial Metabolism and Oxidative Stress: Insights from Drosophila melanogaster. Marine drugs 16, doi:10.3390/md16110453 (2018).				↑↑			0.84	1	0.49	0.69	1.31	1.35	1.77	1.99	1.98	2.5	1.48	1.4	1.39971e+07	1.17216e+07	1.39305e+07	8.5159e+06	1.50801e+07	1.69631e+07	1.97315e+07	9.68716e+06	1.36315e+07	7.978e+06	1.5835e+07	1.99465e+07	1.05223e+07	1.37561e+07	1.42296e+07	9.41437e+06	1.38963e+07	1.32128e+07
Fumarate	Anti-inflammaging	Fumarate has the potential to extend lifespan by activating the nuclear translocation of the cytoprotective DAF-16/FOXO transcription factor and offering protection against oxidative stress.	Edwards, C. B., Copes, N., Brito, A. G., Canfield, J. & Bradshaw, P. C. Malate and fumarate extend lifespan in Caenorhabditis elegans. PloS One 8, e58345, doi:10.1371/journal.pone.0058345 (2013).						↓↓	0.74	0.77	0.72	0.95	0.87	0.67	0.77	0.86	1.07	1.12	0.62	0.72	2.89854e+07	2.14333e+07	2.23579e+07	2.83267e+07	2.16887e+07	2.45011e+07	2.35335e+07	1.69378e+07	2.22798e+07	2.33705e+07	2.51101e+07	2.60988e+07	3.3398e+07	2.90856e+07	2.24359e+07	3.19889e+07	1.99091e+07	2.31544e+07
Sorbitol	Anti-inflammaging	Sorbitol has the potential to extend lifespan, and antioxidant stress response might be one of the underlying mechanisms.	Chandler-Brown, D. et al. Sorbitol treatment extends lifespan and induces the osmotic stress response in Caenorhabditis elegans. Frontiers in genetics 6, 316, doi:10.3389/fgene.2015.00316 (2015).					↑↑		0.69	0.89	0.75	0.92	0.62	0.85	1.15	1.16	2.29	2.11	0.67	0.69	8.16131e+06	5.60355e+06	7.23016e+06	6.8382e+06	7.86298e+06	7.89907e+06	7.8662e+06	5.88514e+06	7.24667e+06	4.14147e+06	9.46505e+06	8.7434e+06	8.52421e+06	5.32196e+06	7.21364e+06	1.12693e+07	7.53426e+06	7.82627e+06
Glycerophosphocholine	Anti-inflammaging	Glycerophosphocholine reduces the accumulation of reactive oxygen species (ROS) during the aging process and extends lifespan.	Liu, J.-Y. et al. The Endogenous Metabolite Glycerophosphocholine Promotes Longevity and Fitness in Caenorhabditis elegans. Metabolites 12, doi:10.3390/metabo12020177 (2022).				↑↑	↑↑		0.96	0.61	0.93	0.9	0.96	0.66	1.23	1.31	1.42	1.72	1.11	1.13	4254844161	4089551620	2591287849	3288550188	4060313228	4323463931	4871908376	4541242526	4387157563	3009920100	4268620017	5185639375	3553061199	3399693963	2350672770	3288550188	3651340389	3716221976
Glycine	Anti-inflammaging	Glycine and sarcosine could potentially extend lifespan by triggering autophagy and emulating methionine restriction.	Johnson, A. A. & Cuellar, T. L. Glycine and aging: Evidence and mechanisms. Ageing Res Rev 87, 101922, doi:10.1016/j.arr.2023.101922 (2023).				↑↑		↑↑	1.3	1.08	0.87	0.89	1.51	1.12	1.67	1.34	1.2	0.95	2.1	1.7	2.86696e+07	3.71885e+07	3.092e+07	1.8211e+07	3.04984e+07	2.43372e+07	3.49687e+07	3.05518e+07	3.10277e+07	2.28687e+07	2.73881e+07	2.16656e+07	2.74833e+07	4.13853e+07	3.08124e+07	1.58778e+07	3.33375e+07	2.70506e+07
Hypotaurine	Anti-inflammaging	Hypotaurine enhances longevity and stress tolerance through stress response factors DAF-16/FOXO and SKN-1/NRF2 in Caenorhabditis elegans.	Wan, Q.-L. et al. Hypotaurine promotes longevity and stress tolerance via the stress response factors DAF-16/FOXO and SKN-1/NRF2 in Caenorhabditis elegans. Food & function 11, 347-357, doi:10.1039/c9fo02000d (2020).						↑↓	0.9	0.66	1.01	1.34	0.8	0.52	1.39	1.07	1.59	1.57	1.33	0.79	2.53104e+07	2.27034e+07	1.67302e+07	1.8935e+07	2.63087e+07	2.0207e+07	2.47222e+07	2.49301e+07	3.32219e+07	1.69374e+07	2.68642e+07	2.66072e+07	2.58987e+07	2.07062e+07	1.3374e+07	1.97365e+07	2.63087e+07	1.55403e+07
Kynurenic acid	Anti-inflammaging	KYNA has the potential to intricately influence the regulation of the aging process, potentially contributing to immunosenescence, demonstrating anti-inflammatory effects, impeding autophagy, and initiating cellular senescence. Additionally, a study showcased an extension of male Drosophila lifespan attributed to KYNA.	Salminen, A. Role of indoleamine 2,3-dioxygenase 1 (IDO1) and kynurenine pathway in the regulation of the aging process. Ageing Res Rev 75, 101573, doi:10.1016/j.arr.2022.101573 (2022). Navrotskaya, V. & Oxenkrug, G. Effect of kynurenic acid on development and aging in wild type and vermilion mutants of Drosophila melanogaster. Pharmacol Drug Dev Ther 1, doi:10.15761/PDDT.1000104 (2016).				↓↓			1.3	1.03	0.99	1.57	970.36	700.98	0.1	0.74	0.06	0.65	0.38	0.89	1.37002e+06	1.7757e+06	1.40494e+06	1.38532e+06	142149	1.01862e+06	1.71683e+06	1.69668e+06	2.69472e+06	1.61248e+06	98978.6	1.05563e+06	1911.37	1.85472e+06	1.33984e+06	1.01538e+06	390183	904769
L-Arginine	Anti-inflammaging	L-Arginine demonstrates remarkable anti-stress effects against stress-induced shortened lifespan	Pervin, M., Unno, K., Konishi, T. & Nakamura, Y. L-Arginine Exerts Excellent Anti-Stress Effects on Stress-Induced Shortened Lifespan, Cognitive Decline and Depression. International journal of molecular sciences 22, doi:10.3390/ijms22020508 (2021).				↑↑		↑↑	1.3	1.25	0.73	1.3	2.27	1.64	1.48	1.46	1.16	1.09	1.73	2.37	2.23121e+08	2.90124e+08	2.79676e+08	1.66149e+08	2.45319e+08	243276283	2.44467e+08	1.77256e+08	3.18037e+08	219240789	255111044	2.39348e+08	1.39737e+08	317273551	2.2958e+08	1.22826e+08	2.12669e+08	2.91339e+08
L-Carnitine	Anti-inflammaging	Carnitine enhances recuperation from oxidative stress and prolongs lifespan in C. elegans.	Liu, D., Zeng, X., Li, L. & Ou, Z.-L. Carnitine promotes recovery from oxidative stress and extends lifespan in C. elegans. Aging 13, 813-830, doi:10.18632/aging.202187 (2020).					↓↓		1.05	0.84	0.97	1.03	1.16	0.83	0.87	0.85	0.8	0.77	0.88	0.94	3491306030	3662955440	2926595729	3365205649	2921340441	2877052101	3950669839	3814967956	4082712023	3723479080	2974851879	2877052101	3020329681	3510942923	2515423938	3180183206	2787588178	2.98001e+09
Glutamic acid	Anti-inflammaging	Glutamate may extend cellular lifespan in yeast by enhancing the resistance to ROS stress.	Wu, Z., Song, L., Liu, S. Q. & Huang, D. Independent and additive effects of glutamic acid and methionine on yeast longevity. PloS One 8, e79319, doi:10.1371/journal.pone.0079319 (2013).					↑↑		1.18	1.12	1.24	1.32	1.08	0.99	1.23	1.27	1.43	1.28	1.02	1.24	1245300244	1474305899	1398206757	1031301073	1272383705	1311584773	1200271672	1491246604	1579373763	9.83701e+08	1408098219	1256849091	1353547575	1457365194	1335551260	1100922047	1.12705e+09	1.36844e+09
L-Proline	Anti-inflammaging	Proline is a stress protectant that can extend yeast lifespan.	Nishimura, A. et al. Longevity Regulation by Proline Oxidation in Yeast. Microorganisms 9, doi:10.3390/microorganisms9081650 (2021).				↑↑	↑↑		1.2	1.36	1.27	1.36	1.4	1.48	1.58	1.79	1.72	1.74	1.21	1.95	6.56911e+08	7.90541e+08	8.91544e+08	4.68018e+08	7.38999e+08	8.39901e+08	6.80614e+08	8.67214e+08	9.23448e+08	4.8972e+08	8.44452e+08	8.51548e+08	5.08967e+08	7.13868e+08	751863781	4.29876e+08	5.19965e+08	8.39901e+08
Galactose	Pro-inflammaging	D-Galactose could accelerat aging by producting ROS.	Azman, K. F. & Zakaria, R. D-Galactose-induced accelerated aging model: an overview. Biogerontology 20, 763-782, doi:10.1007/s10522-019-09837-y (2019).						—↓	0.84	1.07	1.43	1.17	0.67	1.21	0.99	1.23	1.19	1.2	0.75	1.02	2.5574e+08	215816059	2.73087e+08	2.38693e+08	2.37497e+08	2.9402e+08	1.73074e+08	246631497	2.02908e+08	2.07293e+08	2.47068e+08	2.49402e+08	2.78279e+08	1.87343e+08	3.36857e+08	3.07225e+08	2.31324e+08	3.13717e+08
N-Acetyl-L-cysteine	Anti-inflammaging	N-acetylcysteine is an antioxidant that slows down aging and enhances the lifespan of Drosophila melanogaste.	Brack, C., Bechter-Thüring, E. & Labuhn, M. N-acetylcysteine slows down ageing and increases the life span of Drosophila melanogaster. Cell Mol Life Sci 53, 960-966 (1997).				↑↑	↑↑		1.21	2.11	0.64	0.95	2.48	3.37	1.76	2.25	2.23	2.99	1.62	2.1	1.5001e+06	1.81351e+06	3.17139e+06	1.2083e+06	2.12142e+06	2.71714e+06	1.6912e+06	1.07962e+06	1.60487e+06	1.09295e+06	2.44073e+06	3.26676e+06	1.30901e+06	3.2447e+06	4.40691e+06	1.2083e+06	1.9596e+06	2.54168e+06
Oleic acid	Anti-inflammaging	Oleic acid has anti-inflammatory and life-prolonging effect.	Santa-María, C. et al. Update on Anti-Inflammatory Molecular Mechanisms Induced by Oleic Acid. Nutrients 15, doi:10.3390/nu15010224 (2023). Han, S. et al. Mono-unsaturated fatty acids link H3K4me3 modifiers to C. elegans lifespan. Nature 544, 185-190, doi:10.1038/nature21686 (2017).						↑↑	0.87	0.84	0.61	0.76	1.02	0.73	1.27	1.2	0.71	0.7	1.33	1.21	4178230578	3643817810	3517440241	3061995526	3903580452	3683921204	5556031960	3370238048	4224875012	5240382769	3699245333	3688510397	3856997419	3917397572	2810005469	2989114416	3961341488	3611215922
Palmitoleic acid	Anti-inflammaging	Monounsaturated fatty acids such as palmitoleic acid can extend lifespan by promoting membrane fluidity, reducing oxidative stress, enhancing energy storage, or activating signaling pathways.	Han, S. et al. Mono-unsaturated fatty acids link H3K4me3 modifiers to C. elegans lifespan. Nature 544, 185-190, doi:10.1038/nature21686 (2017).						↑↑	0.86	0.79	0.77	0.82	0.94	0.67	1.75	1.51	1.05	0.92	2	1.46	2.74465e+08	2.34973e+08	2.16161e+08	1.70427e+08	2.97916e+08	2.56511e+08	3.00873e+08	2.32399e+08	2.45719e+08	2.82606e+08	2.97916e+08	2.60962e+08	2.53103e+08	2.37548e+08	1.68639e+08	1.55316e+08	3.09963e+08	2.26139e+08
Pyruvic acid	Anti-inflammaging	Pyruvate promotes oxidative stress resistance and extend lifespan in C. elegans.	Tauffenberger, A., Fiumelli, H., Almustafa, S. & Magistretti, P. J. Lactate and pyruvate promote oxidative stress resistance through hormetic ROS signaling. Cell Death & Disease 10, 653, doi:10.1038/s41419-019-1877-6 (2019).						↓↓	0.63	0.98	0.76	1.35	0.64	0.95	0.69	0.91	1.06	1.09	0.53	0.77	1.63576e+07	1.03004e+07	1.59645e+07	1.76436e+07	1.21757e+07	1.60717e+07	1.22839e+07	9.28107e+06	1.65857e+07	1.28853e+07	1.3622e+07	1.40778e+07	1.66235e+07	1.06209e+07	1.58016e+07	2.28705e+07	1.2108e+07	1.77104e+07
Succinate	Anti-inflammaging	Succinate boosts HIF-1α gene expression, stabilizes its protein, and counteracts functional decline in stress adaptation, energy balance, and the GnRH loop, which helps moderate age-related processes.	Chen, T. T., Maevsky, E. I. & Uchitel, M. L. Maintenance of homeostasis in the aging hypothalamus: the central and peripheral roles of succinate. Frontiers in endocrinology 6, 7, doi:10.3389/fendo.2015.00007 (2015).				↑↑	↑↑		0.97	1	2.54	2.25	0.88	1.05	1.34	1.73	1.51	1.65	0.93	1.3	1.47288e+08	1.42182e+08	1.47633e+08	9.15255e+07	1.22986e+08	1.58169e+08	5.58846e+07	1.41899e+08	1.25517e+08	8.33055e+07	1.25782e+08	1.37238e+08	1.61012e+08	1.42465e+08	169685250	1.22043e+08	1.13115e+08	1.59219e+08
Sulfoacetate	Anti-inflammaging	Sulfoacetate has the potential to extend lifespan by activating the Nrf2 pathway and inhibiting NF-κB.	Santín-Márquez, R., Alarcón-Aguilar, A., López-Diazguerrero, N. E., Chondrogianni, N. & Königsberg, M. Sulforaphane - role in aging and neurodegeneration. Geroscience 41, 655-670, doi:10.1007/s11357-019-00061-7 (2019).				↓↓	↓↓		0.95	1.08	0.99	0.35	0.8	1.95	0.44	0.51	0.23	0.43	0.89	0.52	575509	549437	624262	842707	371250	433396	921767	914941	320599	1.25938e+06	293659	540286	476837	381796	927925	767987	681142	402600
Triethylamine	Anti-inflammaging	Trimethylamine modifies development, aging, and neurodegeneration in C. elegans via the DAF-11 and DAF-16 pathways.	Khanna, A. et al. Trimethylamine modulates dauer formation, neurodegeneration, and lifespan through tyra-3/daf-11 signaling in Caenorhabditis elegans. Aging cell 20, e13351, doi:10.1111/acel.13351 (2021).					—↓		0.78	1.28	0.6	1.36	1.16	1.25	1.02	0.76	0.88	0.63	1.25	0.99	3157492605	2452335899	4042880584	3440505379	3507772078	2620543307	3465235779	2089460189	4697564514	4388055896	3856807916	2764449321	2712721306	3137777599	3388196653	2.65286e+09	3303257354	2619911830
Trigonelline	Anti-inflammaging	Trigonelline prolongs the lifespan of C. elegans and retards the advancement of age-related diseases by activating AMPK, DAF-16, and HSF-1 .	Zeng, W.-Y. et al. Trigonelline Extends the Lifespan of C. Elegans and Delays the Progression of Age-Related Diseases by Activating AMPK, DAF-16, and HSF-1. Oxidative medicine and cellular longevity 2021, 7656834, doi:10.1155/2021/7656834 (2021).	↑↑			↑↑		↑↑	3.93	3.5	4.48	8.56	3.53	2.81	3.23	2.66	1.46	1.47	4.47	3.49	5.10056e+06	2.00248e+07	1.78405e+07	5.02228e+06	1.62239e+07	1.33787e+07	4.29279e+06	1.92213e+07	3.67413e+07	7.31391e+06	1.06858e+07	1.0727e+07	5.90833e+06	2.08283e+07	1.66198e+07	5.02228e+06	2.24497e+07	1.75448e+07
Valproic acid(8:0)	Anti-inflammaging	Valproic acid could potentially stimulate the formation of dauer larvae and the nuclear localization of DAF-16, thus extending the lifespan of C. elegans.	Evason, K., Collins, J. J., Huang, C., Hughes, S. & Kornfeld, K. Valproic acid extends Caenorhabditis elegans lifespan. Aging cell 7, 305-317, doi:10.1111/j.1474-9726.2008.00375.x (2008).				↑↑	↑↑	↑↑	1.42	6.67	0.68	2.23	2.21	12.28	2.02	3.13	3.35	3.13	1.53	5.09	3.64828e+06	5.18554e+06	2.43412e+07	3.92784e+06	7.92737e+06	1.22804e+07	4.07237e+06	2.77718e+06	9.10165e+06	3.92784e+06	1.31483e+07	1.22804e+07	3.2242e+06	7.11386e+06	3.95807e+07	3.7381e+06	5.70543e+06	1.90217e+07
				Description	White cell: significantly change in three age stages (p < 0.05); Grey cell: not significantly change in three age stages (p ≥ 0.05). Compared to young: — no significant change; ↓ significantly down; ↑ significantly up; Significantly change means foldchange ≥ 1.2 or ≤ 0.83. The first and second symbols represent the change from middle-aged to young and the change from old age to young respectively.
