# Supplementary material for: Age-, sex- and proximal–distal-resolved multi-omics identifies regulators of intestinal aging in non-human primates
Source: Nat Aging. 2024 Feb 6;4(3):414–33. doi: 10.1038/s43587-024-00572-9 (PMC10950786; doi:10.1038/s43587-024-00572-9)
Supplement: Supplementary file 4 — Statistical source data. [file 43587_2024_572_MOESM4_ESM.xlsx]

## Sheet: Fig 1a
	Sample information and multi-omics information of Macaca fascicularis large intestinal tissue samples (related to Fig. 1a).
	Macaca fascicularis ID	Macaca fascicularis Sample ID	Proteome Batch	Age	Location	Region	Gender	Transcriptome	Proteome	Phosphoproteome	Metabolome
	A04	2-22-A	5	Middle age	Ascending colon	Proximal	Female	1	1	1	1
	A04	2-22-D	7	Middle age	Descending colon	Distal	Female	1	1	1	1
	A04	2-22-R	8	Middle age	Rectum	Distal	Female	1	1	1	1
	A04	2-22-T	6	Middle age	Transverse colon	Proximal	Female	1	1	1	1
	A06	2-25-A	5	Middle age	Ascending colon	Proximal	Female	1	1	1	1
	A06	2-25-D	7	Middle age	Descending colon	Distal	Female	1	1	1	1
	A06	2-25-R	8	Middle age	Rectum	Distal	Female	1	1	1	1
	A06	2-25-T	6	Middle age	Transverse colon	Distal	Female	1	1	1	1
	A20	3-28-A	5	Middle age	Ascending colon	Proximal	Female	1	1	NA	1
	A20	3-28-D	7	Middle age	Descending colon	Distal	Female	1	1	1	1
	A20	3-28-R	8	Middle age	Rectum	Distal	Female	1	1	NA	NA
	A20	3-28-T	6	Middle age	Transverse colon	Distal	Female	1	1	1	1
	A26	F-A	NA	Middle age	Ascending colon	Proximal	Female	1	NA	1	1
	A26	F-D	NA	Middle age	Descending colon	Distal	Female	1	NA	1	1
	A26	F-R	NA	Middle age	Rectum	Distal	Female	1	NA	1	1
	A26	F-T	NA	Middle age	Transverse colon	Proximal	Female	1	NA	1	1
	A08	2-2-A	1	Middle age	Ascending colon	Proximal	Male	1	1	1	1
	A08	2-2-D	3	Middle age	Descending colon	Distal	Male	1	1	1	1
	A08	2-2-R	4	Middle age	Rectum	Distal	Male	1	1	1	1
	A08	2-2-T	2	Middle age	Transverse colon	Proximal	Male	1	1	NA	1
	A15	3-15-A	1	Middle age	Ascending colon	Proximal	Male	1	1	1	1
	A15	3-15-D	3	Middle age	Descending colon	Distal	Male	1	1	1	1
	A15	3-15-R	4	Middle age	Rectum	Distal	Male	1	1	1	1
	A15	3-15-T	2	Middle age	Transverse colon	Distal	Male	1	1	1	1
	A22	3-3-A	1	Middle age	Ascending colon	Proximal	Male	1	1	1	1
	A22	3-3-D	3	Middle age	Descending colon	Distal	Male	1	1	1	1
	A22	3-3-R	4	Middle age	Rectum	Distal	Male	1	1	1	1
	A22	3-3-T	2	Middle age	Transverse colon	Distal	Male	1	1	1	1
	A10	2-3-A	NA	Middle age	Ascending colon	Proximal	Male	NA	NA	1	1
	A10	2-3-D	NA	Middle age	Descending colon	Distal	Male	NA	NA	1	1
	A10	2-3-R	NA	Middle age	Rectum	Distal	Male	NA	NA	1	1
	A10	2-3-T	NA	Middle age	Transverse colon	Distal	Male	NA	NA	1	1
	A09	2-30-A	5	Old	Ascending colon	Proximal	Female	1	1	1	1
	A09	2-30-D	7	Old	Descending colon	Distal	Female	1	1	1	1
	A09	2-30-R	8	Old	Rectum	Distal	Female	1	1	1	1
	A09	2-30-T	6	Old	Transverse colon	Distal	Female	1	1	NA	1
	A16	3-18-A	5	Old	Ascending colon	Proximal	Female	1	1	1	1
	A16	3-18-D	7	Old	Descending colon	Distal	Female	1	1	1	1
	A16	3-18-R	8	Old	Rectum	Distal	Female	1	1	1	1
	A16	3-18-T	6	Old	Transverse colon	Distal	Female	1	1	1	1
	A19	3-25-A	5	Old	Ascending colon	Proximal	Female	1	1	1	NA
	A17	3-19-R	9	Old	Rectum	Distal	Female	1	1	1	1
	A17	3-19-T	9	Old	Transverse colon	Distal	Female	1	1	NA	1
	A19	3-25-D	7	Old	Descending colon	Distal	Female	1	1	1	NA
	A19	3-25-T	6	Old	Transverse colon	Proximal	Female	1	1	1	NA
	A19	3-25-R	8	Old	Rectum	Distal	Female	1	1	1	NA
	A21	3-2-D	3	Old	Descending colon	Distal	Male	1	1	1	1
	A21	3-2-A	1	Old	Ascending colon	Proximal	Male	1	1	1	1
	A23	3-4-A	1	Old	Ascending colon	Proximal	Male	1	1	1	1
	A24	3-7-A	1	Old	Ascending colon	Proximal	Male	1	1	1	1
	A23	3-4-T	2	Old	Transverse colon	Proximal	Male	1	1	1	1
	A24	3-7-T	2	Old	Transverse colon	Proximal	Male	1	1	1	1
	A17	3-19-A	9	Old	Ascending colon	Proximal	Female	NA	1	NA	1
	A23	3-4-D	3	Old	Descending colon	Distal	Male	1	1	1	1
	A24	3-7-D	3	Old	Descending colon	Distal	Male	1	1	1	1
	A21	3-2-R	4	Old	Rectum	Distal	Male	1	1	1	1
	A23	3-4-R	4	Old	Rectum	Distal	Male	1	1	1	NA
	A24	3-7-R	4	Old	Rectum	Distal	Male	1	1	1	1
	A21	3-2-T	2	Old	Transverse colon	Distal	Male	1	1	1	1
	A17	3-19-D	9	Old	Descending colon	Distal	Female	NA	1	NA	1
	A14	3-13-D	NA	Old	Descending colon	Distal	Male	NA	NA	1	1
	A25	3-8-D	NA	Old	Descending colon	Distal	Male	NA	NA	1	1
	A14	3-13-R	NA	Old	Rectum	Distal	Male	NA	NA	1	1
	A14	3-13-A	NA	Old	Ascending colon	Proximal	Male	NA	NA	1	1
	A25	3-8-R	NA	Old	Rectum	Distal	Male	NA	NA	1	1
	A25	3-8-A	NA	Old	Ascending colon	Proximal	Male	NA	NA	NA	1
	A14	3-13-T	NA	Old	Transverse colon	Proximal	Male	NA	NA	1	1
	A25	3-8-T	NA	Old	Transverse colon	Proximal	Male	NA	NA	1	1
	A02	2-18-A	5	Young	Ascending colon	Proximal	Female	1	1	1	1
	A02	2-18-D	7	Young	Descending colon	Distal	Female	1	1	NA	1
	A02	2-18-R	8	Young	Rectum	Distal	Female	1	1	1	1
	A02	2-18-T	6	Young	Transverse colon	Distal	Female	1	1	NA	1
	A03	2-20-A	5	Young	Ascending colon	Proximal	Female	1	1	1	1
	A03	2-20-D	7	Young	Descending colon	Distal	Female	1	1	1	1
	A03	2-20-R	8	Young	Rectum	Distal	Female	1	1	1	1
	A03	2-20-T	6	Young	Transverse colon	Distal	Female	1	1	NA	1
	A05	2-23-A	5	Young	Ascending colon	Proximal	Female	1	1	1	1
	A05	2-23-D	7	Young	Descending colon	Distal	Female	1	1	1	1
	A05	2-23-R	8	Young	Rectum	Distal	Female	1	1	1	1
	A05	2-23-T	6	Young	Transverse colon	Distal	Female	1	1	1	1
	A07	2-29-A	9	Young	Ascending colon	Proximal	Female	1	1	1	1
	A07	2-29-D	9	Young	Descending colon	Distal	Female	1	1	1	1
	A07	2-29-R	9	Young	Rectum	Distal	Female	1	1	1	1
	A07	2-29-T	9	Young	Transverse colon	Proximal	Female	1	1	1	1
	A01	2-16-A	1	Young	Ascending colon	Proximal	Male	1	1	1	1
	A01	2-16-D	3	Young	Descending colon	Distal	Male	1	1	1	1
	A01	2-16-R	4	Young	Rectum	Distal	Male	1	1	1	1
	A01	2-16-T	2	Young	Transverse colon	Proximal	Male	1	1	1	1
	A11	2-7-A	1	Young	Ascending colon	Proximal	Male	1	1	NA	1
	A11	2-7-D	3	Young	Descending colon	Distal	Male	1	1	1	1
	A11	2-7-R	4	Young	Rectum	Distal	Male	1	1	NA	1
	A11	2-7-T	2	Young	Transverse colon	Proximal	Male	1	1	NA	1
	A12	2-8-A	1	Young	Ascending colon	Proximal	Male	1	1	NA	1
	A12	2-8-D	3	Young	Descending colon	Distal	Male	1	1	1	1
	A12	2-8-R	4	Young	Rectum	Distal	Male	1	1	1	1
	A12	2-8-T	2	Young	Transverse colon	Proximal	Male	1	1	NA	1
	A13	2-9-A	NA	Young	Ascending colon	Proximal	Male	NA	NA	1	1
	A13	2-9-D	NA	Young	Descending colon	Distal	Male	NA	NA	1	1
	A13	2-9-R	NA	Young	Rectum	Distal	Male	NA	NA	1	1
	A13	2-9-T	NA	Young	Transverse colon	Distal	Male	NA	NA	1	1
	A18	3-1-A	NA	Young	Ascending colon	Proximal	Male	NA	NA	1	1
	A18	3-1-D	NA	Young	Descending colon	Distal	Male	NA	NA	1	1
	A18	3-1-R	NA	Young	Rectum	Distal	Male	NA	NA	1	1
	A18	3-1-T	NA	Young	Transverse colon	Distal	Male	NA	NA	1	1

## Sheet: Fig 1b
	List of tissue samples used in the correlation analysis and the correlation analysis results between the transcriptome and proteome using common gene products (related to Fig. 1b).
	Samples used in the correlation analysis between transcriptome and proteome					Uniprot ID	Gene names	Pearson correlation coefficient	p value	FDR
	2-8-A					A0A023JCR5	GSTP1	0.336886	0.00273632	0.0231107
	2-8-T					A0A0A7KUP9	GAPDH	0.125663	0.276166	0.51159
	2-7-A					A0A0K0N4X4	OAS1	0.0683946	0.554496	0.747629
	2-16-A					A0A171P0Z2	CES1	0.0184826	0.873239	0.93732
	2-16-T					A2V9Y3	PDCD6	0.327232	0.00367348	0.0285552
	2-18-A					A5HLX2	PSMB9	0.653	1.22564e-10	1.51571e-08
	2-29-A					B3Y602	DES	0.231728	0.0425768	0.158503
	2-29-T					C0SJM5	GSTO1	0.506155	2.65056e-06	8.79426e-05
	2-20-A					C0SJM7	MGST1	0.40397	0.000269028	0.00393514
	2-23-A					E5FGN6	NHEJ1	-0.014017	0.903696	0.955437
	2-8-D					G7NT94	RER1	0.0717331	0.535284	0.734912
	2-8-R					G7NTA4	ARHGEF16	0.136967	0.234899	0.464675
	2-7-D					G7NTA9	LRRC47	-0.132831	0.24947	0.482021
	2-7-R					G7NTB4	ACOT7	0.330983	0.00327993	0.0265684
	2-16-D					G7NTC9	PARK7	0.00530888	0.963451	0.982961
	2-16-R					G7NTD9	H6PD	0.390527	0.000445855	0.00596569
	2-18-D					G7NTE4	RBBP4	0.0366268	0.751814	0.866897
	2-18-R					G7NTF3	AK2	0.317606	0.00488282	0.0346553
	2-18-T					G7NTH2	PSMB2	0.36316	0.00116964	0.0125613
	2-29-R					G7NTH6	LOC102146235	0.0386232	0.738758	0.859673
	2-20-D					G7NTI0	ADPRHL2	0.149449	0.194541	0.413932
	2-20-R					G7NTI2	TRAPPC3	0.202105	0.0779517	0.237597
	2-20-T					G7NTI7	MRPS15	-0.104031	0.367915	0.607384
	2-23-D					G7NTK9	BCL10	0.013953	0.904134	0.955611
	2-23-R					G7NTL0	DDAH1	0.0636028	0.582635	0.764544
	2-23-T					G7NTL5	CLCA1	0.00358853	0.97529	0.989843
	2-2-A					G7NTL6	CLCA4	0.677762	1.28676e-11	2.76383e-09
	2-2-T					G7NTL9	SH3GLB1	-0.110846	0.337196	0.574881
	3-15-A					G7NTM2	PKN2	0.0407887	0.724679	0.851055
	3-3-A					G7NTP5	GCLM	-0.0422494	0.715234	0.845559
	2-25-A					G7NTQ8	ACP6	0.346142	0.00204496	0.0190102
	2-22-A					G7NTR8	BOLA1	0.00451735	0.968897	0.986038
	2-22-T					G7NTS3	VPS45	0.0770323	0.505482	0.716262
	3-28-A					G7NTT0	PRPF3	-0.250398	0.0280626	0.121061
	2-2-D					G7NTT2	TARS2	0.26618	0.0192891	0.092829
	2-2-R					G7NTT3	ECM1	0.200015	0.0811444	0.243493
	3-15-D					G7NTU1	THEM4	0.249224	0.0288319	0.123207
	3-15-R					G7NTU2	S100A10	-0.0107169	0.926297	0.968293
	3-15-T					G7NTU4	S100A11	0.439741	6.29494e-05	0.00120609
	3-3-D					G7NTV2	PARP1	0.206403	0.0717027	0.224746
	3-3-R					G7NTV5	ACBD3	0.0374395	0.746491	0.864247
	3-3-T					G7NTV9	LBR	0.0435018	0.707169	0.839429
	2-25-D					G7NTW2	WDR26	0.0412298	0.721822	0.849591
	2-25-R					G7NTX5	BROX	0.325872	0.00382638	0.0290261
	2-25-T					G7NTX7	MIA3	-0.161302	0.161074	0.374128
	2-22-D					G7NTY4	RAB3GAP2	0.0931403	0.420423	0.653866
	2-22-R					G7NTY6	EPRS	0.207587	0.0700531	0.221274
	3-28-D					G7NU00	QSOX1	0.0616002	0.594584	0.77351
	3-28-R					G7NU02	TOR1AIP1	0.119924	0.298864	0.535646
	3-28-T					G7NU04	TOR1AIP2	0.0818681	0.479051	0.700158
	3-4-A					G7NU40	GPA33	0.101472	0.379881	0.616664
	3-4-T					G7NU54	LZIC	0.0127125	0.912622	0.959653
	3-7-T					G7NU56	UBE4B	0.0199276	0.863421	0.931436
	3-2-A					G7NU62	MTOR	-0.0576435	0.618512	0.788865
	2-30-A					G7NU86	LOC102124387	0.0137597	0.905457	0.956307
	3-25-A					G7NUB5	RRAGC	-0.006199	0.957328	0.981202
	3-25-T					G7NUC1	PABPC4	0.01889	0.870469	0.93533
	3-19-A					G7NUD2	ZMPSTE24	0.134244	0.244427	0.475675
	3-18-A					G7NUE2	CTPS1	-0.00673585	0.953637	0.9803
	3-4-D					G7NUG4	S100A6	-0.0963898	0.404322	0.639798
	3-4-R					G7NUG6	S100A4	0.44342	5.37058e-05	0.00105372
	3-7-D					G7NUG9	S100A16	0.220983	0.0534399	0.185253
	3-7-R					G7NUH0	S100A14	0.032028	0.78215	0.886831
	3-2-D					G7NUH1	S100A13	0.196755	0.0863299	0.253968
	3-2-R					G7NUH5	ILF2	0.0756899	0.512949	0.719537
	3-2-T					G7NUI3	UBAP2L	-0.241074	0.03468	0.139163
	2-30-D					G7NUJ1	ADAR	0.11825	0.305708	0.543613
	2-30-R					G7NUJ4	PBXIP1	-0.10401	0.368016	0.607384
	2-30-T					G7NUJ6	SHC1	0.0614259	0.59563	0.773698
	3-25-D					G7NUK3	CENPF	0.186059	0.105203	0.287737
	3-25-R					G7NUP5	LOC102142263	-0.0697912	0.546419	0.742817
	3-19-D					G7NUQ0	PIGR	0.0658809	0.569176	0.758096
	3-19-R					G7NUQ9	SDHB	0.0899403	0.436632	0.669131
	3-19-T					G7NUR0	PADI2	0.526694	8.63554e-07	3.30754e-05
	3-18-D					G7NUR5	RCC2	0.133337	0.247657	0.479908
	3-18-R					G7NUS2	ALDH4A1	0.167591	0.145149	0.350832
	3-18-T					G7NUS4	EMC1	0.0576316	0.618584	0.788865
						G7NUS8	CAPZB	0.017317	0.881174	0.94212
	Note: 77 samples simultaneously with proteome and transcriptome data were used to assess the correlation between mRNA and protein expression.					G7NUU7	DDOST	0.091964	0.426341	0.658304
						G7NUV0	HP1BP3	0.0938487	0.416881	0.649993
						G7NUV1	EIF4G3	0.035246	0.760886	0.873959
						G7NUY4	ERI3	-0.0705486	0.542063	0.738856
						G7NUZ6	HECTD3	0.346159	0.00204386	0.0190102
						G7NUZ7	UROD	-0.0726958	0.529807	0.731501
						G7NV12	CNN3	-0.076793	0.506808	0.716262
						G7NV17	DPYD	0.235125	0.03955	0.151127
						G7NV22	AGL	0.223068	0.0511706	0.179714
						G7NV32	VCAM1	0.365681	0.00107392	0.0116709
						G7NV43	LOC102144707	0.223672	0.0505287	0.178535
						G7NV47	CLCC1	0.000883021	0.993919	0.997095
						G7NV55	PSMA5	0.187671	0.102169	0.28364
						G7NV67	DAP3	0.260616	0.0220673	0.101989
						G7NV72	ARHGEF2	-0.0217083	0.85135	0.925133
						G7NV76	RAB25	-0.0278963	0.809685	0.901835
						G7NV78	LMNA	0.139501	0.226271	0.453356
						G7NVB3	EIF2D	-0.0731345	0.527319	0.730311
						G7NVE2	PLEKHA6	0.161502	0.16055	0.37343
						G7NVF0	ZC3H11A	-0.107443	0.352329	0.590495
						G7NVF3	ATP2B4	0.0166042	0.886031	0.945353
						G7NVF5	PRELP	0.115257	0.318197	0.554231
						G7NVG3	DPT	-0.126853	0.271605	0.50604
						G7NVG8	PRRC2C	-0.352222	0.00168082	0.0168226
						G7NVI4	DARS2	0.0880423	0.446411	0.675813
						G7NVM5	CMPK1	0.199206	0.0824065	0.245997
						G7NVN5	FAF1	-0.0550785	0.634239	0.798375
						G7NVN6	TXNDC12	0.0210693	0.855678	0.926806
						G7NVN9	CC2D1B	0.29508	0.00918058	0.0544276
						G7NVP8	SCP2	0.359674	0.00131472	0.0138283
						G7NVQ2	C1H1orf123	-0.184674	0.107865	0.291908
						G7NVR3	MRPL37	0.155469	0.17697	0.394438
						G7NVR7	HTT	0.153256	0.18329	0.400946
						G7NVR9	MFSD10	0.0561085	0.627904	0.79432
						G7NVS0	ADD1	-0.17233	0.133954	0.333699
						G7NVT2	HSPG2	0.16299	0.156679	0.370541
						G7NVU0	C1QB	0.143047	0.21457	0.440031
						G7NVU1	EPHB2	-0.0220404	0.849103	0.924302
						G7NVU2	KDM1A	-0.012883	0.911455	0.959653
						G7NVU3	LUZP1	0.107453	0.352284	0.590495
						G7NVV1	LYPLA2	0.161778	0.159828	0.373076
						G7NVW3	CLIC4	-0.0214235	0.853279	0.926618
						G7NVY2	ACOT11	0.372156	0.000859732	0.00966547
						G7NVY5	PARS2	0.0895717	0.438522	0.669513
						G7NVZ2	USP24	0.2612	0.0217606	0.100686
						G7NW12	DOCK7	-0.242783	0.0333776	0.135536
						G7NW22	JAK1	0.23975	0.0357183	0.141796
						G7NW34	GNAI3	0.0645569	0.57698	0.76326
						G7NW36	AMPD2	0.0444076	0.701356	0.836773
						G7NW58	RAP1A	0.0166394	0.885791	0.945353
						G7NW62	CTTNBP2NL	-0.0310613	0.78857	0.890715
						G7NW66	MOV10	0.136424	0.236777	0.466865
						G7NWA9	CADM1	0.126833	0.271682	0.50604
						G7NWB8	TAGLN2	0.28077	0.0133826	0.070836
						G7NWC4	ATP1A2	0.261594	0.0215556	0.100154
						G7NWD0	COPA	-0.0197726	0.864473	0.931591
						G7NWE0	PPP1R12B	-0.0857767	0.458242	0.685125
						G7NWE6	RNPEP	0.207839	0.0697067	0.220522
						G7NWE8	LMOD1	0.0183063	0.874438	0.938103
						G7NWF0	IPO9	0.0132546	0.908912	0.958963
						G7NWF3	CSRP1	0.0237736	0.837393	0.917263
						G7NWF6	LOC102135846	0.379284	0.000669386	0.00795925
						G7NWH5	PTPRC	0.149802	0.193478	0.412938
						G7NWH7	NEK7	-0.0167018	0.885366	0.945353
						G7NWI7	CFH	-0.0986041	0.393561	0.629605
						G7NWK7	AHCTF1	-0.00417851	0.971229	0.987441
						G7NWL0	ADSS	0.390229	0.000450768	0.00599213
						G7NWN6	HEATR1	0.0411953	0.722046	0.849591
						G7NWR8	SDF4	0.0853189	0.460653	0.687108
						G7NWU5	WASF2	-0.206328	0.0718086	0.224905
						G7NWU9	STX12	0.365959	0.0010638	0.0116567
						G7NWV0	PPP1R8	-0.164403	0.153069	0.36403
						G7NWV6	ATPIF1	0.0177127	0.878479	0.940433
						G7NWV7	SRSF4	-0.148158	0.198468	0.418577
						G7NWW7	FABP3	0.241755	0.0341563	0.137739
						G7NWX0	TINAGL1	-0.0112862	0.922394	0.965931
						G7NWY8	GNG12	0.270785	0.0172214	0.085292
						G7NWZ3	SRSF11	-0.284066	0.01229	0.0667851
						G7NWZ8	NEGR1	0.129522	0.261567	0.494496
						G7NX01	CRYZ	0.109856	0.341556	0.579339
						G7NX28	BICD2	0.00374262	0.974229	0.989259
						G7NX32	PRKACB	0.00216699	0.985077	0.995231
						G7NX35	CSDE1	-0.18003	0.117173	0.307777
						G7NX47	ATP1A1	0.298882	0.00828014	0.0507517
						G7NX51	PTGFRN	-0.168979	0.141799	0.346517
						G7NX63	WARS2	0.269851	0.0176245	0.0869716
						G7NX69	HMGCS2	0.797616	3.89741e-18	7.95267e-15
						G7NX73	SEC22B	0.151538	0.188307	0.406174
						G7NX84	PEX11B	0.337753	0.00266361	0.022708
						G7NX90	ITLN1	0.263778	0.0204491	0.0967517
						G7NX99	PFDN2	0.229232	0.0449211	0.165007
						G7NXA1	UFC1	0.356673	0.00145245	0.0148931
						G7NXB1	MPZ	0.233473	0.0409987	0.155642
						G7NXD7	CDC73	-0.284302	0.0122148	0.0667318
						G7NXE0	UCHL5	0.0311083	0.788257	0.890608
						G7NXF1	TPR	-0.171325	0.136271	0.337248
						G7NXG3	NCF2	0.114243	0.322505	0.558161
						G7NXG7	LAMC1	0.0196904	0.865031	0.931591
						G7NXG8	DHX9	0.0582951	0.614543	0.786499
						G7NXH7	GLUL	0.254515	0.0254993	0.112744
						G7NXI9	GGPS1	0.0616129	0.594508	0.77351
						G7NXK1	TSNAX	-0.0172718	0.881481	0.942201
						G7NXL4	NUP133	-0.0973701	0.399537	0.63444
						G7NXL8	RAB4A	0.261563	0.021572	0.100154
						G7NXN8	ADPRH	0.296632	0.00880325	0.0528324
						G7NXP4	PLA2G4A	0.104554	0.365499	0.604867
						G7NXP8	NDUFB4	-0.0353305	0.760329	0.873959
						G7NXQ9	GOLGB1	-0.236226	0.0386077	0.149061
						G7NXR7	CCDC58	0.30673	0.00666245	0.043713
						G7NXR8	FAM162A	0.407975	0.000230481	0.00343514
						G7NXS0	KPNA1	0.0608654	0.598997	0.776746
						G7NXS1	DTX3L	0.135549	0.239827	0.470093
						G7NXU0	UBA7	0.314874	0.00528478	0.0367341
						G7NXU3	USP4	-0.045225	0.696125	0.834573
						G7NXU7	QARS	0.0899715	0.436473	0.669131
						G7NXU9	IMPDH2	0.141353	0.220107	0.446308
						G7NXV5	SLC25A20	0.372659	0.000844832	0.00955058
						G7NXV6	PRKAR2A	0.193045	0.0925454	0.265598
						G7NXW1	DHX30	0.0283214	0.806841	0.900388
						G7NXW2	SMARCC1	-0.12015	0.297948	0.535033
						G7NXX3	NCK1	-0.0312189	0.787522	0.890218
						G7NXX5	STAG1	-0.0196556	0.865268	0.931591
						G7NXZ6	DNAJC13	0.206595	0.0714326	0.224547
						G7NXZ9	MRPL3	0.0705006	0.542339	0.738856
						G7NY00	NUDT16	0.28125	0.0132185	0.0703321
						G7NY03	PIK3R4	-0.116964	0.311038	0.546896
						G7NY19	RFTN1	0.349566	0.001832	0.0174682
						G7NY31	LTF	0.294775	0.00925662	0.05459
						G7NY38	FYCO1	0.0252834	0.827221	0.911909
						G7NY42	SACM1L	0.136457	0.236664	0.466865
						G7NY44	LARS2	0.133792	0.246031	0.477665
						G7NY46	CLEC3B	0.213573	0.0621776	0.20447
						G7NY57	ANO10	0.360013	0.00129996	0.0137083
						G7NY83	GOLPH3	-0.0765616	0.508093	0.71674
						G7NY85	ZFR	-0.00156062	0.989253	0.996011
						G7NY94	TOP2B	0.0816788	0.480072	0.700158
						G7NYB2	STT3B	0.236441	0.0384259	0.148782
						G7NYB4	GPD1L	0.258735	0.0230807	0.105243
						G7NYC3	CLASP2	0.0663575	0.566378	0.75561
						G7NYC4	CLASP2	0.0663575	0.566378	0.75561
						G7NYC5	PDCD6IP	0.325746	0.00384075	0.0290261
						G7NYC7	PARP14	0.267945	0.0184727	0.090067
						G7NYD1	PDIA5	0.161486	0.16059	0.37343
						G7NYE0	UMPS	0.161882	0.159554	0.373076
						G7NYE1	ITGB5	-0.248032	0.0296314	0.124888
						G7NYG4	NUP210	0.180415	0.116378	0.30747
						G7NYH8	ATG7	0.0685697	0.55348	0.747629
						G7NYI5	RPL14	-0.307585	0.00650446	0.0428441
						G7NYK6	OXSR1	-0.0756784	0.513013	0.719537
						G7NYK7	MYD88	0.156701	0.17352	0.389603
						G7NYL0	PLCD1	-0.0104703	0.927988	0.969069
						G7NYL1	VILL	0.328146	0.00357395	0.0282661
						G7NYL3	GOLGA4	0.0602899	0.602463	0.77904
						G7NYL4	LRRFIP2	0.0896373	0.438186	0.669383
						G7NYL6	EPM2AIP1	0.328836	0.00350034	0.0277916
						G7NYM0	FETUB	0.0146896	0.899099	0.953103
						G7NYM2	DNAJB11	0.411953	0.000197276	0.00310843
						G7NYM7	IGF2BP2	0.24317	0.0330883	0.135033
						G7NYP1	LPP	-0.033878	0.769904	0.878395
						G7NYQ1	CCDC50	-0.123263	0.285515	0.521336
						G7NYR0	OPA1	0.0857624	0.458317	0.685125
						G7NYR9	ACAP2	0.075573	0.513602	0.719537
						G7NYS0	PPP1R2	0.0454858	0.694459	0.833849
						G7NYS2	BDH1	0.410019	0.000212828	0.00324086
						G7NYS7	PAK2	-0.216392	0.058726	0.195968
						G7NYT7	SEC13	0.0602152	0.602913	0.779128
						G7NYU6	ARPC4	-0.0212515	0.854443	0.926806
						G7NYW6	ITPR1	0.0396334	0.73218	0.854698
						G7NYW9	CRBN	0.136906	0.23511	0.464865
						G7NYX0	TRNT1	0.0402067	0.728454	0.851812
						G7NYY7	EHHADH	0.483023	8.61556e-06	0.000234265
						G7NYZ8	EIF4G1	0.101952	0.377618	0.614703
						G7NYZ9	PSMD2	0.0365092	0.752586	0.867354
						G7NZ14	MCCC1	0.357902	0.00139454	0.0144444
						G7NZ30	GNB4	-0.0823625	0.476392	0.698833
						G7NZ35	TBL1XR1	0.163658	0.154964	0.367252
						G7NZ41	PCYT1A	0.0898959	0.43686	0.669228
						G7NZ49	GBE1	0.232298	0.0420559	0.157893
						G7NZ52	CHMP2B	0.239192	0.0361634	0.142914
						G7NZ79	CPOX	0.0768105	0.506711	0.716262
						G7NZ87	NIT2	0.40744	0.000235319	0.00349213
						G7NZ96	SUCLG2	0.232234	0.0421142	0.157906
						G7NZB2	FAM3D	0.304134	0.00716379	0.0458364
						G7NZB6	PDHB	-0.129063	0.263275	0.496499
						G7NZC2	FLNB	0.380441	0.000642389	0.00775675
						G7NZC3	SLMAP	0.061506	0.595149	0.773689
						G7NZC5	ARF4	0.0673993	0.560287	0.751901
						G7NZC6	PDE12	0.339462	0.00252546	0.0217895
						G7NZD1	APPL1	0.265732	0.0195008	0.0936268
						G7NZF8	SEC62	-0.30246	0.00750428	0.0472607
						G7NZG8	GOLIM4	0.0934002	0.419122	0.65234
						G7NZH0	PDCD10	0.0867568	0.453103	0.68052
						G7NZI4	SMC4	0.24407	0.0324241	0.133801
						G7NZJ1	GFM1	0.185864	0.105575	0.288194
						G7NZK4	GMPS	0.0539724	0.641073	0.802521
						G7NZL0	DHX36	-0.125894	0.275277	0.510639
						G7NZL7	EDF1	0.0314506	0.785983	0.889023
						G7NZM4	EIF2A	-0.157335	0.171765	0.387706
						G7NZN4	CP	0.0853275	0.460608	0.687108
						G7NZN8	CPA3	0.255316	0.0250246	0.111491
						G7NZP3	ABI3BP	0.215434	0.0598819	0.198359
						G7NZP7	TRMT10C	0.0578612	0.617185	0.788088
						G7NZR3	CD47	0.312547	0.00565011	0.0385587
						G7NZS7	ATG3	0.0242775	0.833995	0.916051
						G7NZT6	NAA50	0.0487293	0.673861	0.823855
						G7NZT7	ATP6V1A	0.0965799	0.403391	0.638821
						G7NZU2	CHDH	0.0377274	0.744608	0.863771
						G7NZU6	PRKCD	0.263346	0.0206645	0.0974932
						G7NZV1	ITIH3	0.132227	0.251651	0.484885
						G7NZV6	PBRM1	-0.284432	0.0121734	0.0665949
						G7NZV8	STAB1	0.206483	0.0715903	0.224566
						G7NZW4	WDR82	-0.018274	0.874659	0.938103
						G7NZX2	PCBP4	0.0405149	0.726455	0.851424
						G7NZX4	PARP3	0.589523	1.69156e-08	1.04595e-06
						G7NZX9	RAD54L2	-0.259907	0.0224447	0.102918
						G7NZY3	CDNF	-0.116365	0.313537	0.549397
						G7P009	PLS1	0.343986	0.00219018	0.019731
						G7P011	XRN1	0.227325	0.0467832	0.169407
						G7P026	RBP1	0.476668	1.17367e-05	0.000303149
						G7P028	COPB2	0.0639231	0.580734	0.764015
						G7P042	COL6A2	0.134586	0.243216	0.47491
						G7P043	COL6A1	0.143151	0.214233	0.439796
						G7P049	ITGB2	0.178548	0.120271	0.313554
						G7P054	PFKL	0.340441	0.00244921	0.0214031
						G7P058	C3H21orf33	0.473293	1.37961e-05	0.000351887
						G7P061	AGPAT3	0.127794	0.268038	0.502463
						G7P094	BAIAP2L1	0.176511	0.124629	0.320027
						G7P098	TRRAP	0.297529	0.00859126	0.0521105
						G7P0A3	ARPC1B	0.359369	0.00132817	0.0138981
						G7P0A4	PDAP1	0.164611	0.152543	0.363202
						G7P0A5	BUD31	0.227166	0.0469413	0.169529
						G7P0C4	COPS6	-0.203584	0.0757536	0.233674
						G7P0E8	ELMO1	0.135235	0.240929	0.471574
						G7P0F6	NT5C3A	0.493271	5.16522e-06	0.000156143
						G7P0F7	FKBP9	0.247151	0.030234	0.126978
						G7P0G0	AVL9	0.0740063	0.522395	0.72676
						G7P0H3	GGCT	0.447889	4.41764e-05	0.000919816
						G7P0I2	HIBADH	-0.110523	0.338616	0.576508
						G7P0I5	LSM8	0.0516535	0.655495	0.813091
						G7P0J3	AASS	0.120486	0.296589	0.533913
						G7P0K0	WASL	-0.0193955	0.867034	0.932621
						G7P0L2	SND1	0.220509	0.053967	0.186644
						G7P0M3	FLNC	0.218854	0.0558409	0.19118
						G7P0M5	TNPO3	0.194478	0.0901047	0.261349
						G7P0T1	AGR3	0.201981	0.0781379	0.237597
						G7P0T2	AGR2	0.497716	4.1159e-06	0.000129208
						G7P0T5	ANKMY2	0.105911	0.359275	0.597718
						G7P0U6	COPG2	0.141679	0.219032	0.444712
						G7P0V1	CHCHD3	-0.0494985	0.669011	0.821161
						G7P0V2	EXOC4	-0.0382774	0.741015	0.860529
						G7P0V6	CALD1	0.0142639	0.902009	0.954147
						G7P0W1	WDR91	0.114828	0.320014	0.555735
						G7P0W5	NUP205	0.224352	0.0498136	0.177258
						G7P0W7	MTPN	0.0870127	0.451766	0.68052
						G7P0X7	ZC3HAV1	-0.0341847	0.76788	0.877055
						G7P0Z9	PSMG1	-0.0780861	0.499659	0.71317
						G7P114	CBR3	0.285998	0.0116862	0.0647981
						G7P128	ATP5O	-0.265205	0.0197529	0.094393
						G7P139	AP1S1	0.0408556	0.724246	0.851036
						G7P142	PLOD3	0.116682	0.312212	0.547806
						G7P161	YWHAG	-0.0724657	0.531113	0.732007
						G7P164	MDH2	0.0644772	0.577451	0.763388
						G7P175	BAZ1B	-0.0385164	0.739455	0.860238
						G7P177	TBL2	-0.0446355	0.699896	0.836189
						G7P182	ABHD11	0.193394	0.0919457	0.26462
						G7P185	GTF2I	-0.136242	0.23741	0.467151
						G7P186	NCF1	0.0996349	0.38861	0.625116
						G7P197	SCIN	0.31686	0.00498983	0.0351701
						G7P1A7	MIOS	0.203165	0.0763709	0.234691
						G7P1A8	COL28A1	0.357266	0.00142425	0.0146777
						G7P1C7	SGCE	0.0956318	0.408045	0.643941
						G7P1C9	COL1A2	0.119436	0.30085	0.537691
						G7P1D7	CDK6	0.168621	0.142658	0.347781
						G7P1E6	AGK	0.00739461	0.949108	0.978603
						G7P1E9	SSBP1	0.0129795	0.910795	0.959653
						G7P1I1	ZYX	0.124362	0.281208	0.516708
						G7P1J3	PDIA4	0.451407	3.78056e-05	0.000799402
						G7P1M5	GABPA	0.103678	0.369551	0.608611
						G7P1M7	MRPL39	0.259291	0.0227771	0.104208
						G7P1N5	CXADR	0.402564	0.000283914	0.00409418
						G7P1P9	SBDS	0.0176883	0.878645	0.940433
						G7P1Q9	NIPSNAP1	-0.226606	0.0475024	0.171101
						G7P1R3	LANCL2	0.31219	0.00570806	0.0388243
						G7P1R4	EGFR	0.415149	0.000173852	0.00281574
						G7P1S6	UPP1	0.49292	5.25803e-06	0.00015778
						G7P1T5	TBRG4	-0.0830359	0.472782	0.696291
						G7P1U2	AKAP9	0.0249426	0.829514	0.913204
						G7P1V3	SRI	0.62196	1.56621e-09	1.42038e-07
						G7P1W8	CACNA2D1	-0.0715117	0.536548	0.734912
						G7P1X4	GNAI2	-0.0445979	0.700137	0.836189
						G7P1Y4	ARMC10	-0.170874	0.137321	0.339093
						G7P201	GIMAP8	0.295046	0.00918908	0.0544276
						G7P202	GIMAP7	0.27813	0.0143176	0.0750406
						G7P203	GIMAP4	0.558014	1.34544e-07	6.77869e-06
						G7P211	AOC1	0.341473	0.0023711	0.0208995
						G7P213	ABCB8	0.146119	0.204784	0.427963
						G7P225	NUB1	0.310107	0.00605699	0.0406555
						G7P229	RHEB	-0.0101063	0.930485	0.970434
						G7P249	SUN1	0.130348	0.258512	0.491744
						G7P285	AIMP2	0.113734	0.32468	0.56033
						G7P293	TMED4	-0.00131972	0.990911	0.996037
						G7P296	NUDCD3	0.119425	0.300895	0.537691
						G7P298	YKT6	0.00925533	0.936326	0.974285
						G7P2A6	BLVRA	0.102495	0.375069	0.611259
						G7P2F0	NAMPT	0.471221	1.52229e-05	0.000376513
						G7P2F2	TNC	0.22145	0.052925	0.183819
						G7P2F5	PRKAR2B	0.456919	2.95186e-05	0.000647663
						G7P2F7	COG5	0.170558	0.138061	0.339823
						G7P2G1	SLC26A3	0.605055	5.59593e-09	4.22907e-07
						G7P2G3	LAMB1	0.0787534	0.495989	0.71147
						G7P2I2	TES	-0.128527	0.265277	0.499353
						G7P2J9	UBE3C	0.0122101	0.916063	0.961783
						G7P2K1	ESYT2	0.100977	0.382222	0.618497
						G7P2S2	SLC39A7	-0.101083	0.381719	0.618172
						G7P2S7	PFDN6	0.235286	0.0394108	0.150877
						G7P2S9	TAPBP	0.383391	0.00057801	0.00721364
						G7P2T6	ITPR3	0.345494	0.00208766	0.0191589
						G7P2T8	LEMD2	0.242839	0.0333357	0.135536
						G7P2U6	ANKS1A	0.173317	0.131706	0.329957
						G7P2W7	DST	0.15074	0.190673	0.408685
						G7P2X2	RAB23	0.0693858	0.548758	0.743984
						G7P2X8	OSBP	0.0948928	0.411694	0.647197
						G7P306	FUCA2	0.315015	0.00526335	0.0366548
						G7P314	VTA1	-0.0344149	0.766361	0.876301
						G7P321	HEBP2	0.0752841	0.515218	0.720811
						G7P357	ENPP1	0.459387	2.6387e-05	0.000601594
						G7P362	EPB41L2	-0.0843445	0.465809	0.692267
						G7P368	ARHGAP18	0.344863	0.00213001	0.0194464
						G7P370	PTPRK	0.238366	0.0368307	0.144664
						G7P375	ECHDC1	0.276002	0.0151119	0.0779666
						G7P398	MAN1A1	-0.0728409	0.528983	0.731501
						G7P3A4	GOPC	0.0882593	0.445287	0.675242
						G7P3A6	FKBP5	0.184789	0.107642	0.291498
						G7P3B2	MAPK14	-0.106243	0.357763	0.596661
						G7P3B3	MAPK13	0.319974	0.00455647	0.0328533
						G7P3B9	STK38	0.186962	0.103495	0.285572
						G7P3E4	DAAM2	-0.0962225	0.405142	0.640599
						G7P3F2	OARD1	-0.0925413	0.42343	0.656478
						G7P3G4	CD109	0.0503526	0.663641	0.818718
						G7P3G5	COL12A1	0.108898	0.345809	0.584125
						G7P3G7	TMEM30A	0.255041	0.0251867	0.111935
						G7P3G9	MYO6	0.217453	0.057468	0.194145
						G7P3I2	PGM3	0.0807909	0.484874	0.701785
						G7P3J1	NT5E	-0.0476317	0.680806	0.82637
						G7P3L4	RWDD1	-0.0494366	0.669401	0.821355
						G7P3M4	LAMA4	0.0143514	0.90141	0.953905
						G7P3P2	MICAL1	0.190735	0.0965913	0.273363
						G7P3Q6	SNX3	0.0579509	0.616638	0.787884
						G7P3R0	EXOC2	-0.0080402	0.944672	0.977734
						G7P3Y6	TBCC	0.176617	0.1244	0.319897
						G7P3Y8	PPP2R5D	-0.230664	0.0435637	0.160894
						G7P3Z3	MRPL2	0.0413488	0.721053	0.849591
						G7P3Z4	KLC4	0.0943767	0.414254	0.648662
						G7P408	SLC35B2	-0.123461	0.284735	0.520959
						G7P434	COQ3	-0.0774793	0.503007	0.714504
						G7P441	ASCC3	0.174332	0.129425	0.326643
						G7P446	BVES	0.0683872	0.554539	0.747629
						G7P448	PREP	0.153788	0.181754	0.399428
						G7P450	ATG5	-0.149316	0.194944	0.414437
						G7P451	RTN4IP1	0.180073	0.117085	0.307777
						G7P457	SEC63	-0.123874	0.283115	0.519277
						G7P458	EZR	0.155612	0.176566	0.393752
						G7P474	IGF2R	-0.205845	0.0724904	0.226515
						G7P489	RNASET2	-0.0426829	0.712439	0.843966
						G7P497	MLLT4	0.233834	0.0406788	0.15486
						G7P4A9	PSMB1	0.0733667	0.526005	0.729649
						G7P4B6	SERPINB1	0.223426	0.0507895	0.179093
						G7P4B7	SERPINB9	0.374219	0.000800128	0.00914656
						G7P4C6	FARS2	0.00763321	0.947468	0.978346
						G7P4C8	F13A1	0.358413	0.00137108	0.0142376
						G7P4G1	SIRT5	0.379593	0.000662086	0.00794698
						G7P4H5	CAP2	0.101721	0.378704	0.615844
						G7P4H8	KIF13A	-0.272953	0.0163159	0.0824076
						G7P4I0	TPMT	0.591161	1.50944e-08	9.62504e-07
						G7P4I2	DEK	0.173735	0.130762	0.328596
						G7P4J5	ALDH5A1	0.303583	0.00727421	0.0463845
						G7P4K7	SCGN	0.500671	3.53275e-06	0.000114422
						G7P4L6	ABCF1	-0.00138921	0.990433	0.996011
						G7P4M4	FLOT1	-0.0345031	0.765779	0.876301
						G7P4M7	VARS2	0.114081	0.323195	0.558644
						G7P4P6	AIF1	0.419715	0.00014481	0.00242201
						G7P4P8	BAG6	-0.0922999	0.424646	0.657534
						G7P4Q2	CSNK2B	-0.12964	0.261127	0.494496
						G7P4Q6	TNXB	0.159361	0.166244	0.381575
						G7P4R6	CLIC5	0.482054	9.03535e-06	0.000242587
						G7P4S9	CD2AP	0.16265	0.157559	0.371031
						G7P4V1	MCM3	0.201909	0.0782461	0.237597
						G7P4V9	GSTA4	0.229145	0.0450053	0.165168
						G7P4Y1	SYNE1	0.0877113	0.448129	0.677607
						G7P504	RAB32	0.0226473	0.844999	0.92155
						G7P508	UTRN	-0.0299624	0.795885	0.894767
						G7P515	FRYL	0.0776511	0.502058	0.713902
						G7P531	ANTXR2	0.00163198	0.988761	0.996011
						G7P536	ANXA3	0.0456602	0.693346	0.832954
						G7P539	MRPL1	-0.00872591	0.939961	0.976793
						G7P552	SCARB2	0.162369	0.158285	0.37167
						G7P560	NAAA	0.418306	0.000153255	0.00253212
						G7P562	USO1	-0.0454161	0.694904	0.834089
						G7P574	GRPEL1	0.355566	0.00150649	0.0153699
						G7P581	WFS1	-0.195179	0.0889277	0.259606
						G7P597	WDR1	0.117892	0.307188	0.544585
						G7P5B7	LAP3	0.321084	0.00441031	0.0320417
						G7P5C4	DHX15	0.135028	0.241657	0.472773
						G7P5E2	PGM2	0.0836178	0.469674	0.693646
						G7P5E3	TBC1D1	0.0342212	0.767639	0.877025
						G7P5E8	FAM114A1	0.370132	0.000922073	0.0102534
						G7P5F7	UGDH	0.464079	2.12681e-05	0.00051056
						G7P5F9	UBE2K	-0.149585	0.194132	0.413546
						G7P5G0	PDS5A	0.202879	0.0767953	0.235053
						G7P5G6	RBM47	0.302511	0.00749367	0.0472607
						G7P5H2	TMEM33	0.141288	0.22032	0.446438
						G7P5I3	GNPDA2	0.146538	0.203476	0.426056
						G7P5M4	SLC4A4	0.415405	0.00017209	0.00281574
						G7P5M8	RUFY3	0.130735	0.257087	0.490817
						G7P5P8	SULT1B1	0.541783	3.61002e-07	1.58414e-05
						G7P5Q8	UBA6	-0.143184	0.214126	0.439796
						G7P5R6	POLR2B	0.0495387	0.668758	0.821161
						G7P5S6	EXOC1	-0.0344182	0.766339	0.876301
						G7P5U4	SGCB	0.239363	0.0360266	0.142604
						G7P5X9	PDLIM5	0.480598	9.70164e-06	0.000255435
						G7P5Y4	RAP1GDS1	0.131376	0.254742	0.488535
						G7P5Z0	ADH7	0.339244	0.0025427	0.0218919
						G7P601	PPP3CA	0.157095	0.172427	0.388106
						G7P604	NFKB1	0.131202	0.255376	0.489126
						G7P619	PAPSS1	0.130453	0.258125	0.491328
						G7P622	HADH	0.57554	4.36154e-08	2.40533e-06
						G7P627	SEC24B	0.0647621	0.575767	0.762397
						G7P629	CASP6	0.0577352	0.617953	0.788822
						G7P649	ANK2	0.254982	0.0252217	0.111935
						G7P650	CAMK2D	0.119414	0.300939	0.537691
						G7P660	SEC24D	0.293419	0.00960028	0.0560497
						G7P661	SYNPO2	-0.0603649	0.60201	0.77904
						G7P667	PDE5A	0.0828979	0.47352	0.697127
						G7P692	HSPA4L	0.0842768	0.466168	0.692361
						G7P6A3	GPHN	0.225859	0.0482578	0.172906
						G7P6A8	NAA15	0.103086	0.372309	0.610228
						G7P6B0	SETD7	-0.0726066	0.530313	0.731645
						G7P6B6	ELMOD2	0.367777	0.000999797	0.0110275
						G7P6C5	SMARCA5	-0.181247	0.114677	0.304597
						G7P6E3	NBEA	0.117416	0.309158	0.545236
						G7P6F3	ARFIP1	0.182017	0.113117	0.301719
						G7P6F6	PLRG1	-0.141796	0.218648	0.444492
						G7P6H5	ETFDH	0.725418	8.53432e-14	3.86984e-11
						G7P6J3	DDX60	0.75571	1.96754e-15	2.00738e-12
						G7P6J9	KRT18	0.22325	0.0509764	0.179186
						G7P6L8	CDKN2AIP	0.277526	0.0145393	0.0756824
						G7P6M2	TRAPPC11	0.18758	0.102339	0.283727
						G7P6N1	ACSL1	0.215655	0.0596129	0.19795
						G7P6N3	SLC25A5	-0.175221	0.127452	0.323464
						G7P6P1	PDLIM3	0.138331	0.230227	0.458543
						G7P6P2	SORBS2	-0.134497	0.243529	0.474984
						G7P6Q3	GEMIN5	0.143637	0.212665	0.43885
						G7P6Q4	MRPL22	-0.117917	0.307081	0.544585
						G7P6Q5	SGCD	0.224483	0.0496761	0.177055
						G7P6R1	CYFIP2	0.495381	4.63915e-06	0.000142349
						G7P6R7	CLINT1	0.169389	0.140822	0.344638
						G7P6S1	UBLCP1	0.268263	0.0183288	0.0895806
						G7P6U2	MAT2B	0.0343126	0.767036	0.876582
						G7P6V2	DOCK2	0.303279	0.00733594	0.0464666
						G7P6W0	NPM1	0.143772	0.212231	0.438631
						G7P6W5	STK10	0.189631	0.0985735	0.276598
						G7P6W8	SH3PXD2B	0.0128346	0.911787	0.959653
						G7P6X0	ERGIC1	0.303004	0.00739198	0.0466977
						G7P6Y2	SFXN1	0.0797143	0.490731	0.706203
						G7P6Z0	FAF2	-0.0293181	0.800182	0.897373
						G7P6Z7	HK3	0.479637	1.0166e-05	0.000265945
						G7P703	LMAN2	0.247137	0.0302441	0.126978
						G7P708	PDLIM7	0.0440985	0.703338	0.83708
						G7P728	CANX	0.240531	0.0351028	0.140308
						G7P731	TBC1D9B	0.028742	0.804029	0.899463
						G7P754	CLPTM1L	0.0466616	0.686966	0.829484
						G7P773	NSUN2	0.209872	0.0669575	0.214991
						G7P784	CMBL	0.242537	0.0335626	0.136152
						G7P7D0	NIPBL	-0.00657457	0.954745	0.981171
						G7P7D4	NUP155	0.207112	0.0707122	0.223011
						G7P7E4	DAB2	0.187445	0.102591	0.284231
						G7P7E7	PRKAA1	-0.000746168	0.994861	0.99755
						G7P7E9	C7	0.386649	0.000513768	0.00665615
						G7P7F3	OXCT1	0.241923	0.0340279	0.137357
						G7P7G7	PAIP1	-0.154176	0.180642	0.398839
						G7P7G8	NNT	0.193088	0.0924719	0.265598
						G7P7H5	ITGA1	-0.0454794	0.6945	0.833849
						G7P7H7	NDUFS4	-0.145083	0.208051	0.431753
						G7P7I4	GZMA	0.312365	0.00567954	0.0386949
						G7P7I8	DHX29	-0.120955	0.2947	0.531684
						G7P7K3	PDE4D	0.0082213	0.943427	0.977438
						G7P7M2	PPWD1	0.121372	0.293024	0.529363
						G7P7N1	PIK3R1	-0.150931	0.190103	0.407952
						G7P7P5	MAP1B	0.217891	0.0569549	0.19289
						G7P7P6	MRPS27	0.112159	0.331469	0.568611
						G7P7Q2	BTF3	-0.161684	0.160073	0.373076
						G7P7S3	IQGAP2	0.0443616	0.701651	0.836773
						G7P7T2	TBCA	-0.0116876	0.919642	0.963558
						G7P7T4	AP3B1	0.0877091	0.44814	0.677607
						G7P7T5	SCAMP3	0.00714034	0.950856	0.978674
						G7P7T7	ARSB	0.249496	0.0286523	0.122697
						G7P7V7	CKMT2	0.338702	0.00258605	0.0221251
						G7P7W1	RPS23	-0.258688	0.0231069	0.105245
						G7P7W5	VCAN	0.327023	0.0036966	0.0285716
						G7P7Z5	CAST	0.286464	0.0115447	0.0641876
						G7P7Z6	ERAP1	0.477793	1.11164e-05	0.000288956
						G7P7Z7	ERAP2	0.554251	1.69933e-07	7.97122e-06
						G7P7Z8	LNPEP	0.145163	0.207796	0.43156
						G7P809	PPIP5K2	0.202493	0.0773707	0.236517
						G7P817	MAN2A1	0.138399	0.229996	0.458307
						G7P826	PGGT1B	0.0739564	0.522676	0.72676
						G7P829	TICAM2	0.163366	0.155711	0.368595
						G7P838	TNFAIP8	0.114858	0.319887	0.555735
						G7P839	HSD17B4	0.463087	2.22663e-05	0.000522234
						G7P857	ALDH7A1	0.0910726	0.430857	0.663019
						G7P864	SLC12A2	-0.0525498	0.649905	0.808863
						G7P867	ISOC1	0.154154	0.180704	0.398839
						G7P871	HINT1	-0.0200462	0.862616	0.930955
						G7P880	PDLIM4	0.0161367	0.889219	0.947469
						G7P885	RAD50	0.0489076	0.672736	0.823219
						G7P893	LOC102133057	-0.162383	0.158249	0.37167
						G7P897	HSPA4	0.343221	0.00224388	0.0200817
						G7P8A8	SAR1B	0.350344	0.00178648	0.017351
						G7P8B1	DDX46	-0.0119915	0.91756	0.962365
						G7P8C5	TGFBI	0.251194	0.0275508	0.119467
						G7P8D0	HNRNPA0	-0.123448	0.284787	0.520959
						G7P8E2	KDM3B	-0.0614823	0.595291	0.773689
						G7P8E7	MATR3	-0.125482	0.276864	0.511722
						G7P8F0	MZB1	0.185498	0.106274	0.28991
						G7P8F9	PURA	-0.0868054	0.452849	0.68052
						G7P8G2	PFDN1	-0.159421	0.166082	0.381575
						G7P8G5	LOC102123956	-0.144656	0.209404	0.434015
						G7P8H5	HARS	0.672465	2.12214e-11	3.59588e-09
						G7P8I5	DIAPH1	0.1594	0.166137	0.381575
						G7P8I9	GNPDA1	0.342995	0.00226001	0.0201335
						G7P8J3	ARHGAP26	0.338766	0.0025809	0.0221251
						G7P8K6	LARS	0.0291235	0.801481	0.897713
						G7P8K7	RBM27	-0.0492409	0.670634	0.822126
						G7P8K9	TCERG1	0.0017806	0.987738	0.996011
						G7P8L3	DPYSL3	0.0242658	0.834074	0.916051
						G7P8N3	CSNK1A1	0.0732864	0.526459	0.730031
						G7P8P3	PDGFRB	-0.153242	0.183329	0.400946
						G7P8P7	TCOF1	0.092105	0.425629	0.657702
						G7P8P8	CD74	0.388739	0.000476084	0.00630811
						G7P8Q3	DCTN4	-0.0312332	0.787427	0.890218
						G7P8R3	ATOX1	0.138919	0.228234	0.45591
						G7P8R8	FAM114A2	-0.00573947	0.960489	0.981657
						G7P8S4	LARP1	-0.115133	0.318725	0.554675
						G7P8S8	VPS13C	0.178956	0.119413	0.312387
						G7P8T1	TLN2	-0.121729	0.291599	0.527957
						G7P8T4	LACTB	0.0810734	0.483344	0.701673
						G7P8T6	RAB8B	-0.0493642	0.669857	0.821421
						G7P8T8	CA12	0.394946	0.000378518	0.00522549
						G7P8W0	MAP2K1	-0.0693264	0.549101	0.743984
						G7P8Y6	MTA1	0.0304106	0.792899	0.893133
						G7P8Y7	CRIP1	0.161753	0.159893	0.373076
						G7P905	UACA	0.110605	0.338255	0.576135
						G7P927	NPTN	-0.0806821	0.485465	0.70198
						G7P945	CSK	0.260237	0.0222684	0.102571
						G7P948	SCAMP2	0.0667611	0.564015	0.754946
						G7P950	LOC102135848	0.143758	0.212275	0.438631
						G7P961	SIN3A	-0.00316326	0.978218	0.992124
						G7P977	CSPG4	0.0920244	0.426036	0.658082
						G7P992	CTSH	0.264444	0.0201219	0.0955964
						G7P9A1	FAH	0.216391	0.058728	0.195968
						G7P9D1	AKAP13	0.095876	0.406844	0.642542
						G7P9D6	MRPL46	0.0840757	0.467237	0.692933
						G7P9E2	MFGE8	0.203325	0.076135	0.234319
						G7P9F2	PLIN1	0.201337	0.0791123	0.239039
						G7P9F7	ARPIN	0.0873491	0.450013	0.679176
						G7P9G4	IQGAP1	0.210244	0.0664644	0.21442
						G7P9H4	VPS33B	0.218957	0.0557222	0.190934
						G7P9J6	ALDH1A3	0.201886	0.0782817	0.237597
						G7P9N9	SUPT16H	-0.0451689	0.696483	0.834757
						G7P9T9	DAD1	0.218574	0.0561626	0.191959
						G7P9V0	ACIN1	-0.246905	0.0304046	0.127263
						G7P9W3	AP1G2	0.0652044	0.573157	0.760621
						G7P9W8	DHRS4	0.363074	0.00117305	0.0125648
						G7P9X2	PCK2	0.362677	0.00118884	0.0127006
						G7P9X7	PSME2	0.59454	1.19094e-08	7.96758e-07
						G7P9Y2	TM9SF1	0.193045	0.092546	0.265598
						G7P9Y8	RABGGTA	0.0567854	0.623755	0.791928
						G7P9Y9	DHRS1	0.581191	2.99031e-08	1.67171e-06
						G7P9Z4	RIPK3	0.33097	0.00328118	0.0265684
						G7PA05	GALNT7	0.209934	0.0668751	0.214991
						G7PA11	SCFD1	-0.0562914	0.626782	0.794082
						G7PA13	STRN3	-0.0665876	0.56503	0.755039
						G7PA16	DTD2	0.651763	1.36421e-10	1.63745e-08
						G7PA20	TUBG1	0.119873	0.299072	0.535782
						G7PA24	SNX6	0.0568377	0.623435	0.791857
						G7PA25	CFL2	0.077072	0.505262	0.716211
						G7PA49	SEC23A	0.304266	0.00713755	0.0457993
						G7PA51	PNN	-0.081418	0.48148	0.700756
						G7PA77	NEMF	-0.0331993	0.774391	0.8812
						G7PA78	ARF6	0.132822	0.249504	0.482021
						G7PA82	L2HGDH	0.0254672	0.825985	0.911285
						G7PA89	TMX1	0.0643937	0.577946	0.763592
						G7PA91	GNG2	0.0505921	0.662138	0.817358
						G7PA93	NID2	0.0466239	0.687205	0.829484
						G7PA97	ERO1A	0.153454	0.182717	0.400317
						G7PAA0	FERMT2	0.0327683	0.777243	0.8833
						G7PAB2	GMFB	0.167433	0.145536	0.351213
						G7PAB8	LGALS3	0.183015	0.111122	0.297955
						G7PAC5	KTN1	0.0487907	0.673474	0.823628
						G7PAD0	EXOC5	0.00780502	0.946288	0.978346
						G7PAD6	ACTR10	-0.00168064	0.988426	0.996011
						G7PAE9	RTN1	0.268306	0.0183093	0.0895806
						G7PAF5	CYFIP2	0.495381	4.63915e-06	0.000142349
						G7PAI2	SYNE2	0.151492	0.188442	0.40625
						G7PAI5	MTHFD1	0.199813	0.081458	0.244075
						G7PAI9	HSPA2	0.193626	0.0915491	0.26385
						G7PAJ9	FUT8	0.0044843	0.969125	0.986038
						G7PAK4	EIF2S1	0.223616	0.0505873	0.178587
						G7PAK8	ACTN1	-0.015707	0.892151	0.949627
						G7PAL1	ERH	0.0302208	0.794163	0.893815
						G7PAM0	TJP1	0.52982	7.23288e-07	2.92251e-05
						G7PAP9	AQR	0.0206728	0.858365	0.928404
						G7PAQ8	FAM98B	-0.194487	0.0900885	0.261349
						G7PAT0	RBM25	-0.0685306	0.553707	0.747629
						G7PAT2	NUMB	0.222944	0.0513032	0.17987
						G7PAT6	PTGR2	0.0657209	0.570116	0.758111
						G7PAT8	COQ6	-0.00638942	0.956019	0.981171
						G7PAT9	ENTPD5	0.403221	0.000276872	0.00403541
						G7PAU1	ALDH6A1	0.125193	0.277977	0.513083
						G7PAV6	ACYP1	0.328059	0.00358326	0.0282849
						G7PAV8	NEK9	-0.101369	0.380367	0.616962
						G7PAV9	TMED10	0.0459201	0.691688	0.831347
						G7PAX5	RMDN3	0.26046	0.02215	0.10214
						G7PAX9	SPINT1	0.267339	0.0187495	0.0908752
						G7PAY4	CHP1	0.0405118	0.726475	0.851424
						G7PAY8	RTF1	-0.363531	0.00115509	0.0124378
						G7PAZ5	EHD4	0.243435	0.0328919	0.134771
						G7PB01	GANC	0.146113	0.204806	0.427963
						G7PB04	SNAP23	-0.0549334	0.635134	0.798762
						G7PB05	LRRC57	0.248475	0.0293323	0.124291
						G7PB34	AHSA1	0.380644	0.000637753	0.00775675
						G7PB36	SLIRP	0.150001	0.192882	0.412553
						G7PB43	SEL1L	-0.0689467	0.551296	0.746215
						G7PB50	ZC3H14	-0.178525	0.12032	0.313554
						G7PB61	UBR1	0.0618897	0.59285	0.772723
						G7PB72	MAP1A	0.0540476	0.640607	0.802184
						G7PB74	PDIA3	0.468325	1.74494e-05	0.000428982
						G7PB81	CASC4	-0.352054	0.00169002	0.016863
						G7PB82	EIF3J	-0.00846782	0.941734	0.976793
						G7PBA1	FBN1	0.214378	0.0611766	0.201503
						G7PBA6	GALK2	0.256365	0.024414	0.109849
						G7PBA9	SLC27A2	0.46816	1.75848e-05	0.000429722
						G7PBB2	PPP4R3A	0.0938963	0.416644	0.649993
						G7PBB5	FBLN5	0.437437	6.94671e-05	0.00130643
						G7PBD8	SERPINA1	0.00883558	0.939208	0.976288
						G7PBE4	SERPINA3	0.0692034	0.549811	0.7447
						G7PBE7	CLMN	0.309469	0.00616752	0.0409929
						G7PBE8	SYNE3	0.128694	0.264654	0.49864
						G7PBF9	VRK1	0.182544	0.11206	0.299879
						G7PBG2	USP8	-0.202016	0.0780853	0.237597
						G7PBH4	TMOD3	0.0708344	0.540423	0.738456
						G7PBI6	RAB27A	0.217647	0.0572411	0.193687
						G7PBK2	ADAM10	0.0704382	0.542697	0.738856
						G7PBK4	SLTM	-0.15722	0.172083	0.38788
						G7PBK7	MYO1E	0.471235	1.52132e-05	0.000376513
						G7PBL1	ANXA2	-0.166605	0.147566	0.354663
						G7PBL5	SETD3	0.126837	0.271666	0.50604
						G7PBL8	EML1	0.0594668	0.607434	0.781753
						G7PBL9	EVL	0.18067	0.115855	0.306817
						G7PBP1	CDC42BPB	-0.0924337	0.423972	0.656883
						G7PBP3	TNFAIP2	0.263022	0.0208268	0.0978391
						G7PBP4	EIF5	-0.187999	0.10156	0.282335
						G7PBP9	C7H14orf2	0.0741493	0.521589	0.726133
						G7PBQ6	INF2	0.321542	0.00435115	0.0317657
						G7PBQ9	AKT1	0.0393195	0.734222	0.856837
						G7PBR5	IKBKB	0.187129	0.103182	0.285125
						G7PBR8	VDAC3	0.0727542	0.529475	0.731501
						G7PBS5	HOOK3	-0.0916209	0.428076	0.659984
						G7PBS9	PRKDC	0.179272	0.118749	0.311103
						G7PBT0	MCM4	0.225539	0.0485847	0.173925
						G7PBU6	TCEA1	0.350885	0.00175546	0.0172439
						G7PBU7	MRPL15	0.0149938	0.897021	0.952327
						G7PBV3	LYN	0.200349	0.0806267	0.242296
						G7PBX1	ASPH	0.0738107	0.523497	0.72716
						G7PBX4	GGH	0.180471	0.116264	0.30747
						G7PBX8	ARMC1	-0.156063	0.175301	0.391619
						G7PBY8	VCPIP1	0.149049	0.195751	0.414955
						G7PBZ3	COPS5	-0.0317228	0.784175	0.887963
						G7PBZ4	ARFGEF1	0.160658	0.162776	0.376367
						G7PC06	LACTB2	0.0780612	0.499796	0.71317
						G7PC17	TCEB1	-0.0237175	0.837772	0.917345
						G7PC40	FABP4	0.378396	0.000690801	0.00806875
						G7PC52	CA1	0.555976	1.52738e-07	7.33322e-06
						G7PC60	RMDN1	0.467847	1.7845e-05	0.000433485
						G7PC81	PDP1	0.391717	0.000426715	0.00572837
						G7PC86	ESRP1	0.228307	0.0458164	0.166944
						G7PCA0	MTDH	0.205907	0.072402	0.226416
						G7PCC1	CD163	0.2992	0.00820843	0.0506021
						G7PCE4	FDFT1	0.548626	2.39638e-07	1.09883e-05
						G7PCF6	YWHAZ	0.0346	0.765141	0.876133
						G7PCH5	OXR1	-0.0459955	0.691207	0.831347
						G7PCI1	EMC2	-0.172579	0.133383	0.332928
						G7PCJ5	EIF3H	-0.109944	0.341168	0.579339
						G7PCN6	ATP6V1B2	-0.0599759	0.604357	0.779315
						G7PCP0	XPO7	0.0984164	0.394466	0.630066
						G7PCQ7	COL14A1	-0.0605796	0.600716	0.778261
						G7PCR0	SNTB1	0.322633	0.00421328	0.031093
						G7PCS1	ANXA13	0.588026	1.87601e-08	1.10956e-06
						G7PCS3	FER1L6	0.123875	0.283108	0.519277
						G7PCS8	TATDN1	0.419935	0.000143531	0.00241049
						G7PCV6	CCAR2	0.0301223	0.794819	0.893815
						G7PCW8	ADAMDEC1	0.230572	0.0436493	0.16106
						G7PCY1	DPYSL2	0.0568813	0.623168	0.791764
						G7PCY5	PTK2B	0.159634	0.165507	0.38117
						G7PCY7	EPHX2	0.515072	1.64355e-06	5.80881e-05
						G7PD11	AGO2	-0.0581038	0.615707	0.787187
						G7PD36	TSTA3	0.204954	0.0737633	0.229506
						G7PD41	PUF60	-0.0886398	0.443319	0.673562
						G7PD43	EPPK1	-0.0805438	0.486215	0.70198
						G7PD64	ERLIN2	0.0460008	0.691173	0.831347
						G7PD69	ASH2L	-0.125673	0.276125	0.51159
						G7PD76	TACC1	-0.0406177	0.725788	0.851424
						G7PD77	PLEKHA2	0.353856	0.00159345	0.0160564
						G7PD96	OPLAH	0.332561	0.00312581	0.0256153
						G7PDA6	VPS28	-0.14459	0.209615	0.434233
						G7PDC2	DDX21	0.0828471	0.473792	0.697276
						G7PDD0	HNRNPH3	0.0347778	0.763969	0.875679
						G7PDD1	PBLD	0.351897	0.00169869	0.0169081
						G7PDD3	HERC4	0.153444	0.182747	0.400317
						G7PDE9	ANK3	0.401223	0.000298806	0.00429376
						G7PDF4	TFAM	0.12727	0.270021	0.505252
						G7PDF6	CISD1	-0.023762	0.837471	0.917263
						G7PDG2	PRKG1	0.13412	0.244864	0.476079
						G7PDG8	PAPSS2	0.259179	0.022838	0.10437
						G7PDG9	ATAD1	-0.236376	0.038481	0.148854
						G7PDI2	IFIT3	0.608446	4.36044e-09	3.63162e-07
						G7PDK1	IDE	0.0510152	0.659487	0.815565
						G7PDK5	MYOF	0.110129	0.34035	0.578737
						G7PDL9	SORBS1	-0.0648074	0.5755	0.762397
						G7PDM0	ALDH18A1	0.0835311	0.470136	0.693646
						G7PDM2	ENTPD1	0.0124867	0.914168	0.960535
						G7PDN9	RRP12	0.0707654	0.540819	0.738649
						G7PDQ8	ERLIN2	0.0460008	0.691173	0.831347
						G7PDR0	CWF19L1	0.250189	0.0281984	0.121518
						G7PDR7	HIF1AN	-0.0621409	0.591347	0.772071
						G7PDS6	SFXN3	0.111628	0.333778	0.571348
						G7PDU2	NOLC1	0.260472	0.0221438	0.10214
						G7PDU4	GBF1	-0.021148	0.855145	0.926806
						G7PDU5	NFKB2	-0.0370249	0.749205	0.864924
						G7PDV4	ARL3	-0.0486585	0.674309	0.824155
						G7PDV8	INA	0.350765	0.00176229	0.0172468
						G7PDW2	PDCD11	0.108983	0.34543	0.583726
						G7PDW9	SLK	0.194621	0.0898626	0.261203
						G7PDX8	RAB1B	-0.0699534	0.545485	0.741794
						G7PDX9	XPNPEP1	0.210452	0.0661894	0.213871
						G7PDY1	ADD3	0.202853	0.0768342	0.235053
						G7PDY3	SMC3	-0.0900031	0.436311	0.669131
						G7PDY6	PDCD4	0.2334	0.0410635	0.155697
						G7PDZ4	VTI1A	-0.0189194	0.870269	0.93533
						G7PDZ9	CASP7	0.246475	0.0307036	0.128382
						G7PE02	NHLRC2	0.00687425	0.952685	0.979815
						G7PE08	FAM160B1	-0.212758	0.0632056	0.206519
						G7PE18	HSPA12A	0.195863	0.0877932	0.257388
						G7PE19	SHTN1	0.164934	0.151728	0.361895
						G7PE39	PFKP	0.394918	0.00037892	0.00522549
						G7PE53	GDI2	0.188855	0.0999846	0.278714
						G7PE58	RBM17	-0.0650943	0.573807	0.760959
						G7PE80	RGS10	0.0945929	0.41318	0.648609
						G7PE82	MCMBP	-0.0276708	0.811195	0.902778
						G7PE84	SEC23IP	0.0392718	0.734532	0.856898
						G7PE87	WDR11	0.265961	0.0193925	0.0932165
						G7PEA8	CPXM2	0.039247	0.734694	0.856898
						G7PEB5	CTBP2	0.00718081	0.950578	0.978674
						G7PEC4	DOCK1	0.0569442	0.622783	0.791764
						G7PED5	NUDT5	0.387131	0.000504848	0.00658533
						G7PEF8	PTER	0.336832	0.00274089	0.0231107
						G7PEG5	NUDT2	0.133878	0.245726	0.4773
						G7PEG7	STAM	-0.119233	0.301676	0.53785
						G7PEG9	MRC1	0.206829	0.0711064	0.224056
						G7PEI1	MGMT	0.0449622	0.697805	0.835505
						G7PEI3	GLRX3	0.275852	0.0151691	0.0780085
						G7PEJ2	INPP5A	-0.0370895	0.748782	0.864924
						G7PEJ9	FABP5	0.276711	0.0148429	0.076968
						G7PEL6	PIP4K2A	0.409077	0.000220798	0.00333732
						G7PEM1	KIAA1217	0.152936	0.184217	0.401811
						G7PEN2	ACBD5	0.417723	0.000156886	0.00258166
						G7PEP7	KIF5B	0.104706	0.364801	0.604202
						G7PEQ0	ITGB1	0.0297928	0.797016	0.895216
						G7PEQ1	NRP1	0.136306	0.237189	0.467151
						G7PEQ4	CUL2	0.0270997	0.815022	0.903987
						G7PES6	ALOX5	0.162864	0.157004	0.370541
						G7PEV6	ADIRF	0.102445	0.375305	0.611259
						G7PEV8	LDB3	0.0725283	0.530757	0.731764
						G7PEZ0	KCNMA1	0.0110065	0.924311	0.967209
						G7PEZ7	ADK	0.321067	0.0044125	0.0320417
						G7PEZ9	VCL	0.00743291	0.948845	0.978603
						G7PF06	SEC24C	-0.0431456	0.709459	0.841658
						G7PF12	ANXA7	0.283723	0.0124001	0.0671153
						G7PF14	MRPS16	0.291235	0.0101775	0.0589142
						G7PF19	P4HA1	-0.10302	0.372613	0.610228
						G7PF22	MCU	-0.0255472	0.825447	0.910938
						G7PF33	PCBD1	-0.130497	0.257961	0.491328
						G7PF34	SGPL1	0.378862	0.000679474	0.00799387
						G7PF46	AIFM2	0.365666	0.00107445	0.0116709
						G7PF52	HK1	0.0754222	0.514445	0.719976
						G7PF54	SUPV3L1	0.00652205	0.955107	0.981171
						G7PF64	TBC1D10A	0.0797089	0.49076	0.706203
						G7PF65	SF3A1	-0.136416	0.236807	0.466865
						G7PF74	PES1	0.348102	0.00192047	0.0181843
						G7PF79	SMTN	0.0475724	0.681182	0.82637
						G7PF87	DRG1	-0.0588751	0.61102	0.784039
						G7PFA5	TOM1	0.303239	0.00734403	0.0464666
						G7PFA7	MCM5	0.253631	0.026032	0.11411
						G7PFC2	TST	0.556704	1.45984e-07	7.09239e-06
						G7PFC3	MPST	0.524988	9.50529e-07	3.55882e-05
						G7PFC9	RAC2	0.267696	0.0185859	0.090189
						G7PFD6	SH3BP1	0.356417	0.00146479	0.014982
						G7PFD7	LGALS1	0.446323	4.73194e-05	0.000960749
						G7PFE3	MICALL1	-0.0782104	0.498974	0.71317
						G7PFF5	DDX17	-0.273301	0.0161744	0.0818954
						G7PFG0	GTPBP1	-0.107016	0.354257	0.592753
						G7PFG7	PRPF6	-0.061418	0.595677	0.773698
						G7PFG9	DNAJC5	-0.0593369	0.608221	0.782025
						G7PFH0	TPD52L2	0.192696	0.0931474	0.266387
						G7PFI3	ARFGAP1	-0.0423756	0.71442	0.845086
						G7PFM1	ST13	-0.242799	0.0333656	0.135536
						G7PFM4	EP300	0.114099	0.323118	0.558644
						G7PFM8	RANGAP1	0.152577	0.185262	0.403013
						G7PFN4	ACO2	0.28537	0.0118796	0.0656029
						G7PFP5	NAGA	0.516417	1.52748e-06	5.46811e-05
						G7PFQ1	ADRM1	-0.127199	0.270291	0.505294
						G7PFQ6	PSMA7	0.259115	0.0228727	0.104411
						G7PFS0	NPEPL1	0.153881	0.181487	0.399272
						G7PFS2	VAPB	0.0179962	0.876549	0.93939
						G7PFS8	PCK1	0.738025	1.89302e-14	1.28757e-11
						G7PFV5	PACSIN2	-0.066735	0.564167	0.754946
						G7PFV9	TSPO	0.189194	0.0993665	0.27775
						G7PFW0	TTLL12	0.266899	0.0189525	0.0916414
						G7PFY7	TTC38	0.458639	2.7301e-05	0.000618974
						G7PG06	DPM1	-0.0432056	0.709074	0.841445
						G7PG10	PTPN1	0.213434	0.062353	0.204552
						G7PG16	PTGIS	0.0375234	0.745942	0.86409
						G7PG22	CSE1L	0.0316206	0.784854	0.888381
						G7PG23	ARFGEF2	-0.047605	0.680975	0.82637
						G7PG31	TP53RK	-0.0637742	0.581617	0.764544
						G7PG39	NCOA5	0.099478	0.389361	0.62583
						G7PG41	MMP9	-0.157909	0.170186	0.386022
						G7PG45	CTSA	0.325234	0.00389997	0.0293649
						G7PG68	SBF1	0.311198	0.00587199	0.0395439
						G7PG79	ARSA	0.174041	0.130075	0.328008
						G7PG97	PIGT	-0.138724	0.228894	0.456856
						G7PGA0	SDC4	0.18671	0.10397	0.286177
						G7PGA7	STK4	-0.00168033	0.988428	0.996011
						G7PGB3	ADA	0.0584763	0.613442	0.786261
						G7PGD0	PLCG1	0.139877	0.225008	0.452146
						G7PGD1	TOP1	0.290965	0.0102508	0.0592543
						G7PGE3	RALGAPB	0.317502	0.00489761	0.0346999
						G7PGE8	TGM2	0.343229	0.00224331	0.0200817
						G7PGE9	RPRD1B	-0.23286	0.0415476	0.156706
						G7PGF2	CTNNBL1	-0.0927684	0.422289	0.655633
						G7PGF6	SRC	0.141819	0.218574	0.444492
						G7PGF9	RPN2	0.152065	0.186756	0.404169
						G7PGH0	MYL9	-0.117694	0.308007	0.54477
						G7PGH6	RBM39	-0.125946	0.275077	0.510499
						G7PGH8	NFS1	0.0325957	0.778386	0.884107
						G7PGI9	EIF6	0.281704	0.0130647	0.0698782
						G7PGJ5	ACSS2	0.188341	0.100928	0.280768
						G7PGK5	RALY	0.176434	0.124796	0.320027
						G7PGK6	CHMP4B	-0.01312	0.909833	0.959191
						G7PGP1	HM13	0.429678	9.62995e-05	0.00171615
						G7PGR1	RBCK1	0.0966533	0.403033	0.638821
						G7PGS1	NSFL1C	-0.0133205	0.908461	0.958951
						G7PGU1	PTPRA	0.112018	0.332082	0.569183
						G7PGU8	DDRGK1	0.201212	0.0793032	0.239039
						G7PGU9	ITPA	0.0807474	0.48511	0.701785
						G7PGV3	HSPA12B	0.165152	0.151179	0.361135
						G7PGV8	MAVS	-0.141123	0.220866	0.447163
						G7PGX1	CDS2	0.19069	0.0966708	0.273398
						G7PGY0	FERMT1	0.334092	0.00298262	0.0247904
						G7PGY4	PLCB1	-0.0666627	0.564591	0.754946
						G7PGY5	PLCB4	0.23853	0.036697	0.144411
						G7PH10	DSTN	0.0253597	0.826708	0.911629
						G7PH28	CRNKL1	0.0495168	0.668896	0.821161
						G7PH30	RALGAPA2	0.107811	0.350673	0.588687
						G7PH32	XRN2	0.149806	0.193465	0.412938
						G7PH52	CST3	0.349828	0.00181654	0.0174579
						G7PH56	APMAP	0.217138	0.0578398	0.194756
						G7PH57	ACSS1	0.320144	0.00453381	0.0327477
						G7PH60	PYGB	0.475752	1.2265e-05	0.000314802
						G7PH70	BID	0.261273	0.0217224	0.100623
						G7PH90	COMT	0.259975	0.0224086	0.102868
						G7PH94	RANBP1	0.162859	0.157018	0.370541
						G7PHA6	CRKL	-0.217998	0.0568302	0.192628
						G7PHA7	SNAP29	-0.138459	0.229794	0.458128
						G7PHB5	MAPK1	0.0478302	0.679548	0.82637
						G7PHB6	PPM1F	0.0921301	0.425502	0.657702
						G7PHE1	SNRPD3	0.202912	0.0767457	0.235053
						G7PHG3	PITPNB	0.0652592	0.572834	0.760487
						G7PHG8	RFC4	0.176205	0.125294	0.320178
						G7PHH9	AP1B1	0.0702165	0.543971	0.740229
						G7PHI0	THOC5	-0.0552496	0.633185	0.797294
						G7PHJ0	MRPS35	0.245183	0.031618	0.131398
						G7PHJ4	CCDC91	0.315625	0.00517148	0.0362558
						G7PHL9	CNTN1	0.380548	0.000639946	0.00775675
						G7PHM7	TWF1	0.2319	0.0424195	0.158384
						G7PHN1	ANO6	0.0727076	0.529739	0.731501
						G7PHT7	TNS2	0.13277	0.249692	0.482021
						G7PHU6	PFDN5	0.141852	0.218465	0.444492
						G7PHW8	ITGA5	0.209931	0.0668797	0.214991
						G7PHX0	NCKAP1L	0.154815	0.178821	0.396612
						G7PHZ3	CAND1	0.0970064	0.401308	0.63651
						G7PI04	CPM	0.231696	0.0426066	0.158503
						G7PI05	CPSF6	-0.0778139	0.501159	0.713683
						G7PI08	CCT2	0.118313	0.305451	0.543394
						G7PI14	CNOT2	-0.0767865	0.506844	0.716262
						G7PI23	RAB21	-0.0249818	0.829251	0.91316
						G7PI24	TBC1D15	-0.349833	0.00181624	0.0174579
						G7PI36	OSBPL8	-0.0516383	0.655589	0.813091
						G7PI53	SART3	-0.135912	0.238559	0.468959
						G7PI55	TMEM119	0.354896	0.00154004	0.0156731
						G7PI62	ACACB	0.2381	0.0370482	0.14496
						G7PI72	GIT2	-0.204243	0.0747912	0.23158
						G7PI73	ANKRD13A	0.140953	0.221427	0.44757
						G7PI76	ATP2A2	0.284072	0.0122881	0.0667851
						G7PI82	VPS29	0.118584	0.304336	0.541696
						G7PIA3	LIMA1	0.172334	0.133944	0.333699
						G7PIA5	DIP2B	0.243725	0.0326774	0.134027
						G7PIA8	METTL7A	0.132377	0.251107	0.484294
						G7PIE8	METTL7B	0.375618	0.000761858	0.00875815
						G7PIE9	ITGA7	0.00884718	0.939128	0.976288
						G7PIF2	CD63	-0.0472557	0.683191	0.827575
						G7PIF8	DGKA	0.186673	0.104038	0.286177
						G7PIG0	CDK2	0.112311	0.33081	0.567959
						G7PIG8	SMARCC2	-0.034763	0.764066	0.875679
						G7PIH6	CNPY2	0.337733	0.00266531	0.022708
						G7PII6	ATP5B	0.0768354	0.506573	0.716262
						G7PIJ6	PAWR	0.0550422	0.634463	0.79841
						G7PIJ7	PPP1R12A	-0.147591	0.200211	0.420948
						G7PIJ9	LOC102143773	-0.171355	0.136201	0.337248
						G7PIK4	ACSS3	0.453942	3.37574e-05	0.000732787
						G7PIL4	TMEM43	0.10301	0.372663	0.610228
						G7PIM2	MRPS25	-0.0848341	0.463215	0.689919
						G7PIN3	COPG1	0.0544638	0.638033	0.800189
						G7PIN9	ACAD9	0.235493	0.0392332	0.150339
						G7PIP1	RAB7A	0.238629	0.0366169	0.144241
						G7PIP6	ALDH2	0.26636	0.0192045	0.0926399
						G7PIP7	NAA25	-0.0921433	0.425435	0.657702
						G7PIQ1	RPL6	-0.252535	0.0267064	0.11669
						G7PIQ2	PTPN11	-0.0145847	0.899816	0.95355
						G7PIQ5	OAS2	0.453751	3.4048e-05	0.000735185
						G7PIT7	GCN1	0.196523	0.0867086	0.254574
						G7PIU7	SHMT2	0.253796	0.0259321	0.113971
						G7PIV3	MARS	-0.108035	0.349665	0.588119
						G7PIV8	PIP4K2A	0.409077	0.000220798	0.00333732
						G7PIX1	TSFM	0.329804	0.00339934	0.0271482
						G7PIX8	USP15	-0.103887	0.368584	0.607754
						G7PIX9	MON2	0.153118	0.18369	0.401042
						G7PIY3	XPOT	0.180065	0.117101	0.307777
						G7PIY4	TBK1	0.156307	0.174617	0.39087
						G7PIY5	GNS	0.0474793	0.681772	0.82637
						G7PIZ6	EEFSEC	0.112404	0.330405	0.56774
						G7PIZ7	SEC61A1	0.0761196	0.510553	0.719098
						G7PIZ9	MCM2	0.117938	0.306996	0.544585
						G7PJ05	TMTC3	0.215909	0.0593059	0.197574
						G7PJ09	ATP2B1	0.105482	0.361238	0.600005
						G7PJ20	EEA1	-0.0242589	0.83412	0.916051
						G7PJ29	METAP2	-0.199036	0.0826741	0.246272
						G7PJ36	LTA4H	0.243186	0.0330767	0.135033
						G7PJ42	TMPO	0.0125804	0.913527	0.960109
						G7PJ48	COQ5	0.152335	0.185967	0.404116
						G7PJ53	MLEC	0.204655	0.0741945	0.230432
						G7PJ55	ACADS	0.499535	3.7471e-06	0.000119468
						G7PJ60	OASL	0.689057	4.27412e-12	9.69038e-10
						G7PJ73	PSMD9	0.344727	0.00213922	0.0194863
						G7PJ82	CLIP1	0.213463	0.0623156	0.204552
						G7PJ89	HIP1R	0.221141	0.0532648	0.184842
						G7PJ98	APAF1	0.183083	0.110987	0.297955
						G7PJA8	ARL1	0.0830642	0.47263	0.696291
						G7PJE5	CKAP4	0.290358	0.0104177	0.0595729
						G7PJF7	BRI3BP	0.103084	0.372315	0.610228
						G7PJI1	PGAM5	0.162207	0.158708	0.372235
						G7PJI3	GOLGA3	0.131542	0.254138	0.487835
						G7PJJ8	ERC1	0.253776	0.0259443	0.113971
						G7PJM2	NDUFA9	-0.0444349	0.701181	0.836773
						G7PJM6	CD9	-0.160659	0.162774	0.376367
						G7PJN0	COPS7A	0.0798195	0.490157	0.705911
						G7PJN7	USP5	-0.153707	0.181989	0.399515
						G7PJP1	PHB2	0.0825927	0.475156	0.697976
						G7PJP3	LPCAT3	0.201219	0.0792932	0.239039
						G7PJR3	M6PR	0.0616027	0.59457	0.77351
						G7PJU1	YBX3	-0.089508	0.438849	0.669562
						G7PJW7	HEBP1	0.50012	3.63525e-06	0.000116815
						G7PJX4	PLBD1	0.148722	0.196747	0.416239
						G7PJY3	ARHGDIB	0.278522	0.0141754	0.0744526
						G7PJY7	EPS8	0.254055	0.0257755	0.113596
						G7PJY8	DERA	0.354539	0.00155819	0.0157791
						G7PJZ4	DNAJC8	-0.00824093	0.943292	0.977438
						G7PK00	PDE3A	0.0735916	0.524734	0.728286
						G7PK07	RECQL	0.0205927	0.858909	0.928404
						G7PK15	BCAT1	0.152109	0.186628	0.404169
						G7PK24	SSPN	0.211939	0.0642525	0.208936
						G7PK25	ITPR3	0.345494	0.00208766	0.0191589
						G7PK27	STK38L	0.00157058	0.989184	0.996011
						G7PK48	DNPEP	0.341129	0.00239693	0.0210363
						G7PK64	ACSL3	0.383453	0.000576718	0.00721364
						G7PK69	MRPL44	0.29579	0.00900638	0.0535788
						G7PK72	CUL3	0.232415	0.0419497	0.157785
						G7PK88	TRIP12	0.0350962	0.761871	0.874352
						G7PK94	CAB39	0.10015	0.38615	0.622384
						G7PKB3	GIGYF2	-0.170809	0.137474	0.339093
						G7PKB7	INPP5D	0.304771	0.00703775	0.0454383
						G7PKB8	ATG16L1	0.029138	0.801384	0.897713
						G7PKD1	COPS8	-0.271753	0.016812	0.0840804
						G7PKD2	COL6A3	0.143151	0.214233	0.439796
						G7PKE7	ILKAP	-0.039043	0.736022	0.857956
						G7PKH4	SEPTIN2	-0.240105	0.035437	0.14115
						G7PKI0	DTYMK	0.309826	0.00610541	0.0408456
						G7PKK4	NMI	0.544509	3.06969e-07	1.36167e-05
						G7PKL2	PRPF40A	0.00298818	0.979423	0.99231
						G7PKN7	PSMD14	0.193822	0.0912164	0.263449
						G7PKP0	DPP4	0.305241	0.00694603	0.0451381
						G7PKQ2	GALNT3	0.0515244	0.656302	0.813599
						G7PKQ6	SCN7A	0.381159	0.000626151	0.00772001
						G7PKQ9	STK39	0.103956	0.368262	0.607469
						G7PKR5	DHRS9	0.514164	1.72663e-06	6.02254e-05
						G7PKT6	DYNC1I2	-0.120846	0.295139	0.532118
						G7PKT7	SLC25A12	0.285301	0.0119011	0.065633
						G7PKU2	ITGA6	0.197513	0.0851004	0.251299
						G7PKV7	LSM12	0.236866	0.0380695	0.147542
						G7PKW8	MTX2	-0.162404	0.158196	0.37167
						G7PKX0	HNRNPA3	0.156646	0.173673	0.389603
						G7PKX3	AGPS	-0.00102047	0.992972	0.997095
						G7PKZ0	DNAJC10	0.24509	0.031685	0.131543
						G7PKZ2	NCKAP1	-0.033178	0.774532	0.8812
						G7PKZ9	ITGAV	-0.0330056	0.775672	0.882005
						G7PL18	INPP1	0.505242	2.78147e-06	9.15418e-05
						G7PL23	STAT1	0.742408	1.09874e-14	8.96792e-12
						G7PL24	MYO1B	-0.0461306	0.690346	0.831347
						G7PL37	ANKRD44	0.241371	0.0344512	0.138518
						G7PL47	SATB2	0.280976	0.0133119	0.0705529
						G7PL59	PPIL3	-0.027318	0.813559	0.903987
						G7PL91	NRP2	-0.0298538	0.796609	0.895216
						G7PLB1	IDH1	0.153925	0.18136	0.399272
						G7PLC1	LANCL1	0.28156	0.0131133	0.0700465
						G7PLD3	ATIC	0.0762874	0.509618	0.718394
						G7PLD4	FN1	0.30472	0.00704789	0.0454383
						G7PLD6	PECR	0.413929	0.000182476	0.00293183
						G7PLD8	XRCC5	0.215063	0.0603342	0.199533
						G7PLE9	ARPC2	0.208989	0.0681413	0.217764
						G7PLF6	VIL1	0.201869	0.0783064	0.237597
						G7PLH3	UGGT1	0.185248	0.106754	0.290831
						G7PLI3	ACP1	-0.130574	0.25768	0.491168
						G7PLJ3	TRAPPC12	0.23518	0.039502	0.151085
						G7PLK4	IAH1	0.269473	0.0177901	0.087566
						G7PLL6	PDIA6	0.345203	0.00210712	0.0192806
						G7PLM0	ROCK2	-0.096613	0.40323	0.638821
						G7PLM6	NBAS	0.258266	0.0233396	0.106186
						G7PLM7	DDX1	-0.250095	0.0282596	0.121653
						G7PLN0	FAM49A	-0.0518048	0.65455	0.812661
						G7PLP8	HS1BP3	-0.0502012	0.664592	0.818901
						G7PLR0	SF3B6	-0.00553538	0.961893	0.982353
						G7PLR4	ITSN2	-0.235065	0.0396019	0.151184
						G7PLS1	LOC102130769	0.0561149	0.627865	0.79432
						G7PLT1	RAB10	0.138502	0.229647	0.45806
						G7PLT4	HADHA	0.442449	5.60149e-05	0.00108856
						G7PLU7	EMILIN1	0.185044	0.107149	0.291194
						G7PLV5	CAD	0.0735721	0.524844	0.728286
						G7PLW1	EIF2B4	0.0174799	0.880064	0.941458
						G7PLX7	RBKS	0.342677	0.00228283	0.020165
						G7PLY0	PPP1CB	0.0893132	0.43985	0.670203
						G7PLZ0	LCLAT1	0.0416941	0.71882	0.848079
						G7PM00	BIRC6	0.108508	0.347547	0.58609
						G7PM04	FAM98A	0.20787	0.0696643	0.220522
						G7PM19	GALM	0.171648	0.135522	0.336415
						G7PM32	EML4	0.20523	0.0733665	0.228556
						G7PM36	HAAO	0.339526	0.00252043	0.0217895
						G7PM42	LRPPRC	0.141047	0.221116	0.447163
						G7PM43	PPM1B	0.0974094	0.399346	0.634384
						G7PM59	EPCAM	0.410086	0.000212271	0.00324086
						G7PM60	MSH2	-0.0271618	0.814606	0.903987
						G7PM63	MSH6	-0.0451276	0.696747	0.834828
						G7PM66	PPP1R21	-0.0854138	0.460153	0.686863
						G7PM68	STON1	0.0259393	0.822811	0.910475
						G7PM73	ERLEC1	0.04022	0.728368	0.851812
						G7PM75	PSME4	0.193729	0.0913733	0.263716
						G7PM78	SPTBN1	0.333322	0.0030539	0.025127
						G7PM88	PNPT1	-0.0376368	0.7452	0.863964
						G7PMA3	XPO1	0.158334	0.169025	0.384578
						G7PMB2	MDH1	0.192078	0.094223	0.268809
						G7PMB3	UGP2	0.173472	0.131356	0.329481
						G7PMD2	ARHGAP25	0.162834	0.157082	0.370541
						G7PMD7	GFPT2	0.0774391	0.503229	0.714572
						G7PMD8	NFU1	0.34004	0.00248023	0.0215071
						G7PME0	AAK1	-0.103471	0.370513	0.60896
						G7PME1	ANXA4	0.127655	0.268563	0.503217
						G7PME6	PCBP1	0.049175	0.671049	0.822355
						G7PMF0	PCYOX1	0.222998	0.0512457	0.179823
						G7PMG5	ZNF638	-0.195773	0.0879423	0.25764
						G7PMG6	DYSF	0.354195	0.00157586	0.0159186
						G7PMG7	EXOC6B	-0.0227372	0.844391	0.92138
						G7PMG9	SPR	0.463156	2.21952e-05	0.000522234
						G7PMH5	CCT7	0.0708217	0.540497	0.738456
						G7PMI1	STAMBP	-0.103482	0.370464	0.60896
						G7PMI2	ACTG2	-0.0678359	0.557743	0.749967
						G7PMI9	DCTN1	-0.109241	0.344281	0.582509
						G7PMJ4	MOGS	0.0572416	0.620965	0.790442
						G7PMK1	AUP1	0.122751	0.287534	0.523851
						G7PMK2	HTRA2	0.129706	0.260882	0.494496
						G7PML1	CTNNA2	0.0404379	0.726954	0.851424
						G7PMM0	CAPG	0.366955	0.00102831	0.0113114
						G7PMN7	FABP1	0.39297	0.000407392	0.00557908
						G7PMP7	MRPS5	0.165208	0.15104	0.361098
						G7PMQ6	SNRNP200	-0.0847828	0.463486	0.69006
						G7PMR5	CNNM4	0.396302	0.000359811	0.00504601
						G7PMS1	LOC102132790	0.180265	0.116689	0.30747
						G7PMS2	ACTR1B	-0.102986	0.372776	0.610228
						G7PMT4	EIF5B	-0.117942	0.30698	0.544585
						G7PMV4	MRPS9	-0.0408021	0.724592	0.851055
						G7PMV9	FHL2	0.178159	0.121093	0.315166
						G7PMW0	NCK2	-0.0871085	0.451267	0.680066
						G7PMX0	GCC2	-0.0371853	0.748154	0.864924
						G7PMX1	LIMS1	-0.0248499	0.830139	0.913399
						G7PMX2	RANBP2	0.0384022	0.7402	0.860369
						G7PN28	DARS	-0.0161805	0.888921	0.947424
						G7PN29	MCM6	0.237925	0.0371916	0.145382
						G7PN31	UBXN4	-0.0637239	0.581916	0.764544
						G7PN34	RAB3GAP1	-0.281427	0.0131582	0.0701028
						G7PN44	DDX18	-0.246023	0.0310214	0.129446
						G7PN46	CCDC93	-0.0984396	0.394355	0.630066
						G7PN52	DBI	0.0808849	0.484364	0.701673
						G7PN64	TSN	-0.0278156	0.810225	0.902191
						G7PN69	ARHGEF17	0.0261589	0.821335	0.909105
						G7PN73	RAB6A	0.20406	0.0750573	0.231877
						G7PN82	PPME1	-0.0642469	0.578814	0.763705
						G7PN84	PGM2L1	0.176018	0.125702	0.320991
						G7PN98	SERPINH1	0.315472	0.00519436	0.0362983
						G7PNB2	AAMDC	0.218309	0.0564692	0.192132
						G7PNC1	NARS2	-0.00145214	0.99	0.996011
						G7PNC6	PRCP	0.211261	0.0651308	0.211097
						G7PND8	PICALM	0.0673514	0.560566	0.752017
						G7PNE3	ME1	-0.11764	0.308227	0.54477
						G7PNI1	ENDOD1	0.489055	6.38801e-06	0.00018489
						G7PNN3	RNH1	-0.0941148	0.415556	0.649515
						G7PNP3	CD151	0.00455315	0.968651	0.986038
						G7PNP6	CHID1	0.126721	0.272109	0.506604
						G7PNP7	AP2A2	0.122185	0.28978	0.52583
						G7PNP8	AASDHPPT	0.0498569	0.666756	0.820577
						G7PNQ7	CUL5	-0.000695302	0.995212	0.997573
						G7PNQ8	ACAT1	0.287065	0.011364	0.0636167
						G7PNS5	ALG9	-0.0566754	0.624428	0.792133
						G7PNT2	DLAT	-0.149577	0.194157	0.413546
						G7PNU2	NCAM1	0.526178	8.89039e-07	3.35941e-05
						G7PNU6	ZW10	0.153811	0.181689	0.399428
						G7PNV0	MUC2	-0.160161	0.164098	0.378567
						G7PNV2	MUC2	-0.160161	0.164098	0.378567
						G7PNV6	MOB2	-0.0219096	0.849988	0.924767
						G7PNW4	LSP1	-0.149023	0.195832	0.414955
						G7PNY4	DHCR7	0.402956	0.000279684	0.00405539
						G7PP03	REXO2	0.37922	0.00067091	0.00795925
						G7PP07	CADM1	0.126833	0.271682	0.50604
						G7PP09	ZPR1	0.0452572	0.695919	0.834573
						G7PP36	UBE4A	0.0589747	0.610416	0.783678
						G7PP44	TRAPPC4	0.201097	0.0794779	0.239372
						G7PP46	HYOU1	0.347086	0.00198413	0.0185716
						G7PP47	VPS11	0.0842185	0.466478	0.692505
						G7PP48	HMBS	0.153094	0.183757	0.401042
						G7PP51	CPT1A	0.718639	1.85407e-13	6.24023e-11
						G7PP54	PPP6R3	-0.0148243	0.898179	0.952812
						G7PP62	ALDH3B1	0.287071	0.011362	0.0636167
						G7PP72	AIP	-0.16881	0.142206	0.347154
						G7PP75	CORO1B	0.342787	0.00227492	0.020165
						G7PP81	PC	0.227913	0.0462023	0.1679
						G7PP85	RBM14	0.040915	0.723861	0.850829
						G7PP94	MRPL11	-0.0996027	0.388764	0.625117
						G7PPA5	NLRX1	0.233371	0.0410894	0.155697
						G7PPA8	MCAM	0.0198746	0.863781	0.931452
						G7PPB4	THY1	0.132068	0.252226	0.485273
						G7PPC0	ARHGEF12	0.0761028	0.510646	0.719098
						G7PPC5	SORL1	0.193311	0.0920879	0.264842
						G7PPE4	VWA5A	0.421166	0.000136566	0.00232796
						G7PPF4	KLC2	0.198681	0.0832356	0.247223
						G7PPF6	SF3B2	-0.0536119	0.643306	0.804075
						G7PPH6	RELA	-0.0666648	0.564578	0.754946
						G7PPH9	EHBP1L1	0.0508483	0.660532	0.816363
						G7PPI1	SCYL1	0.00217364	0.985031	0.995231
						G7PPM0	STT3A	0.238216	0.0369532	0.144866
						G7PPN4	SRPRA	-0.201574	0.0787528	0.238774
						G7PPQ0	ST14	0.230361	0.043848	0.161501
						G7PPQ6	EHD1	0.0475922	0.681057	0.82637
						G7PPR0	PYGL	-0.12023	0.297623	0.535033
						G7PPR5	RPS6KA4	-0.169584	0.140358	0.344233
						G7PPS2	ATL3	0.127605	0.268753	0.503342
						G7PPS6	NXF1	-0.0650723	0.573936	0.760959
						G7PPT0	POLR2G	0.131974	0.252568	0.485506
						G7PPT3	HNRNPUL2	0.0228055	0.84393	0.921122
						G7PPT7	UBXN1	-0.0507667	0.661044	0.816704
						G7PPU2	MTA2	0.296147	0.00891978	0.0533157
						G7PPW4	VPS26B	-0.265448	0.0196365	0.0939467
						G7PPW5	THYN1	-0.0731299	0.527346	0.730311
						G7PPW6	ACAD8	0.0705668	0.541959	0.738856
						G7PPY0	CPSF7	0.0102793	0.929298	0.970185
						G7PPY4	TKFC	0.599807	8.18613e-09	5.96564e-07
						G7PPY5	DDB1	-0.0964029	0.404258	0.639798
						G7PPZ1	TMEM109	0.18644	0.104479	0.286544
						G7PQ26	CTNND1	0.326005	0.00381109	0.0290261
						G7PQ33	SERPING1	0.105601	0.360692	0.599342
						G7PQ43	SSRP1	-0.0554683	0.631839	0.796582
						G7PQ44	TNKS1BP1	0.213919	0.0617458	0.203213
						G7PQ86	NUP160	0.107443	0.352328	0.590495
						G7PQ88	MTCH2	0.152664	0.185008	0.402807
						G7PQ90	NDUFS3	0.0370518	0.749029	0.864924
						G7PQ93	CELF1	-0.107579	0.351716	0.590195
						G7PQA2	PACSIN3	-0.0648123	0.575471	0.762397
						G7PQA3	ARFGAP2	-0.141866	0.218418	0.444492
						G7PQA6	CKAP5	-0.186659	0.104065	0.286177
						G7PQA9	ARHGAP1	0.0076762	0.947173	0.978346
						G7PQE5	CD44	0.15614	0.175084	0.391517
						G7PQE7	APIP	0.0438141	0.705163	0.837778
						G7PQF0	CAT	0.609924	3.90773e-09	3.32238e-07
						G7PQF2	NAT10	0.00405744	0.972062	0.987796
						G7PQF3	CAPRIN1	0.212402	0.0636592	0.207619
						G7PQG8	EIF3M	0.10822	0.348836	0.587294
						G7PQI3	LIN7C	0.0788791	0.4953	0.710981
						G7PQK1	HTATIP2	0.529514	7.35994e-07	2.9447e-05
						G7PQL3	TSG101	-0.0200268	0.862748	0.930955
						G7PQN6	PSMA1	0.392111	0.000420545	0.00568024
						G7PQN7	COPB1	0.0819862	0.478416	0.69979
						G7PQN8	RRAS2	0.380439	0.000642436	0.00775675
						G7PQN9	SPON1	0.222432	0.0518548	0.181492
						G7PQP7	PARVA	0.0714953	0.536642	0.734912
						G7PQQ1	USP47	-0.209648	0.0672564	0.215781
						G7PQQ4	EIF4G2	0.178765	0.119813	0.312981
						G7PQQ6	MRVI1	0.0896444	0.438149	0.669383
						G7PQQ7	LYVE1	0.151584	0.188172	0.406097
						G7PQR0	AMPD3	0.175597	0.126623	0.322364
						G7PQR3	SWAP70	-0.131193	0.25541	0.489126
						G7PQT9	OLFML1	-0.0118927	0.918237	0.962827
						G7PQV1	ILK	0.0546117	0.63712	0.799535
						G7PQV8	TRIM3	0.205296	0.0732717	0.228435
						G7PQX3	TRIM22	0.431506	8.92299e-05	0.00160417
						G7PQZ5	TRIM21	0.596539	1.03378e-08	7.03143e-07
						G7PQZ6	RRM1	0.243233	0.0330415	0.135033
						G7PQZ7	STIM1	-0.0988198	0.392522	0.628436
						G7PR09	NUMA1	0.111566	0.334045	0.571348
						G7PR17	ARAP1	-0.0785326	0.497202	0.712208
						G7PR18	STARD10	0.0480911	0.677896	0.826288
						G7PR47	LOC102131687	0.350284	0.00178995	0.017351
						G7PR59	SEC16A	-0.101664	0.378974	0.615844
						G7PR63	QSOX2	-0.0270789	0.815161	0.903987
						G7PR77	WDR5	-0.166834	0.147003	0.353726
						G7PR89	SURF4	-0.021942	0.849769	0.924767
						G7PRB9	EXOSC2	0.399104	0.00032381	0.00460442
						G7PRC1	FUBP3	-0.0726565	0.530029	0.731501
						G7PRD9	CRAT	0.344095	0.00218265	0.0197066
						G7PRE2	NUP188	0.165348	0.15069	0.360471
						G7PRE7	TBC1D13	-0.201403	0.0790122	0.239039
						G7PRF1	SET	0.175386	0.127088	0.322999
						G7PRF3	SPTAN1	0.252135	0.0269559	0.117529
						G7PRG1	LCN2	0.647922	1.89689e-10	2.15034e-08
						G7PRG4	RPL35	-0.1534	0.182873	0.400378
						G7PRH2	STRBP	0.0726601	0.530009	0.731501
						G7PRH3	RABGAP1	0.0441796	0.702818	0.83708
						G7PRI1	PTGS1	0.309534	0.0061561	0.0409838
						G7PRI2	MRRF	0.124801	0.279499	0.514726
						G7PRI6	NDUFA8	-0.000671879	0.995373	0.997573
						G7PRI9	STOM	0.0817215	0.479842	0.700158
						G7PRJ1	RAB14	0.0944441	0.413919	0.648609
						G7PRM7	PRPF4	-0.214682	0.0608014	0.200753
						G7PRN0	FKBP15	-0.0275028	0.81232	0.903784
						G7PRN7	HSDL2	0.607916	4.5348e-09	3.68526e-07
						G7PRN8	PTBP3	0.19933	0.0822126	0.245975
						G7PRP9	TXN	0.169762	0.139936	0.343404
						G7PRR8	SLC44A1	0.125541	0.276635	0.511722
						G7PRT0	SMC2	0.158589	0.16833	0.384307
						G7PRT3	RNF20	-0.154952	0.178431	0.39618
						G7PRT5	ALDOB	0.657174	8.50612e-11	1.19702e-08
						G7PRT7	MRPL50	0.00521301	0.96411	0.983167
						G7PRU9	COL15A1	0.00542247	0.962669	0.982409
						G7PRV6	NANS	0.0704235	0.542781	0.738856
						G7PRW5	ALDH1B1	0.665968	3.86567e-11	5.84289e-09
						G7PRX6	GNE	0.315572	0.0051794	0.0362558
						G7PRX9	GLIPR2	-0.0154168	0.894133	0.950744
						G7PRZ2	HINT2	0.0567583	0.623921	0.791928
						G7PRZ9	TLN1	0.110037	0.340757	0.579188
						G7PS14	STOML2	0.0935272	0.418487	0.651956
						G7PS17	VCP	0.0873163	0.450184	0.679176
						G7PS19	DNAJB5	0.148532	0.197326	0.417031
						G7PS28	GALT	0.294393	0.00935217	0.0549154
						G7PS31	DCTN3	-0.00256233	0.982355	0.993966
						G7PS51	BAG1	-0.0462566	0.689543	0.831347
						G7PS54	SMU1	0.0102451	0.929533	0.970185
						G7PS55	DNAJA1	0.124925	0.279016	0.514302
						G7PS60	DDX58	0.524186	9.94199e-07	3.65525e-05
						G7PS61	ACO1	0.214537	0.0609793	0.201177
						G7PS97	FOCAD	0.31477	0.00530069	0.0367341
						G7PSA4	DENND4C	-0.161882	0.159555	0.373076
						G7PSB3	SH3GL2	-0.00592295	0.959227	0.98149
						G7PSB8	PSIP1	-0.156753	0.173377	0.389603
						G7PSE4	ERMP1	0.174605	0.128816	0.325712
						G7PSE8	PLGRKT	0.303716	0.00724751	0.0462865
						G7PSG9	DOCK8	0.176348	0.124984	0.320027
						G7PSH2	PGM1	-0.0599845	0.604305	0.779315
						G7PSI8	ASS1	0.436708	7.16549e-05	0.0013292
						G7PSJ7	ANXA1	0.263283	0.020696	0.0975292
						G7PSK4	PRUNE2	0.0859757	0.457196	0.684201
						G7PSK5	VPS13A	0.314763	0.00530174	0.0367341
						G7PSK7	GNAQ	0.0108275	0.925539	0.967997
						G7PSM4	GOLM1	0.0856565	0.458874	0.685456
						G7PSP1	SYK	0.358454	0.00136923	0.0142376
						G7PSP2	AUH	0.444467	5.13167e-05	0.00101171
						G7PSP4	IARS	0.117732	0.307849	0.54477
						G7PSP7	OGN	0.297139	0.00868275	0.052263
						G7PSP9	ASPN	0.12083	0.295201	0.532118
						G7PSQ2	FAM120A	0.350412	0.00178254	0.017351
						G7PST6	LLGL2	0.267936	0.0184766	0.090067
						G7PSU0	GALK1	0.396081	0.000362806	0.00507059
						G7PSU2	UNC13D	0.283907	0.0123408	0.0669717
						G7PSU4	TRIM47	0.266918	0.018944	0.0916414
						G7PSU5	MRPL38	0.28537	0.0118795	0.0656029
						G7PSV0	SRP68	-0.032041	0.782063	0.886831
						G7PSV8	UBE2O	-0.0617336	0.593785	0.773209
						G7PSW1	CYGB	0.162017	0.159204	0.373076
						G7PSW4	ST6GALNAC1	-0.110942	0.336776	0.574815
						G7PSW9	SEPTIN10	-0.0609866	0.598268	0.776746
						G7PSY7	NXN	-0.0257423	0.824135	0.910475
						G7PSY9	ABR	0.317752	0.00486212	0.0345685
						G7PSZ2	MYO1C	-0.228756	0.0453799	0.165649
						G7PSZ3	PITPNB	0.0652592	0.572834	0.760487
						G7PSZ7	PRPF8	0.0256516	0.824744	0.910655
						G7PT00	SERPINF2	-0.183031	0.11109	0.297955
						G7PT19	LGALS3BP	0.415071	0.000174396	0.00281574
						G7PT20	CANT1	0.0485777	0.674819	0.824244
						G7PT33	RNF213	0.645043	2.42122e-10	2.53359e-08
						G7PT37	RPTOR	-0.02063	0.858656	0.928404
						G7PT43	NPLOC4	-0.0389795	0.736436	0.858017
						G7PT48	HGS	0.086904	0.452334	0.68052
						G7PT49	MRPL12	-0.227761	0.046352	0.168294
						G7PT50	SLC25A10	-0.0927144	0.42256	0.655691
						G7PT56	ALYREF	0.0412338	0.721797	0.849591
						G7PT57	PCYT2	0.410737	0.000206924	0.00318663
						G7PT77	P2RX1	0.495457	4.6211e-06	0.000142349
						G7PT78	ZZEF1	0.445467	4.91252e-05	0.000982745
						G7PT80	ANKFY1	-0.0356976	0.757915	0.871773
						G7PT82	MYBBP1A	0.0755967	0.51347	0.719537
						G7PT85	ALOX15	0.278112	0.0143241	0.0750406
						G7PT97	SLC25A11	0.0529437	0.647455	0.807433
						G7PTA0	ENO1	-0.0838801	0.468277	0.692933
						G7PTA8	RABEP1	-0.102497	0.375061	0.611259
						G7PTB1	C1QBP	0.239423	0.0359782	0.142604
						G7PTC0	FASN	0.311284	0.00585757	0.0395439
						G7PTC1	SLC16A3	0.233288	0.0411639	0.155835
						G7PTC9	TBCD	0.27227	0.0165965	0.0832066
						G7PTE0	TXNDC17	0.230734	0.0434984	0.160894
						G7PTH8	POLR2A	0.0680508	0.556493	0.749223
						G7PTI5	FXR2	0.0811705	0.482818	0.701595
						G7PTK6	PFAS	-0.00619421	0.957361	0.981202
						G7PTL5	MYH10	0.208999	0.0681274	0.217764
						G7PTM2	STX8	-0.00579813	0.960085	0.98149
						G7PTQ1	ELAC2	0.216397	0.0587207	0.195968
						G7PTS8	TOM1L2	0.0992728	0.390345	0.626425
						G7PTT6	FLII	-0.0557614	0.630036	0.795784
						G7PTT9	PRPSAP2	0.420926	0.000137902	0.00233518
						G7PTU5	MFAP4	0.262802	0.0209376	0.0978768
						G7PTU8	ALDH3A2	0.529901	7.1996e-07	2.92251e-05
						G7PTW7	POLDIP2	0.175446	0.126957	0.322999
						G7PTX3	PIGS	-0.0857031	0.458629	0.685341
						G7PTX9	SUPT6H	-0.312986	0.00557955	0.0383982
						G7PTY7	MYO18A	0.0836619	0.469439	0.693646
						G7PTZ8	BLMH	0.302169	0.00756493	0.0474239
						G7PU10	RHOT1	-0.114635	0.320837	0.556691
						G7PU16	MYO1D	0.330337	0.00334492	0.0268185
						G7PU27	CCT6A	0.186477	0.104409	0.286544
						G7PU34	SLFN5	0.0690232	0.550854	0.745864
						G7PU40	AP2B1	0.209189	0.0678716	0.217584
						G7PU56	NPEPPS	0.237657	0.0374117	0.145824
						G7PU57	KPNB1	0.230925	0.0433196	0.160526
						G7PU63	SCRN2	0.360976	0.00125873	0.0133425
						G7PU85	SNF8	0.00298999	0.97941	0.99231
						G7PU97	ITGA3	0.314439	0.00535149	0.037016
						G7PUA1	COL1A1	0.0945795	0.413247	0.648609
						G7PUA5	LRRC59	0.444669	5.08673e-05	0.00100772
						G7PUB2	ABCC3	0.441245	5.9005e-05	0.00113897
						G7PUB4	LUC7L3	-0.0898276	0.43721	0.669383
						G7PUB8	SPAG9	-0.0576029	0.61876	0.788865
						G7PUD8	TRIM25	0.336348	0.00278226	0.023363
						G7PUE0	SCPEP1	0.64596	2.24071e-10	2.4064e-08
						G7PUE2	AKAP1	0.023153	0.841582	0.919933
						G7PUE5	MRPS23	-0.0374379	0.746501	0.864247
						G7PUF0	SRSF1	0.0944368	0.413955	0.648609
						G7PUF4	EPX	-0.00105029	0.992767	0.997095
						G7PUH3	CLTC	0.149651	0.193933	0.413501
						G7PUH4	PTRH2	-0.0351095	0.761784	0.874352
						G7PUI6	CA4	-0.0922578	0.424858	0.657534
						G7PUI9	DHRS11	0.52253	1.09047e-06	3.9734e-05
						G7PUJ1	ACACA	0.148252	0.19818	0.418186
						G7PUK4	PSMB3	0.303334	0.00732484	0.0464666
						G7PUK5	PIP4K2B	0.21954	0.0550572	0.189132
						G7PUK8	RPL23	-0.281089	0.0132734	0.0704406
						G7PUK9	LASP1	0.134657	0.242966	0.474649
						G7PUN2	PSMD3	0.135601	0.239648	0.470067
						G7PUP2	SMARCE1	-0.197644	0.0848894	0.251039
						G7PUS8	JUP	0.268645	0.0181571	0.0890615
						G7PUT0	FKBP10	0.0162382	0.888527	0.947252
						G7PUT5	ACLY	0.486099	7.40175e-06	0.000206894
						G7PUT7	CNP	0.246999	0.0303391	0.127119
						G7PUU3	RAB5C	-0.0643878	0.57798	0.763592
						G7PUU7	STAT3	0.319055	0.00468066	0.0334549
						G7PUU8	PTRF	-0.0825658	0.4753	0.697976
						G7PUU9	ATP6V0A1	0.0368373	0.750434	0.866098
						G7PUV0	NAGLU	0.0798096	0.490211	0.705911
						G7PUV2	COASY	0.0588567	0.611131	0.784039
						G7PUV9	VPS25	0.265635	0.0195471	0.0937388
						G7PUX1	IFI35	0.342933	0.00226447	0.0201335
						G7PUY2	DUSP3	0.109569	0.342824	0.580573
						G7PUZ4	UBTF	-0.186549	0.104274	0.286368
						G7PV09	EFTUD2	0.00462884	0.96813	0.986038
						G7PV14	NMT1	-0.0869477	0.452106	0.68052
						G7PV25	NSF	0.242197	0.0338196	0.136985
						G7PV26	CPVL	0.43857	6.61859e-05	0.00126217
						G7PV32	ITGB3	-0.0373144	0.747309	0.864692
						G7PV37	MRC2	0.249001	0.0289802	0.123453
						G7PV50	DDX42	0.0973208	0.399777	0.634574
						G7PV53	SMARCD2	0.0161062	0.889427	0.947469
						G7PV58	PECAM1	0.145779	0.205851	0.428612
						G7PV65	GNA13	0.329674	0.00341274	0.0272019
						G7PV70	MARK2	0.201959	0.0781717	0.237597
						G7PV75	PRKCA	-0.00807834	0.94441	0.977734
						G7PV89	ABCA8	0.535848	5.11327e-07	2.15126e-05
						G7PVA6	COG1	-0.127535	0.269015	0.5036
						G7PVC6	FDXR	0.398781	0.000327785	0.00464476
						G7PVD2	ATP5H	-0.0328641	0.776609	0.882825
						G7PVD9	MRPS7	0.235724	0.0390353	0.150286
						G7PVE2	RB1	-0.0979413	0.396764	0.632251
						G7PVE5	FNDC3A	-0.0146816	0.899154	0.953103
						G7PVE7	CAB39L	-0.110836	0.337237	0.574881
						G7PVI1	DIS3	0.194998	0.0892316	0.26011
						G7PVI7	UCHL3	-0.0466421	0.68709	0.829484
						G7PVI9	LMO7	0.235553	0.0391817	0.150339
						G7PVJ0	KCTD12	0.16182	0.159717	0.373076
						G7PVJ8	RBM26	-0.261325	0.0216953	0.100612
						G7PVL2	ABCC4	0.073963	0.522638	0.72676
						G7PVL6	DNAJC3	0.182096	0.112958	0.301493
						G7PVM2	FARP2	-0.0663966	0.566149	0.75561
						G7PVM7	TM9SF2	0.105239	0.362348	0.601072
						G7PVM8	CLYBL	0.0811797	0.482768	0.701595
						G7PVN0	PCCA	0.351509	0.00172022	0.0170808
						G7PVN7	TPP2	0.178702	0.119947	0.312981
						G7PVP8	ARGLU1	-0.0443718	0.701585	0.836773
						G7PVQ6	COL4A2	-0.0309323	0.789428	0.891209
						G7PVR1	ARHGEF7	-0.114984	0.319355	0.555063
						G7PVS0	CUL4A	0.0609557	0.598454	0.776746
						G7PVS1	LAMP1	0.0207301	0.857977	0.928404
						G7PVT8	CRYL1	0.219752	0.0548179	0.188627
						G7PVV4	PARP4	0.302168	0.00756505	0.0474239
						G7PVV7	MTMR6	-0.119533	0.300455	0.537691
						G7PVY9	HSPH1	0.320767	0.00445163	0.0322684
						G7PVZ7	PDS5B	0.0721248	0.533052	0.7327
						G7PW14	ALG5	0.0225699	0.845522	0.921874
						G7PW19	POSTN	0.284602	0.0121199	0.0663911
						G7PW27	COG6	-0.0419466	0.717188	0.846888
						G7PW38	VWA8	0.286914	0.011409	0.0636936
						G7PW55	COG3	-0.117433	0.309085	0.545236
						G7PW62	LCP1	0.264281	0.0202017	0.0958643
						G7PW67	ESD	0.293283	0.00963547	0.0561748
						G7PW71	LOC102132993	0.445543	4.89627e-05	0.000982745
						G7PW77	TMX3	-0.177327	0.122869	0.317361
						G7PW91	CNDP2	0.256146	0.0245404	0.110226
						G7PW95	ZADH2	0.168217	0.143633	0.349473
						G7PWB7	SEH1L	0.103999	0.368062	0.607384
						G7PWC1	AFG3L2	0.268814	0.0180819	0.0887993
						G7PWC2	TUBB6	-0.0632232	0.584891	0.765782
						G7PWC7	LOC107129555	-0.0277023	0.810984	0.902778
						G7PWD1	NAPG	-0.294951	0.00921263	0.054488
						G7PWD9	NDUFV2	-0.102932	0.373026	0.610393
						G7PWE9	EPB41L3	0.264111	0.0202849	0.0961471
						G7PWF7	EMILIN2	0.154559	0.179548	0.397577
						G7PWF8	SMCHD1	0.138232	0.230565	0.458994
						G7PWG8	COLEC12	0.178196	0.121015	0.315164
						G7PWH1	ROCK1	-0.0896202	0.438273	0.669383
						G7PWI5	NPC1	0.257851	0.0235705	0.106879
						G7PWI9	OSBPL1A	0.149304	0.194981	0.414437
						G7PWK7	DSG2	0.0553572	0.632522	0.797197
						G7PWL1	TRAPPC8	0.128201	0.266502	0.500898
						G7PWL7	LSS	0.394912	0.000379011	0.00522549
						G7PWM7	DTNB	-0.0467795	0.686216	0.829484
						G7PWP3	PIK3C3	0.297969	0.00848905	0.0516301
						G7PWS7	ME2	0.248309	0.0294442	0.124291
						G7PWS9	SMAD4	-0.10325	0.371544	0.610103
						G7PWU7	FECH	0.133271	0.247892	0.480137
						G7PWU9	ATP8B1	-0.0321603	0.781272	0.886831
						G7PWV4	SEC11C	0.164188	0.153614	0.364851
						G7PWV9	LMAN1	0.0477415	0.68011	0.82637
						G7PWX1	KDSR	0.312804	0.00560871	0.0384691
						G7PWX2	VPS4B	0.290777	0.0103021	0.0593828
						G7PWY3	RPL18A	-0.240641	0.0350165	0.140238
						G7PWZ1	LSM4	0.182472	0.112205	0.300072
						G7PX08	ARMC6	0.137553	0.232885	0.461809
						G7PX23	ATP13A1	0.0985496	0.393824	0.629779
						G7PX62	PEPD	0.31843	0.00476701	0.0340108
						G7PX70	UBA2	0.10523	0.36239	0.601072
						G7PXA8	HSPB6	0.326387	0.00376782	0.0287949
						G7PXC3	CAPNS1	-0.0296393	0.798039	0.895216
						G7PXG0	SPINT2	0.215596	0.0596849	0.198028
						G7PXG4	PSMD8	0.115776	0.31601	0.552161
						G7PXH3	ACTN4	0.286796	0.0114446	0.0637473
						G7PXH5	LGALS4	0.186222	0.104893	0.287365
						G7PXH6	ECH1	0.511878	1.95346e-06	6.64339e-05
						G7PXJ2	GMFG	0.0320789	0.781812	0.886831
						G7PXJ8	RPS16	-0.0883015	0.445068	0.675242
						G7PXJ9	SUPT5H	-0.0390767	0.735803	0.857946
						G7PXK5	LOC102120083	0.0667157	0.56428	0.754946
						G7PXK7	FBL	0.192034	0.0942989	0.268809
						G7PXK8	FCGBP	-0.227199	0.0469084	0.169529
						G7PXL4	AKT2	0.12935	0.262206	0.494712
						G7PXM0	BLVRB	-0.133716	0.246302	0.477964
						G7PXM6	SNRPA	0.204465	0.0744683	0.231106
						G7PXN2	HNRNPUL1	-0.0403864	0.727288	0.851424
						G7PXP1	CEACAM7	0.533246	5.94383e-07	2.47518e-05
						G7PXP4	FKBP1A	-0.116975	0.31099	0.546896
						G7PXQ2	RABAC1	0.0793502	0.49272	0.708274
						G7PXQ3	ATP1A3	0.327242	0.00367245	0.0285552
						G7PXQ8	GSK3A	-0.317936	0.00483611	0.0344436
						G7PXR0	PAFAH1B3	0.0237963	0.83724	0.917263
						G7PXV1	BCAM	0.252166	0.0269361	0.117529
						G7PXV3	TOMM40	0.0633566	0.584098	0.765234
						G7PXW6	CKM	0.121943	0.290745	0.527049
						G7PXX2	VASP	-0.00851901	0.941382	0.976793
						G7PXZ4	AP2S1	0.0212511	0.854446	0.926806
						G7PY00	C5AR1	0.275683	0.015234	0.0782011
						G7PY34	BSG	0.539378	4.16018e-07	1.80614e-05
						G7PY39	PALM	-0.0886504	0.443265	0.673562
						G7PY40	MISP	0.294675	0.00928148	0.0546576
						G7PY47	BCAT2	0.244044	0.0324432	0.133801
						G7PY52	NUCB1	0.150534	0.191284	0.409565
						G7PY54	BAX	-0.0403143	0.727756	0.851727
						G7PY55	FTL	0.0156398	0.89261	0.949666
						G7PY56	GYS1	0.000974903	0.993286	0.997095
						G7PY57	RUVBL2	0.0804813	0.486555	0.702132
						G7PY61	SNRNP70	-0.172999	0.132427	0.331555
						G7PY75	ALDH16A1	0.384179	0.000561824	0.00707655
						G7PY81	AP2A1	0.0301329	0.794749	0.893815
						G7PY86	TBC1D17	0.082535	0.475465	0.697976
						G7PY96	WDR18	0.211186	0.0652273	0.211097
						G7PY98	LOC102118347	-0.061826	0.593232	0.772735
						G7PY99	HMHA1	0.0743599	0.520403	0.726133
						G7PYA4	ATP5D	0.104929	0.363775	0.602747
						G7PYA9	NDUFS7	-0.13003	0.259683	0.493143
						G7PYC3	MOB3A	0.213128	0.0627381	0.20532
						G7PYC4	AP3D1	0.268371	0.01828	0.0895566
						G7PYD0	LMNB2	0.025077	0.82861	0.912701
						G7PYD6	THOP1	0.0582692	0.614701	0.786499
						G7PYE1	MYH14	0.289569	0.0106379	0.0605487
						G7PYH4	ETFB	0.38271	0.000592322	0.00736971
						G7PYJ3	GNA11	0.322723	0.00420205	0.0310663
						G7PYL3	MAP2K2	0.0758259	0.51219	0.719537
						G7PYM5	MYDGF	0.0332801	0.773856	0.881168
						G7PYR1	MYADM	-0.0296649	0.797868	0.895216
						G7PYR7	PRPF31	-0.0552549	0.633152	0.797294
						G7PYR8	CNOT3	-0.0641168	0.579585	0.764015
						G7PYS4	RPS9	-0.143768	0.212243	0.438631
						G7PYU1	CLPP	0.0558624	0.629415	0.795246
						G7PYU4	KHSRP	0.122847	0.287154	0.523392
						G7PYU9	C3	-0.0645097	0.577259	0.763381
						G7PYV1	TRIP10	0.0904573	0.43399	0.667337
						G7PYV3	VAV1	0.0808632	0.484482	0.701673
						G7PYW4	ELAVL1	0.102483	0.375125	0.611259
						G7PYX5	STXBP2	0.0593767	0.60798	0.782025
						G7PYX8	XAB2	-0.177725	0.122018	0.316479
						G7PZ01	U2AF2	0.125721	0.275939	0.51159
						G7PZ02	EPN1	-0.00739542	0.949102	0.978603
						G7PZ32	HNRNPM	0.155199	0.177732	0.395488
						G7PZ66	EIF3G	-0.336225	0.00279284	0.0234036
						G7PZ67	DNMT1	0.136799	0.235481	0.465374
						G7PZ69	MRPL4	0.11642	0.313308	0.549231
						G7PZ70	ICAM1	0.458361	2.76497e-05	0.000623417
						G7PZ77	CDC37	-0.254696	0.025391	0.112509
						G7PZC2	RPS5	-0.243762	0.0326505	0.134027
						G7PZC7	TRIM28	0.0284192	0.806187	0.90015
						G7PZC8	CHMP2A	0.411445	0.000201259	0.00314274
						G7PZC9	UBE2M	-0.0900939	0.435846	0.669131
						G7PZD2	AP1M1	-0.0977105	0.397883	0.633045
						G7PZD3	SLC44A2	0.0980967	0.396012	0.631299
						G7PZD4	ILF3	-0.0755864	0.513528	0.719537
						G7PZD5	QTRT1	-0.0191345	0.868808	0.934037
						G7PZD6	DNM2	0.316317	0.00506896	0.0356663
						G7PZD7	TMED1	-0.11119	0.335687	0.573196
						G7PZE1	SMARCA4	0.0600188	0.604098	0.779315
						G7PZE3	KANK2	0.0480303	0.678281	0.826288
						G7PZE6	TMEM205	-0.0757337	0.512705	0.719537
						G7PZF6	CNN1	0.0590309	0.610075	0.783669
						G7PZI1	TNPO2	-0.0917964	0.427188	0.659362
						G7PZI3	ASNA1	-0.147938	0.199143	0.419136
						G7PZK0	MRI1	0.365915	0.00106542	0.0116567
						G7PZL5	ADGRE5	0.0176839	0.878675	0.940433
						G7PZL6	DDX39A	0.194291	0.0904207	0.261709
						G7PZL8	GIPC1	0.387031	0.000506688	0.00658533
						G7PZP8	TPM1	0.127962	0.267404	0.501506
						G7PZQ3	AP1M1	-0.0977105	0.397883	0.633045
						G7PZQ5	EPS15L1	-0.0411858	0.722107	0.849591
						G7PZQ8	CHERP	-0.00675275	0.95352	0.9803
						G7PZS5	PLVAP	0.360259	0.00128932	0.0136314
						G7PZT0	SLC27A1	0.380779	0.000634698	0.00775675
						G7PZT1	PGLS	0.0962338	0.405087	0.640599
						G7PZT2	COLGALT1	0.157584	0.171078	0.386369
						G7PZU5	PLCG2	0.1795	0.118273	0.310401
						G7PZU9	CDH13	0.415047	0.000174561	0.00281574
						G7PZV0	MLYCD	0.532318	6.26976e-07	2.58453e-05
						G7PZW1	USP10	-0.00144943	0.990018	0.996011
						G7PZW7	EMC8	0.211203	0.0652058	0.211097
						G7PZY3	ZC3H18	-0.0780878	0.499649	0.71317
						G7PZY5	LOC102143777	0.106402	0.357042	0.595946
						G7PZZ0	APRT	0.163678	0.154912	0.367252
						G7PZZ8	RPL13	-0.154413	0.179965	0.398068
						G7Q000	CHMP1A	0.129508	0.261617	0.494496
						G7Q024	MRPL28	0.32864	0.00352114	0.0279024
						G7Q027	DECR2	0.342689	0.00228197	0.020165
						G7Q032	STUB1	-0.113471	0.325805	0.561666
						G7Q046	UBE2I	-0.0201436	0.861955	0.930838
						G7Q063	HAGH	0.0573153	0.620515	0.790116
						G7Q068	NDUFB10	0.046885	0.685546	0.829484
						G7Q069	RPS2	0.14298	0.214787	0.440254
						G7Q090	ECI1	0.399323	0.000321133	0.00458232
						G7Q0A5	SRRM2	-0.146317	0.204167	0.427066
						G7Q0D4	TRAP1	0.145381	0.207107	0.430349
						G7Q0E2	NMRAL1	0.517353	1.45125e-06	5.2412e-05
						G7Q0F3	GLYR1	-0.150922	0.190131	0.407952
						G7Q0F5	PPL	0.155006	0.178277	0.396121
						G7Q0G5	ABAT	0.132612	0.250261	0.482892
						G7Q0G8	CARHSP1	0.0447159	0.699382	0.836189
						G7Q0I6	CPPED1	0.251108	0.0276053	0.119467
						G7Q0J0	PARN	0.137844	0.231888	0.460728
						G7Q0J9	MYH11	0.0608973	0.598805	0.776746
						G7Q0K5	RPS15A	-0.0467476	0.686419	0.829484
						G7Q0M9	THUMPD1	-0.134212	0.24454	0.475675
						G7Q0P5	EEF2K	0.0657999	0.569652	0.758111
						G7Q0Q8	DCTN5	-0.119314	0.301346	0.537731
						G7Q0R2	PRKCA	-0.00807834	0.94441	0.977734
						G7Q0S9	GTF3C1	-0.0742544	0.520997	0.726133
						G7Q0U1	TUFM	-0.0156334	0.892654	0.949666
						G7Q0U2	ATXN2L	-0.0779142	0.500606	0.713329
						G7Q0U5	APOBR	0.30018	0.00799092	0.0496362
						G7Q0U9	ZG16	-0.124447	0.280874	0.51656
						G7Q0V3	MVP	0.351077	0.00174454	0.0172384
						G7Q0W4	MAPK3	0.461438	2.40226e-05	0.000553877
						G7Q0W6	BOLA2B	0.0173668	0.880834	0.942003
						G7Q0W8	LOC102146036	0.148107	0.198626	0.418694
						G7Q0X6	DCTPP1	0.188386	0.100845	0.280729
						G7Q0X8	ITGAL	0.249511	0.0286419	0.122697
						G7Q0Z6	STX4	0.190459	0.097083	0.273994
						G7Q103	PYCARD	0.357475	0.00141441	0.0146132
						G7Q107	TGFB1I1	0.0423998	0.714264	0.845086
						G7Q125	PHKB	0.248503	0.0293135	0.124291
						G7Q147	FTO	-0.237333	0.0376803	0.146451
						G7Q154	GNAO1	-0.0317541	0.783967	0.887963
						G7Q156	NUDT21	0.0085865	0.940919	0.976793
						G7Q166	NUP93	0.0158846	0.89094	0.948832
						G7Q179	CIAPIN1	0.293948	0.00946475	0.0554966
						G7Q181	POLR2C	-0.0522464	0.651795	0.810474
						G7Q196	CFAP20	0.0234559	0.839537	0.918564
						G7Q1A2	CNOT1	0.100336	0.385262	0.622183
						G7Q1C6	TRADD	-0.0352773	0.76068	0.873959
						G7Q1D8	TPPP3	0.193866	0.0911399	0.263415
						G7Q1E0	HSD11B2	0.29594	0.0089697	0.0534384
						G7Q1E1	ATP6V0D1	0.204729	0.0740869	0.230273
						G7Q1F1	EDC4	-0.0954957	0.408716	0.644751
						G7Q1F5	PSMB10	0.653919	1.13148e-10	1.48954e-08
						G7Q1F7	SLC12A4	-0.0855892	0.459229	0.685735
						G7Q1G8	SMPD3	0.0758332	0.512149	0.719537
						G7Q1H2	CDH1	0.117304	0.309621	0.545815
						G7Q1H8	VPS4A	-0.0335459	0.772098	0.879915
						G7Q1I8	PSMD7	0.024484	0.832603	0.915391
						G7Q1J4	DHODH	0.0741608	0.521524	0.726133
						G7Q1J8	AP1G1	0.157704	0.17075	0.386369
						G7Q1K2	CHST4	0.197897	0.0844843	0.250022
						G7Q1L2	VAC14	0.0709122	0.539978	0.738456
						G7Q1L4	SF3B3	0.137057	0.234589	0.464285
						G7Q1L5	COG4	0.336611	0.00275971	0.0232214
						G7Q1M1	PDPR	0.125381	0.277251	0.512205
						G7Q1M2	GLG1	-0.0827208	0.474469	0.697768
						G7Q1M4	MLKL	0.370502	0.0009104	0.0101512
						G7Q1M9	LDHD	0.253131	0.0263376	0.115202
						G7Q1N3	CFDP1	0.124629	0.280167	0.515492
						G7Q1N7	GABARAPL2	0.223992	0.0501906	0.177957
						G7Q1N9	KARS	0.487918	6.76141e-06	0.000193249
						G7Q1P8	VAT1L	0.282876	0.0126752	0.068332
						G7Q1T2	HTATSF1	-0.110886	0.337021	0.574881
						G7Q1T5	ARHGEF6	0.343841	0.00220028	0.0197783
						G7Q1W8	MTM1	0.224304	0.0498633	0.177258
						G7Q1Y4	NSDHL	0.326929	0.00370712	0.0285988
						G7Q1Z4	BGN	0.164737	0.152223	0.362652
						G7Q1Z6	BCAP31	-0.113725	0.32472	0.56033
						G7Q200	SSR4	0.308359	0.00636406	0.0421619
						G7Q202	L1CAM	0.27678	0.0148172	0.0769326
						G7Q205	NAA10	-0.0244813	0.832622	0.915391
						G7Q207	HCFC1	0.140294	0.223616	0.450413
						G7Q215	EMD	0.049504	0.668976	0.821161
						G7Q216	FLNA	0.0306829	0.791087	0.892323
						G7Q221	GDI1	0.0844719	0.465133	0.691515
						G7Q228	G6PD	0.392545	0.000413847	0.0056297
						G7Q230	DKC1	0.0534638	0.644225	0.804493
						G7Q231	MPP1	0.447218	4.54987e-05	0.000940664
						G7Q237	VBP1	-0.22028	0.0542229	0.187211
						G7Q239	CLIC2	0.148919	0.196146	0.415398
						G7Q244	LOC101867429	0.159859	0.164906	0.380001
						G7Q261	PUDP	0.489207	6.3396e-06	0.00018489
						G7Q274	MID1	0.0873636	0.449937	0.679176
						G7Q298	PIR	0.408926	0.000222108	0.00334473
						G7Q2A8	CTPS2	-0.0290415	0.802028	0.897931
						G7Q2C1	SH3KBP1	0.148632	0.197019	0.416599
						G7Q2C4	EIF1AX	0.0729692	0.528256	0.731226
						G7Q2C5	RPS6KA3	0.308888	0.0062697	0.0416043
						G7Q2D0	SMS	-0.0849145	0.462789	0.689919
						G7Q2D6	PRDX4	0.10247	0.375184	0.611259
						G7Q2E0	PDK3	0.588771	1.78191e-08	1.06941e-06
						G7Q2J0	USP9X	0.00931615	0.935908	0.974285
						G7Q2J2	DDX3X	-0.0835778	0.469887	0.693646
						G7Q2J3	CASK	0.192802	0.0929656	0.266054
						G7Q2J5	MAOB	0.11792	0.307071	0.544585
						G7Q2J6	MAOB	0.11792	0.307071	0.544585
						G7Q2K5	RP2	0.185114	0.107013	0.291194
						G7Q2K8	NDUFB11	0.023079	0.842082	0.92009
						G7Q2K9	RBM10	-0.0251228	0.828302	0.912608
						G7Q2L0	UBA1	0.104359	0.366401	0.606114
						G7Q2N1	WAS	0.126106	0.274461	0.510363
						G7Q2N3	GLOD5	0.210916	0.0655809	0.212073
						G7Q2P4	GRIPAP1	-0.142174	0.217412	0.443629
						G7Q2Q4	CCDC22	-0.0741618	0.521519	0.726133
						G7Q2S9	SMC1A	0.0316016	0.78498	0.888381
						G7Q2T3	HUWE1	0.131429	0.254549	0.488394
						G7Q2U1	MAGED2	0.0713117	0.537692	0.736102
						G7Q2W9	MSN	0.0791071	0.49405	0.709437
						G7Q2X1	HEPH	0.171388	0.136126	0.337248
						G7Q2Z3	SNX12	-0.113548	0.325474	0.561395
						G7Q303	OGT	-0.0354547	0.759512	0.873364
						G7Q308	PIN4	0.290445	0.0103936	0.0595729
						G7Q330	PBDC1	0.106852	0.355	0.593752
						G7Q334	MAGT1	0.144428	0.210132	0.434863
						G7Q358	APOOL	0.0695805	0.547634	0.743582
						G7Q373	DIAPH2	0.175652	0.126503	0.322259
						G7Q380	CSTF2	0.17766	0.122155	0.316479
						G7Q394	GLA	0.428998	9.90585e-05	0.00175764
						G7Q395	HNRNPH2	0.00760529	0.94766	0.978346
						G7Q3A1	ARMCX3	0.0883109	0.44502	0.675242
						G7Q3G4	ACSL4	0.344658	0.00214392	0.0194863
						G7Q3I2	PLS3	0.124838	0.279357	0.514697
						G7Q3J0	WDR44	-0.290853	0.0102815	0.0593475
						G7Q3J1	DOCK11	0.168098	0.143921	0.349473
						G7Q3K6	SEPTIN6	0.149105	0.195584	0.414955
						G7Q3L8	CUL4B	-0.0903597	0.434488	0.667851
						G7Q3L9	MCTS1	0.16574	0.149708	0.359177
						G7Q3M2	THOC2	0.0495244	0.668848	0.821161
						G7Q3M4	STAG2	0.13336	0.247574	0.479908
						G7Q3M9	OCRL	0.0555071	0.6316	0.796526
						G7Q3N8	AIFM1	0.0722789	0.532176	0.732179
						G7Q3Q6	UBE2J1	0.0738106	0.523498	0.72716
						G7Q3R1	GPC4	0.00135886	0.990642	0.996011
						G8F275	PYROXD2	0.411825	0.000198273	0.00311212
						G8F281	PI4K2A	-0.136369	0.23697	0.466961
						G8F2A5	ABHD10	0.0807654	0.485013	0.701785
						G8F2B1	NASP	0.184928	0.107373	0.291194
						G8F2D2	CGN	0.215824	0.0594094	0.197642
						G8F2D4	SNX27	0.237489	0.0375505	0.146225
						G8F2D6	MRPL9	0.180257	0.116704	0.30747
						G8F2E0	COG2	0.0824096	0.476139	0.698714
						G8F2G9	SFN	0.223726	0.0504713	0.178486
						G8F2H2	ARID1A	0.0421397	0.715942	0.845661
						G8F2H3	RPS6KA1	0.254961	0.0252341	0.111935
						G8F2J8	EXOC3	0.0757221	0.512769	0.719537
						G8F2K6	UBQLN1	-0.0285652	0.805211	0.899799
						G8F2P4	DYNC1LI1	0.171235	0.136481	0.337562
						G8F2Q2	RFC5	-0.19352	0.0917313	0.264189
						G8F2Q5	HK2	0.305805	0.0068374	0.0445742
						G8F2R0	CHL1	0.457624	2.85906e-05	0.000634121
						G8F2S6	NAT1	-0.0661012	0.567882	0.756619
						G8F2V4	KIF2A	-0.0832866	0.471442	0.695241
						G8F2X3	RALA	-0.0602282	0.602834	0.779128
						G8F2Y2	SSH3	-0.0373194	0.747277	0.864692
						G8F2Z5	ITGA2	0.503104	3.11189e-06	0.000101597
						G8F318	NID1	0.0780865	0.499656	0.71317
						G8F348	DR1	-0.048551	0.674988	0.824244
						G8F351	TIPRL	0.129422	0.261938	0.494663
						G8F379	TMED5	0.142457	0.216487	0.442184
						G8F396	NEXN	0.0583893	0.61397	0.786444
						G8F397	FUBP1	0.0951109	0.410615	0.64631
						G8F398	DNAJB4	0.0716767	0.535607	0.734912
						G8F3A1	MRPL19	0.164161	0.153683	0.364851
						G8F3C4	CLIP2	0.19589	0.0877483	0.257388
						G8F3E2	ACAA2	0.4829	8.66799e-06	0.000234265
						G8F3E3	MYO5B	-0.0684734	0.554039	0.747629
						G8F3G8	BDH2	0.462272	2.31181e-05	0.000539114
						G8F3I6	EFHD2	0.0777154	0.501703	0.713683
						G8F3K0	NCEH1	0.261563	0.0215718	0.100154
						G8F3L2	LSM6	-0.130601	0.257578	0.491168
						G8F3L7	RAP2C	0.148345	0.197897	0.417906
						G8F3M1	RHOA	0.028757	0.803929	0.899463
						G8F3M2	GPX1	-0.136511	0.236476	0.466865
						G8F3M3	CDC42BPA	-0.0879572	0.446852	0.67616
						G8F3N3	EPS15	-0.0405882	0.725979	0.851424
						G8F3N5	OSBPL9	-0.327506	0.00364341	0.0284298
						G8F3N6	NRDC	-0.0535812	0.643497	0.804075
						G8F3Q0	IVD	0.179388	0.118508	0.310818
						G8F3Q6	RABEPK	-0.0796641	0.491005	0.706306
						G8F3Q8	GAPVD1	0.123333	0.285238	0.521297
						G8F3R3	PTCD3	0.21129	0.0650923	0.211097
						G8F3R4	IMMT	0.0656526	0.570518	0.758152
						G8F3T7	TXLNA	-0.156055	0.175322	0.391619
						G8F3V9	CFB	-0.0647866	0.575623	0.762397
						G8F3W0	C2	0.206518	0.0715414	0.224566
						G8F3W3	NEU1	0.431921	8.7693e-05	0.00159056
						G8F3W6	LSM2	0.165934	0.149227	0.358233
						G8F3W7	VARS	0.143716	0.212411	0.438689
						G8F3X1	CLIC1	0.0581636	0.615343	0.786968
						G8F3X2	DDAH2	0.230184	0.0440146	0.161969
						G8F3X8	GSR	0.109955	0.341116	0.579339
						G8F3Y6	YTHDF1	0.0460443	0.690896	0.831347
						G8F3Y8	EPB41	0.141746	0.218814	0.444492
						G8F402	EEF1E1	0.334361	0.00295806	0.0246364
						G8F403	TXNDC5	0.223304	0.0509188	0.179154
						G8F406	DSP	0.275409	0.0153396	0.0785459
						G8F413	SEC31A	-0.141105	0.220924	0.447163
						G8F422	CBR4	0.386309	0.000520152	0.00671753
						G8F425	LOC102126084	0.157881	0.170262	0.386022
						G8F431	NDUFA12	0.0642922	0.578546	0.763705
						G8F448	ARCN1	0.16289	0.156937	0.370541
						G8F479	YBX1	0.0127285	0.912512	0.959653
						G8F480	PPIH	0.195504	0.0883871	0.258757
						G8F492	SNX18	-0.248371	0.0294023	0.124291
						G8F4A5	CTSS	-0.108469	0.34772	0.58614
						G8F4A6	GOLPH3L	-0.00520953	0.964134	0.983167
						G8F4B5	SNRPD2	0.269429	0.0178093	0.087566
						G8F4C9	CMAS	0.194286	0.0904282	0.261709
						G8F4D8	PCOLCE	-0.0114448	0.921307	0.965054
						G8F4E3	PTK7	0.292367	0.00987455	0.0574865
						G8F4H3	XDH	0.639467	3.85598e-10	3.86174e-08
						G8F4H7	IFI30	0.331884	0.00319115	0.0259639
						G8F4J3	PRPF38B	0.00698494	0.951924	0.979332
						G8F4J5	STXBP3	0.267859	0.0185118	0.090067
						G8F4K0	NADK2	0.151267	0.189107	0.407254
						G8F4L4	RPL22	-0.319084	0.00467669	0.0334549
						G8F4M8	LOC102141410	-0.0614942	0.59522	0.773689
						G8F4N3	GMPPB	0.286778	0.0114498	0.0637473
						G8F4N6	APEH	0.206637	0.0713738	0.224547
						G8F4N9	AARS	-0.0281063	0.80828	0.901254
						G8F4Q7	RCC1	0.0987247	0.39298	0.628922
						G8F4R9	ENAH	0.0150015	0.896969	0.952327
						G8F4T0	CDH17	0.0383372	0.740624	0.860526
						G8F4T1	MPC2	0.0960151	0.40616	0.64196
						G8F4T9	SOD3	0.269872	0.0176153	0.0869716
						G8F4U4	DLST	0.0320053	0.782301	0.886831
						G8F4U9	GART	0.173316	0.131708	0.329957
						G8F4X1	PCDH1	0.0817599	0.479635	0.700158
						G8F4Y8	VPS52	0.287488	0.0112383	0.0631727
						G8F4Z2	SOD2	0.452315	3.63067e-05	0.00077983
						G8F4Z4	EIF2S3	0.0823045	0.476703	0.698843
						G8F507	MYO1A	0.31603	0.00511133	0.0359025
						G8F510	STAT6	0.102434	0.375353	0.611259
						G8F511	LRP1	-0.0805674	0.486087	0.70198
						G8F527	FKBP2	0.219756	0.0548131	0.188627
						G8F558	AK1	0.1224	0.288924	0.524978
						G8F571	RPL34	-0.182917	0.111316	0.29828
						G8F574	BCAS1	0.0763068	0.50951	0.718394
						G8F580	PDXDC1	0.134369	0.243981	0.475495
						G8F582	TRIP6	0.143193	0.214098	0.439796
						G8F583	SRRT	0.183127	0.110899	0.297946
						G8F5A5	LOC102117123	0.189837	0.0982001	0.275947
						G8F5B0	HNRNPD	0.0446746	0.699646	0.836189
						G8F5B3	SHMT1	0.226204	0.0479077	0.171954
						G8F5D3	FLOT2	0.285009	0.011992	0.0660183
						G8F5D5	RUVBL1	0.187602	0.102298	0.283727
						G8F5D9	VPS36	0.349425	0.00184033	0.0175067
						G8F5E6	MRPS2	0.0799082	0.489673	0.705635
						G8F5E7	GCLC	0.597887	9.39175e-09	6.72416e-07
						G8F5G9	BAG3	0.115008	0.319251	0.555063
						G8F5H0	TIAL1	0.06366	0.582295	0.764544
						G8F5I3	TAP2	0.434076	8.01031e-05	0.00147253
						G8F5I4	PSMB8	0.549469	2.27698e-07	1.05595e-05
						G8F5I5	TAP1	0.675094	1.65768e-11	3.3825e-09
						G8F5J4	NCAPD2	0.134294	0.244248	0.475675
						G8F5J6	CHD4	-0.010902	0.925028	0.96771
						G8F5K1	PHLDB1	-0.0222737	0.847525	0.923318
						G8F5K3	DDX6	-0.0768666	0.5064	0.716262
						G8F5L0	DNAAF5	-0.0677937	0.557989	0.75005
						G8F5L6	UPF1	0.0459782	0.691317	0.831347
						G8F5M0	NECAP2	0.0949073	0.411623	0.647197
						G8F5P0	PDCD5	0.0506483	0.661786	0.817171
						G8F5P8	APEX1	-0.0729128	0.528576	0.731226
						G8F5P9	OSGEP	0.258062	0.0234528	0.106464
						G8F5Q2	TEP1	0.134966	0.241874	0.472969
						G8F5Q9	UBQLN1	-0.0285652	0.805211	0.899799
						G8F5R0	EIF3A	-0.137662	0.232512	0.461743
						G8F5R8	EIF3K	-0.282087	0.0129364	0.0694652
						G8F5S1	GALNT2	-0.100005	0.386841	0.623007
						G8F5U5	GUSB	0.152078	0.18672	0.404169
						G8F5V0	KLC1	-0.347173	0.00197861	0.0185637
						G8F5W1	RPA1	0.132782	0.249649	0.482021
						G8F5W5	SPTLC2	0.145926	0.205391	0.428475
						G8F5W9	RRAS	0.0766594	0.50755	0.71674
						G8F5X0	IRF3	-0.0336197	0.771611	0.879839
						G8F5Y2	EIF5A	0.345472	0.00208912	0.0191589
						G8F5Z8	TTC37	0.181702	0.113753	0.302822
						G8F602	TFRC	0.296273	0.00888936	0.0532709
						G8F618	RAD23A	-0.044598	0.700136	0.836189
						G8F626	CDK5RAP3	-0.159142	0.166832	0.382494
						G8F637	COTL1	0.195177	0.0889314	0.259606
						G8F679	TNXB	0.159361	0.166244	0.381575
						G8F696	MUC1	0.29838	0.00839428	0.0512064
						G8F6A8	ACOT9	-0.063667	0.582253	0.764544
						G8F6B7	SCAMP3	0.00714034	0.950856	0.978674
						G8F6D5	ILVBL	0.0942703	0.414782	0.64871
						G8F6E8	PLEKHO2	-0.147954	0.199095	0.419136
						G8F6F1	HDGF	0.221881	0.0524525	0.182956
						G8F6F9	LOC101926166	0.350844	0.00175777	0.0172439
						G8F6J9	DAG1	-0.0241378	0.834936	0.916454
						I7G204	CCT4	0.23355	0.0409301	0.155527
						I7G286	TPT1	-0.156353	0.17449	0.390831
						I7G297	AKR1B1	0.248299	0.029451	0.124291
						I7G299	RPS10	-0.171462	0.135954	0.337248
						I7G2D2	SAP18	-0.167559	0.145229	0.350832
						I7G2E4	IK	-0.177631	0.122218	0.316479
						I7G2F0	RPS7	-0.218166	0.0566357	0.192256
						I7G2H7	VDAC1	0.17633	0.125022	0.320027
						I7G2J8	ACADSB	0.447044	4.58479e-05	0.000940664
						I7G2K4	SSR3	0.18785	0.101836	0.282909
						I7G373	SRSF2	-0.0706851	0.541279	0.73883
						I7G398	LGMN	0.155378	0.177227	0.394794
						I7G3U9	RSU1	-0.00498087	0.965708	0.984033
						I7G453	SNTB2	-0.0286676	0.804526	0.899752
						I7G469	SH3BGRL3	0.0722838	0.532147	0.732179
						I7G496	HSPD1	0.208426	0.068904	0.219343
						I7G4Q2	TPM4	-0.153204	0.18344	0.400973
[truncated: 2,083 more rows]

## Sheet: Fig 1c
	Enriched pathways using significantly correlated genes between transcriptome and proteome (related to Fig. 1c).
	Pathway ID	KEGG pathway name	p value	FDR	Median(Pearson correlation coefficient)	Displayed in Fig. 1c
	hsa04146	Peroxisome	8.68646e-12	1.28994e-09	0.361374	yes
	hsa00280	Valine, leucine and isoleucine degradation	1.49646e-11	1.48149e-09	0.287065	yes
	hsa00071	Fatty acid degradation	1.05454e-09	7.39749e-08	0.399323	yes
	hsa03320	PPAR signaling pathway	1.24537e-09	7.39749e-08	0.361176	yes
	hsa00480	Glutathione metabolism	5.13395e-06	0.00016942	0.298837	yes
	hsa00650	Butanoate metabolism	2.15659e-05	0.000582279	0.426234	yes
	hsa00051	Fructose and mannose metabolism	2.64427e-05	0.000654456	0.282674	yes
	hsa00240	Pyrimidine metabolism	2.97223e-05	0.00067904	0.222517	yes
	hsa03050	Proteasome	3.64598e-05	0.000773469	0.193729	yes
	hsa00380	Tryptophan metabolism	6.45117e-05	0.00127733	0.276712	yes
	hsa00670	One carbon pool by folate	7.76017e-05	0.00144048	0.229004	no
	hsa00410	beta-Alanine metabolism	8.48121e-05	0.00148172	0.256146	no
	hsa00640	Propanoate metabolism	0.000114742	0.00189324	0.184725	no
	hsa04141	Protein processing in endoplasmic reticulum	0.000157713	0.0024653	0.0873163	no
	hsa00620	Pyruvate metabolism	0.000211296	0.00313775	0.184725	no
	hsa04964	Proximal tubule bicarbonate reclamation	0.00024406	0.0034517	0.280238	no
	hsa05230	Central carbon metabolism in cancer	0.000295846	0.00399392	0.18111	no
	hsa00520	Amino sugar and nucleotide sugar metabolism	0.000322317	0.0041621	0.194286	no
	hsa00630	Glyoxylate and dicarboxylate metabolism	0.000356519	0.00423545	0.253796	no
	hsa00030	Pentose phosphate pathway	0.000356519	0.00423545	0.298915	no
	hsa00983	Drug metabolism - other enzymes	0.000430989	0.00492322	0.235125	no
	hsa04152	AMPK signaling pathway	0.000461057	0.00507163	0.0912387	no
	hsa04931	Insulin resistance	0.000713279	0.00756585	0.130276	no
	hsa04520	Adherens junction	0.0011218	0.0114888	0.116187	no
	hsa00270	Cysteine and methionine metabolism	0.00175798	0.017404	0.171136	no
	hsa00010	Glycolysis / Gluconeogenesis	0.00194474	0.0176186	0.177103	no
	hsa00052	Galactose metabolism	0.00223151	0.0194929	0.248299	no
	hsa05171	Coronavirus disease - COVID-19	0.00252967	0.0211224	-0.0459403	no
	hsa04920	Adipocytokine signaling pathway	0.00256029	0.0211224	0.159165	no
	hsa00770	Pantothenate and CoA biosynthesis	0.00459714	0.0369014	0.242991	no
	hsa00330	Arginine and proline metabolism	0.00500768	0.039139	0.167591	no
	hsa00340	Histidine metabolism	0.00590665	0.0447634	0.276716	no
	hsa00760	Nicotinate and nicotinamide metabolism	0.00602874	0.0447634	0.274159	no
	hsa00250	Alanine, aspartate and glutamate metabolism	0.00717292	0.05196	0.211053	no
	hsa00511	Other glycan degradation	0.0108987	0.0770696	0.238146	no
	hsa05418	Fluid shear stress and atherosclerosis	0.012792	0.0883539	0.0996349	no
	hsa04216	Ferroptosis	0.0134369	0.0899127	0.0992286	no
	hsa04972	Pancreatic secretion	0.0136231	0.0899127	0.23853	no
	hsa00062	Fatty acid elongation	0.0167268	0.106727	0.290103	no
	hsa05412	Arrhythmogenic right ventricular cardiomyopathy	0.0168895	0.106727	0.169866	no
	hsa00100	Steroid biosynthesis	0.017296	0.107019	0.343121	no
	hsa04612	Antigen processing and presentation	0.0185801	0.112618	0.309476	no
	hsa04666	Fc gamma R-mediated phagocytosis	0.0195626	0.116202	0.127728	no
	hsa05132	Salmonella infection	0.0217305	0.126548	0.0653757	no
	hsa00230	Purine metabolism	0.0231808	0.132398	0.134939	no
	hsa04960	Aldosterone-regulated sodium reabsorption	0.0237458	0.133066	0.210394	no
	hsa04217	Necroptosis	0.0250514	0.137783	0.129508	no
	hsa00020	Citrate cycle (TCA cycle)	0.0274513	0.14559	0.103767	no
	hsa00900	Terpenoid backbone biosynthesis	0.0308684	0.16084	0.285427	no
	hsa04918	Thyroid hormone synthesis	0.032476	0.166299	0.239531	no
	hsa04810	Regulation of actin cytoskeleton	0.0377357	0.189958	0.0799852	no
	hsa00920	Sulfur metabolism	0.0386721	0.191427	0.259179	no
	hsa04910	Insulin signaling pathway	0.0412135	0.199879	0.0754222	no
	hsa00980	Metabolism of xenobiotics by cytochrome P450	0.0417255	0.199879	0.349573	no
	hsa04071	Sphingolipid signaling pathway	0.0471755	0.219311	0.0639743	no
	hsa04066	HIF-1 signaling pathway	0.0472589	0.219311	0.12282	no
	hsa00061	Fatty acid biosynthesis	0.0484255	0.221267	0.215655	no

## Sheet: Fig 1d
	List of tissue samples used for the analysis of age-related mRNAs and proteins, as well as the significance of differences in all mRNAs and proteins with age in the colon (related to Fig. 1d).
	Samples used in the age-related mRNA analysis								Proximal colon				Distal colon					Samples used in the age-related protein analysis								Proximal colon					Distal colon
		Male			Female				Gene names	p value (Proximal colon, one-way ANOVA)	FDR (Proximal colon)		Gene names	p value (Distal colon, one-way ANOVA)	FDR (Distal colon)				Male			Female				Uniprot ID	Gene names	p value (Proximal colon, one-way ANOVA)	FDR (Proximal colon)		Uniprot ID	Gene names	p value (Distal colon, one-way ANOVA)	FDR (Distal colon)
		Y	M	O	Y	M	O		A1CF	0.318912	0.999963		A1CF	0.466107	0.99985				Y	M	O	Y	M	O		A0A023JCR5	GSTP1	0.72402	0.987681		A0A023JCR5	GSTP1	0.915448	0.998578
	Proximal colon	2-16-A	2-2-A	3-2-A	2-20-A	2-22-A	2-30-A		A4GALT	0.209114	0.999963		A4GALT	0.22971	0.99985			Proximal colon	2-8-A	2-2-A	3-4-A	2-18-A	2-25-A	2-30-A		A0A0A7KUP9	GAPDH	0.846908	0.987681		A0A0A7KUP9	GAPDH	0.395557	0.960596
		2-7-A	3-15-A	3-4-A	2-23-A	3-28-A	3-18-A		AAAS	0.9178	0.999963		AAAS	0.834198	0.99985				2-7-A	3-15-A	3-7-T	2-23-A	2-22-A	3-25-A		A0A0K0N4X4	OAS1	0.110731	0.987681		A0A0K0N4X4	OAS1	0.121931	0.960596
		2-8-A	3-3-A	3-7-A	2-29-A	F-A	3-25-A		AACS	0.60389	0.999963		AACS	0.126818	0.99985				2-16-A	3-3-A	3-2-A	2-20-A	3-28-A	3-18-A		A0A171P0Z2	CES1	0.384199	0.987681		A0A171P0Z2	CES1	0.904071	0.998578
									AADAT	0.657903	0.999963		AADAT	0.559445	0.99985											A2V9Y3	PDCD6	0.812386	0.987681		A2V9Y3	PDCD6	0.984738	0.999192
		Male			Female				AAED1	0.807057	0.999963		AAED1	0.282153	0.99985				Male			Female				A2V9Z6	ADH1B	0.524753	0.987681		A2V9Z6	ADH1B	0.0877511	0.960596
		Y	M	O	Y	M	O		AAGAB	0.959334	0.999963		AAGAB	0.83222	0.99985				Y	M	O	Y	M	O		A5HLX2	PSMB9	0.452941	0.987681		A5HLX2	PSMB9	0.126409	0.960596
	Distal colon	2-16-D	2-2-D	3-2-D	2-20-D	2-22-D	2-30-D		AAK1	0.745368	0.999963		AAK1	0.464863	0.99985			Distal colon	2-8-D	2-2-D	3-4-D	2-18-D	2-25-D	2-30-D		B3Y602	DES	0.430574	0.987681		B3Y602	DES	0.634958	0.987656
		2-16-R	2-2-R	3-2-R	2-20-R	2-22-R	2-30-R		AAMDC	0.395542	0.999963		AAMDC	0.997308	0.99985				2-8-R	2-2-R	3-4-R	2-18-R	2-25-R	2-30-R		C0SJM5	GSTO1	0.830517	0.987681		C0SJM5	GSTO1	0.891456	0.998578
		2-7-D	3-15-D	3-4-D	2-23-D	3-28-D	3-18-D		AAMP	0.831158	0.999963		AAMP	0.122066	0.99985				2-7-D	3-15-D	3-7-D	2-23-D	2-22-D	3-25-D		C0SJM7	MGST1	0.846396	0.987681		C0SJM7	MGST1	0.439657	0.960596
		2-7-R	3-15-R	3-4-R	2-23-R	3-28-R	3-18-R		AAR2	0.551748	0.999963		AAR2	0.11765	0.99985				2-7-R	3-15-R	3-7-R	2-23-R	2-22-R	3-25-R		C1KJW8	B2M	0.150744	0.987681		C1KJW8	B2M	0.118124	0.960596
		2-8-D	3-3-D	3-7-D	2-29-D	F-D	3-25-D		AARS	0.517678	0.999963		AARS	0.96107	0.99985				2-16-D	3-3-D	3-2-D	2-20-D	3-28-D	3-18-D		E5FGN6	NHEJ1	0.0611102	0.987681		E5FGN6	NHEJ1	0.895357	0.998578
		2-8-R	3-3-R	3-7-R	2-29-R	F-R	3-25-R		AARS2	0.186218	0.999963		AARS2	0.0476641	0.99985				2-16-R	3-3-R	3-2-R	2-20-R	3-28-R	3-18-R		G7NT94	RER1	0.889092	0.987681		G7NT94	RER1	0.976451	0.999192
									AARSD1	0.0807819	0.999963		AARSD1	0.497406	0.99985											G7NTA4	ARHGEF16	0.13388	0.987681		G7NTA4	ARHGEF16	0.410368	0.960596
									AASDH	0.61447	0.999963		AASDH	0.685946	0.99985											G7NTA9	LRRC47	0.553344	0.987681		G7NTA9	LRRC47	0.728301	0.987918
	Note: To aviod any individual animal effect, for screening age-related mRNAs among young, middle-aged, and old monkeys in both proximal and distal colon, we ensured strict balance in sampling locations and the number of sample from each monkey of the same sex within each age group. Moreover, it was ensured that the samples used for differential analysis in the proximal and distal colon were from …								AASDHPPT	0.589054	0.999963		AASDHPPT	0.988489	0.99985			Note: To aviod any individual animal effect, for screening the age-related proteins in the colon, we ensured strict balance in sampling location and the number of samples from each monkey of the same sex within each age group. 18 proximal samples and 36 distal samples were used for the analysis of age-related proteome. Among them, 3-7-A was considered as an outlier during the data quality evaluat…								G7NTB4	ACOT7	0.764506	0.987681		G7NTB4	ACOT7	0.0636839	0.960596
									AASS	0.452499	0.999963		AASS	0.427207	0.99985											G7NTC9	PARK7	0.108407	0.987681		G7NTC9	PARK7	0.752073	0.988637
									AATF	0.587936	0.999963		AATF	0.573528	0.99985											G7NTD9	H6PD	0.675176	0.987681		G7NTD9	H6PD	0.954119	0.998578
									AATK	0.975304	0.999963		AATK	0.354344	0.99985											G7NTE4	RBBP4	0.476523	0.987681		G7NTE4	RBBP4	0.822849	0.997591
									ABAT	0.726245	0.999963		ABAT	0.333257	0.99985											G7NTE7	YARS	0.318638	0.987681		G7NTE7	YARS	0.289833	0.960596
									ABCA1	0.633651	0.999963		ABCA1	0.478429	0.99985											G7NTF3	AK2	0.955612	0.993496		G7NTF3	AK2	0.882089	0.998578
									ABCA2	0.911036	0.999963		ABCA2	0.750468	0.99985											G7NTH2	PSMB2	0.290397	0.987681		G7NTH2	PSMB2	0.341518	0.960596
									ABCA3	0.303074	0.999963		ABCA3	0.0326427	0.99985											G7NTH6	LOC102146235	0.485817	0.987681		G7NTH6	LOC102146235	0.516983	0.982258
									ABCA5	0.407081	0.999963		ABCA5	0.177623	0.99985											G7NTI0	ADPRHL2	0.213546	0.987681		G7NTI0	ADPRHL2	0.166487	0.960596
									ABCA6	0.820442	0.999963		ABCA6	0.577873	0.99985											G7NTI2	TRAPPC3	0.787869	0.987681		G7NTI2	TRAPPC3	0.630424	0.987656
									ABCA7	0.633824	0.999963		ABCA7	0.0792905	0.99985											G7NTI7	MRPS15	0.51478	0.987681		G7NTI7	MRPS15	0.813186	0.996494
									ABCA8	0.913474	0.999963		ABCA8	0.389515	0.99985											G7NTK9	BCL10	0.474174	0.987681		G7NTK9	BCL10	0.0249342	0.960596
									ABCB1	0.0912755	0.999963		ABCB1	0.26533	0.99985											G7NTL0	DDAH1	0.113437	0.987681		G7NTL0	DDAH1	0.145017	0.960596
									ABCB10	0.659587	0.999963		ABCB10	0.300354	0.99985											G7NTL5	CLCA1	0.615881	0.987681		G7NTL5	CLCA1	0.68149	0.987656
									ABCB6	0.433582	0.999963		ABCB6	0.273481	0.99985											G7NTL6	CLCA4	0.40792	0.987681		G7NTL6	CLCA4	0.45051	0.960596
									ABCB7	0.507168	0.999963		ABCB7	0.225542	0.99985											G7NTL9	SH3GLB1	0.364828	0.987681		G7NTL9	SH3GLB1	0.599629	0.987656
									ABCB8	0.333285	0.999963		ABCB8	0.337655	0.99985											G7NTM2	PKN2	0.63951	0.987681		G7NTM2	PKN2	0.985869	0.999192
									ABCC1	0.995535	0.999963		ABCC1	0.283874	0.99985											G7NTM4	GBP6	0.503348	0.987681		G7NTM4	GBP6	0.346719	0.960596
									ABCC10	0.724574	0.999963		ABCC10	0.857308	0.99985											G7NTP5	GCLM	0.785725	0.987681		G7NTP5	GCLM	0.703691	0.987656
									ABCC3	0.0632528	0.999963		ABCC3	0.362859	0.99985											G7NTQ8	ACP6	0.268766	0.987681		G7NTQ8	ACP6	0.791534	0.991799
									ABCC4	0.622353	0.999963		ABCC4	0.647513	0.99985											G7NTR8	BOLA1	0.761343	0.987681		G7NTR8	BOLA1	0.450591	0.960596
									ABCC5	0.267781	0.999963		ABCC5	0.709555	0.99985											G7NTS3	VPS45	0.134301	0.987681		G7NTS3	VPS45	0.55988	0.982258
									ABCC9	0.982087	0.999963		ABCC9	0.562006	0.99985											G7NTT0	PRPF3	0.595491	0.987681		G7NTT0	PRPF3	0.590273	0.987656
									ABCD1	0.512811	0.999963		ABCD1	0.628557	0.99985											G7NTT2	TARS2	0.265179	0.987681		G7NTT2	TARS2	0.95298	0.998578
									ABCD2	0.996515	0.999963		ABCD2	0.486664	0.99985											G7NTT3	ECM1	0.26367	0.987681		G7NTT3	ECM1	0.327038	0.960596
									ABCD3	0.094083	0.999963		ABCD3	0.478389	0.99985											G7NTU1	THEM4	0.543208	0.987681		G7NTU1	THEM4	0.514906	0.982258
									ABCD4	0.684493	0.999963		ABCD4	0.599139	0.99985											G7NTU2	S100A10	0.927283	0.990274		G7NTU2	S100A10	0.88287	0.998578
									ABCE1	0.692103	0.999963		ABCE1	0.403695	0.99985											G7NTU4	S100A11	0.230167	0.987681		G7NTU4	S100A11	0.852954	0.998578
									ABCF1	0.564645	0.999963		ABCF1	0.218881	0.99985											G7NTV2	PARP1	0.253461	0.987681		G7NTV2	PARP1	0.173198	0.960596
									ABCF2	0.727418	0.999963		ABCF2	0.935045	0.99985											G7NTV5	ACBD3	0.974403	0.993576		G7NTV5	ACBD3	0.703295	0.987656
									ABCF3	0.277411	0.999963		ABCF3	0.2681	0.99985											G7NTV9	LBR	0.310386	0.987681		G7NTV9	LBR	0.692212	0.987656
									ABCG1	0.36484	0.999963		ABCG1	0.744157	0.99985											G7NTW2	WDR26	0.0132772	0.987681		G7NTW2	WDR26	0.279613	0.960596
									ABCG2	0.644792	0.999963		ABCG2	0.6683	0.99985											G7NTX5	BROX	0.0413033	0.987681		G7NTX5	BROX	0.617486	0.987656
									ABCG4	0.749031	0.999963		ABCG4	0.510291	0.99985											G7NTX7	MIA3	0.589263	0.987681		G7NTX7	MIA3	0.176367	0.960596
									ABHD1	0.612527	0.999963		ABHD1	0.852718	0.99985											G7NTY4	RAB3GAP2	0.360836	0.987681		G7NTY4	RAB3GAP2	0.423545	0.960596
									ABHD10	0.54871	0.999963		ABHD10	0.313779	0.99985											G7NTY6	EPRS	0.460208	0.987681		G7NTY6	EPRS	0.797276	0.992075
									ABHD11	0.635704	0.999963		ABHD11	0.682993	0.99985											G7NU00	QSOX1	0.429967	0.987681		G7NU00	QSOX1	0.531314	0.982258
									ABHD12	0.175857	0.999963		ABHD12	0.578834	0.99985											G7NU02	TOR1AIP1	0.653375	0.987681		G7NU02	TOR1AIP1	0.13695	0.960596
									ABHD13	0.911236	0.999963		ABHD13	0.563876	0.99985											G7NU04	TOR1AIP2	0.489942	0.987681		G7NU04	TOR1AIP2	0.27961	0.960596
									ABHD15	0.631253	0.999963		ABHD15	0.41659	0.99985											G7NU40	GPA33	0.229098	0.987681		G7NU40	GPA33	0.22331	0.960596
									ABHD16A	0.798516	0.999963		ABHD16A	0.976856	0.99985											G7NU54	LZIC	0.641057	0.987681		G7NU54	LZIC	0.0132084	0.878094
									ABHD17A	0.6878	0.999963		ABHD17A	0.472305	0.99985											G7NU56	UBE4B	0.497389	0.987681		G7NU56	UBE4B	0.253564	0.960596
									ABHD17B	0.274404	0.999963		ABHD17B	0.35727	0.99985											G7NU62	MTOR	0.610089	0.987681		G7NU62	MTOR	0.660974	0.987656
									ABHD18	0.202557	0.999963		ABHD18	0.231574	0.99985											G7NU86	LOC102124387	0.668363	0.987681		G7NU86	LOC102124387	0.874529	0.998578
									ABHD2	0.0883894	0.999963		ABHD2	0.549508	0.99985											G7NUB5	RRAGC	0.503141	0.987681		G7NUB5	RRAGC	0.656674	0.987656
									ABHD3	0.36672	0.999963		ABHD3	0.766488	0.99985											G7NUC0	MACF1	0.0353739	0.987681		G7NUC0	MACF1	0.457341	0.964164
									ABHD4	0.973013	0.999963		ABHD4	0.908333	0.99985											G7NUC1	PABPC4	0.218267	0.987681		G7NUC1	PABPC4	0.621526	0.987656
									ABHD5	0.00941089	0.999963		ABHD5	0.977081	0.99985											G7NUD2	ZMPSTE24	0.154267	0.987681		G7NUD2	ZMPSTE24	0.214549	0.960596
									ABHD6	0.126219	0.999963		ABHD6	0.377217	0.99985											G7NUE2	CTPS1	0.99734	0.99874		G7NUE2	CTPS1	0.788159	0.99148
									ABHD8	0.711555	0.999963		ABHD8	0.581443	0.99985											G7NUG4	S100A6	0.575072	0.987681		G7NUG4	S100A6	0.403276	0.960596
									ABI1	0.188061	0.999963		ABI1	0.158119	0.99985											G7NUG6	S100A4	0.669459	0.987681		G7NUG6	S100A4	0.801864	0.99356
									ABI2	0.721834	0.999963		ABI2	0.808667	0.99985											G7NUG9	S100A16	0.217977	0.987681		G7NUG9	S100A16	0.31423	0.960596
									ABI3	0.65383	0.999963		ABI3	0.844838	0.99985											G7NUH0	S100A14	0.768997	0.987681		G7NUH0	S100A14	0.69277	0.987656
									ABI3BP	0.799573	0.999963		ABI3BP	0.82661	0.99985											G7NUH1	S100A13	0.898772	0.987681		G7NUH1	S100A13	0.740851	0.987918
									ABL1	0.484796	0.999963		ABL1	0.592189	0.99985											G7NUH5	ILF2	0.44213	0.987681		G7NUH5	ILF2	0.224446	0.960596
									ABL2	0.514967	0.999963		ABL2	0.0869434	0.99985											G7NUI3	UBAP2L	0.170932	0.987681		G7NUI3	UBAP2L	0.817617	0.996494
									ABLIM1	0.217437	0.999963		ABLIM1	0.158129	0.99985											G7NUJ1	ADAR	0.421881	0.987681		G7NUJ1	ADAR	0.381524	0.960596
									ABLIM2	0.0681727	0.999963		ABLIM2	0.00628185	0.99985											G7NUJ4	PBXIP1	0.451477	0.987681		G7NUJ4	PBXIP1	0.387976	0.960596
									ABLIM3	0.553642	0.999963		ABLIM3	0.859434	0.99985											G7NUJ6	SHC1	0.935669	0.992309		G7NUJ6	SHC1	0.602434	0.987656
									ABO	0.000723766	0.999963		ABO	0.00259039	0.83128											G7NUK3	CENPF	0.419622	0.987681		G7NUK3	CENPF	0.397617	0.960596
									ABR	0.151849	0.999963		ABR	0.292029	0.99985											G7NUP5	LOC102142263	0.759735	0.987681		G7NUP5	LOC102142263	0.254359	0.960596
									ABRACL	0.289905	0.999963		ABRACL	0.572037	0.99985											G7NUQ0	PIGR	0.373357	0.987681		G7NUQ0	PIGR	0.671368	0.987656
									ABT1	0.528252	0.999963		ABT1	0.686778	0.99985											G7NUQ9	SDHB	0.556822	0.987681		G7NUQ9	SDHB	0.977684	0.999192
									ABTB1	0.993066	0.999963		ABTB1	0.703876	0.99985											G7NUR0	PADI2	0.829593	0.987681		G7NUR0	PADI2	0.823524	0.997591
									ABTB2	0.477763	0.999963		ABTB2	0.257278	0.99985											G7NUR5	RCC2	0.233686	0.987681		G7NUR5	RCC2	0.0902277	0.960596
									ACAA1	0.24864	0.999963		ACAA1	0.841429	0.99985											G7NUS2	ALDH4A1	0.815055	0.987681		G7NUS2	ALDH4A1	0.193452	0.960596
									ACAA2	0.0155908	0.999963		ACAA2	0.198501	0.99985											G7NUS4	EMC1	0.184697	0.987681		G7NUS4	EMC1	0.433776	0.960596
									ACACA	0.226262	0.999963		ACACA	0.0363429	0.99985											G7NUS6	AKR7L	0.366615	0.987681		G7NUS6	AKR7L	0.417869	0.960596
									ACACB	0.73862	0.999963		ACACB	0.68912	0.99985											G7NUS8	CAPZB	0.775453	0.987681		G7NUS8	CAPZB	0.0703342	0.960596
									ACAD10	0.12129	0.999963		ACAD10	0.2595	0.99985											G7NUU7	DDOST	0.921572	0.989725		G7NUU7	DDOST	0.688336	0.987656
									ACAD11	0.829387	0.999963		ACAD11	0.945077	0.99985											G7NUV0	HP1BP3	0.630171	0.987681		G7NUV0	HP1BP3	0.782697	0.990256
									ACAD8	0.57394	0.999963		ACAD8	0.992806	0.99985											G7NUV1	EIF4G3	0.815819	0.987681		G7NUV1	EIF4G3	0.857551	0.998578
									ACAD9	0.908055	0.999963		ACAD9	0.984791	0.99985											G7NUY4	ERI3	0.510775	0.987681		G7NUY4	ERI3	0.554967	0.982258
									ACADL	0.612303	0.999963		ACADL	0.619937	0.99985											G7NUZ6	HECTD3	0.295437	0.987681		G7NUZ6	HECTD3	0.35756	0.960596
									ACADM	0.0544887	0.999963		ACADM	0.360517	0.99985											G7NUZ7	UROD	0.9854	0.995762		G7NUZ7	UROD	0.438378	0.960596
									ACADS	0.0732511	0.999963		ACADS	0.782329	0.99985											G7NV12	CNN3	0.582789	0.987681		G7NV12	CNN3	0.828782	0.998376
									ACADSB	0.392142	0.999963		ACADSB	0.761402	0.99985											G7NV17	DPYD	0.140459	0.987681		G7NV17	DPYD	0.898822	0.998578
									ACAP1	0.287063	0.999963		ACAP1	0.884497	0.99985											G7NV22	AGL	0.931022	0.990523		G7NV22	AGL	0.349756	0.960596
									ACAP2	0.143432	0.999963		ACAP2	0.0754405	0.99985											G7NV32	VCAM1	0.304855	0.987681		G7NV32	VCAM1	0.0239256	0.960596
									ACAP3	0.833256	0.999963		ACAP3	0.2161	0.99985											G7NV43	LOC102144707	0.357663	0.987681		G7NV43	LOC102144707	0.643173	0.987656
									ACAT1	0.895818	0.999963		ACAT1	0.993032	0.99985											G7NV47	CLCC1	0.960778	0.993496		G7NV47	CLCC1	0.983418	0.999192
									ACAT2	0.876485	0.999963		ACAT2	0.711537	0.99985											G7NV55	PSMA5	0.865145	0.987681		G7NV55	PSMA5	0.71014	0.987656
									ACBD3	0.246961	0.999963		ACBD3	0.798386	0.99985											G7NV67	DAP3	0.416284	0.987681		G7NV67	DAP3	0.808583	0.996265
									ACBD4	0.217596	0.999963		ACBD4	0.190858	0.99985											G7NV72	ARHGEF2	0.278396	0.987681		G7NV72	ARHGEF2	0.441432	0.960596
									ACBD5	0.344585	0.999963		ACBD5	0.478054	0.99985											G7NV76	RAB25	0.211628	0.987681		G7NV76	RAB25	0.213112	0.960596
									ACBD6	0.1112	0.999963		ACBD6	0.776034	0.99985											G7NV78	LMNA	0.953608	0.993496		G7NV78	LMNA	0.916473	0.998578
									ACCS	0.151711	0.999963		ACCS	0.64956	0.99985											G7NVB3	EIF2D	0.715712	0.987681		G7NVB3	EIF2D	0.435277	0.960596
									ACD	0.199269	0.999963		ACD	0.782483	0.99985											G7NVE2	PLEKHA6	0.681437	0.987681		G7NVE2	PLEKHA6	0.60281	0.987656
									ACER2	0.177159	0.999963		ACER2	0.81626	0.99985											G7NVF0	ZC3H11A	0.7156	0.987681		G7NVF0	ZC3H11A	0.106897	0.960596
									ACER3	0.16091	0.999963		ACER3	0.824406	0.99985											G7NVF3	ATP2B4	0.820013	0.987681		G7NVF3	ATP2B4	0.894352	0.998578
									ACHE	0.66182	0.999963		ACHE	0.0537318	0.99985											G7NVF5	PRELP	0.798928	0.987681		G7NVF5	PRELP	0.226429	0.960596
									ACIN1	0.532163	0.999963		ACIN1	0.874283	0.99985											G7NVG3	DPT	0.230842	0.987681		G7NVG3	DPT	0.243833	0.960596
									ACKR1	0.468791	0.999963		ACKR1	0.763711	0.99985											G7NVG8	PRRC2C	0.119819	0.987681		G7NVG8	PRRC2C	0.939271	0.998578
									ACKR3	0.20717	0.999963		ACKR3	0.488262	0.99985											G7NVI4	DARS2	0.232032	0.987681		G7NVI4	DARS2	0.085901	0.960596
									ACKR4	0.106812	0.999963		ACKR4	0.421137	0.99985											G7NVI6	SERPINC1	0.00649873	0.987681		G7NVI6	SERPINC1	0.563877	0.982258
									ACLY	0.660696	0.999963		ACLY	0.233041	0.99985											G7NVL4	FAAH	0.780679	0.987681		G7NVL4	FAAH	0.793172	0.992075
									ACO1	0.483539	0.999963		ACO1	0.596544	0.99985											G7NVM5	CMPK1	0.873452	0.987681		G7NVM5	CMPK1	0.738312	0.987918
									ACO2	0.419869	0.999963		ACO2	0.768322	0.99985											G7NVN5	FAF1	0.30521	0.987681		G7NVN5	FAF1	0.353943	0.960596
									ACOT11	0.071602	0.999963		ACOT11	0.887797	0.99985											G7NVN6	TXNDC12	0.66406	0.987681		G7NVN6	TXNDC12	0.121559	0.960596
									ACOT13	0.557334	0.999963		ACOT13	0.210159	0.99985											G7NVN9	CC2D1B	0.552774	0.987681		G7NVN9	CC2D1B	0.452394	0.960596
									ACOT2	0.135162	0.999963		ACOT2	0.077474	0.99985											G7NVP4	COA7	0.330285	0.987681		G7NVP4	COA7	0.952789	0.998578
									ACOT4	0.155592	0.999963		ACOT4	0.789527	0.99985											G7NVP8	SCP2	0.333299	0.987681		G7NVP8	SCP2	0.542416	0.982258
									ACOT6	0.349541	0.999963		ACOT6	0.379337	0.99985											G7NVQ2	C1H1orf123	0.399063	0.987681		G7NVQ2	C1H1orf123	0.404891	0.960596
									ACOT7	0.588115	0.999963		ACOT7	0.0344173	0.99985											G7NVR3	MRPL37	0.257902	0.987681		G7NVR3	MRPL37	0.749621	0.987918
									ACOT8	0.718608	0.999963		ACOT8	0.410582	0.99985											G7NVR7	HTT	0.330193	0.987681		G7NVR7	HTT	0.264135	0.960596
									ACOT9	0.761032	0.999963		ACOT9	0.964326	0.99985											G7NVR9	MFSD10	0.0703431	0.987681		G7NVR9	MFSD10	0.113971	0.960596
									ACOX1	0.10853	0.999963		ACOX1	0.596075	0.99985											G7NVS0	ADD1	0.636943	0.987681		G7NVS0	ADD1	0.274813	0.960596
									ACOX2	0.806829	0.999963		ACOX2	0.971176	0.99985											G7NVT2	HSPG2	0.820468	0.987681		G7NVT2	HSPG2	0.74605	0.987918
									ACOX3	0.41471	0.999963		ACOX3	0.709219	0.99985											G7NVU0	C1QB	0.910573	0.987681		G7NVU0	C1QB	0.561148	0.982258
									ACP1	0.526577	0.999963		ACP1	0.229845	0.99985											G7NVU1	EPHB2	0.282324	0.987681		G7NVU1	EPHB2	0.336576	0.960596
									ACP2	0.732142	0.999963		ACP2	0.726747	0.99985											G7NVU2	KDM1A	0.160528	0.987681		G7NVU2	KDM1A	0.285821	0.960596
									ACP5	0.594263	0.999963		ACP5	0.887313	0.99985											G7NVU3	LUZP1	0.672008	0.987681		G7NVU3	LUZP1	0.241814	0.960596
									ACP6	0.527398	0.999963		ACP6	0.957663	0.99985											G7NVV1	LYPLA2	0.993552	0.997866		G7NVV1	LYPLA2	0.469819	0.964551
									ACSBG1	0.99278	0.999963		ACSBG1	0.81317	0.99985											G7NVW3	CLIC4	0.491238	0.987681		G7NVW3	CLIC4	0.552536	0.982258
									ACSF2	0.0486868	0.999963		ACSF2	0.519823	0.99985											G7NVY2	ACOT11	0.68971	0.987681		G7NVY2	ACOT11	0.829581	0.998376
									ACSF3	0.642686	0.999963		ACSF3	0.880399	0.99985											G7NVY5	PARS2	0.66605	0.987681		G7NVY5	PARS2	0.717481	0.987656
									ACSL1	0.808196	0.999963		ACSL1	0.170726	0.99985											G7NVZ2	USP24	0.0579417	0.987681		G7NVZ2	USP24	0.234592	0.960596
									ACSL3	0.863656	0.999963		ACSL3	0.700902	0.99985											G7NW12	DOCK7	0.147407	0.987681		G7NW12	DOCK7	0.374497	0.960596
									ACSL4	0.520349	0.999963		ACSL4	0.066711	0.99985											G7NW22	JAK1	0.227281	0.987681		G7NW22	JAK1	0.33339	0.960596
									ACSM3	0.156982	0.999963		ACSM3	0.689051	0.99985											G7NW34	GNAI3	0.585647	0.987681		G7NW34	GNAI3	0.621644	0.987656
									ACSS1	0.45711	0.999963		ACSS1	0.294446	0.99985											G7NW36	AMPD2	0.734515	0.987681		G7NW36	AMPD2	0.876672	0.998578
									ACSS2	0.330932	0.999963		ACSS2	0.422481	0.99985											G7NW58	RAP1A	0.737267	0.987681		G7NW58	RAP1A	0.933189	0.998578
									ACSS3	0.945049	0.999963		ACSS3	0.691978	0.99985											G7NW62	CTTNBP2NL	0.489995	0.987681		G7NW62	CTTNBP2NL	0.441518	0.960596
									ACTA1	0.461223	0.999963		ACTA1	0.490775	0.99985											G7NW66	MOV10	0.0728018	0.987681		G7NW66	MOV10	0.158515	0.960596
									ACTA2	0.722869	0.999963		ACTA2	0.763423	0.99985											G7NWA9	CADM1	0.573943	0.987681		G7NWA9	CADM1	0.0187101	0.956355
									ACTB	0.301069	0.999963		ACTB	0.52331	0.99985											G7NWB8	TAGLN2	0.964138	0.993496		G7NWB8	TAGLN2	0.269328	0.960596
									ACTC1	0.43101	0.999963		ACTC1	0.495668	0.99985											G7NWC4	ATP1A2	0.911751	0.987708		G7NWC4	ATP1A2	0.568946	0.982258
									ACTG1	0.223639	0.999963		ACTG1	0.294155	0.99985											G7NWD0	COPA	0.419216	0.987681		G7NWD0	COPA	0.361526	0.960596
									ACTG2	0.999523	0.999963		ACTG2	0.926294	0.99985											G7NWE0	PPP1R12B	0.553999	0.987681		G7NWE0	PPP1R12B	0.658715	0.987656
									ACTL6A	0.114122	0.999963		ACTL6A	0.739365	0.99985											G7NWE6	RNPEP	0.619358	0.987681		G7NWE6	RNPEP	0.38713	0.960596
									ACTN1	0.650026	0.999963		ACTN1	0.894182	0.99985											G7NWE8	LMOD1	0.92202	0.98977		G7NWE8	LMOD1	0.998834	0.999706
									ACTN3	0.745381	0.999963		ACTN3	0.149827	0.99985											G7NWF0	IPO9	0.307242	0.987681		G7NWF0	IPO9	0.219462	0.960596
									ACTN4	0.206513	0.999963		ACTN4	0.0863242	0.99985											G7NWF3	CSRP1	0.869186	0.987681		G7NWF3	CSRP1	0.999405	0.999811
									ACTR10	0.898244	0.999963		ACTR10	0.35164	0.99985											G7NWF6	LOC102135846	0.189232	0.987681		G7NWF6	LOC102135846	0.95995	0.998627
									ACTR1A	0.812946	0.999963		ACTR1A	0.591479	0.99985											G7NWH5	PTPRC	0.237864	0.987681		G7NWH5	PTPRC	0.541189	0.982258
									ACTR1B	0.404379	0.999963		ACTR1B	0.532279	0.99985											G7NWH7	NEK7	0.822389	0.987681		G7NWH7	NEK7	0.641176	0.987656
									ACTR2	0.124565	0.999963		ACTR2	0.479765	0.99985											G7NWI7	CFH	0.198573	0.987681		G7NWI7	CFH	0.147494	0.960596
									ACTR3	0.188423	0.999963		ACTR3	0.90899	0.99985											G7NWK7	AHCTF1	0.517494	0.987681		G7NWK7	AHCTF1	0.178373	0.960596
									ACTR3B	0.0668783	0.999963		ACTR3B	0.561256	0.99985											G7NWL0	ADSS	0.807116	0.987681		G7NWL0	ADSS	0.536438	0.982258
									ACTR5	0.967756	0.999963		ACTR5	0.55977	0.99985											G7NWN6	HEATR1	0.378999	0.987681		G7NWN6	HEATR1	0.0934791	0.960596
									ACTR6	0.926491	0.999963		ACTR6	0.444233	0.99985											G7NWR8	SDF4	0.518711	0.987681		G7NWR8	SDF4	0.874089	0.998578
									ACTR8	0.880776	0.999963		ACTR8	0.115078	0.99985											G7NWU5	WASF2	0.21607	0.987681		G7NWU5	WASF2	0.997864	0.999706
									ACVR1	0.730558	0.999963		ACVR1	0.636526	0.99985											G7NWU9	STX12	0.165068	0.987681		G7NWU9	STX12	0.211109	0.960596
									ACVR1B	0.0876185	0.999963		ACVR1B	0.698724	0.99985											G7NWV0	PPP1R8	0.129365	0.987681		G7NWV0	PPP1R8	0.309145	0.960596
									ACVR1C	0.0554246	0.999963		ACVR1C	0.513968	0.99985											G7NWV6	ATPIF1	0.190638	0.987681		G7NWV6	ATPIF1	0.0565942	0.960596
									ACVR2A	0.257874	0.999963		ACVR2A	0.604791	0.99985											G7NWV7	SRSF4	0.698113	0.987681		G7NWV7	SRSF4	0.2676	0.960596
									ACVR2B	0.831961	0.999963		ACVR2B	0.581255	0.99985											G7NWW7	FABP3	0.236445	0.987681		G7NWW7	FABP3	0.425651	0.960596
									ACVRL1	0.820793	0.999963		ACVRL1	0.515828	0.99985											G7NWX0	TINAGL1	0.907663	0.987681		G7NWX0	TINAGL1	0.894587	0.998578
									ACYP1	0.778282	0.999963		ACYP1	0.365691	0.99985											G7NWY8	GNG12	0.553657	0.987681		G7NWY8	GNG12	0.451064	0.960596
									ACYP2	0.629508	0.999963		ACYP2	0.978601	0.99985											G7NWZ3	SRSF11	0.260384	0.987681		G7NWZ3	SRSF11	0.937481	0.998578
									ADA	0.199282	0.999963		ADA	0.771631	0.99985											G7NWZ8	NEGR1	0.403544	0.987681		G7NWZ8	NEGR1	0.459474	0.964164
									ADAL	0.921369	0.999963		ADAL	0.812466	0.99985											G7NX01	CRYZ	0.492541	0.987681		G7NX01	CRYZ	0.348325	0.960596
									ADAM10	0.765458	0.999963		ADAM10	0.535795	0.99985											G7NX28	BICD2	0.785515	0.987681		G7NX28	BICD2	0.313066	0.960596
									ADAM11	0.617609	0.999963		ADAM11	0.830531	0.99985											G7NX32	PRKACB	0.968243	0.993496		G7NX32	PRKACB	0.408304	0.960596
									ADAM15	0.958355	0.999963		ADAM15	0.00898077	0.99985											G7NX35	CSDE1	0.856932	0.987681		G7NX35	CSDE1	0.730355	0.987918
									ADAM17	0.0553613	0.999963		ADAM17	0.234414	0.99985											G7NX47	ATP1A1	0.333283	0.987681		G7NX47	ATP1A1	0.65282	0.987656
									ADAM19	0.279581	0.999963		ADAM19	0.314631	0.99985											G7NX51	PTGFRN	0.149979	0.987681		G7NX51	PTGFRN	0.0975347	0.960596
									ADAM23	0.627953	0.999963		ADAM23	0.155863	0.99985											G7NX63	WARS2	0.84797	0.987681		G7NX63	WARS2	0.841961	0.998578
									ADAM33	0.337535	0.999963		ADAM33	0.705614	0.99985											G7NX66	PSMC6	0.876012	0.987681		G7NX66	PSMC6	0.600382	0.987656
									ADAM8	0.234111	0.999963		ADAM8	0.742104	0.99985											G7NX69	HMGCS2	0.194122	0.987681		G7NX69	HMGCS2	0.12199	0.960596
									ADAM9	0.790394	0.999963		ADAM9	0.984796	0.99985											G7NX73	SEC22B	0.146849	0.987681		G7NX73	SEC22B	0.743431	0.987918
									ADAMDEC1	0.353196	0.999963		ADAMDEC1	0.907943	0.99985											G7NX84	PEX11B	0.191781	0.987681		G7NX84	PEX11B	0.435239	0.960596
									ADAMTS1	0.925003	0.999963		ADAMTS1	0.920142	0.99985											G7NX90	ITLN1	0.459054	0.987681		G7NX90	ITLN1	0.245779	0.960596
									ADAMTS10	0.479549	0.999963		ADAMTS10	0.860545	0.99985											G7NX99	PFDN2	0.989254	0.996572		G7NX99	PFDN2	0.0697787	0.960596
									ADAMTS12	0.833602	0.999963		ADAMTS12	0.963214	0.99985											G7NXA1	UFC1	0.824228	0.987681		G7NXA1	UFC1	0.563816	0.982258
									ADAMTS13	0.846854	0.999963		ADAMTS13	0.894451	0.99985											G7NXB1	MPZ	0.571438	0.987681		G7NXB1	MPZ	0.620065	0.987656
									ADAMTS14	0.554055	0.999963		ADAMTS14	0.508965	0.99985											G7NXD7	CDC73	0.835009	0.987681		G7NXD7	CDC73	0.0905327	0.960596
									ADAMTS15	0.722695	0.999963		ADAMTS15	0.0886554	0.99985											G7NXE0	UCHL5	0.875671	0.987681		G7NXE0	UCHL5	0.437277	0.960596
									ADAMTS2	0.652842	0.999963		ADAMTS2	0.867598	0.99985											G7NXF1	TPR	0.959777	0.993496		G7NXF1	TPR	0.138271	0.960596
									ADAMTS5	0.907448	0.999963		ADAMTS5	0.989243	0.99985											G7NXF8	NIBAN1	0.949243	0.993496		G7NXF8	NIBAN1	0.908821	0.998578
									ADAMTS7	0.542667	0.999963		ADAMTS7	0.485306	0.99985											G7NXG3	NCF2	0.0648326	0.987681		G7NXG3	NCF2	0.0896566	0.960596
									ADAMTS8	0.446774	0.999963		ADAMTS8	0.555875	0.99985											G7NXG7	LAMC1	0.523405	0.987681		G7NXG7	LAMC1	0.356862	0.960596
									ADAMTS9	0.906768	0.999963		ADAMTS9	0.927176	0.99985											G7NXG8	DHX9	0.440146	0.987681		G7NXG8	DHX9	0.0731094	0.960596
									ADAMTSL2	0.178339	0.999963		ADAMTSL2	0.0024932	0.824838											G7NXH7	GLUL	0.214185	0.987681		G7NXH7	GLUL	0.756096	0.989174
									ADAMTSL3	0.83324	0.999963		ADAMTSL3	0.67526	0.99985											G7NXI9	GGPS1	0.0925193	0.987681		G7NXI9	GGPS1	0.315447	0.960596
									ADAMTSL4	0.930859	0.999963		ADAMTSL4	0.996887	0.99985											G7NXK1	TSNAX	0.268978	0.987681		G7NXK1	TSNAX	0.435448	0.960596
									ADAMTSL5	0.586217	0.999963		ADAMTSL5	0.0369829	0.99985											G7NXL4	NUP133	0.212596	0.987681		G7NXL4	NUP133	0.311387	0.960596
									ADAP1	0.272209	0.999963		ADAP1	0.212044	0.99985											G7NXL8	RAB4A	0.469869	0.987681		G7NXL8	RAB4A	0.193572	0.960596
									ADAP2	0.736695	0.999963		ADAP2	0.968442	0.99985											G7NXM9	HMGN2	0.981463	0.99557		G7NXM9	HMGN2	0.189136	0.960596
									ADAR	0.543034	0.999963		ADAR	0.775486	0.99985											G7NXN8	ADPRH	0.574127	0.987681		G7NXN8	ADPRH	0.708105	0.987656
									ADARB1	0.843127	0.999963		ADARB1	0.345136	0.99985											G7NXP4	PLA2G4A	0.240979	0.987681		G7NXP4	PLA2G4A	0.538549	0.982258
									ADAT1	0.688706	0.999963		ADAT1	0.179441	0.99985											G7NXP8	NDUFB4	0.305309	0.987681		G7NXP8	NDUFB4	0.137533	0.960596
									ADAT2	0.389505	0.999963		ADAT2	0.66136	0.99985											G7NXQ9	GOLGB1	0.77051	0.987681		G7NXQ9	GOLGB1	0.448401	0.960596
									ADAT3	0.307823	0.999963		ADAT3	0.340117	0.99985											G7NXR7	CCDC58	0.84411	0.987681		G7NXR7	CCDC58	0.661564	0.987656
									ADCK1	0.138639	0.999963		ADCK1	0.021029	0.99985											G7NXR8	FAM162A	0.234509	0.987681		G7NXR8	FAM162A	0.329067	0.960596
									ADCK2	0.471867	0.999963		ADCK2	0.922948	0.99985											G7NXS0	KPNA1	0.628772	0.987681		G7NXS0	KPNA1	0.307339	0.960596
									ADCK3	0.0106389	0.999963		ADCK3	0.759633	0.99985											G7NXS1	DTX3L	0.294385	0.987681		G7NXS1	DTX3L	0.0491806	0.960596
									ADCK4	0.733347	0.999963		ADCK4	0.409001	0.99985											G7NXU0	UBA7	0.901695	0.987681		G7NXU0	UBA7	0.993079	0.999664
									ADCK5	0.541704	0.999963		ADCK5	0.393267	0.99985											G7NXU3	USP4	0.825715	0.987681		G7NXU3	USP4	0.574523	0.983847
									ADCY2	0.696118	0.999963		ADCY2	0.625153	0.99985											G7NXU7	QARS	0.235463	0.987681		G7NXU7	QARS	0.377499	0.960596
									ADCY3	0.470777	0.999963		ADCY3	0.147277	0.99985											G7NXU9	IMPDH2	0.230002	0.987681		G7NXU9	IMPDH2	0.043817	0.960596
									ADCY4	0.831732	0.999963		ADCY4	0.645597	0.99985											G7NXV5	SLC25A20	0.0326549	0.987681		G7NXV5	SLC25A20	0.30726	0.960596
									ADCY5	0.514285	0.999963		ADCY5	0.257979	0.99985											G7NXV6	PRKAR2A	0.430563	0.987681		G7NXV6	PRKAR2A	0.900014	0.998578
									ADCY6	0.154138	0.999963		ADCY6	0.642887	0.99985											G7NXW1	DHX30	0.471782	0.987681		G7NXW1	DHX30	0.390002	0.960596
									ADCY7	0.399229	0.999963		ADCY7	0.537588	0.99985											G7NXW2	SMARCC1	0.644999	0.987681		G7NXW2	SMARCC1	0.497847	0.978013
									ADCY9	0.414486	0.999963		ADCY9	0.505356	0.99985											G7NXX3	NCK1	0.0661823	0.987681		G7NXX3	NCK1	0.496091	0.976511
									ADCYAP1	0.380725	0.999963		ADCYAP1	0.780853	0.99985											G7NXX5	STAG1	0.459481	0.987681		G7NXX5	STAG1	0.660324	0.987656
									ADCYAP1R1	0.877415	0.999963		ADCYAP1R1	0.669565	0.99985											G7NXY9	TF	0.71954	0.987681		G7NXY9	TF	0.759197	0.989933
									ADD1	0.762571	0.999963		ADD1	0.528241	0.99985											G7NXZ6	DNAJC13	0.137398	0.987681		G7NXZ6	DNAJC13	0.562735	0.982258
									ADD3	0.420329	0.999963		ADD3	0.0392604	0.99985											G7NXZ9	MRPL3	0.364763	0.987681		G7NXZ9	MRPL3	0.903778	0.998578
									ADGRA2	0.434196	0.999963		ADGRA2	0.667203	0.99985											G7NY00	NUDT16	0.213187	0.987681		G7NY00	NUDT16	0.832293	0.998578
									ADGRA3	0.7709	0.999963		ADGRA3	0.990759	0.99985											G7NY03	PIK3R4	0.512278	0.987681		G7NY03	PIK3R4	0.651384	0.987656
									ADGRB2	0.965964	0.999963		ADGRB2	0.494436	0.99985											G7NY19	RFTN1	0.384875	0.987681		G7NY19	RFTN1	0.0489454	0.960596
									ADGRB3	0.94419	0.999963		ADGRB3	0.725333	0.99985											G7NY31	LTF	0.0623442	0.987681		G7NY31	LTF	0.639721	0.987656
									ADGRD1	0.921317	0.999963		ADGRD1	0.817514	0.99985											G7NY38	FYCO1	0.664897	0.987681		G7NY38	FYCO1	0.356348	0.960596
									ADGRE5	0.839867	0.999963		ADGRE5	0.112725	0.99985											G7NY42	SACM1L	0.67075	0.987681		G7NY42	SACM1L	0.645843	0.987656
									ADGRF2	0.800539	0.999963		ADGRF2	0.719959	0.99985											G7NY44	LARS2	0.493387	0.987681		G7NY44	LARS2	0.421564	0.960596
									ADGRF3	0.767568	0.999963		ADGRF3	0.725466	0.99985											G7NY46	CLEC3B	0.49437	0.987681		G7NY46	CLEC3B	0.330941	0.960596
									ADGRF5	0.188712	0.999963		ADGRF5	0.541938	0.99985											G7NY57	ANO10	0.582896	0.987681		G7NY57	ANO10	0.54955	0.982258
									ADGRG1	0.108935	0.999963		ADGRG1	0.41373	0.99985											G7NY83	GOLPH3	0.898484	0.987681		G7NY83	GOLPH3	0.436039	0.960596
									ADGRG3	0.609733	0.999963		ADGRG3	0.866538	0.99985											G7NY85	ZFR	0.49087	0.987681		G7NY85	ZFR	0.378185	0.960596
									ADGRG5	0.46403	0.999963		ADGRG5	0.69549	0.99985											G7NY94	TOP2B	0.0712898	0.987681		G7NY94	TOP2B	0.162871	0.960596
									ADGRG6	0.223248	0.999963		ADGRG6	0.0230539	0.99985											G7NYB2	STT3B	0.907732	0.987681		G7NYB2	STT3B	0.84545	0.998578
									ADGRG7	0.942403	0.999963		ADGRG7	0.66535	0.99985											G7NYB4	GPD1L	0.334004	0.987681		G7NYB4	GPD1L	0.730069	0.987918
									ADGRL1	0.789566	0.999963		ADGRL1	0.617077	0.99985											G7NYC3	CLASP2	0.788815	0.987681		G7NYC3	CLASP2	0.14317	0.960596
									ADGRL2	0.75645	0.999963		ADGRL2	0.718115	0.99985											G7NYC4	CLASP2	0.413712	0.987681		G7NYC4	CLASP2	0.939453	0.998578
									ADH4	0.770146	0.999963		ADH4	0.766032	0.99985											G7NYC5	PDCD6IP	0.122964	0.987681		G7NYC5	PDCD6IP	0.184103	0.960596
									ADH5	0.73325	0.999963		ADH5	0.844331	0.99985											G7NYC7	PARP14	0.475322	0.987681		G7NYC7	PARP14	0.235553	0.960596
									ADH7	0.0814362	0.999963		ADH7	0.0595801	0.99985											G7NYD1	PDIA5	0.197182	0.987681		G7NYD1	PDIA5	0.428415	0.960596
									ADHFE1	0.567718	0.999963		ADHFE1	0.260351	0.99985											G7NYE0	UMPS	0.285511	0.987681		G7NYE0	UMPS	0.7307	0.987918
									ADI1	0.382883	0.999963		ADI1	0.978739	0.99985											G7NYE1	ITGB5	0.123329	0.987681		G7NYE1	ITGB5	0.268697	0.960596
									ADIPOQ	0.0104316	0.999963		ADIPOQ	0.883998	0.99985											G7NYG4	NUP210	0.200847	0.987681		G7NYG4	NUP210	0.151138	0.960596
									ADIPOR1	0.610451	0.999963		ADIPOR1	0.406651	0.99985											G7NYH8	ATG7	0.655489	0.987681		G7NYH8	ATG7	0.147412	0.960596
									ADIPOR2	0.0713563	0.999963		ADIPOR2	0.424341	0.99985											G7NYI5	RPL14	0.407388	0.987681		G7NYI5	RPL14	0.860928	0.998578
									ADIRF	0.506828	0.999963		ADIRF	0.806401	0.99985											G7NYK6	OXSR1	0.217719	0.987681		G7NYK6	OXSR1	0.0353577	0.960596
									ADK	0.777003	0.999963		ADK	0.923538	0.99985											G7NYK7	MYD88	0.520369	0.987681		G7NYK7	MYD88	0.797507	0.992075
									ADM	0.77988	0.999963		ADM	0.302704	0.99985											G7NYL0	PLCD1	0.964432	0.993496		G7NYL0	PLCD1	0.585068	0.987656
									ADM5	0.995194	0.999963		ADM5	0.28411	0.99985											G7NYL1	VILL	0.594778	0.987681		G7NYL1	VILL	0.754547	0.988637
									ADNP	0.72883	0.999963		ADNP	0.848	0.99985											G7NYL3	GOLGA4	0.982369	0.99557		G7NYL3	GOLGA4	0.303485	0.960596
									ADNP2	0.986821	0.999963		ADNP2	0.878006	0.99985											G7NYL4	LRRFIP2	0.496084	0.987681		G7NYL4	LRRFIP2	0.183628	0.960596
									ADO	0.694442	0.999963		ADO	0.861603	0.99985											G7NYL6	EPM2AIP1	0.0631102	0.987681		G7NYL6	EPM2AIP1	0.00732492	0.785955
									ADORA1	0.49786	0.999963		ADORA1	0.0355362	0.99985											G7NYL9	HRG	0.934623	0.99171		G7NYL9	HRG	0.955329	0.998578
									ADORA2A	0.245943	0.999963		ADORA2A	0.489868	0.99985											G7NYM0	FETUB	0.284557	0.987681		G7NYM0	FETUB	0.428771	0.960596
									ADORA2B	0.570773	0.999963		ADORA2B	0.895692	0.99985											G7NYM1	AHSG	0.650295	0.987681		G7NYM1	AHSG	0.137985	0.960596
									ADPGK	0.426691	0.999963		ADPGK	0.404574	0.99985											G7NYM2	DNAJB11	0.530482	0.987681		G7NYM2	DNAJB11	0.929348	0.998578
									ADPRH	0.643857	0.999963		ADPRH	0.196417	0.99985											G7NYM7	IGF2BP2	0.0315476	0.987681		G7NYM7	IGF2BP2	0.0128061	0.878094
									ADPRHL2	0.633866	0.999963		ADPRHL2	0.779293	0.99985											G7NYP1	LPP	0.434957	0.987681		G7NYP1	LPP	0.964534	0.998627
									ADPRM	0.32154	0.999963		ADPRM	0.586108	0.99985											G7NYQ1	CCDC50	0.466048	0.987681		G7NYQ1	CCDC50	0.0926369	0.960596
									ADRA2A	0.965046	0.999963		ADRA2A	0.849861	0.99985											G7NYR0	OPA1	0.639533	0.987681		G7NYR0	OPA1	0.31651	0.960596
									ADRA2C	0.587555	0.999963		ADRA2C	0.366527	0.99985											G7NYR9	ACAP2	0.957016	0.993496		G7NYR9	ACAP2	0.852054	0.998578
									ADRB2	0.853633	0.999963		ADRB2	0.568085	0.99985											G7NYS0	PPP1R2	0.67324	0.987681		G7NYS0	PPP1R2	0.515355	0.982258
									ADRB3	0.562913	0.999963		ADRB3	0.114864	0.99985											G7NYS2	BDH1	0.283641	0.987681		G7NYS2	BDH1	0.706574	0.987656
									ADRBK1	0.160864	0.999963		ADRBK1	0.248698	0.99985											G7NYS7	PAK2	0.141089	0.987681		G7NYS7	PAK2	0.551589	0.982258
									ADRBK2	0.846395	0.999963		ADRBK2	0.141517	0.99985											G7NYT7	SEC13	0.434962	0.987681		G7NYT7	SEC13	0.294179	0.960596
									ADRM1	0.448938	0.999963		ADRM1	0.504544	0.99985											G7NYU6	ARPC4	0.530458	0.987681		G7NYU6	ARPC4	0.220337	0.960596
									ADSL	0.476393	0.999963		ADSL	0.0286467	0.99985											G7NYW6	ITPR1	0.727073	0.987681		G7NYW6	ITPR1	0.618995	0.987656
									ADSS	0.82779	0.999963		ADSS	0.813413	0.99985											G7NYW9	CRBN	0.513014	0.987681		G7NYW9	CRBN	0.576013	0.983916
									ADSSL1	0.720733	0.999963		ADSSL1	0.589939	0.99985											G7NYX0	TRNT1	0.174773	0.987681		G7NYX0	TRNT1	0.219331	0.960596
									ADTRP	0.371549	0.999963		ADTRP	0.972184	0.99985											G7NYY7	EHHADH	0.118809	0.987681		G7NYY7	EHHADH	0.212656	0.960596
									AEBP1	0.312947	0.999963		AEBP1	0.0869513	0.99985											G7NYZ8	EIF4G1	0.280244	0.987681		G7NYZ8	EIF4G1	0.653507	0.987656
									AEBP2	0.54785	0.999963		AEBP2	0.26753	0.99985											G7NYZ9	PSMD2	0.752511	0.987681		G7NYZ9	PSMD2	0.0434056	0.960596
									AEN	0.502817	0.999963		AEN	0.622234	0.99985											G7NZ14	MCCC1	0.806182	0.987681		G7NZ14	MCCC1	0.573147	0.983847
									AES	0.0499857	0.999963		AES	0.222791	0.99985											G7NZ29	ACTL6B	0.707559	0.987681		G7NZ29	ACTL6B	0.0745597	0.960596
									AFAP1	0.821423	0.999963		AFAP1	0.678537	0.99985											G7NZ30	GNB4	0.798623	0.987681		G7NZ30	GNB4	0.885681	0.998578
									AFAP1L1	0.853806	0.999963		AFAP1L1	0.546652	0.99985											G7NZ35	TBL1XR1	0.407499	0.987681		G7NZ35	TBL1XR1	0.215911	0.960596
									AFAP1L2	0.809046	0.999963		AFAP1L2	0.904583	0.99985											G7NZ41	PCYT1A	0.979448	0.995422		G7NZ41	PCYT1A	0.544967	0.982258
									AFF1	0.982049	0.999963		AFF1	0.283582	0.99985											G7NZ49	GBE1	0.798813	0.987681		G7NZ49	GBE1	0.429116	0.960596
									AFF3	0.801294	0.999963		AFF3	0.335101	0.99985											G7NZ52	CHMP2B	0.456672	0.987681		G7NZ52	CHMP2B	0.745609	0.987918
									AFF4	0.312727	0.999963		AFF4	0.193096	0.99985											G7NZ79	CPOX	0.441785	0.987681		G7NZ79	CPOX	0.451635	0.960596
									AFG3L2	0.138771	0.999963		AFG3L2	0.992668	0.99985											G7NZ87	NIT2	0.454997	0.987681		G7NZ87	NIT2	0.165686	0.960596
									AFMID	0.550643	0.999963		AFMID	0.600873	0.99985											G7NZ96	SUCLG2	0.964546	0.993496		G7NZ96	SUCLG2	0.979452	0.999192
									AFTPH	0.123825	0.999963		AFTPH	0.148706	0.99985											G7NZA4	PSMD6	0.336619	0.987681		G7NZA4	PSMD6	0.240823	0.960596
									AGA	0.573528	0.999963		AGA	0.509794	0.99985											G7NZB2	FAM3D	0.648115	0.987681		G7NZB2	FAM3D	0.343383	0.960596
									AGAP1	0.78668	0.999963		AGAP1	0.763178	0.99985											G7NZB6	PDHB	0.180853	0.987681		G7NZB6	PDHB	0.309639	0.960596
									AGAP2	0.440816	0.999963		AGAP2	0.591861	0.99985											G7NZC2	FLNB	0.0956675	0.987681		G7NZC2	FLNB	0.0947361	0.960596
									AGAP3	0.776447	0.999963		AGAP3	0.161382	0.99985											G7NZC3	SLMAP	0.64305	0.987681		G7NZC3	SLMAP	0.765834	0.989933
									AGBL5	0.706738	0.999963		AGBL5	0.816985	0.99985											G7NZC5	ARF4	0.911042	0.987681		G7NZC5	ARF4	0.368099	0.960596
									AGER	0.408982	0.999963		AGER	0.8111	0.99985											G7NZC6	PDE12	0.641057	0.987681		G7NZC6	PDE12	0.911964	0.998578
									AGFG1	0.0426331	0.999963		AGFG1	0.409455	0.99985											G7NZD1	APPL1	0.970582	0.993496		G7NZD1	APPL1	0.964281	0.998627
									AGGF1	0.545831	0.999963		AGGF1	0.756179	0.99985											G7NZF8	SEC62	0.585829	0.987681		G7NZF8	SEC62	0.621868	0.987656
									AGK	0.09018	0.999963		AGK	0.915539	0.99985											G7NZG8	GOLIM4	0.0578863	0.987681		G7NZG8	GOLIM4	0.606305	0.987656
									AGL	0.91154	0.999963		AGL	0.87787	0.99985											G7NZH0	PDCD10	0.109621	0.987681		G7NZH0	PDCD10	0.354374	0.960596
									AGMAT	0.65089	0.999963		AGMAT	0.666783	0.99985											G7NZI4	SMC4	0.395209	0.987681		G7NZI4	SMC4	0.184555	0.960596
									AGO2	0.962509	0.999963		AGO2	0.593069	0.99985											G7NZJ1	GFM1	0.579203	0.987681		G7NZJ1	GFM1	0.932295	0.998578
									AGO3	0.643621	0.999963		AGO3	0.936768	0.99985											G7NZK4	GMPS	0.160989	0.987681		G7NZK4	GMPS	0.0594445	0.960596
									AGPAT1	0.755753	0.999963		AGPAT1	0.976289	0.99985											G7NZL0	DHX36	0.582322	0.987681		G7NZL0	DHX36	0.173509	0.960596
									AGPAT2	0.376221	0.999963		AGPAT2	0.569256	0.99985											G7NZL7	EDF1	0.0803353	0.987681		G7NZL7	EDF1	0.0547631	0.960596
									AGPAT3	0.809389	0.999963		AGPAT3	0.808313	0.99985											G7NZM4	EIF2A	0.538047	0.987681		G7NZM4	EIF2A	0.589273	0.987656
									AGPAT4	0.756018	0.999963		AGPAT4	0.681449	0.99985											G7NZN4	CP	0.422592	0.987681		G7NZN4	CP	0.131937	0.960596
									AGPAT5	0.770654	0.999963		AGPAT5	0.522274	0.99985											G7NZN8	CPA3	0.556516	0.987681		G7NZN8	CPA3	0.681288	0.987656
									AGPS	0.679691	0.999963		AGPS	0.73138	0.99985											G7NZP3	ABI3BP	0.298009	0.987681		G7NZP3	ABI3BP	0.285395	0.960596
									AGR2	0.641385	0.999963		AGR2	0.910833	0.99985											G7NZP7	TRMT10C	0.237224	0.987681		G7NZP7	TRMT10C	0.802296	0.99356
									AGR3	0.153447	0.999963		AGR3	0.656669	0.99985											G7NZR3	CD47	0.500091	0.987681		G7NZR3	CD47	0.408748	0.960596
									AGRN	0.420926	0.999963		AGRN	0.289815	0.99985											G7NZS7	ATG3	0.101389	0.987681		G7NZS7	ATG3	0.790485	0.99148
									AGTPBP1	0.845416	0.999963		AGTPBP1	0.0238725	0.99985											G7NZT6	NAA50	0.481684	0.987681		G7NZT6	NAA50	0.173762	0.960596
									AGTR1	0.747955	0.999963		AGTR1	0.63019	0.99985											G7NZT7	ATP6V1A	0.519825	0.987681		G7NZT7	ATP6V1A	0.161743	0.960596
									AGTRAP	0.879794	0.999963		AGTRAP	0.840501	0.99985											G7NZU2	CHDH	0.32982	0.987681		G7NZU2	CHDH	0.427144	0.960596
									AHCTF1	0.274024	0.999963		AHCTF1	0.105117	0.99985											G7NZU6	PRKCD	0.33959	0.987681		G7NZU6	PRKCD	0.422595	0.960596
									AHCY	0.757271	0.999963		AHCY	0.744616	0.99985											G7NZV0	ITIH4	0.470747	0.987681		G7NZV0	ITIH4	0.145981	0.960596
									AHCYL1	0.911663	0.999963		AHCYL1	0.800471	0.99985											G7NZV1	ITIH3	0.895195	0.987681		G7NZV1	ITIH3	0.818994	0.996494
									AHCYL2	0.0207033	0.999963		AHCYL2	0.691333	0.99985											G7NZV2	ITIH1	0.0620569	0.987681		G7NZV2	ITIH1	0.381697	0.960596
									AHDC1	0.950667	0.999963		AHDC1	0.526656	0.99985											G7NZV6	PBRM1	0.295994	0.987681		G7NZV6	PBRM1	0.0962335	0.960596
									AHI1	0.686412	0.999963		AHI1	0.15173	0.99985											G7NZV8	STAB1	0.570922	0.987681		G7NZV8	STAB1	0.656294	0.987656
									AHNAK	0.663897	0.999963		AHNAK	0.217758	0.99985											G7NZW4	WDR82	0.334244	0.987681		G7NZW4	WDR82	0.0743801	0.960596
									AHNAK2	0.715977	0.999963		AHNAK2	0.730416	0.99985											G7NZX2	PCBP4	0.24546	0.987681		G7NZX2	PCBP4	0.641804	0.987656
									AHR	0.921998	0.999963		AHR	0.153132	0.99985											G7NZX4	PARP3	0.315247	0.987681		G7NZX4	PARP3	0.398171	0.960596
									AHRR	0.307704	0.999963		AHRR	0.810259	0.99985											G7NZX9	RAD54L2	0.560207	0.987681		G7NZX9	RAD54L2	0.893204	0.998578
									AHSA1	0.706962	0.999963		AHSA1	0.323933	0.99985											G7NZY3	CDNF	0.306301	0.987681		G7NZY3	CDNF	0.478401	0.968326
									AHSA2	0.143385	0.999963		AHSA2	0.396289	0.99985											G7P009	PLS1	0.193167	0.987681		G7P009	PLS1	0.253615	0.960596
									AICDA	0.000679357	0.999963		AICDA	0.0190548	0.99985											G7P011	XRN1	0.487207	0.987681		G7P011	XRN1	0.182703	0.960596
									AIDA	0.868051	0.999963		AIDA	0.846241	0.99985											G7P026	RBP1	0.474352	0.987681		G7P026	RBP1	0.205899	0.960596
									AIF1	0.332025	0.999963		AIF1	0.905452	0.99985											G7P028	COPB2	0.80273	0.987681		G7P028	COPB2	0.330845	0.960596
									AIF1L	0.87263	0.999963		AIF1L	0.547302	0.99985											G7P042	COL6A2	0.522638	0.987681		G7P042	COL6A2	0.742847	0.987918
									AIFM1	0.435639	0.999963		AIFM1	0.749547	0.99985											G7P043	COL6A1	0.45107	0.987681		G7P043	COL6A1	0.805796	0.996216
									AIFM2	0.319988	0.999963		AIFM2	0.253434	0.99985											G7P049	ITGB2	0.229389	0.987681		G7P049	ITGB2	0.0794069	0.960596
									AIFM3	0.166966	0.999963		AIFM3	0.880561	0.99985											G7P054	PFKL	0.0953582	0.987681		G7P054	PFKL	0.0770203	0.960596
									AIG1	0.521997	0.999963		AIG1	0.176254	0.99985											G7P058	C3H21orf33	0.682738	0.987681		G7P058	C3H21orf33	0.289813	0.960596
									AIM1	0.335231	0.999963		AIM1	0.877627	0.99985											G7P061	AGPAT3	0.331191	0.987681		G7P061	AGPAT3	0.984937	0.999192
									AIM1L	0.294416	0.999963		AIM1L	0.249612	0.99985											G7P094	BAIAP2L1	0.979326	0.995422		G7P094	BAIAP2L1	0.827869	0.998376
									AIM2	0.189806	0.999963		AIM2	0.643166	0.99985											G7P098	TRRAP	0.463894	0.987681		G7P098	TRRAP	0.15462	0.960596
									AIMP2	0.918238	0.999963		AIMP2	0.674575	0.99985											G7P0A3	ARPC1B	0.952813	0.993496		G7P0A3	ARPC1B	0.32899	0.960596
									AIP	0.165359	0.999963		AIP	0.726675	0.99985											G7P0A4	PDAP1	0.168411	0.987681		G7P0A4	PDAP1	0.937498	0.998578
									AIRE	0.6508	0.999963		AIRE	0.575113	0.99985											G7P0A5	BUD31	0.619121	0.987681		G7P0A5	BUD31	0.264669	0.960596
									AJUBA	0.41434	0.999963		AJUBA	0.853197	0.99985											G7P0B4	CYP3A4	0.681798	0.987681		G7P0B4	CYP3A4	0.466657	0.964551
									AK1	0.300918	0.999963		AK1	0.780443	0.99985											G7P0C4	COPS6	0.834889	0.987681		G7P0C4	COPS6	0.863277	0.998578
									AK2	0.356753	0.999963		AK2	0.671016	0.99985											G7P0E8	ELMO1	0.347331	0.987681		G7P0E8	ELMO1	0.296855	0.960596
									AK3	0.201913	0.999963		AK3	0.707224	0.99985											G7P0F6	NT5C3A	0.902634	0.987681		G7P0F6	NT5C3A	0.665513	0.987656
									AK4	0.947436	0.999963		AK4	0.910657	0.99985											G7P0F7	FKBP9	0.766118	0.987681		G7P0F7	FKBP9	0.980556	0.999192
									AK6	0.442182	0.999963		AK6	0.555731	0.99985											G7P0G0	AVL9	0.731834	0.987681		G7P0G0	AVL9	0.22922	0.960596
									AKAP1	0.211477	0.999963		AKAP1	0.921358	0.99985											G7P0H3	GGCT	0.0783179	0.987681		G7P0H3	GGCT	0.102158	0.960596
									AKAP10	0.501089	0.999963		AKAP10	0.743171	0.99985											G7P0I2	HIBADH	0.661604	0.987681		G7P0I2	HIBADH	0.490462	0.972822
									AKAP11	0.907072	0.999963		AKAP11	0.492588	0.99985											G7P0I5	LSM8	0.357357	0.987681		G7P0I5	LSM8	0.0651777	0.960596
									AKAP13	0.186312	0.999963		AKAP13	0.0854848	0.99985											G7P0J3	AASS	0.372504	0.987681		G7P0J3	AASS	0.623989	0.987656
									AKAP5	0.577681	0.999963		AKAP5	0.81052	0.99985											G7P0K0	WASL	0.737752	0.987681		G7P0K0	WASL	0.280986	0.960596
									AKAP6	0.866588	0.999963		AKAP6	0.875465	0.99985											G7P0L2	SND1	0.43891	0.987681		G7P0L2	SND1	0.873859	0.998578
									AKAP7	0.901242	0.999963		AKAP7	0.331652	0.99985											G7P0M3	FLNC	0.856569	0.987681		G7P0M3	FLNC	0.670607	0.987656
									AKAP8	0.938069	0.999963		AKAP8	0.236372	0.99985											G7P0M5	TNPO3	0.223675	0.987681		G7P0M5	TNPO3	0.499993	0.979493
									AKAP8L	0.352705	0.999963		AKAP8L	0.649067	0.99985											G7P0T1	AGR3	0.583339	0.987681		G7P0T1	AGR3	0.161211	0.960596
									AKAP9	0.244596	0.999963		AKAP9	0.403497	0.99985											G7P0T2	AGR2	0.372129	0.987681		G7P0T2	AGR2	0.758539	0.989933
									AKIP1	0.187378	0.999963		AKIP1	0.168468	0.99985											G7P0T5	ANKMY2	0.0189639	0.987681		G7P0T5	ANKMY2	0.348334	0.960596
									AKIRIN1	0.708454	0.999963		AKIRIN1	0.660036	0.99985											G7P0U6	COPG2	0.18724	0.987681		G7P0U6	COPG2	0.501758	0.980267
									AKIRIN2	0.926806	0.999963		AKIRIN2	0.578405	0.99985											G7P0V1	CHCHD3	0.18845	0.987681		G7P0V1	CHCHD3	0.864639	0.998578
									AKNA	0.376157	0.999963		AKNA	0.425144	0.99985											G7P0V2	EXOC4	0.67834	0.987681		G7P0V2	EXOC4	0.37748	0.960596
									AKR1B1	0.331611	0.999963		AKR1B1	0.991592	0.99985											G7P0V6	CALD1	0.424904	0.987681		G7P0V6	CALD1	0.928874	0.998578
									AKR1C1	0.570926	0.999963		AKR1C1	0.436187	0.99985											G7P0W1	WDR91	0.201596	0.987681		G7P0W1	WDR91	0.120322	0.960596
									AKR1E2	0.7329	0.999963		AKR1E2	0.476071	0.99985											G7P0W5	NUP205	0.0940363	0.987681		G7P0W5	NUP205	0.384422	0.960596
									AKT1	0.195286	0.999963		AKT1	0.627175	0.99985											G7P0W7	MTPN	0.593016	0.987681		G7P0W7	MTPN	0.432558	0.960596
									AKT1S1	0.446712	0.999963		AKT1S1	0.995113	0.99985											G7P0X7	ZC3HAV1	0.359917	0.987681		G7P0X7	ZC3HAV1	0.332705	0.960596
									AKT2	0.808469	0.999963		AKT2	0.764652	0.99985											G7P0Z9	PSMG1	0.705525	0.987681		G7P0Z9	PSMG1	0.085503	0.960596
									AKT3	0.690615	0.999963		AKT3	0.913155	0.99985											G7P107	VPS26C	0.0890638	0.987681		G7P107	VPS26C	0.300911	0.960596
									AKTIP	0.653551	0.999963		AKTIP	0.965666	0.99985											G7P113	DOP1B	0.106729	0.987681		G7P113	DOP1B	0.322622	0.960596
									ALAD	0.616332	0.999963		ALAD	0.934787	0.99985											G7P114	CBR3	0.893725	0.987681		G7P114	CBR3	0.522666	0.982258
									ALAS1	0.342165	0.999963		ALAS1	0.289145	0.99985											G7P128	ATP5O	0.794697	0.987681		G7P128	ATP5O	0.418213	0.960596
									ALB	0.255296	0.999963		ALB	0.293556	0.99985											G7P139	AP1S1	0.389265	0.987681		G7P139	AP1S1	0.636303	0.987656
									ALCAM	0.860902	0.999963		ALCAM	0.261851	0.99985											G7P142	PLOD3	0.12871	0.987681		G7P142	PLOD3	0.276874	0.960596
									ALDH16A1	0.751069	0.999963		ALDH16A1	0.512048	0.99985											G7P161	YWHAG	0.593659	0.987681		G7P161	YWHAG	0.274389	0.960596
									ALDH18A1	0.17732	0.999963		ALDH18A1	0.753012	0.99985											G7P164	MDH2	0.198761	0.987681		G7P164	MDH2	0.419068	0.960596
									ALDH1A1	0.421117	0.999963		ALDH1A1	0.97535	0.99985											G7P175	BAZ1B	0.186802	0.987681		G7P175	BAZ1B	0.924915	0.998578
									ALDH1A2	0.150965	0.999963		ALDH1A2	0.445931	0.99985											G7P177	TBL2	0.95673	0.993496		G7P177	TBL2	0.347777	0.960596
									ALDH1A3	0.746406	0.999963		ALDH1A3	0.594208	0.99985											G7P182	ABHD11	0.958499	0.993496		G7P182	ABHD11	0.577877	0.983916
									ALDH1B1	0.0629066	0.999963		ALDH1B1	0.0081627	0.99985											G7P185	GTF2I	0.181682	0.987681		G7P185	GTF2I	0.574439	0.983847
									ALDH1L1	0.282923	0.999963		ALDH1L1	0.989842	0.99985											G7P186	NCF1	0.0633661	0.987681		G7P186	NCF1	0.0527283	0.960596
									ALDH1L2	0.540068	0.999963		ALDH1L2	0.363244	0.99985											G7P197	SCIN	0.295806	0.987681		G7P197	SCIN	0.0468939	0.960596
									ALDH2	0.785699	0.999963		ALDH2	0.689371	0.99985											G7P1A7	MIOS	0.189284	0.987681		G7P1A7	MIOS	0.682715	0.987656
									ALDH3A1	0.756356	0.999963		ALDH3A1	0.831701	0.99985											G7P1A8	COL28A1	0.141015	0.987681		G7P1A8	COL28A1	0.14729	0.960596
									ALDH3A2	0.119628	0.999963		ALDH3A2	0.683766	0.99985											G7P1C7	SGCE	0.279612	0.987681		G7P1C7	SGCE	0.254984	0.960596
									ALDH3B1	0.28569	0.999963		ALDH3B1	0.263397	0.99985											G7P1C9	COL1A2	0.586846	0.987681		G7P1C9	COL1A2	0.103778	0.960596
									ALDH4A1	0.181778	0.999963		ALDH4A1	0.758286	0.99985											G7P1D7	CDK6	0.0603377	0.987681		G7P1D7	CDK6	0.0627291	0.960596
									ALDH5A1	0.855332	0.999963		ALDH5A1	0.222815	0.99985											G7P1E6	AGK	0.347044	0.987681		G7P1E6	AGK	0.114312	0.960596
									ALDH6A1	0.288412	0.999963		ALDH6A1	0.61718	0.99985											G7P1E9	SSBP1	0.190896	0.987681		G7P1E9	SSBP1	0.964152	0.998627
									ALDH7A1	0.674719	0.999963		ALDH7A1	0.681933	0.99985											G7P1I1	ZYX	0.284325	0.987681		G7P1I1	ZYX	0.837602	0.998578
									ALDH9A1	0.768171	0.999963		ALDH9A1	0.665071	0.99985											G7P1J3	PDIA4	0.311486	0.987681		G7P1J3	PDIA4	0.618236	0.987656
									ALDOA	0.773721	0.999963		ALDOA	0.18896	0.99985											G7P1M5	GABPA	0.949801	0.993496		G7P1M5	GABPA	0.451626	0.960596
									ALDOB	0.184547	0.999963		ALDOB	0.801764	0.99985											G7P1M7	MRPL39	0.241593	0.987681		G7P1M7	MRPL39	0.247463	0.960596
									ALDOC	0.227824	0.999963		ALDOC	0.311634	0.99985											G7P1N5	CXADR	0.0462302	0.987681		G7P1N5	CXADR	0.199857	0.960596
									ALG1	0.911001	0.999963		ALG1	0.882049	0.99985											G7P1P9	SBDS	0.902918	0.987681		G7P1P9	SBDS	0.747174	0.987918
									ALG12	0.569738	0.999963		ALG12	0.470621	0.99985											G7P1Q6	CHCHD2P9	0.0402071	0.987681		G7P1Q6	CHCHD2P9	0.5412	0.982258
									ALG13	0.581712	0.999963		ALG13	0.892915	0.99985											G7P1Q9	NIPSNAP1	0.181258	0.987681		G7P1Q9	NIPSNAP1	0.460512	0.964164
									ALG14	0.241452	0.999963		ALG14	0.858818	0.99985											G7P1R3	LANCL2	0.271995	0.987681		G7P1R3	LANCL2	0.155898	0.960596
									ALG2	0.523071	0.999963		ALG2	0.679158	0.99985											G7P1R4	EGFR	0.13201	0.987681		G7P1R4	EGFR	0.387432	0.960596
									ALG3	0.886167	0.999963		ALG3	0.856322	0.99985											G7P1S6	UPP1	0.649767	0.987681		G7P1S6	UPP1	0.766362	0.989933
									ALG5	0.719341	0.999963		ALG5	0.354414	0.99985											G7P1T5	TBRG4	0.770947	0.987681		G7P1T5	TBRG4	0.600469	0.987656
									ALG6	0.632582	0.999963		ALG6	0.970592	0.99985											G7P1U2	AKAP9	0.944361	0.992647		G7P1U2	AKAP9	0.624538	0.987656
									ALG8	0.705501	0.999963		ALG8	0.311691	0.99985											G7P1V3	SRI	0.140678	0.987681		G7P1V3	SRI	0.152909	0.960596
									ALG9	0.789949	0.999963		ALG9	0.613268	0.99985											G7P1W8	CACNA2D1	0.779152	0.987681		G7P1W8	CACNA2D1	0.228502	0.960596
									ALKBH1	0.917528	0.999963		ALKBH1	0.85706	0.99985											G7P1X4	GNAI2	0.96166	0.993496		G7P1X4	GNAI2	0.366618	0.960596
									ALKBH2	0.762844	0.999963		ALKBH2	0.263741	0.99985											G7P1Y4	ARMC10	0.811418	0.987681		G7P1Y4	ARMC10	0.698	0.987656
									ALKBH3	0.988849	0.999963		ALKBH3	0.998374	0.99985											G7P201	GIMAP8	0.554711	0.987681		G7P201	GIMAP8	0.741091	0.987918
									ALKBH4	0.93794	0.999963		ALKBH4	0.340328	0.99985											G7P202	GIMAP7	0.66803	0.987681		G7P202	GIMAP7	0.461236	0.964189
									ALKBH5	0.386383	0.999963		ALKBH5	0.463707	0.99985											G7P203	GIMAP4	0.874659	0.987681		G7P203	GIMAP4	0.678069	0.987656
									ALKBH6	0.151369	0.999963		ALKBH6	0.159576	0.99985											G7P211	AOC1	0.232606	0.987681		G7P211	AOC1	0.20714	0.960596
									ALKBH7	0.260807	0.999963		ALKBH7	0.20038	0.99985											G7P213	ABCB8	0.349738	0.987681		G7P213	ABCB8	0.709658	0.987656
									ALKBH8	0.447126	0.999963		ALKBH8	0.280562	0.99985											G7P225	NUB1	0.851626	0.987681		G7P225	NUB1	0.206807	0.960596
									ALMS1	0.912918	0.999963		ALMS1	0.68783	0.99985											G7P229	RHEB	0.620021	0.987681		G7P229	RHEB	0.14156	0.960596
									ALOX15	0.0303423	0.999963		ALOX15	0.496453	0.99985											G7P249	SUN1	0.795578	0.987681		G7P249	SUN1	0.41495	0.960596
									ALOX5	0.193651	0.999963		ALOX5	0.882528	0.99985											G7P285	AIMP2	0.650677	0.987681		G7P285	AIMP2	0.986329	0.999192
									ALOX5AP	0.904842	0.999963		ALOX5AP	0.799877	0.99985											G7P293	TMED4	0.925709	0.989826		G7P293	TMED4	0.466878	0.964551
									ALPK1	0.731705	0.999963		ALPK1	0.980467	0.99985											G7P296	NUDCD3	0.125982	0.987681		G7P296	NUDCD3	0.215882	0.960596
									ALPK2	0.551147	0.999963		ALPK2	0.742112	0.99985											G7P298	YKT6	0.123998	0.987681		G7P298	YKT6	0.38602	0.960596
									ALPL	0.151445	0.999963		ALPL	0.87098	0.99985											G7P2A6	BLVRA	0.547462	0.987681		G7P2A6	BLVRA	0.244604	0.960596
									ALS2	0.622971	0.999963		ALS2	0.870644	0.99985											G7P2D1	BCS1L	0.317699	0.987681		G7P2D1	BCS1L	0.347267	0.960596
									ALS2CL	0.393707	0.999963		ALS2CL	0.258632	0.99985											G7P2F0	NAMPT	0.993028	0.997689		G7P2F0	NAMPT	0.569293	0.982258
									ALYREF	0.797837	0.999963		ALYREF	0.0587502	0.99985											G7P2F2	TNC	0.981844	0.99557		G7P2F2	TNC	0.570787	0.982856
									AMACR	0.745703	0.999963		AMACR	0.0123948	0.99985											G7P2F5	PRKAR2B	0.651806	0.987681		G7P2F5	PRKAR2B	0.222793	0.960596
									AMBRA1	0.445388	0.999963		AMBRA1	0.11771	0.99985											G7P2F7	COG5	0.221343	0.987681		G7P2F7	COG5	0.238558	0.960596
									AMD1	0.947955	0.999963		AMD1	0.557699	0.99985											G7P2G1	SLC26A3	0.31483	0.987681		G7P2G1	SLC26A3	0.660895	0.987656
									AMDHD2	0.571251	0.999963		AMDHD2	0.954564	0.99985											G7P2G3	LAMB1	0.489238	0.987681		G7P2G3	LAMB1	0.19546	0.960596
									AMER1	0.759611	0.999963		AMER1	0.91908	0.99985											G7P2I2	TES	0.740086	0.987681		G7P2I2	TES	0.781886	0.990256
									AMFR	0.440276	0.999963		AMFR	0.889971	0.99985											G7P2J9	UBE3C	0.280574	0.987681		G7P2J9	UBE3C	0.517502	0.982258
									AMIGO1	0.851977	0.999963		AMIGO1	0.896219	0.99985											G7P2K1	ESYT2	0.959669	0.993496		G7P2K1	ESYT2	0.74008	0.987918
									AMIGO2	0.864766	0.999963		AMIGO2	0.96052	0.99985											G7P2L7	H1-2	0.715363	0.987681		G7P2L7	H1-2	0.58349	0.987656
									AMIGO3	0.335204	0.999963		AMIGO3	0.13327	0.99985											G7P2M3	H1-4	0.503359	0.987681		G7P2M3	H1-4	0.537054	0.982258
									AMMECR1	0.303492	0.999963		AMMECR1	0.92651	0.99985											G7P2N4	H1-3	0.536207	0.987681		G7P2N4	H1-3	0.394291	0.960596
									AMMECR1L	0.243686	0.999963		AMMECR1L	0.203906	0.99985											G7P2S2	SLC39A7	0.610631	0.987681		G7P2S2	SLC39A7	0.134357	0.960596
									AMN	0.0108386	0.999963		AMN	0.148994	0.99985											G7P2S7	PFDN6	0.945779	0.992647		G7P2S7	PFDN6	0.380248	0.960596
									AMN1	0.354642	0.999963		AMN1	0.82023	0.99985											G7P2S9	TAPBP	0.847628	0.987681		G7P2S9	TAPBP	0.45053	0.960596
									AMOT	0.555668	0.999963		AMOT	0.813394	0.99985											G7P2T6	ITPR3	0.323756	0.987681		G7P2T6	ITPR3	0.286365	0.960596
									AMOTL1	0.877611	0.999963		AMOTL1	0.633643	0.99985											G7P2T8	LEMD2	0.57359	0.987681		G7P2T8	LEMD2	0.285989	0.960596
									AMOTL2	0.687691	0.999963		AMOTL2	0.465553	0.99985											G7P2U6	ANKS1A	0.986882	0.996394		G7P2U6	ANKS1A	0.810713	0.996453
									AMPD2	0.883373	0.999963		AMPD2	0.217679	0.99985											G7P2W7	DST	0.16569	0.987681		G7P2W7	DST	0.271744	0.960596
									AMPD3	0.785885	0.999963		AMPD3	0.113476	0.99985											G7P2X2	RAB23	0.697717	0.987681		G7P2X2	RAB23	0.544914	0.982258
									AMPH	0.930241	0.999963		AMPH	0.0113369	0.99985											G7P2X8	OSBP	0.906719	0.987681		G7P2X8	OSBP	0.972939	0.999192
									AMT	0.98093	0.999963		AMT	0.830633	0.99985											G7P306	FUCA2	0.681239	0.987681		G7P306	FUCA2	0.818884	0.996494
									AMZ2	0.503384	0.999963		AMZ2	0.259668	0.99985											G7P314	VTA1	0.566389	0.987681		G7P314	VTA1	0.423066	0.960596
									ANAPC1	0.467086	0.999963		ANAPC1	0.603688	0.99985											G7P321	HEBP2	0.181647	0.987681		G7P321	HEBP2	0.110426	0.960596
									ANAPC10	0.369042	0.999963		ANAPC10	0.260523	0.99985											G7P350	VNN1	0.745144	0.987681		G7P350	VNN1	0.646041	0.987656
									ANAPC11	0.11163	0.999963		ANAPC11	0.753201	0.99985											G7P357	ENPP1	0.041801	0.987681		G7P357	ENPP1	0.974233	0.999192
									ANAPC13	0.562152	0.999963		ANAPC13	0.890747	0.99985											G7P362	EPB41L2	0.425638	0.987681		G7P362	EPB41L2	0.357304	0.960596
									ANAPC15	0.28599	0.999963		ANAPC15	0.497604	0.99985											G7P368	ARHGAP18	0.67712	0.987681		G7P368	ARHGAP18	0.390093	0.960596
									ANAPC16	0.25731	0.999963		ANAPC16	0.538488	0.99985											G7P370	PTPRK	0.406676	0.987681		G7P370	PTPRK	0.500642	0.979645
									ANAPC2	0.74862	0.999963		ANAPC2	0.456419	0.99985											G7P375	ECHDC1	0.646128	0.987681		G7P375	ECHDC1	0.057781	0.960596
									ANAPC4	0.429682	0.999963		ANAPC4	0.583055	0.99985											G7P398	MAN1A1	0.889004	0.987681		G7P398	MAN1A1	0.749369	0.987918
									ANAPC5	0.788054	0.999963		ANAPC5	0.86632	0.99985											G7P3A4	GOPC	0.673265	0.987681		G7P3A4	GOPC	0.256423	0.960596
									ANAPC7	0.342796	0.999963		ANAPC7	0.877293	0.99985											G7P3A6	FKBP5	0.128827	0.987681		G7P3A6	FKBP5	0.884579	0.998578
									ANG	0.193176	0.999963		ANG	0.799398	0.99985											G7P3B2	MAPK14	0.320019	0.987681		G7P3B2	MAPK14	0.0691449	0.960596
									ANGEL1	0.705788	0.999963		ANGEL1	0.999961	0.999992											G7P3B3	MAPK13	0.667452	0.987681		G7P3B3	MAPK13	0.901331	0.998578
									ANGEL2	0.498712	0.999963		ANGEL2	0.854703	0.99985											G7P3B9	STK38	0.205047	0.987681		G7P3B9	STK38	0.014718	0.918725
									ANGPT1	0.539896	0.999963		ANGPT1	0.144314	0.99985											G7P3E4	DAAM2	0.22668	0.987681		G7P3E4	DAAM2	0.986592	0.999192
									ANGPT2	0.733069	0.999963		ANGPT2	0.644619	0.99985											G7P3F2	OARD1	0.915852	0.988325		G7P3F2	OARD1	0.428389	0.960596
									ANGPTL1	0.827373	0.999963		ANGPTL1	0.803763	0.99985											G7P3G4	CD109	0.909516	0.987681		G7P3G4	CD109	0.577051	0.983916
									ANGPTL2	0.990814	0.999963		ANGPTL2	0.744092	0.99985											G7P3G5	COL12A1	0.88152	0.987681		G7P3G5	COL12A1	0.828798	0.998376
									ANGPTL4	0.285297	0.999963		ANGPTL4	0.0358389	0.99985											G7P3G7	TMEM30A	0.200124	0.987681		G7P3G7	TMEM30A	0.0659643	0.960596
									ANGPTL6	0.132335	0.999963		ANGPTL6	0.0638112	0.99985											G7P3G9	MYO6	0.40547	0.987681		G7P3G9	MYO6	0.183139	0.960596
									ANGPTL7	0.274146	0.999963		ANGPTL7	0.414507	0.99985											G7P3I2	PGM3	0.983641	0.995572		G7P3I2	PGM3	0.431362	0.960596
									ANGPTL8	0.297159	0.999963		ANGPTL8	0.0543337	0.99985											G7P3J1	NT5E	0.67051	0.987681		G7P3J1	NT5E	0.327107	0.960596
									ANK2	0.98893	0.999963		ANK2	0.322125	0.99985											G7P3L4	RWDD1	0.470006	0.987681		G7P3L4	RWDD1	0.44656	0.960596
									ANK3	0.122694	0.999963		ANK3	0.93378	0.99985											G7P3M4	LAMA4	0.596812	0.987681		G7P3M4	LAMA4	0.276346	0.960596
									ANKDD1B	0.214216	0.999963		ANKDD1B	0.520721	0.99985											G7P3P2	MICAL1	0.627692	0.987681		G7P3P2	MICAL1	0.400438	0.960596
									ANKFY1	0.162142	0.999963		ANKFY1	0.670906	0.99985											G7P3Q6	SNX3	0.741729	0.987681		G7P3Q6	SNX3	0.882225	0.998578
									ANKH	0.0553226	0.999963		ANKH	0.0461606	0.99985											G7P3R0	EXOC2	0.584292	0.987681		G7P3R0	EXOC2	0.707719	0.987656
									ANKIB1	0.886346	0.999963		ANKIB1	0.73584	0.99985											G7P3R4	H1-5	0.477059	0.987681		G7P3R4	H1-5	0.626216	0.987656
									ANKLE2	0.924967	0.999963		ANKLE2	0.352308	0.99985											G7P3Y6	TBCC	0.424403	0.987681		G7P3Y6	TBCC	0.653024	0.987656
									ANKMY2	0.611331	0.999963		ANKMY2	0.988868	0.99985											G7P3Y8	PPP2R5D	0.69119	0.987681		G7P3Y8	PPP2R5D	0.605096	0.987656
									ANKRA2	0.874972	0.999963		ANKRA2	0.429054	0.99985											G7P3Z3	MRPL2	0.562683	0.987681		G7P3Z3	MRPL2	0.701485	0.987656
									ANKRD10	0.502481	0.999963		ANKRD10	0.75686	0.99985											G7P3Z4	KLC4	0.994636	0.997879		G7P3Z4	KLC4	0.486938	0.970171
									ANKRD11	0.785141	0.999963		ANKRD11	0.287925	0.99985											G7P408	SLC35B2	0.301731	0.987681		G7P408	SLC35B2	0.218513	0.960596
									ANKRD12	0.533218	0.999963		ANKRD12	0.443736	0.99985											G7P434	COQ3	0.426971	0.987681		G7P434	COQ3	0.378953	0.960596
									ANKRD13A	0.556375	0.999963		ANKRD13A	0.516024	0.99985											G7P441	ASCC3	0.593938	0.987681		G7P441	ASCC3	0.557278	0.982258
									ANKRD13B	0.312991	0.999963		ANKRD13B	0.237549	0.99985											G7P446	BVES	0.703759	0.987681		G7P446	BVES	0.940156	0.998578
									ANKRD13C	0.699825	0.999963		ANKRD13C	0.444276	0.99985											G7P448	PREP	0.314557	0.987681		G7P448	PREP	0.132862	0.960596
									ANKRD13D	0.130241	0.999963		ANKRD13D	0.861951	0.99985											G7P450	ATG5	0.226252	0.987681		G7P450	ATG5	0.23846	0.960596
									ANKRD16	0.839531	0.999963		ANKRD16	0.589727	0.99985											G7P451	RTN4IP1	0.0505369	0.987681		G7P451	RTN4IP1	0.0394559	0.960596
									ANKRD17	0.628188	0.999963		ANKRD17	0.354552	0.99985											G7P457	SEC63	0.871647	0.987681		G7P457	SEC63	0.712997	0.987656
									ANKRD22	0.529392	0.999963		ANKRD22	0.587953	0.99985											G7P458	EZR	0.865891	0.987681		G7P458	EZR	0.713429	0.987656
									ANKRD23	0.158124	0.999963		ANKRD23	0.230875	0.99985											G7P474	IGF2R	0.772687	0.987681		G7P474	IGF2R	0.670002	0.987656
									ANKRD24	0.0334213	0.999963		ANKRD24	0.432418	0.99985											G7P478	PLG	0.966077	0.993496		G7P478	PLG	0.171971	0.960596
									ANKRD26	0.711405	0.999963		ANKRD26	0.571321	0.99985											G7P489	RNASET2	0.313721	0.987681		G7P489	RNASET2	0.908105	0.998578
									ANKRD27	0.98996	0.999963		ANKRD27	0.952274	0.99985											G7P497	MLLT4	0.959348	0.993496		G7P497	MLLT4	0.3874	0.960596
									ANKRD28	0.839296	0.999963		ANKRD28	0.706192	0.99985											G7P4A9	PSMB1	0.554268	0.987681		G7P4A9	PSMB1	0.326914	0.960596
									ANKRD29	0.971813	0.999963		ANKRD29	0.0437233	0.99985											G7P4B6	SERPINB1	0.727387	0.987681		G7P4B6	SERPINB1	0.163816	0.960596
									ANKRD33B	0.162019	0.999963		ANKRD33B	0.244593	0.99985											G7P4B7	SERPINB9	0.442845	0.987681		G7P4B7	SERPINB9	0.0408917	0.960596
									ANKRD34A	0.759719	0.999963		ANKRD34A	0.802	0.99985											G7P4C6	FARS2	0.407991	0.987681		G7P4C6	FARS2	0.599154	0.987656
									ANKRD35	0.377913	0.999963		ANKRD35	0.603766	0.99985											G7P4C8	F13A1	0.479108	0.987681		G7P4C8	F13A1	0.11067	0.960596
									ANKRD37	0.149132	0.999963		ANKRD37	0.304962	0.99985											G7P4G1	SIRT5	0.107358	0.987681		G7P4G1	SIRT5	0.360494	0.960596
									ANKRD39	0.0711204	0.999963		ANKRD39	0.479732	0.99985											G7P4H5	CAP2	0.851696	0.987681		G7P4H5	CAP2	0.834717	0.998578
									ANKRD40	0.803055	0.999963		ANKRD40	0.944636	0.99985											G7P4H8	KIF13A	0.137569	0.987681		G7P4H8	KIF13A	0.61272	0.987656
									ANKRD44	0.214985	0.999963		ANKRD44	0.927008	0.99985											G7P4I0	TPMT	0.146197	0.987681		G7P4I0	TPMT	0.253892	0.960596
									ANKRD46	0.968297	0.999963		ANKRD46	0.87518	0.99985											G7P4I2	DEK	0.893171	0.987681		G7P4I2	DEK	0.130865	0.960596
									ANKRD49	0.792008	0.999963		ANKRD49	0.589099	0.99985											G7P4J5	ALDH5A1	0.62646	0.987681		G7P4J5	ALDH5A1	0.471516	0.966391
									ANKRD50	0.93434	0.999963		ANKRD50	0.722028	0.99985											G7P4K6	CARMIL1	0.345537	0.987681		G7P4K6	CARMIL1	0.321413	0.960596
									ANKRD52	0.952658	0.999963		ANKRD52	0.327907	0.99985											G7P4K7	SCGN	0.0921433	0.987681		G7P4K7	SCGN	0.0122888	0.878094
									ANKRD54	0.159523	0.999963		ANKRD54	0.0933037	0.99985											G7P4L6	ABCF1	0.634215	0.987681		G7P4L6	ABCF1	0.988117	0.999192
									ANKRD6	0.744293	0.999963		ANKRD6	0.829874	0.99985											G7P4M4	FLOT1	0.646393	0.987681		G7P4M4	FLOT1	0.704891	0.987656
									ANKRD65	0.164919	0.999963		ANKRD65	0.838508	0.99985											G7P4M7	VARS2	0.765379	0.987681		G7P4M7	VARS2	0.889609	0.998578
									ANKRD9	0.910216	0.999963		ANKRD9	0.0487026	0.99985											G7P4P6	AIF1	0.287001	0.987681		G7P4P6	AIF1	0.0901253	0.960596
									ANKS1A	0.261346	0.999963		ANKS1A	0.92111	0.99985											G7P4P8	BAG6	0.659937	0.987681		G7P4P8	BAG6	0.371396	0.960596
									ANKS3	0.770516	0.999963		ANKS3	0.436289	0.99985											G7P4Q2	CSNK2B	0.875307	0.987681		G7P4Q2	CSNK2B	0.711629	0.987656
									ANKS4B	0.200028	0.999963		ANKS4B	0.924682	0.99985											G7P4Q6	TNXB	0.86627	0.987681		G7P4Q6	TNXB	0.321177	0.960596
									ANKS6	0.864041	0.999963		ANKS6	0.48883	0.99985											G7P4R6	CLIC5	0.0966079	0.987681		G7P4R6	CLIC5	0.738201	0.987918
									ANKZF1	0.577872	0.999963		ANKZF1	0.815028	0.99985											G7P4S9	CD2AP	0.289021	0.987681		G7P4S9	CD2AP	0.898993	0.998578
									ANLN	0.412837	0.999963		ANLN	0.615782	0.99985											G7P4V1	MCM3	0.557576	0.987681		G7P4V1	MCM3	0.360733	0.960596
									ANO1	0.946992	0.999963		ANO1	0.255898	0.99985											G7P4V9	GSTA4	0.753724	0.987681		G7P4V9	GSTA4	0.152058	0.960596
									ANO10	0.2006	0.999963		ANO10	0.258495	0.99985											G7P4Y1	SYNE1	0.486046	0.987681		G7P4Y1	SYNE1	0.940539	0.998578
									ANO6	0.805608	0.999963		ANO6	0.654786	0.99985											G7P4Y6	AKAP12	0.759587	0.987681		G7P4Y6	AKAP12	0.161562	0.960596
									ANO7	0.24156	0.999963		ANO7	0.219957	0.99985											G7P504	RAB32	0.0695143	0.987681		G7P504	RAB32	0.563842	0.982258
									ANO8	0.511302	0.999963		ANO8	0.692163	0.99985											G7P508	UTRN	0.920354	0.989496		G7P508	UTRN	0.722557	0.987918
									ANO9	0.733361	0.999963		ANO9	0.476972	0.99985											G7P515	FRYL	0.049323	0.987681		G7P515	FRYL	0.573733	0.983847
									ANP32A	0.426821	0.999963		ANP32A	0.498357	0.99985											G7P531	ANTXR2	0.78038	0.987681		G7P531	ANTXR2	0.840757	0.998578
									ANP32B	0.167394	0.999963		ANP32B	0.0104843	0.99985											G7P536	ANXA3	0.337477	0.987681		G7P536	ANXA3	0.438103	0.960596
									ANP32E	0.119334	0.999963		ANP32E	0.214465	0.99985											G7P539	MRPL1	0.522257	0.987681		G7P539	MRPL1	0.928954	0.998578
									ANPEP	0.822711	0.999963		ANPEP	0.332938	0.99985											G7P552	SCARB2	0.117194	0.987681		G7P552	SCARB2	0.455255	0.963138
									ANTXR1	0.940479	0.999963		ANTXR1	0.736015	0.99985											G7P560	NAAA	0.0822223	0.987681		G7P560	NAAA	0.156565	0.960596
									ANTXR2	0.617266	0.999963		ANTXR2	0.784973	0.99985											G7P562	USO1	0.669707	0.987681		G7P562	USO1	0.869928	0.998578
									ANXA1	0.978233	0.999963		ANXA1	0.921495	0.99985											G7P574	GRPEL1	0.722938	0.987681		G7P574	GRPEL1	0.652075	0.987656
									ANXA11	0.0532214	0.999963		ANXA11	0.0874576	0.99985											G7P581	WFS1	0.0739727	0.987681		G7P581	WFS1	0.529163	0.982258
									ANXA13	0.177291	0.999963		ANXA13	0.679761	0.99985											G7P597	WDR1	0.907104	0.987681		G7P597	WDR1	0.669633	0.987656
									ANXA2	0.371296	0.999963		ANXA2	0.955548	0.99985											G7P5B7	LAP3	0.970861	0.993496		G7P5B7	LAP3	0.445057	0.960596
									ANXA3	0.32239	0.999963		ANXA3	0.420097	0.99985											G7P5C4	DHX15	0.123566	0.987681		G7P5C4	DHX15	0.0718533	0.960596
									ANXA4	0.4235	0.999963		ANXA4	0.746568	0.99985											G7P5E2	PGM2	0.169625	0.987681		G7P5E2	PGM2	0.073827	0.960596
									ANXA5	0.954667	0.999963		ANXA5	0.391317	0.99985											G7P5E3	TBC1D1	0.891419	0.987681		G7P5E3	TBC1D1	0.202243	0.960596
									ANXA6	0.357857	0.999963		ANXA6	0.511344	0.99985											G7P5E8	FAM114A1	0.130097	0.987681		G7P5E8	FAM114A1	0.0349072	0.960596
									ANXA7	0.212778	0.999963		ANXA7	0.639875	0.99985											G7P5F7	UGDH	0.588486	0.987681		G7P5F7	UGDH	0.465618	0.964551
									ANXA9	0.939342	0.999963		ANXA9	0.175597	0.99985											G7P5F9	UBE2K	0.875886	0.987681		G7P5F9	UBE2K	0.779141	0.989933
									AOAH	0.813691	0.999963		AOAH	0.74469	0.99985											G7P5G0	PDS5A	0.379171	0.987681		G7P5G0	PDS5A	0.127357	0.960596
									AOC1	0.594299	0.999963		AOC1	0.749647	0.99985											G7P5G6	RBM47	0.5354	0.987681		G7P5G6	RBM47	0.324522	0.960596
									AOX1	0.862845	0.999963		AOX1	0.345416	0.99985											G7P5H2	TMEM33	0.311343	0.987681		G7P5H2	TMEM33	0.670173	0.987656
									AP1AR	0.173665	0.999963		AP1AR	0.928301	0.99985											G7P5I3	GNPDA2	0.921332	0.989725		G7P5I3	GNPDA2	0.224187	0.960596
									AP1B1	0.110744	0.999963		AP1B1	0.439638	0.99985											G7P5L5	AFM	0.819314	0.987681		G7P5L5	AFM	0.727013	0.987918
									AP1G1	0.169955	0.999963		AP1G1	0.79215	0.99985											G7P5M3	GC	0.138404	0.987681		G7P5M3	GC	0.0625063	0.960596
									AP1G2	0.622265	0.999963		AP1G2	0.760269	0.99985											G7P5M4	SLC4A4	0.0444562	0.987681		G7P5M4	SLC4A4	0.613263	0.987656
									AP1M1	0.307896	0.999963		AP1M1	0.951164	0.99985											G7P5M8	RUFY3	0.635857	0.987681		G7P5M8	RUFY3	0.0403719	0.960596
									AP1S1	0.35298	0.999963		AP1S1	0.75904	0.99985											G7P5P8	SULT1B1	0.242167	0.987681		G7P5P8	SULT1B1	0.322936	0.960596
									AP1S2	0.733156	0.999963		AP1S2	0.974262	0.99985											G7P5Q8	UBA6	0.996428	0.998589		G7P5Q8	UBA6	0.337624	0.960596
									AP1S3	0.805134	0.999963		AP1S3	0.94216	0.99985											G7P5R6	POLR2B	0.347743	0.987681		G7P5R6	POLR2B	0.120243	0.960596
									AP2A1	0.364061	0.999963		AP2A1	0.465877	0.99985											G7P5S6	EXOC1	0.592553	0.987681		G7P5S6	EXOC1	0.300949	0.960596
									AP2A2	0.356456	0.999963		AP2A2	0.396002	0.99985											G7P5U4	SGCB	0.859917	0.987681		G7P5U4	SGCB	0.132372	0.960596
									AP2B1	0.323873	0.999963		AP2B1	0.394413	0.99985											G7P5X9	PDLIM5	0.419255	0.987681		G7P5X9	PDLIM5	0.387324	0.960596
									AP2M1	0.949705	0.999963		AP2M1	0.447889	0.99985											G7P5Y4	RAP1GDS1	0.571465	0.987681		G7P5Y4	RAP1GDS1	0.0940443	0.960596
									AP2S1	0.660657	0.999963		AP2S1	0.0118094	0.99985											G7P5Z0	ADH7	0.184903	0.987681		G7P5Z0	ADH7	0.103873	0.960596
									AP3B1	0.346362	0.999963		AP3B1	0.476134	0.99985											G7P601	PPP3CA	0.919694	0.989403		G7P601	PPP3CA	0.637659	0.987656
									AP3B2	0.524908	0.999963		AP3B2	0.113547	0.99985											G7P604	NFKB1	0.266929	0.987681		G7P604	NFKB1	0.10077	0.960596
									AP3D1	0.968319	0.999963		AP3D1	0.148137	0.99985											G7P619	PAPSS1	0.539522	0.987681		G7P619	PAPSS1	0.383134	0.960596
									AP3M1	0.964823	0.999963		AP3M1	0.853645	0.99985											G7P622	HADH	0.131907	0.987681		G7P622	HADH	0.0671702	0.960596
									AP3M2	0.609576	0.999963		AP3M2	0.14673	0.99985											G7P627	SEC24B	0.320922	0.987681		G7P627	SEC24B	0.00665189	0.785955
									AP3S1	0.617572	0.999963		AP3S1	0.658161	0.99985											G7P629	CASP6	0.164154	0.987681		G7P629	CASP6	0.224636	0.960596
									AP3S2	0.913834	0.999963		AP3S2	0.669957	0.99985											G7P649	ANK2	0.270762	0.987681		G7P649	ANK2	0.0164771	0.943216
									AP4B1	0.206803	0.999963		AP4B1	0.6109	0.99985											G7P650	CAMK2D	0.0169844	0.987681		G7P650	CAMK2D	0.0189107	0.956355
									AP4E1	0.680565	0.999963		AP4E1	0.0282472	0.99985											G7P660	SEC24D	0.962539	0.993496		G7P660	SEC24D	0.530114	0.982258
									AP4M1	0.587637	0.999963		AP4M1	0.925363	0.99985											G7P661	SYNPO2	0.251621	0.987681		G7P661	SYNPO2	0.86393	0.998578
									AP5B1	0.618041	0.999963		AP5B1	0.589681	0.99985											G7P667	PDE5A	0.279421	0.987681		G7P667	PDE5A	0.37033	0.960596
									AP5M1	0.143855	0.999963		AP5M1	0.396666	0.99985											G7P692	HSPA4L	0.589142	0.987681		G7P692	HSPA4L	0.571894	0.983832
									AP5S1	0.620284	0.999963		AP5S1	0.545361	0.99985											G7P6A3	GPHN	0.75543	0.987681		G7P6A3	GPHN	0.394647	0.960596
									AP5Z1	0.760061	0.999963		AP5Z1	0.467568	0.99985											G7P6A8	NAA15	0.463625	0.987681		G7P6A8	NAA15	0.522477	0.982258
									APAF1	0.542188	0.999963		APAF1	0.891052	0.99985											G7P6B0	SETD7	0.613897	0.987681		G7P6B0	SETD7	0.671465	0.987656
									APBA1	0.945986	0.999963		APBA1	0.217188	0.99985											G7P6B6	ELMOD2	0.850158	0.987681		G7P6B6	ELMOD2	0.65165	0.987656
									APBA2	0.349086	0.999963		APBA2	0.637046	0.99985											G7P6C5	SMARCA5	0.172355	0.987681		G7P6C5	SMARCA5	0.158585	0.960596
									APBA3	0.657419	0.999963		APBA3	0.685433	0.99985											G7P6E3	NBEA	0.293057	0.987681		G7P6E3	NBEA	0.719667	0.987656
									APBB1	0.481647	0.999963		APBB1	0.719058	0.99985											G7P6F3	ARFIP1	0.476353	0.987681		G7P6F3	ARFIP1	0.91172	0.998578
									APBB2	0.951023	0.999963		APBB2	0.6147	0.99985											G7P6F6	PLRG1	0.815102	0.987681		G7P6F6	PLRG1	0.474136	0.967537
									APBB3	0.685217	0.999963		APBB3	0.910323	0.99985											G7P6F7	FGB	0.524601	0.987681		G7P6F7	FGB	0.112061	0.960596
									APC	0.464969	0.999963		APC	0.329213	0.99985											G7P6F8	FGA	0.448575	0.987681		G7P6F8	FGA	0.0470195	0.960596
									APCDD1	0.694174	0.999963		APCDD1	0.840267	0.99985											G7P6F9	FGG	0.513179	0.987681		G7P6F9	FGG	0.0909439	0.960596
									APEH	0.497305	0.999963		APEH	0.461763	0.99985											G7P6G4	GUCY1A1	0.855511	0.987681		G7P6G4	GUCY1A1	0.512576	0.982258
									APEX1	0.33485	0.999963		APEX1	0.462506	0.99985											G7P6G5	GUCY1B1	0.976649	0.993808		G7P6G5	GUCY1B1	0.368504	0.960596
									APEX2	0.393076	0.999963		APEX2	0.791517	0.99985											G7P6H5	ETFDH	0.246209	0.987681		G7P6H5	ETFDH	0.180097	0.960596
									APH1A	0.135965	0.999963		APH1A	0.303441	0.99985											G7P6J3	DDX60	0.0033173	0.987681		G7P6J3	DDX60	0.0192737	0.956355
									APH1B	0.646681	0.999963		APH1B	0.935554	0.99985											G7P6J9	KRT18	0.476021	0.987681		G7P6J9	KRT18	0.222901	0.960596
									API5	0.674149	0.999963		API5	0.513033	0.99985											G7P6L8	CDKN2AIP	0.433772	0.987681		G7P6L8	CDKN2AIP	0.0581264	0.960596
									APIP	0.710601	0.999963		APIP	0.812679	0.99985											G7P6M2	TRAPPC11	0.540186	0.987681		G7P6M2	TRAPPC11	0.771729	0.989933
									APLF	0.938338	0.999963		APLF	0.920444	0.99985											G7P6N1	ACSL1	0.440211	0.987681		G7P6N1	ACSL1	0.0452656	0.960596
									APLN	0.714397	0.999963		APLN	0.634389	0.99985											G7P6N3	SLC25A5	0.705003	0.987681		G7P6N3	SLC25A5	0.901836	0.998578
									APLNR	0.62686	0.999963		APLNR	0.516696	0.99985											G7P6P1	PDLIM3	0.399638	0.987681		G7P6P1	PDLIM3	0.224126	0.960596
									APLP1	0.900974	0.999963		APLP1	0.239737	0.99985											G7P6P2	SORBS2	0.422658	0.987681		G7P6P2	SORBS2	0.839768	0.998578
									APMAP	0.108545	0.999963		APMAP	0.108916	0.99985											G7P6Q3	GEMIN5	0.355767	0.987681		G7P6Q3	GEMIN5	0.52128	0.982258
									APOA1	0.719796	0.999963		APOA1	0.0679044	0.99985											G7P6Q4	MRPL22	0.137472	0.987681		G7P6Q4	MRPL22	0.54263	0.982258
									APOA1BP	0.424757	0.999963		APOA1BP	0.106127	0.99985											G7P6Q5	SGCD	0.571996	0.987681		G7P6Q5	SGCD	0.2492	0.960596
									APOA2	0.0396882	0.999963		APOA2	0.0920489	0.99985											G7P6R1	CYFIP2	0.328	0.987681		G7P6R1	CYFIP2	0.221719	0.960596
									APOBEC1	0.584529	0.999963		APOBEC1	0.857331	0.99985											G7P6R7	CLINT1	0.245253	0.987681		G7P6R7	CLINT1	0.713015	0.987656
									APOBEC2	0.0449401	0.999963		APOBEC2	0.00707324	0.99985											G7P6S1	UBLCP1	0.170497	0.987681		G7P6S1	UBLCP1	0.428358	0.960596
									APOBEC3A	0.215021	0.999963		APOBEC3A	0.811909	0.99985											G7P6U2	MAT2B	0.601222	0.987681		G7P6U2	MAT2B	0.751852	0.988637
									APOBEC3B	0.356384	0.999963		APOBEC3B	0.923888	0.99985											G7P6V2	DOCK2	0.339984	0.987681		G7P6V2	DOCK2	0.160835	0.960596
									APOBEC3C	0.635732	0.999963		APOBEC3C	0.965715	0.99985											G7P6W0	NPM1	0.667308	0.987681		G7P6W0	NPM1	0.0838326	0.960596
									APOBEC3F	0.791866	0.999963		APOBEC3F	0.936522	0.99985											G7P6W5	STK10	0.390803	0.987681		G7P6W5	STK10	0.947029	0.998578
									APOBEC3G	0.200947	0.999963		APOBEC3G	0.582466	0.99985											G7P6W8	SH3PXD2B	0.984114	0.99562		G7P6W8	SH3PXD2B	0.22329	0.960596
									APOBEC3H	0.68212	0.999963		APOBEC3H	0.748187	0.99985											G7P6X0	ERGIC1	0.108469	0.987681		G7P6X0	ERGIC1	0.6825	0.987656
									APOBR	0.173049	0.999963		APOBR	0.34126	0.99985											G7P6Y2	SFXN1	0.25079	0.987681		G7P6Y2	SFXN1	0.631392	0.987656
									APOC1	0.937488	0.999963		APOC1	0.103777	0.99985											G7P6Z0	FAF2	0.66598	0.987681		G7P6Z0	FAF2	0.66681	0.987656
									APOD	0.716496	0.999963		APOD	0.547245	0.99985											G7P6Z7	HK3	0.00443328	0.987681		G7P6Z7	HK3	0.0116673	0.877734
									APOE	0.561457	0.999963		APOE	0.566681	0.99985											G7P703	LMAN2	0.91952	0.989403		G7P703	LMAN2	0.73392	0.987918
									APOL2	0.745076	0.999963		APOL2	0.25781	0.99985											G7P708	PDLIM7	0.775005	0.987681		G7P708	PDLIM7	0.632196	0.987656
									APOL4	0.0792264	0.999963		APOL4	0.000233477	0.67345											G7P728	CANX	0.282745	0.987681		G7P728	CANX	0.938757	0.998578
									APOL5	0.593764	0.999963		APOL5	0.601769	0.99985											G7P731	TBC1D9B	0.741571	0.987681		G7P731	TBC1D9B	0.188162	0.960596
									APOL6	0.463357	0.999963		APOL6	0.899787	0.99985											G7P754	CLPTM1L	0.532443	0.987681		G7P754	CLPTM1L	0.917671	0.998578
									APOLD1	0.10443	0.999963		APOLD1	0.10279	0.99985											G7P773	NSUN2	0.295762	0.987681		G7P773	NSUN2	0.186641	0.960596
									APOM	0.484698	0.999963		APOM	0.305917	0.99985											G7P784	CMBL	0.97589	0.993808		G7P784	CMBL	0.295777	0.960596
									APOO	0.68346	0.999963		APOO	0.231199	0.99985											G7P790	OTULINL	0.98134	0.99557		G7P790	OTULINL	0.857905	0.998578
									APOOL	0.554617	0.999963		APOOL	0.484596	0.99985											G7P7B4	TARS1	0.227224	0.987681		G7P7B4	TARS1	0.227114	0.960596
									APOPT1	0.647007	0.999963		APOPT1	0.936521	0.99985											G7P7D0	NIPBL	0.642447	0.987681		G7P7D0	NIPBL	0.155806	0.960596
									APP	0.790633	0.999963		APP	0.480482	0.99985											G7P7D4	NUP155	0.717429	0.987681		G7P7D4	NUP155	0.312434	0.960596
									APPBP2	0.192343	0.999963		APPBP2	0.399984	0.99985											G7P7E3	C9	0.0526149	0.987681		G7P7E3	C9	0.00398959	0.755414
									APPL1	0.684931	0.999963		APPL1	0.634892	0.99985											G7P7E4	DAB2	0.527496	0.987681		G7P7E4	DAB2	0.327772	0.960596
									APPL2	0.182505	0.999963		APPL2	0.178504	0.99985											G7P7E7	PRKAA1	0.76052	0.987681		G7P7E7	PRKAA1	0.669959	0.987656
									APRT	0.295713	0.999963		APRT	0.848574	0.99985											G7P7E9	C7	0.703492	0.987681		G7P7E9	C7	0.211342	0.960596
									APTX	0.74901	0.999963		APTX	0.526246	0.99985											G7P7F3	OXCT1	0.281288	0.987681		G7P7F3	OXCT1	0.0593874	0.960596
									AQP1	0.445045	0.999963		AQP1	0.884934	0.99985											G7P7G7	PAIP1	0.822701	0.987681		G7P7G7	PAIP1	0.511046	0.982258
									AQP11	0.173075	0.999963		AQP11	0.120554	0.99985											G7P7G8	NNT	0.313527	0.987681		G7P7G8	NNT	0.389308	0.960596
									AQP3	0.014768	0.999963		AQP3	0.463117	0.99985											G7P7H5	ITGA1	0.685566	0.987681		G7P7H5	ITGA1	0.531823	0.982258
									AQP7	0.396891	0.999963		AQP7	0.586821	0.99985											G7P7H7	NDUFS4	0.479237	0.987681		G7P7H7	NDUFS4	0.439419	0.960596
									AQP8	0.0814418	0.999963		AQP8	0.781394	0.99985											G7P7I4	GZMA	0.655948	0.987681		G7P7I4	GZMA	0.358484	0.960596
									AQR	0.404887	0.999963		AQR	0.066732	0.99985											G7P7I8	DHX29	0.253305	0.987681		G7P7I8	DHX29	0.637639	0.987656
									AR	0.987769	0.999963		AR	0.875626	0.99985											G7P7I9	MTREX	0.165699	0.987681		G7P7I9	MTREX	0.225359	0.960596
									ARAF	0.286942	0.999963		ARAF	0.136636	0.99985											G7P7K3	PDE4D	0.912114	0.987755		G7P7K3	PDE4D	0.908154	0.998578
									ARAP1	0.656209	0.999963		ARAP1	0.85282	0.99985											G7P7M2	PPWD1	0.701622	0.987681		G7P7M2	PPWD1	0.286761	0.960596
									ARAP2	0.258419	0.999963		ARAP2	0.541196	0.99985											G7P7M7	ERBIN	0.9091	0.987681		G7P7M7	ERBIN	0.499645	0.979201
									ARAP3	0.762534	0.999963		ARAP3	0.352203	0.99985											G7P7N1	PIK3R1	0.133607	0.987681		G7P7N1	PIK3R1	0.639155	0.987656
									ARCN1	0.962685	0.999963		ARCN1	0.851066	0.99985											G7P7P5	MAP1B	0.136717	0.987681		G7P7P5	MAP1B	0.00694145	0.785955
									AREG	0.214949	0.999963		AREG	0.163647	0.99985											G7P7P6	MRPS27	0.504915	0.987681		G7P7P6	MRPS27	0.435376	0.960596
									AREL1	0.194924	0.999963		AREL1	0.309748	0.99985											G7P7Q2	BTF3	0.549647	0.987681		G7P7Q2	BTF3	0.751732	0.988637
									ARF1	0.247222	0.999963		ARF1	0.819379	0.99985											G7P7R6	CERT	0.449754	0.987681		G7P7R6	CERT	0.809959	0.996453
									ARF3	0.177839	0.999963		ARF3	0.545089	0.99985											G7P7S3	IQGAP2	0.151723	0.987681		G7P7S3	IQGAP2	0.355517	0.960596
									ARF4	0.5775	0.999963		ARF4	0.634766	0.99985											G7P7T2	TBCA	0.344433	0.987681		G7P7T2	TBCA	0.887447	0.998578
									ARF5	0.0679533	0.999963		ARF5	0.505737	0.99985											G7P7T4	AP3B1	0.248404	0.987681		G7P7T4	AP3B1	0.670794	0.987656
									ARF6	0.224782	0.999963		ARF6	0.477858	0.99985											G7P7T5	SCAMP3	0.955218	0.993496		G7P7T5	SCAMP3	0.494	0.975473
									ARFGAP1	0.625658	0.999963		ARFGAP1	0.0967344	0.99985											G7P7T7	ARSB	0.866192	0.987681		G7P7T7	ARSB	0.477282	0.968326
									ARFGAP2	0.430264	0.999963		ARFGAP2	0.552927	0.99985											G7P7V7	CKMT2	0.116963	0.987681		G7P7V7	CKMT2	0.553731	0.982258
									ARFGAP3	0.397008	0.999963		ARFGAP3	0.194688	0.99985											G7P7W1	RPS23	0.426041	0.987681		G7P7W1	RPS23	0.779791	0.989933
									ARFGEF1	0.30774	0.999963		ARFGEF1	0.812874	0.99985											G7P7W5	VCAN	0.847981	0.987681		G7P7W5	VCAN	0.0305544	0.960596
									ARFGEF2	0.588066	0.999963		ARFGEF2	0.23798	0.99985											G7P7Z5	CAST	0.234272	0.987681		G7P7Z5	CAST	0.486606	0.970171
									ARFGEF3	0.330224	0.999963		ARFGEF3	0.0185086	0.99985											G7P7Z6	ERAP1	0.546733	0.987681		G7P7Z6	ERAP1	0.18461	0.960596
									ARFIP1	0.395933	0.999963		ARFIP1	0.475532	0.99985											G7P7Z7	ERAP2	0.223435	0.987681		G7P7Z7	ERAP2	0.175256	0.960596
									ARFIP2	0.420278	0.999963		ARFIP2	0.237759	0.99985											G7P7Z8	LNPEP	0.137043	0.987681		G7P7Z8	LNPEP	0.641992	0.987656
									ARFRP1	0.184981	0.999963		ARFRP1	4.56906e-05	0.645151											G7P809	PPIP5K2	0.46621	0.987681		G7P809	PPIP5K2	0.534156	0.982258
									ARG2	0.705645	0.999963		ARG2	0.0895149	0.99985											G7P817	MAN2A1	0.952679	0.993496		G7P817	MAN2A1	0.763701	0.989933
									ARGLU1	0.702469	0.999963		ARGLU1	0.0713853	0.99985											G7P826	PGGT1B	0.43451	0.987681		G7P826	PGGT1B	0.961169	0.998627
									ARHGAP1	0.912906	0.999963		ARHGAP1	0.716776	0.99985											G7P829	TICAM2	0.836257	0.987681		G7P829	TICAM2	0.975322	0.999192
									ARHGAP10	0.540238	0.999963		ARHGAP10	0.633216	0.99985											G7P838	TNFAIP8	0.117119	0.987681		G7P838	TNFAIP8	0.723487	0.987918
									ARHGAP11A	0.255895	0.999963		ARHGAP11A	0.39365	0.99985											G7P839	HSD17B4	0.363716	0.987681		G7P839	HSD17B4	0.817872	0.996494
									ARHGAP12	0.490661	0.999963		ARHGAP12	0.728077	0.99985											G7P857	ALDH7A1	0.654147	0.987681		G7P857	ALDH7A1	0.44378	0.960596
									ARHGAP15	0.286185	0.999963		ARHGAP15	0.590823	0.99985											G7P864	SLC12A2	0.945028	0.992647		G7P864	SLC12A2	0.714022	0.987656
									ARHGAP17	0.687698	0.999963		ARHGAP17	0.928393	0.99985											G7P867	ISOC1	0.0301123	0.987681		G7P867	ISOC1	0.0469904	0.960596
									ARHGAP18	0.123792	0.999963		ARHGAP18	0.543439	0.99985											G7P871	HINT1	0.833117	0.987681		G7P871	HINT1	0.430647	0.960596
									ARHGAP19	0.691873	0.999963		ARHGAP19	0.0748956	0.99985											G7P880	PDLIM4	0.371664	0.987681		G7P880	PDLIM4	0.79454	0.992075
									ARHGAP21	0.281665	0.999963		ARHGAP21	0.667359	0.99985											G7P885	RAD50	0.0965604	0.987681		G7P885	RAD50	0.0100789	0.877734
									ARHGAP23	0.566738	0.999963		ARHGAP23	0.700814	0.99985											G7P893	LOC102133057	0.26615	0.987681		G7P893	LOC102133057	0.996685	0.999706
									ARHGAP24	0.223542	0.999963		ARHGAP24	0.718481	0.99985											G7P897	HSPA4	0.780399	0.987681		G7P897	HSPA4	0.211673	0.960596
									ARHGAP25	0.389228	0.999963		ARHGAP25	0.615569	0.99985											G7P8A8	SAR1B	0.446732	0.987681		G7P8A8	SAR1B	0.444249	0.960596
									ARHGAP26	0.212051	0.999963		ARHGAP26	0.145824	0.99985											G7P8B1	DDX46	0.420738	0.987681		G7P8B1	DDX46	0.110464	0.960596
									ARHGAP27	0.22698	0.999963		ARHGAP27	0.59396	0.99985											G7P8B7	H2AFY	0.559481	0.987681		G7P8B7	H2AFY	0.61089	0.987656
									ARHGAP29	0.848672	0.999963		ARHGAP29	0.86851	0.99985											G7P8C5	TGFBI	0.738448	0.987681		G7P8C5	TGFBI	0.394556	0.960596
									ARHGAP30	0.238538	0.999963		ARHGAP30	0.744823	0.99985											G7P8D0	HNRNPA0	0.206498	0.987681		G7P8D0	HNRNPA0	0.498799	0.978995
									ARHGAP31	0.851465	0.999963		ARHGAP31	0.035757	0.99985											G7P8E2	KDM3B	0.368848	0.987681		G7P8E2	KDM3B	0.976846	0.999192
									ARHGAP32	0.0835304	0.999963		ARHGAP32	0.547219	0.99985											G7P8E7	MATR3	0.387146	0.987681		G7P8E7	MATR3	0.483712	0.968326
									ARHGAP33	0.739396	0.999963		ARHGAP33	0.830395	0.99985											G7P8F0	MZB1	0.184798	0.987681		G7P8F0	MZB1	0.967067	0.998627
									ARHGAP35	0.614951	0.999963		ARHGAP35	0.994881	0.99985											G7P8F9	PURA	0.768678	0.987681		G7P8F9	PURA	0.547718	0.982258
									ARHGAP39	0.472521	0.999963		ARHGAP39	0.281198	0.99985											G7P8G2	PFDN1	0.812009	0.987681		G7P8G2	PFDN1	0.991887	0.999603
									ARHGAP4	0.472861	0.999963		ARHGAP4	0.734431	0.99985											G7P8G5	LOC102123956	0.452361	0.987681		G7P8G5	LOC102123956	0.521666	0.982258
									ARHGAP42	0.0274345	0.999963		ARHGAP42	0.408808	0.99985											G7P8H5	HARS	0.0803729	0.987681		G7P8H5	HARS	0.0415694	0.960596
									ARHGAP44	0.824166	0.999963		ARHGAP44	0.529337	0.99985											G7P8H6	HARS2	0.304605	0.987681		G7P8H6	HARS2	0.484865	0.968326
									ARHGAP5	0.795875	0.999963		ARHGAP5	0.816139	0.99985											G7P8I5	DIAPH1	0.59118	0.987681		G7P8I5	DIAPH1	0.281308	0.960596
									ARHGAP6	0.476765	0.999963		ARHGAP6	0.885113	0.99985											G7P8I9	GNPDA1	0.353284	0.987681		G7P8I9	GNPDA1	0.730122	0.987918
									ARHGAP8	0.416588	0.999963		ARHGAP8	0.401033	0.99985											G7P8J3	ARHGAP26	0.473445	0.987681		G7P8J3	ARHGAP26	0.174633	0.960596
									ARHGAP9	0.479879	0.999963		ARHGAP9	0.507929	0.99985											G7P8K6	LARS	0.228275	0.987681		G7P8K6	LARS	0.798181	0.992075
									ARHGDIA	0.40355	0.999963		ARHGDIA	0.201762	0.99985											G7P8K7	RBM27	0.724635	0.987681		G7P8K7	RBM27	0.711687	0.987656
									ARHGDIB	0.154013	0.999963		ARHGDIB	0.364495	0.99985											G7P8K9	TCERG1	0.356359	0.987681		G7P8K9	TCERG1	0.77665	0.989933
									ARHGDIG	0.854503	0.999963		ARHGDIG	0.918711	0.99985											G7P8L3	DPYSL3	0.782442	0.987681		G7P8L3	DPYSL3	0.719466	0.987656
									ARHGEF10	0.818424	0.999963		ARHGEF10	0.9482	0.99985											G7P8N3	CSNK1A1	0.186903	0.987681		G7P8N3	CSNK1A1	0.146503	0.960596
									ARHGEF10L	0.168546	0.999963		ARHGEF10L	0.843908	0.99985											G7P8P3	PDGFRB	0.774108	0.987681		G7P8P3	PDGFRB	0.82148	0.997248
									ARHGEF11	0.141015	0.999963		ARHGEF11	0.682761	0.99985											G7P8P7	TCOF1	0.734156	0.987681		G7P8P7	TCOF1	0.299592	0.960596
									ARHGEF12	0.514945	0.999963		ARHGEF12	0.331294	0.99985											G7P8P8	CD74	0.657311	0.987681		G7P8P8	CD74	0.186763	0.960596
									ARHGEF15	0.892449	0.999963		ARHGEF15	0.71359	0.99985											G7P8Q3	DCTN4	0.957873	0.993496		G7P8Q3	DCTN4	0.697016	0.987656
									ARHGEF16	0.120391	0.999963		ARHGEF16	0.862283	0.99985											G7P8R3	ATOX1	0.633006	0.987681		G7P8R3	ATOX1	0.228011	0.960596
									ARHGEF17	0.597201	0.999963		ARHGEF17	0.349949	0.99985											G7P8R8	FAM114A2	0.799206	0.987681		G7P8R8	FAM114A2	0.555877	0.982258
									ARHGEF18	0.353521	0.999963		ARHGEF18	0.555728	0.99985											G7P8S4	LARP1	0.278123	0.987681		G7P8S4	LARP1	0.635047	0.987656
									ARHGEF19	0.759018	0.999963		ARHGEF19	0.19995	0.99985											G7P8S8	VPS13C	0.0241626	0.987681		G7P8S8	VPS13C	0.0656397	0.960596
									ARHGEF2	0.536619	0.999963		ARHGEF2	0.535435	0.99985											G7P8T1	TLN2	0.451696	0.987681		G7P8T1	TLN2	0.101592	0.960596
									ARHGEF25	0.616462	0.999963		ARHGEF25	0.797934	0.99985											G7P8T4	LACTB	0.301332	0.987681		G7P8T4	LACTB	0.907524	0.998578
									ARHGEF26	0.871816	0.999963		ARHGEF26	0.771837	0.99985											G7P8T6	RAB8B	0.185283	0.987681		G7P8T6	RAB8B	0.936835	0.998578
									ARHGEF28	0.0942984	0.999963		ARHGEF28	0.196345	0.99985											G7P8T8	CA12	0.126424	0.987681		G7P8T8	CA12	0.0588631	0.960596
									ARHGEF3	0.634367	0.999963		ARHGEF3	0.985322	0.99985											G7P8W0	MAP2K1	0.586199	0.987681		G7P8W0	MAP2K1	0.210913	0.960596
									ARHGEF37	0.510618	0.999963		ARHGEF37	0.92174	0.99985											G7P8Y6	MTA1	0.461165	0.987681		G7P8Y6	MTA1	0.13605	0.960596
									ARHGEF39	0.41011	0.999963		ARHGEF39	0.87967	0.99985											G7P8Y7	CRIP1	0.22911	0.987681		G7P8Y7	CRIP1	0.902339	0.998578
									ARHGEF40	0.311103	0.999963		ARHGEF40	0.954431	0.99985											G7P905	UACA	0.778024	0.987681		G7P905	UACA	0.501273	0.980267
									ARHGEF5	0.0860944	0.999963		ARHGEF5	0.622849	0.99985											G7P927	NPTN	0.763644	0.987681		G7P927	NPTN	0.505506	0.980884
									ARHGEF6	0.683634	0.999963		ARHGEF6	0.629512	0.99985											G7P945	CSK	0.513394	0.987681		G7P945	CSK	0.18939	0.960596
									ARHGEF7	0.906246	0.999963		ARHGEF7	0.728978	0.99985											G7P948	SCAMP2	0.74391	0.987681		G7P948	SCAMP2	0.795524	0.992075
									ARHGEF9	0.640853	0.999963		ARHGEF9	0.604399	0.99985											G7P950	LOC102135848	0.964373	0.993496		G7P950	LOC102135848	0.437829	0.960596
									ARID1A	0.566642	0.999963		ARID1A	0.27504	0.99985											G7P961	SIN3A	0.690021	0.987681		G7P961	SIN3A	0.480908	0.968326
									ARID1B	0.593996	0.999963		ARID1B	0.210307	0.99985											G7P977	CSPG4	0.842805	0.987681		G7P977	CSPG4	0.756725	0.989734
									ARID2	0.313919	0.999963		ARID2	0.0870562	0.99985											G7P992	CTSH	0.292922	0.987681		G7P992	CTSH	0.630919	0.987656
									ARID3A	0.666353	0.999963		ARID3A	0.416299	0.99985											G7P9A1	FAH	0.160512	0.987681		G7P9A1	FAH	0.0160339	0.943216
									ARID3B	0.6897	0.999963		ARID3B	0.321067	0.99985											G7P9A5	MESD	0.362558	0.987681		G7P9A5	MESD	0.438418	0.960596
									ARID4A	0.613098	0.999963		ARID4A	0.154185	0.99985											G7P9D1	AKAP13	0.726679	0.987681		G7P9D1	AKAP13	0.747836	0.987918
									ARID4B	0.697104	0.999963		ARID4B	0.282659	0.99985											G7P9D6	MRPL46	0.405761	0.987681		G7P9D6	MRPL46	0.38041	0.960596
									ARID5A	0.12054	0.999963		ARID5A	0.563249	0.99985											G7P9E2	MFGE8	0.564863	0.987681		G7P9E2	MFGE8	0.523215	0.982258
									ARID5B	0.412736	0.999963		ARID5B	0.57875	0.99985											G7P9F2	PLIN1	0.0585234	0.987681		G7P9F2	PLIN1	0.0206588	0.960596
									ARIH1	0.861694	0.999963		ARIH1	0.913069	0.99985											G7P9F5	CD13	0.338582	0.987681		G7P9F5	CD13	0.324237	0.960596
									ARIH2	0.856433	0.999963		ARIH2	0.63546	0.99985											G7P9F7	ARPIN	0.642429	0.987681		G7P9F7	ARPIN	0.934332	0.998578
									ARL1	0.432885	0.999963		ARL1	0.666183	0.99985											G7P9G4	IQGAP1	0.211792	0.987681		G7P9G4	IQGAP1	0.219389	0.960596
									ARL10	0.945749	0.999963		ARL10	0.215578	0.99985											G7P9H1	UNC45A	0.648754	0.987681		G7P9H1	UNC45A	0.89107	0.998578
									ARL11	0.499766	0.999963		ARL11	0.996297	0.99985											G7P9H4	VPS33B	0.199442	0.987681		G7P9H4	VPS33B	0.304166	0.960596
									ARL13B	0.343405	0.999963		ARL13B	0.369967	0.99985											G7P9J6	ALDH1A3	0.115087	0.987681		G7P9J6	ALDH1A3	0.237348	0.960596
									ARL14	0.0284518	0.999963		ARL14	0.468962	0.99985											G7P9N9	SUPT16H	0.152122	0.987681		G7P9N9	SUPT16H	0.0591986	0.960596
									ARL14EP	0.684698	0.999963		ARL14EP	0.977473	0.99985											G7P9T9	DAD1	0.85018	0.987681		G7P9T9	DAD1	0.901545	0.998578
									ARL15	0.931962	0.999963		ARL15	0.581496	0.99985											G7P9V0	ACIN1	0.312951	0.987681		G7P9V0	ACIN1	0.526373	0.982258
									ARL16	0.38431	0.999963		ARL16	0.127237	0.99985											G7P9W3	AP1G2	0.47964	0.987681		G7P9W3	AP1G2	0.530212	0.982258
									ARL2	0.707159	0.999963		ARL2	0.858812	0.99985											G7P9W8	DHRS4	0.254685	0.987681		G7P9W8	DHRS4	0.586933	0.987656
									ARL2BP	0.510998	0.999963		ARL2BP	0.821795	0.99985											G7P9X2	PCK2	0.906291	0.987681		G7P9X2	PCK2	0.893622	0.998578
									ARL3	0.110371	0.999963		ARL3	0.747932	0.99985											G7P9X7	PSME2	0.795549	0.987681		G7P9X7	PSME2	0.505593	0.980884
									ARL4A	0.11173	0.999963		ARL4A	0.764248	0.99985											G7P9Y2	TM9SF1	0.421521	0.987681		G7P9Y2	TM9SF1	0.763695	0.989933
									ARL4C	0.359603	0.999963		ARL4C	0.405479	0.99985											G7P9Y8	RABGGTA	0.62295	0.987681		G7P9Y8	RABGGTA	0.0558332	0.960596
									ARL4D	0.81143	0.999963		ARL4D	0.881276	0.99985											G7P9Y9	DHRS1	0.852208	0.987681		G7P9Y9	DHRS1	0.680168	0.987656
									ARL5A	0.921995	0.999963		ARL5A	0.240884	0.99985											G7P9Z4	RIPK3	0.854172	0.987681		G7P9Z4	RIPK3	0.20572	0.960596
									ARL5B	0.105158	0.999963		ARL5B	0.656894	0.99985											G7PA05	GALNT7	0.934418	0.99171		G7PA05	GALNT7	0.184607	0.960596
									ARL6	0.977005	0.999963		ARL6	0.927372	0.99985											G7PA11	SCFD1	0.207746	0.987681		G7PA11	SCFD1	0.90978	0.998578
									ARL6IP1	0.198514	0.999963		ARL6IP1	0.494956	0.99985											G7PA13	STRN3	0.922951	0.98977		G7PA13	STRN3	0.96544	0.998627
									ARL6IP4	0.365856	0.999963		ARL6IP4	0.168771	0.99985											G7PA16	DTD2	0.603723	0.987681		G7PA16	DTD2	0.808721	0.996265
									ARL6IP5	0.584731	0.999963		ARL6IP5	0.79911	0.99985											G7PA20	TUBG1	0.187011	0.987681		G7PA20	TUBG1	0.720656	0.987656
									ARL6IP6	0.317349	0.999963		ARL6IP6	0.324265	0.99985											G7PA24	SNX6	0.779878	0.987681		G7PA24	SNX6	0.920662	0.998578
									ARL8A	0.487804	0.999963		ARL8A	0.617164	0.99985											G7PA25	CFL2	0.878962	0.987681		G7PA25	CFL2	0.780959	0.989933
									ARL8B	0.831176	0.999963		ARL8B	0.61562	0.99985											G7PA49	SEC23A	0.0265086	0.987681		G7PA49	SEC23A	0.0924272	0.960596
									ARL9	0.324801	0.999963		ARL9	0.560215	0.99985											G7PA51	PNN	0.224068	0.987681		G7PA51	PNN	0.859703	0.998578
									ARMC1	0.697802	0.999963		ARMC1	0.932085	0.99985											G7PA53	MIA2	0.361901	0.987681		G7PA53	MIA2	0.549758	0.982258
									ARMC10	0.722234	0.999963		ARMC10	0.233272	0.99985											G7PA71	RPL36A	0.289394	0.987681		G7PA71	RPL36A	0.154675	0.960596
									ARMC12	0.739327	0.999963		ARMC12	0.470295	0.99985											G7PA77	NEMF	0.953053	0.993496		G7PA77	NEMF	0.466316	0.964551
									ARMC2	0.497498	0.999963		ARMC2	0.257206	0.99985											G7PA78	ARF6	0.14455	0.987681		G7PA78	ARF6	0.384025	0.960596
									ARMC5	0.410626	0.999963		ARMC5	0.0552159	0.99985											G7PA82	L2HGDH	0.209305	0.987681		G7PA82	L2HGDH	0.710722	0.987656
									ARMC6	0.808914	0.999963		ARMC6	0.861461	0.99985											G7PA89	TMX1	0.423654	0.987681		G7PA89	TMX1	0.719955	0.987656
									ARMC7	0.503908	0.999963		ARMC7	0.431368	0.99985											G7PA91	GNG2	0.367232	0.987681		G7PA91	GNG2	0.170541	0.960596
									ARMC8	0.64685	0.999963		ARMC8	0.896165	0.99985											G7PA92	RTRAF	0.803612	0.987681		G7PA92	RTRAF	0.806242	0.996265
									ARMC9	0.801704	0.999963		ARMC9	0.56999	0.99985											G7PA93	NID2	0.588784	0.987681		G7PA93	NID2	0.435308	0.960596
									ARMCX1	0.527655	0.999963		ARMCX1	0.972627	0.99985											G7PA97	ERO1A	0.646592	0.987681		G7PA97	ERO1A	0.4654	0.964551
									ARMCX2	0.389721	0.999963		ARMCX2	0.499332	0.99985											G7PAA0	FERMT2	0.905503	0.987681		G7PAA0	FERMT2	0.867601	0.998578
									ARMCX3	0.59202	0.999963		ARMCX3	0.751345	0.99985											G7PAB2	GMFB	0.476988	0.987681		G7PAB2	GMFB	0.285261	0.960596
									ARMCX4	0.740486	0.999963		ARMCX4	0.675651	0.99985											G7PAB8	LGALS3	0.160368	0.987681		G7PAB8	LGALS3	0.165412	0.960596
									ARMCX5	0.147175	0.999963		ARMCX5	0.0777324	0.99985											G7PAC5	KTN1	0.872229	0.987681		G7PAC5	KTN1	0.611037	0.987656
									ARMT1	0.994434	0.999963		ARMT1	0.510585	0.99985											G7PAD0	EXOC5	0.483211	0.987681		G7PAD0	EXOC5	0.660416	0.987656
									ARNT	0.76841	0.999963		ARNT	0.813166	0.99985											G7PAD6	ACTR10	0.578916	0.987681		G7PAD6	ACTR10	0.486204	0.97009
									ARNT2	0.68565	0.999963		ARNT2	0.564936	0.99985											G7PAE9	RTN1	0.0535453	0.987681		G7PAE9	RTN1	0.0352917	0.960596
									ARNTL	0.754335	0.999963		ARNTL	0.168964	0.99985											G7PAF5	CYFIP2	0.0480181	0.987681		G7PAF5	CYFIP2	0.621291	0.987656
									ARNTL2	0.511502	0.999963		ARNTL2	0.632402	0.99985											G7PAI2	SYNE2	0.717569	0.987681		G7PAI2	SYNE2	0.307307	0.960596
									ARPC1A	0.444886	0.999963		ARPC1A	0.228953	0.99985											G7PAI5	MTHFD1	0.17354	0.987681		G7PAI5	MTHFD1	0.359192	0.960596
									ARPC1B	0.495281	0.999963		ARPC1B	0.467124	0.99985											G7PAI9	HSPA2	0.946212	0.992647		G7PAI9	HSPA2	0.700311	0.987656
									ARPC2	0.294669	0.999963		ARPC2	0.355332	0.99985											G7PAJ9	FUT8	0.798405	0.987681		G7PAJ9	FUT8	0.532429	0.982258
									ARPC3	0.121576	0.999963		ARPC3	0.635471	0.99985											G7PAK1	GLTP	0.358493	0.987681		G7PAK1	GLTP	0.327199	0.960596
									ARPC4	0.305311	0.999963		ARPC4	0.0475068	0.99985											G7PAK4	EIF2S1	0.138247	0.987681		G7PAK4	EIF2S1	0.554979	0.982258
									ARPC5	0.113872	0.999963		ARPC5	0.584024	0.99985											G7PAK8	ACTN1	0.84321	0.987681		G7PAK8	ACTN1	0.711825	0.987656
									ARPC5L	0.228114	0.999963		ARPC5L	0.0598866	0.99985											G7PAL1	ERH	0.825608	0.987681		G7PAL1	ERH	0.942333	0.998578
									ARPIN	0.397539	0.999963		ARPIN	0.494357	0.99985											G7PAM0	TJP1	0.262316	0.987681		G7PAM0	TJP1	0.0493767	0.960596
									ARPP19	0.580201	0.999963		ARPP19	0.739765	0.99985											G7PAP9	AQR	0.328043	0.987681		G7PAP9	AQR	0.238775	0.960596
									ARRB1	0.874318	0.999963		ARRB1	0.177215	0.99985											G7PAQ8	FAM98B	0.605843	0.987681		G7PAQ8	FAM98B	0.774796	0.989933
									ARRB2	0.14448	0.999963		ARRB2	0.948597	0.99985											G7PAT0	RBM25	0.802425	0.987681		G7PAT0	RBM25	0.995123	0.999664
									ARRDC2	0.638038	0.999963		ARRDC2	0.196293	0.99985											G7PAT2	NUMB	0.524958	0.987681		G7PAT2	NUMB	0.852453	0.998578
									ARRDC3	0.87114	0.999963		ARRDC3	0.0228174	0.99985											G7PAT6	PTGR2	0.576203	0.987681		G7PAT6	PTGR2	0.773374	0.989933
									ARRDC4	0.979403	0.999963		ARRDC4	0.806399	0.99985											G7PAT8	COQ6	0.0292464	0.987681		G7PAT8	COQ6	0.136955	0.960596
									ARSA	0.369305	0.999963		ARSA	0.164892	0.99985											G7PAT9	ENTPD5	0.101859	0.987681		G7PAT9	ENTPD5	0.30724	0.960596
									ARSB	0.632335	0.999963		ARSB	0.417247	0.99985											G7PAU1	ALDH6A1	0.102356	0.987681		G7PAU1	ALDH6A1	0.373118	0.960596
									ARSD	0.506106	0.999963		ARSD	0.798278	0.99985											G7PAV6	ACYP1	0.85286	0.987681		G7PAV6	ACYP1	0.431542	0.960596
									ARSG	0.5152	0.999963		ARSG	0.652117	0.99985											G7PAV8	NEK9	0.47805	0.987681		G7PAV8	NEK9	0.0292159	0.960596
									ARSI	0.506828	0.999963		ARSI	0.959759	0.99985											G7PAV9	TMED10	0.882022	0.987681		G7PAV9	TMED10	0.659619	0.987656
									ARSJ	0.587562	0.999963		ARSJ	0.563333	0.99985											G7PAX5	RMDN3	0.870248	0.987681		G7PAX5	RMDN3	0.255636	0.960596
									ARSK	0.778475	0.999963		ARSK	0.656595	0.99985											G7PAX9	SPINT1	0.102106	0.987681		G7PAX9	SPINT1	0.962547	0.998627
									ARV1	0.30511	0.999963		ARV1	0.0916356	0.99985											G7PAY4	CHP1	0.850643	0.987681		G7PAY4	CHP1	0.152488	0.960596
									ARVCF	0.376046	0.999963		ARVCF	0.792669	0.99985											G7PAY8	RTF1	0.381368	0.987681		G7PAY8	RTF1	0.914278	0.998578
									AS3MT	0.698541	0.999963		AS3MT	0.52791	0.99985											G7PAZ5	EHD4	0.134098	0.987681		G7PAZ5	EHD4	0.0866464	0.960596
									ASAH1	0.374782	0.999963		ASAH1	0.242005	0.99985											G7PB01	GANC	0.516113	0.987681		G7PB01	GANC	0.325796	0.960596
									ASAP1	0.381096	0.999963		ASAP1	0.797464	0.99985											G7PB04	SNAP23	0.245604	0.987681		G7PB04	SNAP23	0.893528	0.998578
									ASAP2	0.292755	0.999963		ASAP2	0.991129	0.99985											G7PB05	LRRC57	0.0711292	0.987681		G7PB05	LRRC57	0.0840407	0.960596
									ASAP3	0.884783	0.999963		ASAP3	0.0904977	0.99985											G7PB34	AHSA1	0.520483	0.987681		G7PB34	AHSA1	0.29248	0.960596
									ASB1	0.963262	0.999963		ASB1	0.464695	0.99985											G7PB36	SLIRP	0.129085	0.987681		G7PB36	SLIRP	0.585327	0.987656
									ASB13	0.351574	0.999963		ASB13	0.40786	0.99985											G7PB43	SEL1L	0.901691	0.987681		G7PB43	SEL1L	0.443066	0.960596
									ASB14	0.414908	0.999963		ASB14	0.43284	0.99985											G7PB50	ZC3H14	0.0986838	0.987681		G7PB50	ZC3H14	0.324461	0.960596
									ASB16	0.451702	0.999963		ASB16	0.353299	0.99985											G7PB61	UBR1	0.366885	0.987681		G7PB61	UBR1	0.0352329	0.960596
									ASB2	0.790891	0.999963		ASB2	0.649197	0.99985											G7PB72	MAP1A	0.95907	0.993496		G7PB72	MAP1A	0.783921	0.990529
									ASB3	0.953485	0.999963		ASB3	0.502016	0.99985											G7PB74	PDIA3	0.21939	0.987681		G7PB74	PDIA3	0.598702	0.987656
									ASB6	0.463545	0.999963		ASB6	0.904447	0.99985											G7PB81	CASC4	0.622145	0.987681		G7PB81	CASC4	0.895799	0.998578
									ASB7	0.297666	0.999963		ASB7	0.776732	0.99985											G7PB82	EIF3J	0.16845	0.987681		G7PB82	EIF3J	0.590508	0.987656
									ASB8	0.960946	0.999963		ASB8	0.829097	0.99985											G7PB93	NMES1	0.564555	0.987681		G7PB93	NMES1	0.245945	0.960596
									ASB9	0.628078	0.999963		ASB9	0.500023	0.99985											G7PB96	SQOR	0.0925914	0.987681		G7PB96	SQOR	0.185765	0.960596
									ASCC1	0.257061	0.999963		ASCC1	0.231532	0.99985											G7PBA1	FBN1	0.527313	0.987681		G7PBA1	FBN1	0.123827	0.960596
									ASCC2	0.879066	0.999963		ASCC2	0.333607	0.99985											G7PBA6	GALK2	0.303148	0.987681		G7PBA6	GALK2	0.151604	0.960596
									ASCC3	0.632731	0.999963		ASCC3	0.950968	0.99985											G7PBA9	SLC27A2	0.189006	0.987681		G7PBA9	SLC27A2	0.108706	0.960596
									ASCL2	0.440792	0.999963		ASCL2	0.739966	0.99985											G7PBB2	PPP4R3A	0.409757	0.987681		G7PBB2	PPP4R3A	0.207043	0.960596
									ASF1A	0.10294	0.999963		ASF1A	0.151022	0.99985											G7PBB5	FBLN5	0.473312	0.987681		G7PBB5	FBLN5	0.415388	0.960596
									ASF1B	0.372908	0.999963		ASF1B	0.751406	0.99985											G7PBD8	SERPINA1	0.288594	0.987681		G7PBD8	SERPINA1	0.305442	0.960596
									ASH1L	0.927506	0.999963		ASH1L	0.82841	0.99985											G7PBE4	SERPINA3	0.213869	0.987681		G7PBE4	SERPINA3	0.0764929	0.960596
									ASH2L	0.409821	0.999963		ASH2L	0.99033	0.99985											G7PBE7	CLMN	0.940667	0.992647		G7PBE7	CLMN	0.747047	0.987918
									ASIC1	0.445662	0.999963		ASIC1	0.879818	0.99985											G7PBE8	SYNE3	0.624777	0.987681		G7PBE8	SYNE3	0.906802	0.998578
									ASIP	0.39984	0.999963		ASIP	0.315056	0.99985											G7PBF9	VRK1	0.0387893	0.987681		G7PBF9	VRK1	0.454391	0.962964
									ASL	0.672693	0.999963		ASL	0.0395097	0.99985											G7PBG2	USP8	0.120608	0.987681		G7PBG2	USP8	0.529177	0.982258
									ASNA1	0.865999	0.999963		ASNA1	0.617021	0.99985											G7PBH4	TMOD3	0.315551	0.987681		G7PBH4	TMOD3	0.0805829	0.960596
									ASNS	0.495423	0.999963		ASNS	0.701311	0.99985											G7PBI6	RAB27A	0.646365	0.987681		G7PBI6	RAB27A	0.315178	0.960596
									ASNSD1	0.472424	0.999963		ASNSD1	0.6238	0.99985											G7PBK2	ADAM10	0.721904	0.987681		G7PBK2	ADAM10	0.964202	0.998627
									ASPA	0.965962	0.999963		ASPA	0.245629	0.99985											G7PBK4	SLTM	0.126626	0.987681		G7PBK4	SLTM	0.0709894	0.960596
									ASPG	0.0199264	0.999963		ASPG	0.0462457	0.99985											G7PBK7	MYO1E	0.550053	0.987681		G7PBK7	MYO1E	0.598779	0.987656
									ASPH	0.410819	0.999963		ASPH	0.928837	0.99985											G7PBL1	ANXA2	0.982859	0.99557		G7PBL1	ANXA2	0.711903	0.987656
									ASPHD2	0.094222	0.999963		ASPHD2	0.187003	0.99985											G7PBL5	SETD3	0.527688	0.987681		G7PBL5	SETD3	0.271431	0.960596
									ASPM	0.167835	0.999963		ASPM	0.236057	0.99985											G7PBL8	EML1	0.82623	0.987681		G7PBL8	EML1	0.845799	0.998578
									ASPN	0.754256	0.999963		ASPN	0.633288	0.99985											G7PBL9	EVL	0.818158	0.987681		G7PBL9	EVL	0.557209	0.982258
									ASPSCR1	0.137048	0.999963		ASPSCR1	0.397848	0.99985											G7PBN2	DYNC1H1	0.0476562	0.987681		G7PBN2	DYNC1H1	0.260959	0.960596
									ASRGL1	0.415021	0.999963		ASRGL1	0.694818	0.99985											G7PBP1	CDC42BPB	0.765697	0.987681		G7PBP1	CDC42BPB	0.420387	0.960596
									ASS1	0.955068	0.999963		ASS1	0.436025	0.99985											G7PBP3	TNFAIP2	0.120019	0.987681		G7PBP3	TNFAIP2	0.557949	0.982258
									ASTE1	0.675585	0.999963		ASTE1	0.607657	0.99985											G7PBP4	EIF5	0.636834	0.987681		G7PBP4	EIF5	0.728571	0.987918
									ASUN	0.521992	0.999963		ASUN	0.180379	0.99985											G7PBP9	C7H14orf2	0.553181	0.987681		G7PBP9	C7H14orf2	0.735098	0.987918
									ASXL1	0.613003	0.999963		ASXL1	0.277947	0.99985											G7PBQ6	INF2	0.522705	0.987681		G7PBQ6	INF2	0.716841	0.987656
									ASXL2	0.318575	0.999963		ASXL2	0.401972	0.99985											G7PBQ9	AKT1	0.411844	0.987681		G7PBQ9	AKT1	0.324425	0.960596
									ATAD1	0.970474	0.999963		ATAD1	0.588643	0.99985											G7PBR5	IKBKB	0.848603	0.987681		G7PBR5	IKBKB	0.469729	0.964551
									ATAD2	0.0963567	0.999963		ATAD2	0.0842149	0.99985											G7PBR8	VDAC3	0.386511	0.987681		G7PBR8	VDAC3	0.76023	0.989933
									ATAD2B	0.802363	0.999963		ATAD2B	0.430754	0.99985											G7PBS5	HOOK3	0.307992	0.987681		G7PBS5	HOOK3	0.947835	0.998578
									ATAD3A	0.969044	0.999963		ATAD3A	0.311989	0.99985											G7PBS9	PRKDC	0.151536	0.987681		G7PBS9	PRKDC	0.196885	0.960596
									ATAD5	0.10934	0.999963		ATAD5	0.28679	0.99985											G7PBT0	MCM4	0.487181	0.987681		G7PBT0	MCM4	0.354936	0.960596
									ATAT1	0.943153	0.999963		ATAT1	0.709568	0.99985											G7PBU6	TCEA1	0.864277	0.987681		G7PBU6	TCEA1	0.059687	0.960596
									ATCAY	0.595502	0.999963		ATCAY	0.156027	0.99985											G7PBU7	MRPL15	0.78516	0.987681		G7PBU7	MRPL15	0.905122	0.998578
									ATE1	0.956508	0.999963		ATE1	0.648535	0.99985											G7PBV3	LYN	0.406354	0.987681		G7PBV3	LYN	0.236783	0.960596
									ATF1	0.436723	0.999963		ATF1	0.361181	0.99985											G7PBX1	ASPH	0.316827	0.987681		G7PBX1	ASPH	0.119775	0.960596
									ATF2	0.999932	0.999985		ATF2	0.989832	0.99985											G7PBX4	GGH	0.164439	0.987681		G7PBX4	GGH	0.0730462	0.960596
									ATF3	0.90571	0.999963		ATF3	0.118376	0.99985											G7PBX8	ARMC1	0.784425	0.987681		G7PBX8	ARMC1	0.506799	0.980884
									ATF4	0.209978	0.999963		ATF4	0.430036	0.99985											G7PBY8	VCPIP1	0.393183	0.987681		G7PBY8	VCPIP1	0.214072	0.960596
									ATF5	0.22691	0.999963		ATF5	0.0014515	0.824838											G7PBZ3	COPS5	0.728048	0.987681		G7PBZ3	COPS5	0.235731	0.960596
									ATF6	0.182335	0.999963		ATF6	0.330589	0.99985											G7PBZ4	ARFGEF1	0.375064	0.987681		G7PBZ4	ARFGEF1	0.718599	0.987656
									ATF6B	0.396284	0.999963		ATF6B	0.600472	0.99985											G7PC06	LACTB2	0.32836	0.987681		G7PC06	LACTB2	0.912093	0.998578
									ATF7	0.337485	0.999963		ATF7	0.308621	0.99985											G7PC17	TCEB1	0.975438	0.993778		G7PC17	TCEB1	0.746963	0.987918
									ATF7IP	0.459337	0.999963		ATF7IP	0.759532	0.99985											G7PC40	FABP4	0.398741	0.987681		G7PC40	FABP4	0.0396991	0.960596
									ATF7IP2	0.662555	0.999963		ATF7IP2	0.686263	0.99985											G7PC52	CA1	0.267049	0.987681		G7PC52	CA1	0.133675	0.960596
									ATG101	0.693596	0.999963		ATG101	0.0285901	0.99985											G7PC60	RMDN1	0.279977	0.987681		G7PC60	RMDN1	0.443579	0.960596
									ATG12	0.504332	0.999963		ATG12	0.559056	0.99985											G7PC81	PDP1	0.827881	0.987681		G7PC81	PDP1	0.617321	0.987656
									ATG13	0.772548	0.999963		ATG13	0.185976	0.99985											G7PC86	ESRP1	0.471526	0.987681		G7PC86	ESRP1	0.336632	0.960596
									ATG14	0.650913	0.999963		ATG14	0.965267	0.99985											G7PC96	UQCRB	0.697524	0.987681		G7PC96	UQCRB	0.770684	0.989933
									ATG16L1	0.741734	0.999963		ATG16L1	0.79185	0.99985											G7PCA0	MTDH	0.42986	0.987681		G7PCA0	MTDH	0.309198	0.960596
									ATG16L2	0.484655	0.999963		ATG16L2	0.421047	0.99985											G7PCC1	CD163	0.843027	0.987681		G7PCC1	CD163	0.329067	0.960596
									ATG2A	0.252078	0.999963		ATG2A	0.564521	0.99985											G7PCE4	FDFT1	0.216709	0.987681		G7PCE4	FDFT1	0.172746	0.960596
									ATG2B	0.888102	0.999963		ATG2B	0.664182	0.99985											G7PCF6	YWHAZ	0.495109	0.987681		G7PCF6	YWHAZ	0.474433	0.967537
									ATG3	0.203813	0.999963		ATG3	0.404622	0.99985											G7PCH5	OXR1	0.567646	0.987681		G7PCH5	OXR1	0.548431	0.982258
									ATG4A	0.0174337	0.999963		ATG4A	0.650356	0.99985											G7PCI1	EMC2	0.762302	0.987681		G7PCI1	EMC2	0.781956	0.990256
									ATG4B	0.811492	0.999963		ATG4B	0.170285	0.99985											G7PCJ5	EIF3H	0.305748	0.987681		G7PCJ5	EIF3H	0.131401	0.960596
									ATG4C	0.682015	0.999963		ATG4C	0.45083	0.99985											G7PCN6	ATP6V1B2	0.611623	0.987681		G7PCN6	ATP6V1B2	0.85772	0.998578
									ATG4D	0.149613	0.999963		ATG4D	0.768144	0.99985											G7PCP0	XPO7	0.0902829	0.987681		G7PCP0	XPO7	0.149028	0.960596
									ATG5	0.544707	0.999963		ATG5	0.764975	0.99985											G7PCQ7	COL14A1	0.467542	0.987681		G7PCQ7	COL14A1	0.25141	0.960596
									ATG7	0.717214	0.999963		ATG7	0.81898	0.99985											G7PCR0	SNTB1	0.854026	0.987681		G7PCR0	SNTB1	0.174319	0.960596
									ATG9A	0.907111	0.999963		ATG9A	0.679627	0.99985											G7PCS1	ANXA13	0.449196	0.987681		G7PCS1	ANXA13	0.458417	0.964164
									ATHL1	0.444908	0.999963		ATHL1	0.938013	0.99985											G7PCS3	FER1L6	0.461428	0.987681		G7PCS3	FER1L6	0.128188	0.960596
									ATIC	0.917186	0.999963		ATIC	0.694197	0.99985											G7PCS8	TATDN1	0.999742	0.999742		G7PCS8	TATDN1	0.409694	0.960596
									ATL1	0.862115	0.999963		ATL1	0.92124	0.99985											G7PCT3	WASHC5	0.0565828	0.987681		G7PCT3	WASHC5	0.64532	0.987656
									ATL2	0.521987	0.999963		ATL2	0.827069	0.99985											G7PCV6	CCAR2	0.622233	0.987681		G7PCV6	CCAR2	0.506997	0.980884
									ATL3	0.262451	0.999963		ATL3	0.861731	0.99985											G7PCW8	ADAMDEC1	0.158073	0.987681		G7PCW8	ADAMDEC1	0.16967	0.960596
									ATM	0.515318	0.999963		ATM	0.428504	0.99985											G7PCY1	DPYSL2	0.807343	0.987681		G7PCY1	DPYSL2	0.6708	0.987656
									ATMIN	0.83468	0.999963		ATMIN	0.352136	0.99985											G7PCY5	PTK2B	0.410291	0.987681		G7PCY5	PTK2B	0.675024	0.987656
									ATN1	0.977572	0.999963		ATN1	0.625622	0.99985											G7PCY7	EPHX2	0.0110859	0.987681		G7PCY7	EPHX2	0.035531	0.960596
									ATOH1	0.122645	0.999963		ATOH1	0.536948	0.99985											G7PD11	AGO2	0.568164	0.987681		G7PD11	AGO2	0.448751	0.960596
									ATOH8	0.250738	0.999963		ATOH8	0.583768	0.99985											G7PD36	TSTA3	0.783772	0.987681		G7PD36	TSTA3	0.416856	0.960596
									ATOX1	0.467486	0.999963		ATOX1	0.668696	0.99985											G7PD41	PUF60	0.469043	0.987681		G7PD41	PUF60	0.0377202	0.960596
									ATP10A	0.932424	0.999963		ATP10A	0.0442456	0.99985											G7PD43	EPPK1	0.873322	0.987681		G7PD43	EPPK1	0.262129	0.960596
									ATP10B	0.144045	0.999963		ATP10B	0.850818	0.99985											G7PD64	ERLIN2	0.469627	0.987681		G7PD64	ERLIN2	0.948763	0.998578
									ATP10D	0.171944	0.999963		ATP10D	0.869069	0.99985											G7PD65	PLPBP	0.076522	0.987681		G7PD65	PLPBP	0.332254	0.960596
									ATP11A	0.740547	0.999963		ATP11A	0.233352	0.99985											G7PD69	ASH2L	0.837467	0.987681		G7PD69	ASH2L	0.826104	0.998376
									ATP11AUN	0.433609	0.999963		ATP11AUN	0.23537	0.99985											G7PD76	TACC1	0.464728	0.987681		G7PD76	TACC1	0.107047	0.960596
									ATP11B	0.119241	0.999963		ATP11B	0.743802	0.99985											G7PD77	PLEKHA2	0.209279	0.987681		G7PD77	PLEKHA2	0.972188	0.999192
									ATP11C	0.533719	0.999963		ATP11C	0.621808	0.99985											G7PD96	OPLAH	0.926254	0.989938		G7PD96	OPLAH	0.48011	0.968326
									ATP13A1	0.598281	0.999963		ATP13A1	0.817616	0.99985											G7PDA6	VPS28	0.974323	0.993576		G7PDA6	VPS28	0.823524	0.997591
									ATP13A2	0.839531	0.999963		ATP13A2	0.740682	0.99985											G7PDC2	DDX21	0.211031	0.987681		G7PDC2	DDX21	0.445054	0.960596
									ATP13A3	0.975478	0.999963		ATP13A3	0.560142	0.99985											G7PDD0	HNRNPH3	0.615779	0.987681		G7PDD0	HNRNPH3	0.938532	0.998578
									ATP1A1	0.14672	0.999963		ATP1A1	0.641997	0.99985											G7PDD1	PBLD	0.191876	0.987681		G7PDD1	PBLD	0.145941	0.960596
									ATP1A2	0.839889	0.999963		ATP1A2	0.381782	0.99985											G7PDD3	HERC4	0.406266	0.987681		G7PDD3	HERC4	0.546385	0.982258
									ATP1A3	0.762982	0.999963		ATP1A3	0.236676	0.99985											G7PDE9	ANK3	0.0248146	0.987681		G7PDE9	ANK3	0.546287	0.982258
									ATP1B1	0.0331228	0.999963		ATP1B1	0.402581	0.99985											G7PDF4	TFAM	0.475375	0.987681		G7PDF4	TFAM	0.321565	0.960596
									ATP1B2	0.869213	0.999963		ATP1B2	0.905942	0.99985											G7PDF6	CISD1	0.180048	0.987681		G7PDF6	CISD1	0.435427	0.960596
									ATP1B3	0.120991	0.999963		ATP1B3	0.184109	0.99985											G7PDG2	PRKG1	0.950132	0.993496		G7PDG2	PRKG1	0.700806	0.987656
									ATP2A2	0.716361	0.999963		ATP2A2	0.667568	0.99985											G7PDG8	PAPSS2	0.502149	0.987681		G7PDG8	PAPSS2	0.224703	0.960596
									ATP2A3	0.562904	0.999963		ATP2A3	0.318824	0.99985											G7PDG9	ATAD1	0.0706787	0.987681		G7PDG9	ATAD1	0.445531	0.960596
									ATP2B1	0.293065	0.999963		ATP2B1	0.148284	0.99985											G7PDI2	IFIT3	0.50773	0.987681		G7PDI2	IFIT3	0.569725	0.982258
									ATP2B4	0.80478	0.999963		ATP2B4	0.832844	0.99985											G7PDK1	IDE	0.77377	0.987681		G7PDK1	IDE	0.610698	0.987656
									ATP2C1	0.82608	0.999963		ATP2C1	0.683809	0.99985											G7PDK5	MYOF	0.849442	0.987681		G7PDK5	MYOF	0.954173	0.998578
									ATP2C2	0.269052	0.999963		ATP2C2	0.879146	0.99985											G7PDL9	SORBS1	0.625513	0.987681		G7PDL9	SORBS1	0.987823	0.999192
									ATP5A1	0.654938	0.999963		ATP5A1	0.888123	0.99985											G7PDM0	ALDH18A1	0.703944	0.987681		G7PDM0	ALDH18A1	0.636331	0.987656
									ATP5B	0.455029	0.999963		ATP5B	0.991057	0.99985											G7PDM2	ENTPD1	0.654804	0.987681		G7PDM2	ENTPD1	0.623341	0.987656
									ATP5C1	0.77491	0.999963		ATP5C1	0.23718	0.99985											G7PDN9	RRP12	0.850328	0.987681		G7PDN9	RRP12	0.168859	0.960596
									ATP5D	0.275716	0.999963		ATP5D	0.00574291	0.99985											G7PDQ8	ERLIN2	0.15295	0.987681		G7PDQ8	ERLIN2	0.518324	0.982258
									ATP5F1	0.901457	0.999963		ATP5F1	0.207859	0.99985											G7PDR0	CWF19L1	0.486103	0.987681		G7PDR0	CWF19L1	0.0613743	0.960596
									ATP5G1	0.852361	0.999963		ATP5G1	0.681631	0.99985											G7PDR7	HIF1AN	0.679076	0.987681		G7PDR7	HIF1AN	0.423327	0.960596
									ATP5G2	0.868565	0.999963		ATP5G2	0.688643	0.99985											G7PDS6	SFXN3	0.36749	0.987681		G7PDS6	SFXN3	0.166718	0.960596
									ATP5G3	0.546165	0.999963		ATP5G3	0.81178	0.99985											G7PDT6	OGA	0.919866	0.989403		G7PDT6	OGA	0.665052	0.987656
									ATP5H	0.703179	0.999963		ATP5H	0.500132	0.99985											G7PDT8	ARMH3	0.46917	0.987681		G7PDT8	ARMH3	0.175218	0.960596
									ATP5J	0.94116	0.999963		ATP5J	0.494386	0.99985											G7PDU2	NOLC1	0.52078	0.987681		G7PDU2	NOLC1	0.611646	0.987656
									ATP5J2	0.583535	0.999963		ATP5J2	0.640259	0.99985											G7PDU4	GBF1	0.997884	0.998887		G7PDU4	GBF1	0.724844	0.987918
									ATP5L	0.480268	0.999963		ATP5L	0.59779	0.99985											G7PDU5	NFKB2	0.0944947	0.987681		G7PDU5	NFKB2	0.304916	0.960596
									ATP5O	0.78802	0.999963		ATP5O	0.88802	0.99985											G7PDV4	ARL3	0.792094	0.987681		G7PDV4	ARL3	0.765835	0.989933
									ATP5S	0.695462	0.999963		ATP5S	0.892848	0.99985											G7PDV8	INA	0.153792	0.987681		G7PDV8	INA	0.00279536	0.625525
									ATP5SL	0.794027	0.999963		ATP5SL	0.666671	0.99985											G7PDW2	PDCD11	0.0438085	0.987681		G7PDW2	PDCD11	0.11397	0.960596
									ATP6AP1	0.712023	0.999963		ATP6AP1	0.722947	0.99985											G7PDW9	SLK	0.741347	0.987681		G7PDW9	SLK	0.988579	0.999192
									ATP6AP1L	0.379302	0.999963		ATP6AP1L	0.552494	0.99985											G7PDX8	RAB1B	0.975254	0.993778		G7PDX8	RAB1B	0.570241	0.982258
									ATP6AP2	0.764186	0.999963		ATP6AP2	0.919154	0.99985											G7PDX9	XPNPEP1	0.0150539	0.987681		G7PDX9	XPNPEP1	0.0947352	0.960596
									ATP6V0A1	0.949413	0.999963		ATP6V0A1	0.459742	0.99985											G7PDY1	ADD3	0.940385	0.992647		G7PDY1	ADD3	0.0919103	0.960596
									ATP6V0B	0.276666	0.999963		ATP6V0B	0.365368	0.99985											G7PDY3	SMC3	0.0293562	0.987681		G7PDY3	SMC3	0.198395	0.960596
									ATP6V0C	0.406059	0.999963		ATP6V0C	0.337197	0.99985											G7PDY6	PDCD4	0.763913	0.987681		G7PDY6	PDCD4	0.941748	0.998578
									ATP6V0D1	0.383326	0.999963		ATP6V0D1	0.0189372	0.99985											G7PDZ2	ACSL6	0.190974	0.987681		G7PDZ2	ACSL6	0.46015	0.964164
									ATP6V0E1	0.176362	0.999963		ATP6V0E1	0.0183497	0.99985											G7PDZ4	VTI1A	0.9607	0.993496		G7PDZ4	VTI1A	0.629865	0.987656
									ATP6V0E2	0.802131	0.999963		ATP6V0E2	0.517315	0.99985											G7PDZ9	CASP7	0.306326	0.987681		G7PDZ9	CASP7	0.474293	0.967537
									ATP6V1A	0.745148	0.999963		ATP6V1A	0.417095	0.99985											G7PE02	NHLRC2	0.709179	0.987681		G7PE02	NHLRC2	0.399561	0.960596
									ATP6V1B2	0.927271	0.999963		ATP6V1B2	0.498524	0.99985											G7PE08	FAM160B1	0.947615	0.99337		G7PE08	FAM160B1	0.933336	0.998578
									ATP6V1C1	0.871861	0.999963		ATP6V1C1	0.111838	0.99985											G7PE18	HSPA12A	0.815525	0.987681		G7PE18	HSPA12A	0.048712	0.960596
									ATP6V1C2	0.729095	0.999963		ATP6V1C2	0.579412	0.99985											G7PE19	SHTN1	0.836071	0.987681		G7PE19	SHTN1	0.471475	0.966391
									ATP6V1D	0.880814	0.999963		ATP6V1D	0.162567	0.99985											G7PE29	DENND10	0.520578	0.987681		G7PE29	DENND10	0.665587	0.987656
									ATP6V1E1	0.277316	0.999963		ATP6V1E1	0.452557	0.99985											G7PE39	PFKP	0.588921	0.987681		G7PE39	PFKP	0.0976285	0.960596
									ATP6V1F	0.0918237	0.999963		ATP6V1F	0.193634	0.99985											G7PE53	GDI2	0.273294	0.987681		G7PE53	GDI2	0.0253889	0.960596
									ATP6V1G1	0.441667	0.999963		ATP6V1G1	0.340486	0.99985											G7PE58	RBM17	0.666234	0.987681		G7PE58	RBM17	0.703911	0.987656
									ATP6V1G2	0.823372	0.999963		ATP6V1G2	0.439031	0.99985											G7PE80	RGS10	0.865683	0.987681		G7PE80	RGS10	0.0188954	0.956355
									ATP6V1H	0.698123	0.999963		ATP6V1H	0.443254	0.99985											G7PE82	MCMBP	0.780179	0.987681		G7PE82	MCMBP	0.770768	0.989933
									ATP7A	0.534065	0.999963		ATP7A	0.207907	0.99985											G7PE84	SEC23IP	0.771226	0.987681		G7PE84	SEC23IP	0.239475	0.960596
									ATP8A1	0.215696	0.999963		ATP8A1	0.0204956	0.99985											G7PE87	WDR11	0.36112	0.987681		G7PE87	WDR11	0.312285	0.960596
									ATP8B1	0.513015	0.999963		ATP8B1	0.931929	0.99985											G7PEA8	CPXM2	0.89262	0.987681		G7PEA8	CPXM2	0.989268	0.999192
									ATP8B2	0.656383	0.999963		ATP8B2	0.897205	0.99985											G7PEB3	ABRAXAS2	0.888895	0.987681		G7PEB3	ABRAXAS2	0.788708	0.99148
									ATP9A	0.717662	0.999963		ATP9A	0.412577	0.99985											G7PEB5	CTBP2	0.435304	0.987681		G7PEB5	CTBP2	0.140082	0.960596
									ATP9B	0.906734	0.999963		ATP9B	0.322101	0.99985											G7PEC4	DOCK1	0.0490636	0.987681		G7PEC4	DOCK1	0.3443	0.960596
									ATPAF1	0.868595	0.999963		ATPAF1	0.624657	0.99985											G7PED5	NUDT5	0.688063	0.987681		G7PED5	NUDT5	0.711113	0.987656
									ATPAF2	0.0454991	0.999963		ATPAF2	0.53175	0.99985											G7PEF8	PTER	0.517309	0.987681		G7PEF8	PTER	0.89381	0.998578
									ATPIF1	0.230319	0.999963		ATPIF1	0.503505	0.99985											G7PEG5	NUDT2	0.704398	0.987681		G7PEG5	NUDT2	0.789392	0.99148
									ATR	0.307655	0.999963		ATR	0.218767	0.99985											G7PEG7	STAM	0.708921	0.987681		G7PEG7	STAM	0.075314	0.960596
									ATRAID	0.89874	0.999963		ATRAID	0.531599	0.99985											G7PEG9	MRC1	0.790525	0.987681		G7PEG9	MRC1	0.212986	0.960596
									ATRIP	0.166594	0.999963		ATRIP	0.393505	0.99985											G7PEI1	MGMT	0.74543	0.987681		G7PEI1	MGMT	0.989322	0.999192
									ATRN	0.541492	0.999963		ATRN	0.403543	0.99985											G7PEI3	GLRX3	0.498887	0.987681		G7PEI3	GLRX3	0.0688204	0.960596
									ATRX	0.725037	0.999963		ATRX	0.645462	0.99985											G7PEJ2	INPP5A	0.566083	0.987681		G7PEJ2	INPP5A	0.698198	0.987656
									ATXN1	0.779937	0.999963		ATXN1	0.912538	0.99985											G7PEJ9	FABP5	0.300655	0.987681		G7PEJ9	FABP5	0.0971878	0.960596
									ATXN10	0.524237	0.999963		ATXN10	0.229243	0.99985											G7PEK7	G7PEK7	0.137585	0.987681		G7PEK7	G7PEK7	0.0762394	0.960596
									ATXN1L	0.735058	0.999963		ATXN1L	0.629794	0.99985											G7PEL6	PIP4K2A	0.502071	0.987681		G7PEL6	PIP4K2A	0.144002	0.960596
									ATXN2	0.791888	0.999963		ATXN2	0.479308	0.99985											G7PEM1	KIAA1217	0.872979	0.987681		G7PEM1	KIAA1217	0.903535	0.998578
									ATXN2L	0.76964	0.999963		ATXN2L	0.54261	0.99985											G7PEN2	ACBD5	0.842372	0.987681		G7PEN2	ACBD5	0.841997	0.998578
									ATXN7	0.702354	0.999963		ATXN7	0.385924	0.99985											G7PEP7	KIF5B	0.939601	0.992647		G7PEP7	KIF5B	0.663435	0.987656
									ATXN7L1	0.592408	0.999963		ATXN7L1	0.955131	0.99985											G7PEQ0	ITGB1	0.858284	0.987681		G7PEQ0	ITGB1	0.926504	0.998578
									ATXN7L2	0.137913	0.999963		ATXN7L2	0.711578	0.99985											G7PEQ1	NRP1	0.28782	0.987681		G7PEQ1	NRP1	0.200693	0.960596
									ATXN7L3	0.753387	0.999963		ATXN7L3	0.339046	0.99985											G7PEQ4	CUL2	0.380369	0.987681		G7PEQ4	CUL2	0.653907	0.987656
									ATXN7L3B	0.932401	0.999963		ATXN7L3B	0.54731	0.99985											G7PES6	ALOX5	0.238192	0.987681		G7PES6	ALOX5	0.415876	0.960596
									AUH	0.853656	0.999963		AUH	0.145323	0.99985											G7PEV6	ADIRF	0.237625	0.987681		G7PEV6	ADIRF	0.388222	0.960596
									AUP1	0.837645	0.999963		AUP1	0.616913	0.99985											G7PEV8	LDB3	0.275569	0.987681		G7PEV8	LDB3	0.551848	0.982258
									AURKA	0.342978	0.999963		AURKA	0.634518	0.99985											G7PEZ0	KCNMA1	0.53244	0.987681		G7PEZ0	KCNMA1	0.85996	0.998578
									AURKAIP1	0.698173	0.999963		AURKAIP1	0.126376	0.99985											G7PEZ7	ADK	0.96178	0.993496		G7PEZ7	ADK	0.567877	0.982258
									AURKB	0.243216	0.999963		AURKB	0.39389	0.99985											G7PEZ9	VCL	0.912364	0.987809		G7PEZ9	VCL	0.977173	0.999192
									AUTS2	0.919978	0.999963		AUTS2	0.610302	0.99985											G7PF06	SEC24C	0.187442	0.987681		G7PF06	SEC24C	0.114464	0.960596
									AVIL	0.771504	0.999963		AVIL	0.141135	0.99985											G7PF12	ANXA7	0.530328	0.987681		G7PF12	ANXA7	0.612063	0.987656
									AVL9	0.244488	0.999963		AVL9	0.660575	0.99985											G7PF14	MRPS16	0.654722	0.987681		G7PF14	MRPS16	0.727701	0.987918
									AVP	0.611102	0.999963		AVP	0.959309	0.99985											G7PF19	P4HA1	0.699193	0.987681		G7PF19	P4HA1	0.773191	0.989933
									AVPI1	0.583214	0.999963		AVPI1	0.840627	0.99985											G7PF22	MCU	0.0396148	0.987681		G7PF22	MCU	0.401094	0.960596
									AXIN1	0.166134	0.999963		AXIN1	0.172019	0.99985											G7PF33	PCBD1	0.770899	0.987681		G7PF33	PCBD1	0.829147	0.998376
									AXIN2	0.118007	0.999963		AXIN2	0.507067	0.99985											G7PF34	SGPL1	0.60068	0.987681		G7PF34	SGPL1	0.901833	0.998578
									AXL	0.792451	0.999963		AXL	0.981794	0.99985											G7PF46	AIFM2	0.842006	0.987681		G7PF46	AIFM2	0.948177	0.998578
									AZI2	0.788816	0.999963		AZI2	0.257319	0.99985											G7PF52	HK1	0.0281845	0.987681		G7PF52	HK1	0.0623645	0.960596
									AZIN1	0.867359	0.999963		AZIN1	0.695689	0.99985											G7PF54	SUPV3L1	0.667904	0.987681		G7PF54	SUPV3L1	0.513933	0.982258
									AZIN2	0.926866	0.999963		AZIN2	0.303988	0.99985											G7PF64	TBC1D10A	0.856324	0.987681		G7PF64	TBC1D10A	0.337037	0.960596
									AZU1	0.598022	0.999963		AZU1	0.101555	0.99985											G7PF65	SF3A1	0.737492	0.987681		G7PF65	SF3A1	0.288021	0.960596
									B3GALNT1	0.738823	0.999963		B3GALNT1	0.729271	0.99985											G7PF74	PES1	0.156738	0.987681		G7PF74	PES1	0.800954	0.99356
									B3GALNT2	0.403573	0.999963		B3GALNT2	0.741438	0.99985											G7PF79	SMTN	0.652806	0.987681		G7PF79	SMTN	0.92656	0.998578
									B3GALT2	0.151244	0.999963		B3GALT2	0.835769	0.99985											G7PF87	DRG1	0.382983	0.987681		G7PF87	DRG1	0.213184	0.960596
									B3GALT4	0.544748	0.999963		B3GALT4	0.583648	0.99985											G7PFA5	TOM1	0.404826	0.987681		G7PFA5	TOM1	0.5789	0.98477
									B3GALT5	0.532051	0.999963		B3GALT5	0.954563	0.99985											G7PFA7	MCM5	0.38141	0.987681		G7PFA7	MCM5	0.383145	0.960596
									B3GALT6	0.925738	0.999963		B3GALT6	0.853902	0.99985											G7PFC2	TST	0.146842	0.987681		G7PFC2	TST	0.237858	0.960596
									B3GAT3	0.355186	0.999963		B3GAT3	0.841341	0.99985											G7PFC3	MPST	0.45569	0.987681		G7PFC3	MPST	0.352106	0.960596
									B3GLCT	0.866717	0.999963		B3GLCT	0.874474	0.99985											G7PFC9	RAC2	0.980757	0.99557		G7PFC9	RAC2	0.365378	0.960596
									B3GNT2	0.159445	0.999963		B3GNT2	0.639709	0.99985											G7PFD6	SH3BP1	0.890514	0.987681		G7PFD6	SH3BP1	0.555215	0.982258
									B3GNT3	0.279957	0.999963		B3GNT3	0.520073	0.99985											G7PFD7	LGALS1	0.164984	0.987681		G7PFD7	LGALS1	0.617987	0.987656
									B3GNT5	0.75362	0.999963		B3GNT5	0.760065	0.99985											G7PFD9	H1-0	0.754348	0.987681		G7PFD9	H1-0	0.305115	0.960596
									B3GNT6	0.0807072	0.999963		B3GNT6	0.477653	0.99985											G7PFE2	EIF3L	0.208083	0.987681		G7PFE2	EIF3L	0.180899	0.960596
									B3GNT7	0.878553	0.999963		B3GNT7	0.270373	0.99985											G7PFE3	MICALL1	0.847371	0.987681		G7PFE3	MICALL1	0.975322	0.999192
									B3GNT8	0.23527	0.999963		B3GNT8	0.345096	0.99985											G7PFF5	DDX17	0.426912	0.987681		G7PFF5	DDX17	0.567843	0.982258
									B3GNT9	0.71773	0.999963		B3GNT9	0.993877	0.99985											G7PFG0	GTPBP1	0.0486529	0.987681		G7PFG0	GTPBP1	0.307934	0.960596
									B3GNTL1	0.393459	0.999963		B3GNTL1	0.658413	0.99985											G7PFG7	PRPF6	0.372433	0.987681		G7PFG7	PRPF6	0.275582	0.960596
									B4GALNT1	0.373684	0.999963		B4GALNT1	0.561903	0.99985											G7PFG9	DNAJC5	0.300928	0.987681		G7PFG9	DNAJC5	0.126852	0.960596
									B4GALNT2	0.0896041	0.999963		B4GALNT2	0.912833	0.99985											G7PFH0	TPD52L2	0.803462	0.987681		G7PFH0	TPD52L2	0.72609	0.987918
									B4GALNT3	0.299951	0.999963		B4GALNT3	0.527215	0.99985											G7PFI3	ARFGAP1	0.360103	0.987681		G7PFI3	ARFGAP1	0.955578	0.998578
									B4GALNT4	0.644778	0.999963		B4GALNT4	0.714441	0.99985											G7PFM1	ST13	0.303957	0.987681		G7PFM1	ST13	0.47959	0.968326
									B4GALT1	0.223067	0.999963		B4GALT1	0.276165	0.99985											G7PFM4	EP300	0.632359	0.987681		G7PFM4	EP300	0.446797	0.960596
									B4GALT2	0.207632	0.999963		B4GALT2	0.960895	0.99985											G7PFM8	RANGAP1	0.524109	0.987681		G7PFM8	RANGAP1	0.761815	0.989933
									B4GALT3	0.895896	0.999963		B4GALT3	0.93292	0.99985											G7PFN4	ACO2	0.228316	0.987681		G7PFN4	ACO2	0.187729	0.960596
									B4GALT4	0.550334	0.999963		B4GALT4	0.90652	0.99985											G7PFP5	NAGA	0.541945	0.987681		G7PFP5	NAGA	0.581979	0.987279
									B4GALT5	0.428933	0.999963		B4GALT5	0.31345	0.99985											G7PFQ1	ADRM1	0.530767	0.987681		G7PFQ1	ADRM1	0.655827	0.987656
									B4GALT6	0.270666	0.999963		B4GALT6	0.00506806	0.99985											G7PFQ6	PSMA7	0.376005	0.987681		G7PFQ6	PSMA7	0.312836	0.960596
									B4GALT7	0.906668	0.999963		B4GALT7	0.616704	0.99985											G7PFR7	ATP5E	0.246999	0.987681		G7PFR7	ATP5E	0.659353	0.987656
									B4GAT1	0.711088	0.999963		B4GAT1	0.930372	0.99985											G7PFS0	NPEPL1	0.978894	0.995269		G7PFS0	NPEPL1	0.785588	0.991146
									B9D1	0.208497	0.999963		B9D1	0.272424	0.99985											G7PFS2	VAPB	0.178094	0.987681		G7PFS2	VAPB	0.923511	0.998578
									B9D2	0.738315	0.999963		B9D2	0.867113	0.99985											G7PFS8	PCK1	0.159136	0.987681		G7PFS8	PCK1	0.0364634	0.960596
									BABAM1	0.372663	0.999963		BABAM1	0.446607	0.99985											G7PFV5	PACSIN2	0.539473	0.987681		G7PFV5	PACSIN2	0.980919	0.999192
									BACE1	0.924401	0.999963		BACE1	0.862515	0.99985											G7PFV9	TSPO	0.408774	0.987681		G7PFV9	TSPO	0.076435	0.960596
									BACE2	0.137194	0.999963		BACE2	0.267708	0.99985											G7PFW0	TTLL12	0.45688	0.987681		G7PFW0	TTLL12	0.232144	0.960596
									BACH1	0.465081	0.999963		BACH1	0.314518	0.99985											G7PFY7	TTC38	0.473173	0.987681		G7PFY7	TTC38	0.749901	0.987918
									BAD	0.318443	0.999963		BAD	0.150048	0.99985											G7PG06	DPM1	0.17184	0.987681		G7PG06	DPM1	0.780857	0.989933
									BAG1	0.041668	0.999963		BAG1	0.912953	0.99985											G7PG10	PTPN1	0.56822	0.987681		G7PG10	PTPN1	0.412885	0.960596
									BAG2	0.81602	0.999963		BAG2	0.942132	0.99985											G7PG16	PTGIS	0.86778	0.987681		G7PG16	PTGIS	0.606665	0.987656
									BAG3	0.355914	0.999963		BAG3	0.507743	0.99985											G7PG22	CSE1L	0.206555	0.987681		G7PG22	CSE1L	0.288457	0.960596
									BAG4	0.302718	0.999963		BAG4	0.64358	0.99985											G7PG23	ARFGEF2	0.951007	0.993496		G7PG23	ARFGEF2	0.623952	0.987656
									BAG5	0.582918	0.999963		BAG5	0.413504	0.99985											G7PG31	TP53RK	0.253345	0.987681		G7PG31	TP53RK	0.434876	0.960596
									BAG6	0.329797	0.999963		BAG6	0.441733	0.99985											G7PG39	NCOA5	0.189536	0.987681		G7PG39	NCOA5	0.0858828	0.960596
									BAHCC1	0.431052	0.999963		BAHCC1	0.975844	0.99985											G7PG41	MMP9	0.734109	0.987681		G7PG41	MMP9	0.14846	0.960596
									BAHD1	0.697783	0.999963		BAHD1	0.0977331	0.99985											G7PG45	CTSA	0.864561	0.987681		G7PG45	CTSA	0.778911	0.989933
									BAIAP2	0.522615	0.999963		BAIAP2	0.312438	0.99985											G7PG68	SBF1	0.984497	0.99562		G7PG68	SBF1	0.845572	0.998578
									BAIAP2L1	0.10928	0.999963		BAIAP2L1	0.414696	0.99985											G7PG79	ARSA	0.30921	0.987681		G7PG79	ARSA	0.292161	0.960596
									BAIAP2L2	0.830173	0.999963		BAIAP2L2	0.121266	0.99985											G7PG97	PIGT	0.501487	0.987681		G7PG97	PIGT	0.370256	0.960596
									BAIAP3	0.473513	0.999963		BAIAP3	0.649733	0.99985											G7PGA0	SDC4	0.120113	0.987681		G7PGA0	SDC4	0.417487	0.960596
									BAMBI	0.586382	0.999963		BAMBI	0.102212	0.99985											G7PGA7	STK4	0.668562	0.987681		G7PGA7	STK4	0.837212	0.998578
									BANF1	0.0359349	0.999963		BANF1	0.210321	0.99985											G7PGB3	ADA	0.178238	0.987681		G7PGB3	ADA	0.816763	0.996494
									BANK1	0.222072	0.999963		BANK1	0.500836	0.99985											G7PGD0	PLCG1	0.882927	0.987681		G7PGD0	PLCG1	0.434169	0.960596
									BANP	0.263585	0.999963		BANP	0.153663	0.99985											G7PGD1	TOP1	0.0492715	0.987681		G7PGD1	TOP1	0.127458	0.960596
									BAP1	0.869598	0.999963		BAP1	0.318978	0.99985											G7PGE3	RALGAPB	0.0712129	0.987681		G7PGE3	RALGAPB	0.158595	0.960596
									BARD1	0.35489	0.999963		BARD1	0.457377	0.99985											G7PGE6	BPI	0.391308	0.987681		G7PGE6	BPI	0.049912	0.960596
									BARX2	0.0642962	0.999963		BARX2	0.360739	0.99985											G7PGE8	TGM2	0.151292	0.987681		G7PGE8	TGM2	0.709403	0.987656
									BASP1	0.0573892	0.999963		BASP1	0.238977	0.99985											G7PGE9	RPRD1B	0.543304	0.987681		G7PGE9	RPRD1B	0.174804	0.960596
									BATF	0.297665	0.999963		BATF	0.688315	0.99985											G7PGF2	CTNNBL1	0.83723	0.987681		G7PGF2	CTNNBL1	0.103315	0.960596
									BATF2	0.806217	0.999963		BATF2	0.149193	0.99985											G7PGF6	SRC	0.133379	0.987681		G7PGF6	SRC	0.244683	0.960596
									BATF3	0.816099	0.999963		BATF3	0.802665	0.99985											G7PGF9	RPN2	0.958587	0.993496		G7PGF9	RPN2	0.782878	0.990256
									BAX	0.825828	0.999963		BAX	0.0941734	0.99985											G7PGH0	MYL9	0.213138	0.987681		G7PGH0	MYL9	0.232445	0.960596
									BAZ1A	0.155653	0.999963		BAZ1A	0.524861	0.99985											G7PGH6	RBM39	0.442205	0.987681		G7PGH6	RBM39	0.210625	0.960596
									BAZ1B	0.681237	0.999963		BAZ1B	0.341495	0.99985											G7PGH8	NFS1	0.804635	0.987681		G7PGH8	NFS1	0.553298	0.982258
									BAZ2A	0.22115	0.999963		BAZ2A	0.416808	0.99985											G7PGH9	RBM12	0.58414	0.987681		G7PGH9	RBM12	0.304358	0.960596
									BAZ2B	0.837834	0.999963		BAZ2B	0.833817	0.99985											G7PGI0	CPNE1	0.740476	0.987681		G7PGI0	CPNE1	0.467863	0.964551
									BBC3	0.918063	0.999963		BBC3	0.0975243	0.99985											G7PGI9	EIF6	0.90927	0.987681		G7PGI9	EIF6	0.841933	0.998578
									BBIP1	0.347036	0.999963		BBIP1	0.708399	0.99985											G7PGJ5	ACSS2	0.747716	0.987681		G7PGJ5	ACSS2	0.300425	0.960596
									BBOF1	0.955568	0.999963		BBOF1	0.722588	0.99985											G7PGK5	RALY	0.587936	0.987681		G7PGK5	RALY	0.481801	0.968326
									BBS1	0.759607	0.999963		BBS1	0.893683	0.99985											G7PGK6	CHMP4B	0.650391	0.987681		G7PGK6	CHMP4B	0.736	0.987918
									BBS10	0.347611	0.999963		BBS10	0.754637	0.99985											G7PGP1	HM13	0.238154	0.987681		G7PGP1	HM13	0.924333	0.998578
									BBS12	0.859281	0.999963		BBS12	0.89705	0.99985											G7PGR1	RBCK1	0.379802	0.987681		G7PGR1	RBCK1	0.375754	0.960596
									BBS2	0.737924	0.999963		BBS2	0.369056	0.99985											G7PGS1	NSFL1C	0.119042	0.987681		G7PGS1	NSFL1C	0.874944	0.998578
									BBS4	0.976264	0.999963		BBS4	0.114699	0.99985											G7PGU1	PTPRA	0.104667	0.987681		G7PGU1	PTPRA	0.411395	0.960596
									BBS5	0.389878	0.999963		BBS5	0.852965	0.99985											G7PGU8	DDRGK1	0.352175	0.987681		G7PGU8	DDRGK1	0.853457	0.998578
									BBS7	0.610347	0.999963		BBS7	0.205791	0.99985											G7PGU9	ITPA	0.301517	0.987681		G7PGU9	ITPA	0.82138	0.997248
									BBS9	0.414119	0.999963		BBS9	0.578422	0.99985											G7PGV3	HSPA12B	0.468713	0.987681		G7PGV3	HSPA12B	0.0436211	0.960596
									BBX	0.768405	0.999963		BBX	0.844183	0.99985											G7PGV8	MAVS	0.100896	0.987681		G7PGV8	MAVS	0.984031	0.999192
									BCAM	0.865949	0.999963		BCAM	0.318534	0.99985											G7PGX1	CDS2	0.744641	0.987681		G7PGX1	CDS2	0.469834	0.964551
									BCAP29	0.935428	0.999963		BCAP29	0.721013	0.99985											G7PGY0	FERMT1	0.513877	0.987681		G7PGY0	FERMT1	0.523982	0.982258
									BCAP31	0.804139	0.999963		BCAP31	0.00109135	0.824838											G7PGY4	PLCB1	0.695289	0.987681		G7PGY4	PLCB1	0.872454	0.998578
									BCAR1	0.661938	0.999963		BCAR1	0.415422	0.99985											G7PGY5	PLCB4	0.98324	0.99557		G7PGY5	PLCB4	0.170059	0.960596
									BCAR3	0.431187	0.999963		BCAR3	0.607026	0.99985											G7PH10	DSTN	0.91616	0.988327		G7PH10	DSTN	0.693315	0.987656
									BCAS1	0.142941	0.999963		BCAS1	0.668775	0.99985											G7PH28	CRNKL1	0.428622	0.987681		G7PH28	CRNKL1	0.104261	0.960596
									BCAS2	0.697807	0.999963		BCAS2	0.654849	0.99985											G7PH30	RALGAPA2	0.395524	0.987681		G7PH30	RALGAPA2	0.382895	0.960596
									BCAS3	0.947448	0.999963		BCAS3	0.868308	0.99985											G7PH32	XRN2	0.221282	0.987681		G7PH32	XRN2	0.546136	0.982258
									BCAS4	0.0636382	0.999963		BCAS4	0.152981	0.99985											G7PH52	CST3	0.329723	0.987681		G7PH52	CST3	0.967617	0.998627
									BCAT1	0.494726	0.999963		BCAT1	0.977338	0.99985											G7PH56	APMAP	0.676135	0.987681		G7PH56	APMAP	0.36554	0.960596
									BCAT2	0.251517	0.999963		BCAT2	0.359324	0.99985											G7PH57	ACSS1	0.462082	0.987681		G7PH57	ACSS1	0.98023	0.999192
									BCCIP	0.806592	0.999963		BCCIP	0.717442	0.99985											G7PH60	PYGB	0.228473	0.987681		G7PH60	PYGB	0.935979	0.998578
									BCHE	0.989929	0.999963		BCHE	0.728976	0.99985											G7PH70	BID	0.788231	0.987681		G7PH70	BID	0.127262	0.960596
									BCKDHA	0.215903	0.999963		BCKDHA	0.154506	0.99985											G7PH79	CLTCL1	0.208546	0.987681		G7PH79	CLTCL1	0.182519	0.960596
									BCKDHB	0.227535	0.999963		BCKDHB	0.823746	0.99985											G7PH84	UFD1	0.0745993	0.987681		G7PH84	UFD1	0.255628	0.960596
									BCKDK	0.407613	0.999963		BCKDK	0.0988102	0.99985											G7PH90	COMT	0.324913	0.987681		G7PH90	COMT	0.987262	0.999192
									BCL10	0.24055	0.999963		BCL10	0.703982	0.99985											G7PH94	RANBP1	0.333769	0.987681		G7PH94	RANBP1	0.93819	0.998578
									BCL11A	0.56384	0.999963		BCL11A	0.818553	0.99985											G7PH97	SMPD4	0.230652	0.987681		G7PH97	SMPD4	0.239376	0.960596
									BCL11B	0.485171	0.999963		BCL11B	0.707337	0.99985											G7PHA6	CRKL	0.200243	0.987681		G7PHA6	CRKL	0.505884	0.980884
									BCL2	0.796102	0.999963		BCL2	0.319376	0.99985											G7PHA7	SNAP29	0.196202	0.987681		G7PHA7	SNAP29	0.361511	0.960596
									BCL2A1	0.0808961	0.999963		BCL2A1	0.401922	0.99985											G7PHA8	SERPIND1	0.794094	0.987681		G7PHA8	SERPIND1	0.398473	0.960596
									BCL2L1	0.127138	0.999963		BCL2L1	0.612557	0.99985											G7PHB5	MAPK1	0.733747	0.987681		G7PHB5	MAPK1	0.364586	0.960596
									BCL2L11	0.239195	0.999963		BCL2L11	0.320439	0.99985											G7PHB6	PPM1F	0.74675	0.987681		G7PHB6	PPM1F	0.940084	0.998578
									BCL2L12	0.404519	0.999963		BCL2L12	0.0104225	0.99985											G7PHD1	IGLC2	0.1056	0.987681		G7PHD1	IGLC2	0.0133883	0.878094
									BCL2L13	0.951113	0.999963		BCL2L13	0.698987	0.99985											G7PHD3	IGLC2	0.249237	0.987681		G7PHD3	IGLC2	0.0402949	0.960596
									BCL2L14	0.185089	0.999963		BCL2L14	0.781367	0.99985											G7PHE1	SNRPD3	0.389753	0.987681		G7PHE1	SNRPD3	0.125218	0.960596
									BCL2L15	0.163673	0.999963		BCL2L15	0.938292	0.99985											G7PHG3	PITPNB	0.730949	0.987681		G7PHG3	PITPNB	0.795982	0.992075
									BCL2L2	0.507918	0.999963		BCL2L2	0.890123	0.99985											G7PHG6	KNG1	0.821913	0.987681		G7PHG6	KNG1	0.432329	0.960596
									BCL3	0.749521	0.999963		BCL3	0.471689	0.99985											G7PHG8	RFC4	0.299366	0.987681		G7PHG8	RFC4	0.169899	0.960596
									BCL6	0.654728	0.999963		BCL6	0.396843	0.99985											G7PHH9	AP1B1	0.362123	0.987681		G7PHH9	AP1B1	0.419786	0.960596
									BCL6B	0.943291	0.999963		BCL6B	0.513535	0.99985											G7PHI0	THOC5	0.437679	0.987681		G7PHI0	THOC5	0.473143	0.966874
									BCL7A	0.0198456	0.999963		BCL7A	0.00235995	0.824838											G7PHI5	UQCR10	0.175572	0.987681		G7PHI5	UQCR10	0.794522	0.992075
									BCL7B	0.37438	0.999963		BCL7B	0.711787	0.99985											G7PHJ0	MRPS35	0.806246	0.987681		G7PHJ0	MRPS35	0.860315	0.998578
									BCL7C	0.120389	0.999963		BCL7C	0.638839	0.99985											G7PHJ4	CCDC91	0.847131	0.987681		G7PHJ4	CCDC91	0.567655	0.982258
									BCL9	0.786854	0.999963		BCL9	0.862005	0.99985											G7PHL9	CNTN1	0.893477	0.987681		G7PHL9	CNTN1	0.273893	0.960596
									BCL9L	0.722535	0.999963		BCL9L	0.35359	0.99985											G7PHM6	IRAK4	0.632805	0.987681		G7PHM6	IRAK4	0.917511	0.998578
									BCLAF1	0.227605	0.999963		BCLAF1	0.395783	0.99985											G7PHM7	TWF1	0.994485	0.997879		G7PHM7	TWF1	0.387139	0.960596
									BCO1	0.5486	0.999963		BCO1	0.513067	0.99985											G7PHN1	ANO6	0.98413	0.99562		G7PHN1	ANO6	0.884363	0.998578
									BCO2	0.206929	0.999963		BCO2	0.190885	0.99985											G7PHS4	G7PHS4	0.35224	0.987681		G7PHS4	G7PHS4	0.00501251	0.785367
									BCOR	0.52903	0.999963		BCOR	0.087609	0.99985											G7PHT7	TNS2	0.782333	0.987681		G7PHT7	TNS2	0.753136	0.988637
									BCORL1	0.634253	0.999963		BCORL1	0.627524	0.99985											G7PHU6	PFDN5	0.942764	0.992647		G7PHU6	PFDN5	0.819487	0.996606
									BCR	0.885356	0.999963		BCR	0.953039	0.99985											G7PHW8	ITGA5	0.948873	0.993496		G7PHW8	ITGA5	0.866232	0.998578
									BDH1	0.366272	0.999963		BDH1	0.899092	0.99985											G7PHX0	NCKAP1L	0.301661	0.987681		G7PHX0	NCKAP1L	0.374027	0.960596
									BDH2	0.186591	0.999963		BDH2	0.254371	0.99985											G7PHZ3	CAND1	0.229339	0.987681		G7PHZ3	CAND1	0.235427	0.960596
									BDKRB1	0.874714	0.999963		BDKRB1	0.476219	0.99985											G7PI04	CPM	0.118173	0.987681		G7PI04	CPM	0.143829	0.960596
									BDKRB2	0.412751	0.999963		BDKRB2	0.737994	0.99985											G7PI05	CPSF6	0.699883	0.987681		G7PI05	CPSF6	0.385816	0.960596
									BDP1	0.883084	0.999963		BDP1	0.378109	0.99985											G7PI08	CCT2	0.75431	0.987681		G7PI08	CCT2	0.173149	0.960596
									BECN1	0.565178	0.999963		BECN1	0.501533	0.99985											G7PI14	CNOT2	0.572558	0.987681		G7PI14	CNOT2	0.592537	0.987656
									BEND5	0.391518	0.999963		BEND5	0.883385	0.99985											G7PI23	RAB21	0.925275	0.989826		G7PI23	RAB21	0.807319	0.996265
									BEND7	0.478502	0.999963		BEND7	0.525572	0.99985											G7PI24	TBC1D15	0.904553	0.987681		G7PI24	TBC1D15	0.453488	0.962242
									BEST2	0.0304875	0.999963		BEST2	0.506593	0.99985											G7PI36	OSBPL8	0.622172	0.987681		G7PI36	OSBPL8	0.291566	0.960596
									BEST4	0.547385	0.999963		BEST4	0.0602077	0.99985											G7PI38	DKFZp686M148	0.327587	0.987681		G7PI38	DKFZp686M148	0.452223	0.960596
									BET1	0.865294	0.999963		BET1	0.00143413	0.824838											G7PI53	SART3	0.735751	0.987681		G7PI53	SART3	0.981338	0.999192
									BET1L	0.661475	0.999963		BET1L	0.66644	0.99985											G7PI55	TMEM119	0.718879	0.987681		G7PI55	TMEM119	0.0845921	0.960596
									BEX1	0.695402	0.999963		BEX1	0.377341	0.99985											G7PI62	ACACB	0.723971	0.987681		G7PI62	ACACB	0.0742506	0.960596
									BEX4	0.90157	0.999963		BEX4	0.764224	0.99985											G7PI72	GIT2	0.776316	0.987681		G7PI72	GIT2	0.868186	0.998578
									BFAR	0.205485	0.999963		BFAR	0.953613	0.99985											G7PI73	ANKRD13A	0.934367	0.99171		G7PI73	ANKRD13A	0.291032	0.960596
									BGLAP	0.768513	0.999963		BGLAP	0.579213	0.99985											G7PI76	ATP2A2	0.0404798	0.987681		G7PI76	ATP2A2	0.477439	0.968326
									BGN	0.883828	0.999963		BGN	0.603378	0.99985											G7PI82	VPS29	0.203655	0.987681		G7PI82	VPS29	0.263238	0.960596
									BHLHA15	0.893135	0.999963		BHLHA15	0.616327	0.99985											G7PIA3	LIMA1	0.375329	0.987681		G7PIA3	LIMA1	0.70088	0.987656
									BHLHB9	0.983236	0.999963		BHLHB9	0.903655	0.99985											G7PIA5	DIP2B	0.27149	0.987681		G7PIA5	DIP2B	0.164787	0.960596
									BHLHE22	0.0565337	0.999963		BHLHE22	0.0318749	0.99985											G7PIA8	METTL7A	0.526039	0.987681		G7PIA8	METTL7A	0.535439	0.982258
									BHLHE40	0.224502	0.999963		BHLHE40	0.0827541	0.99985											G7PIE8	METTL7B	0.0741326	0.987681		G7PIE8	METTL7B	0.373012	0.960596
									BHLHE41	0.296997	0.999963		BHLHE41	0.619708	0.99985											G7PIE9	ITGA7	0.446845	0.987681		G7PIE9	ITGA7	0.561713	0.982258
									BHMT	0.857076	0.999963		BHMT	0.0222273	0.99985											G7PIF2	CD63	0.995867	0.998504		G7PIF2	CD63	0.873456	0.998578
									BHMT2	0.645749	0.999963		BHMT2	0.135556	0.99985											G7PIF8	DGKA	0.8889	0.987681		G7PIF8	DGKA	0.457547	0.964164
									BICC1	0.953296	0.999963		BICC1	0.508685	0.99985											G7PIG0	CDK2	0.549857	0.987681		G7PIG0	CDK2	0.718724	0.987656
									BICD1	0.734939	0.999963		BICD1	0.476031	0.99985											G7PIG7	FAM62A	0.685754	0.987681		G7PIG7	FAM62A	0.276898	0.960596
									BICD2	0.515954	0.999963		BICD2	0.923116	0.99985											G7PIG8	SMARCC2	0.808402	0.987681		G7PIG8	SMARCC2	0.194419	0.960596
									BID	0.195968	0.999963		BID	0.596019	0.99985											G7PIH6	CNPY2	0.227817	0.987681		G7PIH6	CNPY2	0.533574	0.982258
									BIK	0.364599	0.999963		BIK	0.191936	0.99985											G7PIH9	Stat2	0.407293	0.987681		G7PIH9	Stat2	0.0920949	0.960596
									BIN1	0.7904	0.999963		BIN1	0.282052	0.99985											G7PII6	ATP5B	0.164712	0.987681		G7PII6	ATP5B	0.183954	0.960596
									BIN2	0.244818	0.999963		BIN2	0.348578	0.99985											G7PIJ6	PAWR	0.0240198	0.987681		G7PIJ6	PAWR	0.791528	0.991799
									BIN3	0.165339	0.999963		BIN3	0.152873	0.99985											G7PIJ7	PPP1R12A	0.117819	0.987681		G7PIJ7	PPP1R12A	0.327889	0.960596
									BIRC2	0.240708	0.999963		BIRC2	0.287513	0.99985											G7PIJ9	LOC102143773	0.627697	0.987681		G7PIJ9	LOC102143773	0.252663	0.960596
									BIRC3	0.191206	0.999963		BIRC3	0.89636	0.99985											G7PIK4	ACSS3	0.539655	0.987681		G7PIK4	ACSS3	0.188548	0.960596
									BIRC5	0.325496	0.999963		BIRC5	0.680114	0.99985											G7PIL4	TMEM43	0.693761	0.987681		G7PIL4	TMEM43	0.664763	0.987656
									BIRC6	0.24945	0.999963		BIRC6	0.273314	0.99985											G7PIM2	MRPS25	0.653658	0.987681		G7PIM2	MRPS25	0.944835	0.998578
									BIRC7	0.895765	0.999963		BIRC7	0.13859	0.99985											G7PIN3	COPG1	0.497713	0.987681		G7PIN3	COPG1	0.505735	0.980884
									BIVM	0.667312	0.999963		BIVM	0.962249	0.99985											G7PIN9	ACAD9	0.184704	0.987681		G7PIN9	ACAD9	0.0747767	0.960596
									BLCAP	0.770202	0.999963		BLCAP	0.3709	0.99985											G7PIP1	RAB7A	0.802898	0.987681		G7PIP1	RAB7A	0.782653	0.990256
									BLK	0.0636746	0.999963		BLK	0.137863	0.99985											G7PIP6	ALDH2	0.681052	0.987681		G7PIP6	ALDH2	0.551278	0.982258
									BLM	0.101058	0.999963		BLM	0.0377226	0.99985											G7PIP7	NAA25	0.46035	0.987681		G7PIP7	NAA25	0.420148	0.960596
									BLMH	0.1614	0.999963		BLMH	0.0988748	0.99985											G7PIQ1	RPL6	0.797902	0.987681		G7PIQ1	RPL6	0.850596	0.998578
									BLNK	0.249398	0.999963		BLNK	0.0764233	0.99985											G7PIQ2	PTPN11	0.895362	0.987681		G7PIQ2	PTPN11	0.326775	0.960596
									BLOC1S1	0.392398	0.999963		BLOC1S1	0.889549	0.99985											G7PIQ5	OAS2	0.656449	0.987681		G7PIQ5	OAS2	0.618731	0.987656
									BLOC1S2	0.348233	0.999963		BLOC1S2	0.283483	0.99985											G7PIT7	GCN1	0.219716	0.987681		G7PIT7	GCN1	0.446195	0.960596
									BLOC1S3	0.929528	0.999963		BLOC1S3	0.350929	0.99985											G7PIU7	SHMT2	0.830492	0.987681		G7PIU7	SHMT2	0.585654	0.987656
									BLOC1S4	0.513678	0.999963		BLOC1S4	0.320521	0.99985											G7PIV3	MARS	0.369253	0.987681		G7PIV3	MARS	0.468263	0.964551
									BLOC1S5	0.616699	0.999963		BLOC1S5	0.202595	0.99985											G7PIV8	PIP4K2A	0.331682	0.987681		G7PIV8	PIP4K2A	0.235992	0.960596
									BLOC1S6	0.61091	0.999963		BLOC1S6	0.64467	0.99985											G7PIX1	TSFM	0.827798	0.987681		G7PIX1	TSFM	0.768021	0.989933
									BLVRA	0.703586	0.999963		BLVRA	0.935447	0.99985											G7PIX8	USP15	0.786386	0.987681		G7PIX8	USP15	0.251175	0.960596
									BLVRB	0.367388	0.999963		BLVRB	0.150923	0.99985											G7PIX9	MON2	0.410548	0.987681		G7PIX9	MON2	0.197945	0.960596
									BLZF1	0.629498	0.999963		BLZF1	0.442297	0.99985											G7PIY3	XPOT	0.159975	0.987681		G7PIY3	XPOT	0.999088	0.999706
									BMF	0.606375	0.999963		BMF	0.205651	0.99985											G7PIY4	TBK1	0.204814	0.987681		G7PIY4	TBK1	0.324973	0.960596
									BMI1	0.664733	0.999963		BMI1	0.983927	0.99985											G7PIY5	GNS	0.874276	0.987681		G7PIY5	GNS	0.820292	0.996618
									BMP1	0.942954	0.999963		BMP1	0.925654	0.99985											G7PIZ6	EEFSEC	0.702397	0.987681		G7PIZ6	EEFSEC	0.686789	0.987656
									BMP2	0.264418	0.999963		BMP2	0.249539	0.99985											G7PIZ7	SEC61A1	0.702947	0.987681		G7PIZ7	SEC61A1	0.658045	0.987656
									BMP2K	0.132647	0.999963		BMP2K	0.615039	0.99985											G7PIZ9	MCM2	0.43758	0.987681		G7PIZ9	MCM2	0.259798	0.960596
									BMP3	0.969268	0.999963		BMP3	0.552053	0.99985											G7PJ05	TMTC3	0.26386	0.987681		G7PJ05	TMTC3	0.346046	0.960596
									BMP4	0.566701	0.999963		BMP4	0.535767	0.99985											G7PJ09	ATP2B1	0.0776875	0.987681		G7PJ09	ATP2B1	0.024834	0.960596
									BMP5	0.179266	0.999963		BMP5	0.416981	0.99985											G7PJ20	EEA1	0.302058	0.987681		G7PJ20	EEA1	0.230224	0.960596
									BMP6	0.442013	0.999963		BMP6	0.0307241	0.99985											G7PJ29	METAP2	0.90031	0.987681		G7PJ29	METAP2	0.882332	0.998578
									BMP7	0.836964	0.999963		BMP7	0.614355	0.99985											G7PJ36	LTA4H	0.841295	0.987681		G7PJ36	LTA4H	0.981709	0.999192
									BMP8B	0.1683	0.999963		BMP8B	0.124536	0.99985											G7PJ42	TMPO	0.0867901	0.987681		G7PJ42	TMPO	0.675378	0.987656
									BMPR1A	0.913512	0.999963		BMPR1A	0.774368	0.99985											G7PJ48	COQ5	0.0173625	0.987681		G7PJ48	COQ5	0.247141	0.960596
									BMPR2	0.959515	0.999963		BMPR2	0.815154	0.99985											G7PJ53	MLEC	0.317764	0.987681		G7PJ53	MLEC	0.625794	0.987656
									BMS1	0.995746	0.999963		BMS1	0.943679	0.99985											G7PJ55	ACADS	0.0289284	0.987681		G7PJ55	ACADS	0.102297	0.960596
									BMX	0.350374	0.999963		BMX	0.599287	0.99985											G7PJ60	OASL	0.409431	0.987681		G7PJ60	OASL	0.604346	0.987656
									BNC2	0.498271	0.999963		BNC2	0.746792	0.99985											G7PJ73	PSMD9	0.554281	0.987681		G7PJ73	PSMD9	0.00623718	0.785955
									BNIP1	0.851361	0.999963		BNIP1	0.231324	0.99985											G7PJ82	CLIP1	0.360403	0.987681		G7PJ82	CLIP1	0.952866	0.998578
									BNIP2	0.484708	0.999963		BNIP2	0.0808483	0.99985											G7PJ89	HIP1R	0.240189	0.987681		G7PJ89	HIP1R	0.0635675	0.960596
									BNIP3	0.947829	0.999963		BNIP3	0.773531	0.99985											G7PJ98	APAF1	0.389116	0.987681		G7PJ98	APAF1	0.412709	0.960596
									BNIP3L	0.984863	0.999963		BNIP3L	0.590701	0.99985											G7PJA8	ARL1	0.612641	0.987681		G7PJA8	ARL1	0.816068	0.996494
									BNIPL	0.0860065	0.999963		BNIPL	0.166647	0.99985											G7PJD6	TXNRD1	0.318056	0.987681		G7PJD6	TXNRD1	0.243272	0.960596
									BOC	0.675064	0.999963		BOC	0.821156	0.99985											G7PJE1	WASHC4	0.0773428	0.987681		G7PJE1	WASHC4	0.399768	0.960596
									BOD1	0.100742	0.999963		BOD1	0.675472	0.99985											G7PJE5	CKAP4	0.188391	0.987681		G7PJE5	CKAP4	0.89933	0.998578
									BOD1L1	0.726764	0.999963		BOD1L1	0.194307	0.99985											G7PJF7	BRI3BP	0.227141	0.987681		G7PJF7	BRI3BP	0.0473152	0.960596
									BOK	0.618883	0.999963		BOK	0.758349	0.99985											G7PJI1	PGAM5	0.332431	0.987681		G7PJI1	PGAM5	0.275534	0.960596
									BOLA1	0.463316	0.999963		BOLA1	0.39288	0.99985											G7PJI3	GOLGA3	0.249345	0.987681		G7PJI3	GOLGA3	0.563579	0.982258
									BOLA2B	0.990739	0.999963		BOLA2B	0.395136	0.99985											G7PJJ8	ERC1	0.586314	0.987681		G7PJJ8	ERC1	0.363698	0.960596
									BOLA3	0.491776	0.999963		BOLA3	0.46977	0.99985											G7PJM2	NDUFA9	0.0413604	0.987681		G7PJM2	NDUFA9	0.294076	0.960596
									BOP1	0.372953	0.999963		BOP1	0.334519	0.99985											G7PJM6	CD9	0.0120596	0.987681		G7PJM6	CD9	0.133429	0.960596
									BORA	0.300417	0.999963		BORA	0.455615	0.99985											G7PJN0	COPS7A	0.762229	0.987681		G7PJN0	COPS7A	0.629357	0.987656
									BORCS5	0.390852	0.999963		BORCS5	0.72843	0.99985											G7PJN7	USP5	0.650118	0.987681		G7PJN7	USP5	0.948142	0.998578
									BORCS6	0.954325	0.999963		BORCS6	0.988622	0.99985											G7PJP1	PHB2	0.101667	0.987681		G7PJP1	PHB2	0.177931	0.960596
									BORCS7	0.97941	0.999963		BORCS7	0.826433	0.99985											G7PJP3	LPCAT3	0.561447	0.987681		G7PJP3	LPCAT3	0.685341	0.987656
									BPGM	0.870319	0.999963		BPGM	0.224382	0.99985											G7PJR3	M6PR	0.574224	0.987681		G7PJR3	M6PR	0.658701	0.987656
									BPHL	0.426774	0.999963		BPHL	0.00906862	0.99985											G7PJR5	A2M	0.0372453	0.987681		G7PJR5	A2M	0.296444	0.960596
									BPNT1	0.239495	0.999963		BPNT1	0.660045	0.99985											G7PJR6	PZP	0.19082	0.987681		G7PJR6	PZP	0.189524	0.960596
									BPTF	0.279395	0.999963		BPTF	0.0491615	0.99985											G7PJU1	YBX3	0.227902	0.987681		G7PJU1	YBX3	0.837954	0.998578
									BRAF	0.872087	0.999963		BRAF	0.392155	0.99985											G7PJW7	HEBP1	0.788481	0.987681		G7PJW7	HEBP1	0.14097	0.960596
									BRAP	0.637009	0.999963		BRAP	0.79562	0.99985											G7PJX4	PLBD1	0.271118	0.987681		G7PJX4	PLBD1	0.152816	0.960596
									BRAT1	0.545489	0.999963		BRAT1	0.506576	0.99985											G7PJY3	ARHGDIB	0.698553	0.987681		G7PJY3	ARHGDIB	0.0919298	0.960596
									BRCA1	0.327879	0.999963		BRCA1	0.690636	0.99985											G7PJY7	EPS8	0.800995	0.987681		G7PJY7	EPS8	0.505633	0.980884
									BRCC3	0.719445	0.999963		BRCC3	0.651461	0.99985											G7PJY8	DERA	0.503149	0.987681		G7PJY8	DERA	0.988283	0.999192
									BRD1	0.672327	0.999963		BRD1	0.198423	0.99985											G7PJZ4	DNAJC8	0.836251	0.987681		G7PJZ4	DNAJC8	0.0216511	0.960596
									BRD2	0.526947	0.999963		BRD2	0.400863	0.99985											G7PK00	PDE3A	0.352521	0.987681		G7PK00	PDE3A	0.312635	0.960596
									BRD3	0.828314	0.999963		BRD3	0.275839	0.99985											G7PK07	RECQL	0.721452	0.987681		G7PK07	RECQL	0.251203	0.960596
									BRD4	0.426346	0.999963		BRD4	0.0824557	0.99985											G7PK15	BCAT1	0.939029	0.992647		G7PK15	BCAT1	0.899997	0.998578
									BRD7	0.405376	0.999963		BRD7	0.625326	0.99985											G7PK24	SSPN	0.214729	0.987681		G7PK24	SSPN	0.0452141	0.960596
									BRD8	0.986693	0.999963		BRD8	0.678475	0.99985											G7PK25	ITPR3	0.37518	0.987681		G7PK25	ITPR3	0.609665	0.987656
									BRD9	0.966183	0.999963		BRD9	0.37786	0.99985											G7PK27	STK38L	0.380056	0.987681		G7PK27	STK38L	0.987205	0.999192
									BRE	0.720402	0.999963		BRE	0.938565	0.99985											G7PK48	DNPEP	0.21799	0.987681		G7PK48	DNPEP	0.122468	0.960596
									BRF1	0.283458	0.999963		BRF1	0.691174	0.99985											G7PK64	ACSL3	0.86895	0.987681		G7PK64	ACSL3	0.691208	0.987656
									BRF2	0.201697	0.999963		BRF2	0.0997404	0.99985											G7PK69	MRPL44	0.945313	0.992647		G7PK69	MRPL44	0.811183	0.996453
									BRI3	0.603687	0.999963		BRI3	0.800051	0.99985											G7PK72	CUL3	0.0805405	0.987681		G7PK72	CUL3	0.10551	0.960596
									BRI3BP	0.49518	0.999963		BRI3BP	0.763198	0.99985											G7PK88	TRIP12	0.234956	0.987681		G7PK88	TRIP12	0.300323	0.960596
									BRIX1	0.759011	0.999963		BRIX1	0.351162	0.99985											G7PK94	CAB39	0.049052	0.987681		G7PK94	CAB39	0.0549843	0.960596
									BRK1	0.435958	0.999963		BRK1	0.51826	0.99985											G7PKB3	GIGYF2	0.424451	0.987681		G7PKB3	GIGYF2	0.569444	0.982258
									BRMS1	0.747046	0.999963		BRMS1	0.272682	0.99985											G7PKB7	INPP5D	0.69407	0.987681		G7PKB7	INPP5D	0.32796	0.960596
									BRMS1L	0.750426	0.999963		BRMS1L	0.969062	0.99985											G7PKB8	ATG16L1	0.651266	0.987681		G7PKB8	ATG16L1	0.991704	0.999603
									BROX	0.310362	0.999963		BROX	0.0870445	0.99985											G7PKD1	COPS8	0.31642	0.987681		G7PKD1	COPS8	0.653655	0.987656
									BRPF1	0.221905	0.999963		BRPF1	0.492284	0.99985											G7PKD2	COL6A3	0.478986	0.987681		G7PKD2	COL6A3	0.742513	0.987918
									BRPF3	0.548618	0.999963		BRPF3	0.727244	0.99985											G7PKE7	ILKAP	0.635811	0.987681		G7PKE7	ILKAP	0.303886	0.960596
									BRSK1	0.710156	0.999963		BRSK1	0.905765	0.99985											G7PKH4	SEPTIN2	0.970199	0.993496		G7PKH4	SEPTIN2	0.54949	0.982258
									BRWD1	0.696056	0.999963		BRWD1	0.23141	0.99985											G7PKI0	DTYMK	0.325005	0.987681		G7PKI0	DTYMK	0.746668	0.987918
									BRWD3	0.424443	0.999963		BRWD3	0.398835	0.99985											G7PKK4	NMI	0.25338	0.987681		G7PKK4	NMI	0.160493	0.960596
									BSCL2	0.435013	0.999963		BSCL2	0.776214	0.99985											G7PKL2	PRPF40A	0.190573	0.987681		G7PKL2	PRPF40A	0.568373	0.982258
									BSDC1	0.644012	0.999963		BSDC1	0.562904	0.99985											G7PKN7	PSMD14	0.276048	0.987681		G7PKN7	PSMD14	0.0357687	0.960596
									BSG	0.0603498	0.999963		BSG	0.263112	0.99985											G7PKP0	DPP4	0.0348023	0.987681		G7PKP0	DPP4	0.145428	0.960596
									BSPRY	0.422329	0.999963		BSPRY	0.682589	0.99985											G7PKQ2	GALNT3	0.905258	0.987681		G7PKQ2	GALNT3	0.300511	0.960596
									BST1	0.234797	0.999963		BST1	0.614365	0.99985											G7PKQ6	SCN7A	0.449366	0.987681		G7PKQ6	SCN7A	0.0529331	0.960596
									BST2	0.963386	0.999963		BST2	0.716878	0.99985											G7PKQ9	STK39	0.852772	0.987681		G7PKQ9	STK39	0.0358864	0.960596
									BTAF1	0.560834	0.999963		BTAF1	0.0937576	0.99985											G7PKR5	DHRS9	0.0261146	0.987681		G7PKR5	DHRS9	0.123009	0.960596
									BTBD1	0.552873	0.999963		BTBD1	0.898597	0.99985											G7PKT5	CYBRD1	0.283644	0.987681		G7PKT5	CYBRD1	0.316345	0.960596
									BTBD10	0.456925	0.999963		BTBD10	0.813895	0.99985											G7PKT6	DYNC1I2	0.532437	0.987681		G7PKT6	DYNC1I2	0.395851	0.960596
									BTBD2	0.787209	0.999963		BTBD2	0.772696	0.99985											G7PKT7	SLC25A12	0.817326	0.987681		G7PKT7	SLC25A12	0.888798	0.998578
									BTBD3	0.0663906	0.999963		BTBD3	0.0673022	0.99985											G7PKU2	ITGA6	0.295848	0.987681		G7PKU2	ITGA6	0.348005	0.960596
									BTBD6	0.465836	0.999963		BTBD6	0.944938	0.99985											G7PKU5	MAP3K20	0.840759	0.987681		G7PKU5	MAP3K20	0.791982	0.991799
									BTBD7	0.998993	0.999963		BTBD7	0.838475	0.99985											G7PKV7	LSM12	0.592732	0.987681		G7PKV7	LSM12	0.469346	0.964551
									BTBD9	0.724172	0.999963		BTBD9	0.480303	0.99985											G7PKV9	LNPK	0.439414	0.987681		G7PKV9	LNPK	0.581443	0.987222
									BTC	0.760239	0.999963		BTC	0.703734	0.99985											G7PKW8	MTX2	0.940495	0.992647		G7PKW8	MTX2	0.578644	0.984675
									BTD	0.747273	0.999963		BTD	0.143088	0.99985											G7PKX0	HNRNPA3	0.816625	0.987681		G7PKX0	HNRNPA3	0.857775	0.998578
									BTF3	0.504703	0.999963		BTF3	0.00477857	0.99985											G7PKX3	AGPS	0.858563	0.987681		G7PKX3	AGPS	0.557632	0.982258
									BTF3L4	0.747173	0.999963		BTF3L4	0.834795	0.99985											G7PKZ0	DNAJC10	0.128818	0.987681		G7PKZ0	DNAJC10	0.242406	0.960596
									BTG1	0.432788	0.999963		BTG1	0.275299	0.99985											G7PKZ2	NCKAP1	0.00654718	0.987681		G7PKZ2	NCKAP1	0.0684451	0.960596
									BTG2	0.47429	0.999963		BTG2	0.530696	0.99985											G7PKZ9	ITGAV	0.598751	0.987681		G7PKZ9	ITGAV	0.600976	0.987656
									BTG3	0.806417	0.999963		BTG3	0.652059	0.99985											G7PL18	INPP1	0.154176	0.987681		G7PL18	INPP1	0.0135196	0.878094
									BTK	0.110646	0.999963		BTK	0.332593	0.99985											G7PL23	STAT1	0.677081	0.987681		G7PL23	STAT1	0.18357	0.960596
									BTLA	0.662519	0.999963		BTLA	0.238778	0.99985											G7PL24	MYO1B	0.942742	0.992647		G7PL24	MYO1B	0.6184	0.987656
									BTN2A2	0.217987	0.999963		BTN2A2	0.63606	0.99985											G7PL26	CAVIN2	0.421723	0.987681		G7PL26	CAVIN2	0.345617	0.960596
									BTN3A1	0.546706	0.999963		BTN3A1	0.654109	0.99985											G7PL37	ANKRD44	0.56454	0.987681		G7PL37	ANKRD44	0.29152	0.960596
									BTN3A2	0.924984	0.999963		BTN3A2	0.933494	0.99985											G7PL38	SF3B1	0.250958	0.987681		G7PL38	SF3B1	0.283874	0.960596
									BTNL3	0.393653	0.999963		BTNL3	0.00552083	0.99985											G7PL47	SATB2	0.556651	0.987681		G7PL47	SATB2	0.398813	0.960596
									BTNL8	0.367037	0.999963		BTNL8	0.174837	0.99985											G7PL51	MAIP1	0.44275	0.987681		G7PL51	MAIP1	0.50264	0.980884
									BTNL9	0.789148	0.999963		BTNL9	0.801255	0.99985											G7PL59	PPIL3	0.966984	0.993496		G7PL59	PPIL3	0.418141	0.960596
									BTRC	0.856993	0.999963		BTRC	0.730852	0.99985											G7PL91	NRP2	0.97071	0.993496		G7PL91	NRP2	0.965437	0.998627
									BUB1	0.228263	0.999963		BUB1	0.376791	0.99985											G7PLB1	IDH1	0.460714	0.987681		G7PLB1	IDH1	0.888468	0.998578
									BUB1B	0.206573	0.999963		BUB1B	0.299083	0.99985											G7PLC1	LANCL1	0.701423	0.987681		G7PLC1	LANCL1	0.405423	0.960596
									BUB3	0.227751	0.999963		BUB3	0.0650312	0.99985											G7PLD3	ATIC	0.249149	0.987681		G7PLD3	ATIC	0.867291	0.998578
									BUD13	0.882394	0.999963		BUD13	0.40047	0.99985											G7PLD4	FN1	0.767303	0.987681		G7PLD4	FN1	0.832801	0.998578
									BUD31	0.48457	0.999963		BUD31	0.79724	0.99985											G7PLD6	PECR	0.339468	0.987681		G7PLD6	PECR	0.0868134	0.960596
									BVES	0.883321	0.999963		BVES	0.839435	0.99985											G7PLD8	XRCC5	0.238067	0.987681		G7PLD8	XRCC5	0.128935	0.960596
									BYSL	0.0583049	0.999963		BYSL	0.0291977	0.99985											G7PLE1	RPL37A	0.311072	0.987681		G7PLE1	RPL37A	0.675399	0.987656
									BZRAP1	0.231322	0.999963		BZRAP1	0.828866	0.99985											G7PLE9	ARPC2	0.573733	0.987681		G7PLE9	ARPC2	0.214553	0.960596
									BZW1	0.237075	0.999963		BZW1	0.618681	0.99985											G7PLF6	VIL1	0.507096	0.987681		G7PLF6	VIL1	0.164327	0.960596
									BZW2	0.771842	0.999963		BZW2	0.642471	0.99985											G7PLG0	CYP27A1	0.954267	0.993496		G7PLG0	CYP27A1	0.542972	0.982258
									C10H20orf194	0.487182	0.999963		C10H20orf194	0.760211	0.99985											G7PLH3	UGGT1	0.518865	0.987681		G7PLH3	UGGT1	0.299762	0.960596
									C10H20orf196	0.969763	0.999963		C10H20orf196	0.348189	0.99985											G7PLI3	ACP1	0.173109	0.987681		G7PLI3	ACP1	0.772184	0.989933
									C10H20orf24	0.888249	0.999963		C10H20orf24	0.344307	0.99985											G7PLJ3	TRAPPC12	0.688884	0.987681		G7PLJ3	TRAPPC12	0.131065	0.960596
									C10H20orf27	0.122525	0.999963		C10H20orf27	0.626338	0.99985											G7PLK4	IAH1	0.991043	0.997689		G7PLK4	IAH1	0.444982	0.960596
									C10H22orf23	0.614997	0.999963		C10H22orf23	0.824233	0.99985											G7PLL1	HPCA	0.614557	0.987681		G7PLL1	HPCA	0.0530932	0.960596
									C10H22orf29	0.622184	0.999963		C10H22orf29	0.0888375	0.99985											G7PLL6	PDIA6	0.725506	0.987681		G7PLL6	PDIA6	0.845901	0.998578
									C10H22orf39	0.66723	0.999963		C10H22orf39	0.753761	0.99985											G7PLM0	ROCK2	0.454658	0.987681		G7PLM0	ROCK2	0.309226	0.960596
									C11H12orf10	0.121206	0.999963		C11H12orf10	0.433666	0.99985											G7PLM6	NBAS	0.426933	0.987681		G7PLM6	NBAS	0.586153	0.987656
									C11H12orf29	0.49751	0.999963		C11H12orf29	0.520006	0.99985											G7PLM7	DDX1	0.748867	0.987681		G7PLM7	DDX1	0.985639	0.999192
									C11H12orf4	0.89783	0.999963		C11H12orf4	0.46634	0.99985											G7PLN0	FAM49A	0.841392	0.987681		G7PLN0	FAM49A	0.535238	0.982258
									C11H12orf43	0.297278	0.999963		C11H12orf43	0.445494	0.99985											G7PLP8	HS1BP3	0.258588	0.987681		G7PLP8	HS1BP3	0.674145	0.987656
									C11H12orf45	0.580437	0.999963		C11H12orf45	0.580886	0.99985											G7PLQ1	APOB	0.0965945	0.987681		G7PLQ1	APOB	0.481193	0.968326
									C11H12orf49	0.366282	0.999963		C11H12orf49	0.286329	0.99985											G7PLR0	SF3B6	0.196708	0.987681		G7PLR0	SF3B6	0.363186	0.960596
									C11H12orf57	0.494007	0.999963		C11H12orf57	0.628389	0.99985											G7PLR4	ITSN2	0.0383096	0.987681		G7PLR4	ITSN2	0.0828358	0.960596
									C11H12orf65	0.11647	0.999963		C11H12orf65	0.657224	0.99985											G7PLS1	LOC102130769	0.402946	0.987681		G7PLS1	LOC102130769	0.795443	0.992075
									C11H12orf66	0.613197	0.999963		C11H12orf66	0.816536	0.99985											G7PLT1	RAB10	0.3427	0.987681		G7PLT1	RAB10	0.186584	0.960596
									C11H12orf73	0.780026	0.999963		C11H12orf73	0.503684	0.99985											G7PLT4	HADHA	0.0390756	0.987681		G7PLT4	HADHA	0.200204	0.960596
									C11H12orf75	0.467524	0.999963		C11H12orf75	0.556525	0.99985											G7PLU7	EMILIN1	0.249888	0.987681		G7PLU7	EMILIN1	0.732396	0.987918
									C12H2orf47	0.125256	0.999963		C12H2orf47	0.389417	0.99985											G7PLV5	CAD	0.397366	0.987681		G7PLV5	CAD	0.455666	0.963592
									C12H2orf54	0.13737	0.999963		C12H2orf54	0.663921	0.99985											G7PLW1	EIF2B4	0.244503	0.987681		G7PLW1	EIF2B4	0.467632	0.964551
									C12H2orf69	0.123831	0.999963		C12H2orf69	0.18597	0.99985											G7PLX7	RBKS	0.139611	0.987681		G7PLX7	RBKS	0.0251511	0.960596
									C12H2orf76	0.231245	0.999963		C12H2orf76	0.177252	0.99985											G7PLY0	PPP1CB	0.713442	0.987681		G7PLY0	PPP1CB	0.694947	0.987656
									C12H2orf88	0.0777556	0.999963		C12H2orf88	0.47498	0.99985											G7PLZ0	LCLAT1	0.175312	0.987681		G7PLZ0	LCLAT1	0.534683	0.982258
									C13H2orf15	0.35213	0.999963		C13H2orf15	0.570131	0.99985											G7PM00	BIRC6	0.285146	0.987681		G7PM00	BIRC6	0.355942	0.960596
									C13H2orf40	0.443069	0.999963		C13H2orf40	0.456547	0.99985											G7PM04	FAM98A	0.786232	0.987681		G7PM04	FAM98A	0.740458	0.987918
									C13H2orf42	0.418984	0.999963		C13H2orf42	0.487307	0.99985											G7PM19	GALM	0.362304	0.987681		G7PM19	GALM	0.882534	0.998578
									C13H2orf44	0.670123	0.999963		C13H2orf44	0.553825	0.99985											G7PM32	EML4	0.0995376	0.987681		G7PM32	EML4	0.104617	0.960596
									C13H2orf49	0.586624	0.999963		C13H2orf49	0.925425	0.99985											G7PM36	HAAO	0.0873697	0.987681		G7PM36	HAAO	0.178921	0.960596
									C13H2orf68	0.221362	0.999963		C13H2orf68	0.225572	0.99985											G7PM42	LRPPRC	0.843082	0.987681		G7PM42	LRPPRC	0.66558	0.987656
									C13H2orf81	0.318613	0.999963		C13H2orf81	0.111837	0.99985											G7PM43	PPM1B	0.778847	0.987681		G7PM43	PPM1B	0.667724	0.987656
									C14H11orf1	0.482451	0.999963		C14H11orf1	0.00858075	0.99985											G7PM59	EPCAM	0.297037	0.987681		G7PM59	EPCAM	0.370756	0.960596
									C14H11orf24	0.917372	0.999963		C14H11orf24	0.151379	0.99985											G7PM60	MSH2	0.487253	0.987681		G7PM60	MSH2	0.556342	0.982258
									C14H11orf31	0.596543	0.999963		C14H11orf31	0.651869	0.99985											G7PM63	MSH6	0.26907	0.987681		G7PM63	MSH6	0.459648	0.964164
									C14H11orf49	0.81233	0.999963		C14H11orf49	0.893783	0.99985											G7PM66	PPP1R21	0.106452	0.987681		G7PM66	PPP1R21	0.33944	0.960596
									C14H11orf52	0.0362551	0.999963		C14H11orf52	0.241629	0.99985											G7PM68	STON1	0.569496	0.987681		G7PM68	STON1	0.959799	0.998627
									C14H11orf54	0.250788	0.999963		C14H11orf54	0.781713	0.99985											G7PM73	ERLEC1	0.901325	0.987681		G7PM73	ERLEC1	0.407704	0.960596
									C14H11orf57	0.828256	0.999963		C14H11orf57	0.022014	0.99985											G7PM75	PSME4	0.225264	0.987681		G7PM75	PSME4	0.970169	0.999192
									C14H11orf58	0.380162	0.999963		C14H11orf58	0.90388	0.99985											G7PM78	SPTBN1	0.689702	0.987681		G7PM78	SPTBN1	0.173356	0.960596
									C14H11orf68	0.64825	0.999963		C14H11orf68	0.623385	0.99985											G7PM88	PNPT1	0.688395	0.987681		G7PM88	PNPT1	0.274969	0.960596
									C14H11orf71	0.11891	0.999963		C14H11orf71	0.191054	0.99985											G7PMA3	XPO1	0.0921095	0.987681		G7PMA3	XPO1	0.189857	0.960596
									C14H11orf73	0.217888	0.999963		C14H11orf73	0.644596	0.99985											G7PMB2	MDH1	0.313341	0.987681		G7PMB2	MDH1	0.179286	0.960596
									C14H11orf74	0.30139	0.999963		C14H11orf74	0.270326	0.99985											G7PMB3	UGP2	0.493931	0.987681		G7PMB3	UGP2	0.295768	0.960596
									C14H11orf80	0.830734	0.999963		C14H11orf80	0.43441	0.99985											G7PMD2	ARHGAP25	0.204573	0.987681		G7PMD2	ARHGAP25	0.36839	0.960596
									C14H11orf84	0.73563	0.999963		C14H11orf84	0.647478	0.99985											G7PMD7	GFPT2	0.819909	0.987681		G7PMD7	GFPT2	0.596786	0.987656
									C14H11orf91	0.985398	0.999963		C14H11orf91	0.325244	0.99985											G7PMD8	NFU1	0.214814	0.987681		G7PMD8	NFU1	0.00606215	0.785367
									C14H11orf95	0.837348	0.999963		C14H11orf95	0.981212	0.99985											G7PME0	AAK1	0.249381	0.987681		G7PME0	AAK1	0.456724	0.964164
									C14H11orf96	0.533797	0.999963		C14H11orf96	0.378818	0.99985											G7PME1	ANXA4	0.817681	0.987681		G7PME1	ANXA4	0.357015	0.960596
									C14H11orf97	0.434156	0.999963		C14H11orf97	0.649963	0.99985											G7PME6	PCBP1	0.174646	0.987681		G7PME6	PCBP1	0.0827141	0.960596
									C15H9orf114	0.596158	0.999963		C15H9orf114	0.724051	0.99985											G7PMF0	PCYOX1	0.582297	0.987681		G7PMF0	PCYOX1	0.210137	0.960596
									C15H9orf116	0.243594	0.999963		C15H9orf116	0.461456	0.99985											G7PMG1	NAGK	0.625207	0.987681		G7PMG1	NAGK	0.188151	0.960596
									C15H9orf142	0.326887	0.999963		C15H9orf142	0.598036	0.99985											G7PMG5	ZNF638	0.858698	0.987681		G7PMG5	ZNF638	0.141964	0.960596
									C15H9orf152	0.673269	0.999963		C15H9orf152	0.966919	0.99985											G7PMG6	DYSF	0.589221	0.987681		G7PMG6	DYSF	0.424433	0.960596
									C15H9orf16	0.915692	0.999963		C15H9orf16	0.838924	0.99985											G7PMG7	EXOC6B	0.729964	0.987681		G7PMG7	EXOC6B	0.316165	0.960596
									C15H9orf172	0.615069	0.999963		C15H9orf172	0.961551	0.99985											G7PMG9	SPR	0.925739	0.989826		G7PMG9	SPR	0.56381	0.982258
									C15H9orf3	0.251965	0.999963		C15H9orf3	0.659755	0.99985											G7PMH5	CCT7	0.134576	0.987681		G7PMH5	CCT7	0.521097	0.982258
									C15H9orf40	0.0440185	0.999963		C15H9orf40	0.52211	0.99985											G7PMI1	STAMBP	0.0820194	0.987681		G7PMI1	STAMBP	0.559028	0.982258
									C15H9orf64	0.300607	0.999963		C15H9orf64	0.226121	0.99985											G7PMI2	ACTG2	0.840499	0.987681		G7PMI2	ACTG2	0.932804	0.998578
									C15H9orf69	0.157424	0.999963		C15H9orf69	0.23871	0.99985											G7PMI9	DCTN1	0.567492	0.987681		G7PMI9	DCTN1	0.728794	0.987918
									C15H9orf72	0.944552	0.999963		C15H9orf72	0.290278	0.99985											G7PMJ4	MOGS	0.208567	0.987681		G7PMJ4	MOGS	0.365397	0.960596
									C15H9orf78	0.766618	0.999963		C15H9orf78	0.831386	0.99985											G7PMK1	AUP1	0.551003	0.987681		G7PMK1	AUP1	0.375297	0.960596
									C15H9orf85	0.0944044	0.999963		C15H9orf85	0.574709	0.99985											G7PMK2	HTRA2	0.66031	0.987681		G7PMK2	HTRA2	0.510635	0.982258
									C15H9orf9	0.410375	0.999963		C15H9orf9	0.909709	0.99985											G7PML1	CTNNA2	0.441768	0.987681		G7PML1	CTNNA2	0.317217	0.960596
									C15H9orf91	0.252899	0.999963		C15H9orf91	0.681535	0.99985											G7PMM0	CAPG	0.0888516	0.987681		G7PMM0	CAPG	0.199504	0.960596
									C16H17orf100	0.810499	0.999963		C16H17orf100	0.105299	0.99985											G7PMN7	FABP1	0.270572	0.987681		G7PMN7	FABP1	0.151531	0.960596
									C16H17orf51	0.377185	0.999963		C16H17orf51	0.425115	0.99985											G7PMP7	MRPS5	0.942817	0.992647		G7PMP7	MRPS5	0.709552	0.987656
									C16H17orf58	0.618671	0.999963		C16H17orf58	0.139757	0.99985											G7PMQ6	SNRNP200	0.375294	0.987681		G7PMQ6	SNRNP200	0.110515	0.960596
									C16H17orf62	0.791562	0.999963		C16H17orf62	0.893043	0.99985											G7PMR5	CNNM4	0.146902	0.987681		G7PMR5	CNNM4	0.262137	0.960596
									C16H17orf67	0.410933	0.999963		C16H17orf67	0.0690577	0.99985											G7PMS1	LOC102132790	0.0336126	0.987681		G7PMS1	LOC102132790	0.230494	0.960596
									C16H17orf75	0.928795	0.999963		C16H17orf75	0.766808	0.99985											G7PMS2	ACTR1B	0.645596	0.987681		G7PMS2	ACTR1B	0.961583	0.998627
									C16H17orf80	0.596428	0.999963		C16H17orf80	0.792081	0.99985											G7PMT4	EIF5B	0.911789	0.987708		G7PMT4	EIF5B	0.610007	0.987656
									C16H17orf89	0.0610208	0.999963		C16H17orf89	0.627902	0.99985											G7PMV4	MRPS9	0.460793	0.987681		G7PMV4	MRPS9	0.534406	0.982258
									C18H18orf21	0.599972	0.999963		C18H18orf21	0.77671	0.99985											G7PMV9	FHL2	0.341662	0.987681		G7PMV9	FHL2	0.496807	0.97714
									C18H18orf25	0.499743	0.999963		C18H18orf25	0.645049	0.99985											G7PMW0	NCK2	0.601269	0.987681		G7PMW0	NCK2	0.679153	0.987656
									C18H18orf32	0.653819	0.999963		C18H18orf32	0.529297	0.99985											G7PMX0	GCC2	0.965999	0.993496		G7PMX0	GCC2	0.339315	0.960596
									C18H18orf8	0.17421	0.999963		C18H18orf8	0.737164	0.99985											G7PMX1	LIMS1	0.861764	0.987681		G7PMX1	LIMS1	0.285236	0.960596
									C19H19orf12	0.17685	0.999963		C19H19orf12	0.149751	0.99985											G7PMX2	RANBP2	0.250698	0.987681		G7PMX2	RANBP2	0.138318	0.960596
									C19H19orf24	0.812777	0.999963		C19H19orf24	0.444446	0.99985											G7PN26	WASHC1	0.790027	0.987681		G7PN26	WASHC1	0.202096	0.960596
									C19H19orf25	0.718236	0.999963		C19H19orf25	0.0343336	0.99985											G7PN28	DARS	0.39632	0.987681		G7PN28	DARS	0.237174	0.960596
									C19H19orf33	0.746109	0.999963		C19H19orf33	0.547792	0.99985											G7PN29	MCM6	0.32983	0.987681		G7PN29	MCM6	0.163161	0.960596
									C19H19orf38	0.59306	0.999963		C19H19orf38	0.783431	0.99985											G7PN31	UBXN4	0.209858	0.987681		G7PN31	UBXN4	0.677744	0.987656
									C19H19orf43	0.0356897	0.999963		C19H19orf43	0.27874	0.99985											G7PN34	RAB3GAP1	0.901149	0.987681		G7PN34	RAB3GAP1	0.600029	0.987656
									C19H19orf44	0.577691	0.999963		C19H19orf44	0.878009	0.99985											G7PN44	DDX18	0.649337	0.987681		G7PN44	DDX18	0.435671	0.960596
									C19H19orf47	0.249199	0.999963		C19H19orf47	0.140844	0.99985											G7PN46	CCDC93	0.249666	0.987681		G7PN46	CCDC93	0.949613	0.998578
									C19H19orf48	0.774055	0.999963		C19H19orf48	0.969035	0.99985											G7PN52	DBI	0.519144	0.987681		G7PN52	DBI	0.105056	0.960596
									C19H19orf52	0.569948	0.999963		C19H19orf52	0.707161	0.99985											G7PN64	TSN	0.135823	0.987681		G7PN64	TSN	0.201929	0.960596
									C19H19orf54	0.94551	0.999963		C19H19orf54	0.45067	0.99985											G7PN69	ARHGEF17	0.880009	0.987681		G7PN69	ARHGEF17	0.907335	0.998578
									C19H19orf60	0.308883	0.999963		C19H19orf60	0.367316	0.99985											G7PN73	RAB6A	0.0991326	0.987681		G7PN73	RAB6A	0.16387	0.960596
									C19H19orf66	0.584977	0.999963		C19H19orf66	0.346418	0.99985											G7PN74	MRPL48	0.778656	0.987681		G7PN74	MRPL48	0.527507	0.982258
									C19H19orf68	0.106712	0.999963		C19H19orf68	0.396875	0.99985											G7PN82	PPME1	0.565056	0.987681		G7PN82	PPME1	0.831231	0.998578
									C19H19orf70	0.784173	0.999963		C19H19orf70	0.666966	0.99985											G7PN84	PGM2L1	0.206231	0.987681		G7PN84	PGM2L1	0.991163	0.999603
									C19H19orf71	0.412009	0.999963		C19H19orf71	0.574129	0.99985											G7PN98	SERPINH1	0.609313	0.987681		G7PN98	SERPINH1	0.282885	0.960596
									C19H19orf81	0.486909	0.999963		C19H19orf81	0.825648	0.99985											G7PNB2	AAMDC	0.916502	0.988376		G7PNB2	AAMDC	0.99411	0.999664
									C19H1orf109	0.978813	0.999963		C19H1orf109	0.789766	0.99985											G7PNC1	NARS2	0.342442	0.987681		G7PNC1	NARS2	0.157763	0.960596
									C1D	0.954235	0.999963		C1D	0.943115	0.99985											G7PNC6	PRCP	0.578651	0.987681		G7PNC6	PRCP	0.463652	0.964551
									C1GALT1	0.0510574	0.999963		C1GALT1	0.661487	0.99985											G7PND8	PICALM	0.202981	0.987681		G7PND8	PICALM	0.433369	0.960596
									C1GALT1C1	0.850108	0.999963		C1GALT1C1	0.939623	0.99985											G7PNE3	ME1	0.361393	0.987681		G7PNE3	ME1	0.342167	0.960596
									C1GALT1C1L	0.0221349	0.999963		C1GALT1C1L	0.12075	0.99985											G7PNI1	ENDOD1	0.110421	0.987681		G7PNI1	ENDOD1	0.506234	0.980884
									C1H1orf106	0.132731	0.999963		C1H1orf106	0.737911	0.99985											G7PNN3	RNH1	0.811575	0.987681		G7PNN3	RNH1	0.635467	0.987656
									C1H1orf112	0.495742	0.999963		C1H1orf112	0.844476	0.99985											G7PNP3	CD151	0.1067	0.987681		G7PNP3	CD151	0.297287	0.960596
									C1H1orf115	0.426378	0.999963		C1H1orf115	0.425485	0.99985											G7PNP6	CHID1	0.678831	0.987681		G7PNP6	CHID1	0.65036	0.987656
									C1H1orf116	0.132359	0.999963		C1H1orf116	0.788058	0.99985											G7PNP7	AP2A2	0.228373	0.987681		G7PNP7	AP2A2	0.545139	0.982258
									C1H1orf122	0.0964939	0.999963		C1H1orf122	0.750435	0.99985											G7PNP8	AASDHPPT	0.493212	0.987681		G7PNP8	AASDHPPT	0.961815	0.998627
									C1H1orf123	0.690631	0.999963		C1H1orf123	0.744898	0.99985											G7PNQ7	CUL5	0.787877	0.987681		G7PNQ7	CUL5	0.743133	0.987918
									C1H1orf127	0.638375	0.999963		C1H1orf127	0.425391	0.99985											G7PNQ8	ACAT1	0.712041	0.987681		G7PNQ8	ACAT1	0.906605	0.998578
									C1H1orf131	0.29162	0.999963		C1H1orf131	0.872199	0.99985											G7PNS5	ALG9	0.737768	0.987681		G7PNS5	ALG9	0.61128	0.987656
									C1H1orf159	0.748027	0.999963		C1H1orf159	0.0722752	0.99985											G7PNT2	DLAT	0.208114	0.987681		G7PNT2	DLAT	0.274591	0.960596
									C1H1orf162	0.303225	0.999963		C1H1orf162	0.93269	0.99985											G7PNU2	NCAM1	0.199577	0.987681		G7PNU2	NCAM1	0.56937	0.982258
									C1H1orf174	0.860613	0.999963		C1H1orf174	0.954834	0.99985											G7PNU6	ZW10	0.443097	0.987681		G7PNU6	ZW10	0.908812	0.998578
									C1H1orf198	0.310883	0.999963		C1H1orf198	0.392972	0.99985											G7PNV0	MUC2	0.839811	0.987681		G7PNV0	MUC2	0.749345	0.987918
									C1H1orf21	0.19619	0.999963		C1H1orf21	0.903411	0.99985											G7PNV2	MUC2	0.837653	0.987681		G7PNV2	MUC2	0.72568	0.987918
									C1H1orf210	0.207457	0.999963		C1H1orf210	0.69625	0.99985											G7PNV6	MOB2	0.884953	0.987681		G7PNV6	MOB2	0.366881	0.960596
									C1H1orf216	0.113493	0.999963		C1H1orf216	0.944482	0.99985											G7PNW4	LSP1	0.0267308	0.987681		G7PNW4	LSP1	0.719888	0.987656
									C1H1orf226	0.927706	0.999963		C1H1orf226	0.945326	0.99985											G7PNY4	DHCR7	0.4305	0.987681		G7PNY4	DHCR7	0.777649	0.989933
									C1H1orf233	0.767355	0.999963		C1H1orf233	0.815016	0.99985											G7PP03	REXO2	0.878006	0.987681		G7PP03	REXO2	0.818266	0.996494
									C1H1orf27	0.334659	0.999963		C1H1orf27	0.46075	0.99985											G7PP04	NXPE2	0.216317	0.987681		G7PP04	NXPE2	0.546756	0.982258
									C1H1orf35	0.460497	0.999963		C1H1orf35	0.0409874	0.99985											G7PP07	CADM1	0.886227	0.987681		G7PP07	CADM1	0.0273726	0.960596
									C1H1orf43	0.931394	0.999963		C1H1orf43	0.941035	0.99985											G7PP09	ZPR1	0.845858	0.987681		G7PP09	ZPR1	0.500593	0.979645
									C1H1orf50	0.349827	0.999963		C1H1orf50	0.769816	0.99985											G7PP36	UBE4A	0.527994	0.987681		G7PP36	UBE4A	0.249566	0.960596
									C1H1orf52	0.898725	0.999963		C1H1orf52	0.727248	0.99985											G7PP44	TRAPPC4	0.94382	0.992647		G7PP44	TRAPPC4	0.507278	0.980884
									C1H1orf53	0.839824	0.999963		C1H1orf53	0.163375	0.99985											G7PP46	HYOU1	0.226727	0.987681		G7PP46	HYOU1	0.638434	0.987656
									C1H1orf54	0.274981	0.999963		C1H1orf54	0.0584742	0.99985											G7PP47	VPS11	0.18405	0.987681		G7PP47	VPS11	0.612708	0.987656
									C1H1orf74	0.648531	0.999963		C1H1orf74	0.716968	0.99985											G7PP48	HMBS	0.0936442	0.987681		G7PP48	HMBS	0.330267	0.960596
									C1H1orf95	0.837075	0.999963		C1H1orf95	0.769846	0.99985											G7PP51	CPT1A	0.0429801	0.987681		G7PP51	CPT1A	0.0225957	0.960596
									C1QA	0.775664	0.999963		C1QA	0.690804	0.99985											G7PP54	PPP6R3	0.385745	0.987681		G7PP54	PPP6R3	0.10162	0.960596
									C1QB	0.835687	0.999963		C1QB	0.605821	0.99985											G7PP62	ALDH3B1	0.705558	0.987681		G7PP62	ALDH3B1	0.934784	0.998578
									C1QBP	0.956543	0.999963		C1QBP	0.749987	0.99985											G7PP72	AIP	0.976645	0.993808		G7PP72	AIP	0.679419	0.987656
									C1QC	0.850914	0.999963		C1QC	0.72471	0.99985											G7PP75	CORO1B	0.481946	0.987681		G7PP75	CORO1B	0.260651	0.960596
									C1QL1	0.165621	0.999963		C1QL1	0.161063	0.99985											G7PP81	PC	0.759656	0.987681		G7PP81	PC	0.126246	0.960596
									C1QL3	0.712582	0.999963		C1QL3	0.587792	0.99985											G7PP85	RBM14	0.0671443	0.987681		G7PP85	RBM14	0.859547	0.998578
									C1QTNF1	0.906711	0.999963		C1QTNF1	0.6139	0.99985											G7PP94	MRPL11	0.57101	0.987681		G7PP94	MRPL11	0.774924	0.989933
									C1QTNF2	0.988427	0.999963		C1QTNF2	0.267025	0.99985											G7PPA5	NLRX1	0.110508	0.987681		G7PPA5	NLRX1	0.235672	0.960596
									C1QTNF3	0.630127	0.999963		C1QTNF3	0.735799	0.99985											G7PPA8	MCAM	0.821903	0.987681		G7PPA8	MCAM	0.879032	0.998578
									C1QTNF4	0.991049	0.999963		C1QTNF4	0.37818	0.99985											G7PPB4	THY1	0.904176	0.987681		G7PPB4	THY1	0.12168	0.960596
									C1QTNF5	0.182183	0.999963		C1QTNF5	0.763318	0.99985											G7PPC0	ARHGEF12	0.609595	0.987681		G7PPC0	ARHGEF12	0.102668	0.960596
									C1QTNF6	0.140174	0.999963		C1QTNF6	0.82029	0.99985											G7PPC5	SORL1	0.122146	0.987681		G7PPC5	SORL1	0.222714	0.960596
									C1QTNF7	0.628664	0.999963		C1QTNF7	0.0967107	0.99985											G7PPE4	VWA5A	0.304135	0.987681		G7PPE4	VWA5A	0.391933	0.960596
									C1QTNF9	0.958503	0.999963		C1QTNF9	0.958119	0.99985											G7PPF4	KLC2	0.361692	0.987681		G7PPF4	KLC2	0.341802	0.960596
									C1R	0.714341	0.999963		C1R	0.248557	0.99985											G7PPF6	SF3B2	0.510966	0.987681		G7PPF6	SF3B2	0.989097	0.999192
									C1RL	0.658113	0.999963		C1RL	0.590887	0.99985											G7PPG5	C11orf68	0.850187	0.987681		G7PPG5	C11orf68	0.900095	0.998578
									C1S	0.596309	0.999963		C1S	0.667744	0.99985											G7PPH6	RELA	0.450854	0.987681		G7PPH6	RELA	0.24476	0.960596
									C2	0.747882	0.999963		C2	0.637369	0.99985											G7PPH9	EHBP1L1	0.972674	0.993496		G7PPH9	EHBP1L1	0.99292	0.999664
									C20H16orf13	0.0126797	0.999963		C20H16orf13	0.0890995	0.99985											G7PPI1	SCYL1	0.654677	0.987681		G7PPI1	SCYL1	0.922372	0.998578
									C20H16orf52	0.786074	0.999963		C20H16orf52	0.870894	0.99985											G7PPM0	STT3A	0.894485	0.987681		G7PPM0	STT3A	0.794884	0.992075
									C20H16orf54	0.276609	0.999963		C20H16orf54	0.601072	0.99985											G7PPN4	SRPRA	0.231307	0.987681		G7PPN4	SRPRA	0.713786	0.987656
									C20H16orf58	0.55822	0.999963		C20H16orf58	0.48126	0.99985											G7PPP8	TCEB2	0.814846	0.987681		G7PPP8	TCEB2	0.853306	0.998578
									C20H16orf59	0.374829	0.999963		C20H16orf59	0.553362	0.99985											G7PPQ0	ST14	0.235731	0.987681		G7PPQ0	ST14	0.3401	0.960596
									C20H16orf62	0.859249	0.999963		C20H16orf62	0.799807	0.99985											G7PPQ6	EHD1	0.904623	0.987681		G7PPQ6	EHD1	0.950054	0.998578
									C20H16orf70	0.930813	0.999963		C20H16orf70	0.531719	0.99985											G7PPR0	PYGL	0.268735	0.987681		G7PPR0	PYGL	0.380697	0.960596
									C20H16orf71	0.514226	0.999963		C20H16orf71	0.796627	0.99985											G7PPR5	RPS6KA4	0.570342	0.987681		G7PPR5	RPS6KA4	0.555027	0.982258
									C20H16orf72	0.910655	0.999963		C20H16orf72	0.705227	0.99985											G7PPS2	ATL3	0.697663	0.987681		G7PPS2	ATL3	0.166912	0.960596
									C20H16orf74	0.810118	0.999963		C20H16orf74	0.198627	0.99985											G7PPS5	STX5A	0.90797	0.987681		G7PPS5	STX5A	0.734029	0.987918
									C20H16orf86	0.636306	0.999963		C20H16orf86	0.126691	0.99985											G7PPS6	NXF1	0.171399	0.987681		G7PPS6	NXF1	0.250058	0.960596
									C20H16orf87	0.237531	0.999963		C20H16orf87	0.210516	0.99985											G7PPT0	POLR2G	0.353439	0.987681		G7PPT0	POLR2G	0.29976	0.960596
									C20H16orf89	0.589155	0.999963		C20H16orf89	0.0826468	0.99985											G7PPT3	HNRNPUL2	0.922417	0.98977		G7PPT3	HNRNPUL2	0.536903	0.982258
									C20H16orf90	0.978713	0.999963		C20H16orf90	0.342537	0.99985											G7PPT7	UBXN1	0.172502	0.987681		G7PPT7	UBXN1	0.487374	0.970607
									C20H16orf91	0.82245	0.999963		C20H16orf91	0.385163	0.99985											G7PPU2	MTA2	0.472706	0.987681		G7PPU2	MTA2	0.709556	0.987656
									C2CD2	0.858187	0.999963		C2CD2	0.671091	0.99985											G7PPW4	VPS26B	0.545319	0.987681		G7PPW4	VPS26B	0.557647	0.982258
									C2CD2L	0.10989	0.999963		C2CD2L	0.19403	0.99985											G7PPW5	THYN1	0.0908758	0.987681		G7PPW5	THYN1	0.82799	0.998376
									C2CD3	0.650615	0.999963		C2CD3	0.676886	0.99985											G7PPW6	ACAD8	0.996764	0.998589		G7PPW6	ACAD8	0.345099	0.960596
									C2CD4B	0.467735	0.999963		C2CD4B	0.171124	0.99985											G7PPY0	CPSF7	0.381886	0.987681		G7PPY0	CPSF7	0.185162	0.960596
									C2CD4C	0.974189	0.999963		C2CD4C	0.121722	0.99985											G7PPY4	TKFC	0.919003	0.989124		G7PPY4	TKFC	0.510657	0.982258
									C2CD5	0.282635	0.999963		C2CD5	0.949064	0.99985											G7PPY5	DDB1	0.430056	0.987681		G7PPY5	DDB1	0.183671	0.960596
									C2H3orf14	0.693414	0.999963		C2H3orf14	0.198658	0.99985											G7PPZ1	TMEM109	0.661496	0.987681		G7PPZ1	TMEM109	0.721819	0.987656
									C2H3orf17	0.788791	0.999963		C2H3orf17	0.0834557	0.99985											G7PQ26	CTNND1	0.467036	0.987681		G7PQ26	CTNND1	0.530663	0.982258
									C2H3orf18	0.85158	0.999963		C2H3orf18	0.921215	0.99985											G7PQ33	SERPING1	0.519093	0.987681		G7PQ33	SERPING1	0.852755	0.998578
									C2H3orf33	0.946616	0.999963		C2H3orf33	0.946972	0.99985											G7PQ40	PRG2	0.593259	0.987681		G7PQ40	PRG2	0.185292	0.960596
									C2H3orf38	0.270117	0.999963		C2H3orf38	0.676716	0.99985											G7PQ43	SSRP1	0.33462	0.987681		G7PQ43	SSRP1	0.212742	0.960596
									C2H3orf52	0.124747	0.999963		C2H3orf52	0.537159	0.99985											G7PQ44	TNKS1BP1	0.345815	0.987681		G7PQ44	TNKS1BP1	0.845634	0.998578
									C2H3orf58	0.595483	0.999963		C2H3orf58	0.814729	0.99985											G7PQ86	NUP160	0.124873	0.987681		G7PQ86	NUP160	0.668028	0.987656
									C2H3orf62	0.663144	0.999963		C2H3orf62	0.476003	0.99985											G7PQ88	MTCH2	0.741006	0.987681		G7PQ88	MTCH2	0.40783	0.960596
									C2H3orf70	0.964522	0.999963		C2H3orf70	0.709987	0.99985											G7PQ90	NDUFS3	0.497333	0.987681		G7PQ90	NDUFS3	0.317323	0.960596
									C2H3orf80	0.444815	0.999963		C2H3orf80	0.767102	0.99985											G7PQ93	CELF1	0.23069	0.987681		G7PQ93	CELF1	0.502816	0.980884
									C3	0.335316	0.999963		C3	0.205317	0.99985											G7PQA2	PACSIN3	0.732224	0.987681		G7PQA2	PACSIN3	0.800688	0.99356
									C3AR1	0.755481	0.999963		C3AR1	0.169849	0.99985											G7PQA3	ARFGAP2	0.992946	0.997689		G7PQA3	ARFGAP2	0.602081	0.987656
									C3H21orf2	0.636255	0.999963		C3H21orf2	0.838424	0.99985											G7PQA6	CKAP5	0.0770991	0.987681		G7PQA6	CKAP5	0.0444676	0.960596
									C3H21orf33	0.131879	0.999963		C3H21orf33	0.0162341	0.99985											G7PQA7	F2	0.983436	0.99557		G7PQA7	F2	0.71536	0.987656
									C3H21orf59	0.562854	0.999963		C3H21orf59	0.412129	0.99985											G7PQA9	ARHGAP1	0.426514	0.987681		G7PQA9	ARHGAP1	0.643978	0.987656
									C3H21orf91	0.197166	0.999963		C3H21orf91	0.886971	0.99985											G7PQE5	CD44	0.435823	0.987681		G7PQE5	CD44	0.0194591	0.956355
									C3H7orf25	0.513175	0.999963		C3H7orf25	0.757242	0.99985											G7PQE7	APIP	0.259234	0.987681		G7PQE7	APIP	0.0545877	0.960596
									C3H7orf26	0.934817	0.999963		C3H7orf26	0.331668	0.99985											G7PQF0	CAT	0.456542	0.987681		G7PQF0	CAT	0.342141	0.960596
									C3H7orf43	0.82539	0.999963		C3H7orf43	0.551711	0.99985											G7PQF2	NAT10	0.60612	0.987681		G7PQF2	NAT10	0.279769	0.960596
									C3H7orf49	0.609629	0.999963		C3H7orf49	0.943089	0.99985											G7PQF3	CAPRIN1	0.625019	0.987681		G7PQF3	CAPRIN1	0.221288	0.960596
									C3H7orf50	0.0509366	0.999963		C3H7orf50	0.644291	0.99985											G7PQG8	EIF3M	0.10628	0.987681		G7PQG8	EIF3M	0.342465	0.960596
									C3H7orf55	0.179463	0.999963		C3H7orf55	0.974358	0.99985											G7PQI3	LIN7C	0.896194	0.987681		G7PQI3	LIN7C	0.310784	0.960596
									C3H7orf60	0.791448	0.999963		C3H7orf60	0.750421	0.99985											G7PQK1	HTATIP2	0.947826	0.99337		G7PQK1	HTATIP2	0.346958	0.960596
									C3H7orf61	0.522105	0.999963		C3H7orf61	0.548642	0.99985											G7PQL3	TSG101	0.467141	0.987681		G7PQL3	TSG101	0.831788	0.998578
									C3H7orf73	0.0590963	0.999963		C3H7orf73	0.0209548	0.99985											G7PQN6	PSMA1	0.520795	0.987681		G7PQN6	PSMA1	0.232217	0.960596
									C4H6orf1	0.362626	0.999963		C4H6orf1	0.92228	0.99985											G7PQN7	COPB1	0.495736	0.987681		G7PQN7	COPB1	0.663125	0.987656
									C4H6orf106	0.992501	0.999963		C4H6orf106	0.916963	0.99985											G7PQN8	RRAS2	0.562212	0.987681		G7PQN8	RRAS2	0.572112	0.983832
									C4H6orf120	0.766022	0.999963		C4H6orf120	0.957823	0.99985											G7PQN9	SPON1	0.686315	0.987681		G7PQN9	SPON1	0.130574	0.960596
									C4H6orf132	0.215206	0.999963		C4H6orf132	0.754643	0.99985											G7PQP7	PARVA	0.957309	0.993496		G7PQP7	PARVA	0.865866	0.998578
									C4H6orf136	0.146394	0.999963		C4H6orf136	0.281442	0.99985											G7PQQ1	USP47	0.610785	0.987681		G7PQQ1	USP47	0.261341	0.960596
									C4H6orf141	0.130605	0.999963		C4H6orf141	0.775923	0.99985											G7PQQ4	EIF4G2	0.450039	0.987681		G7PQQ4	EIF4G2	0.67302	0.987656
									C4H6orf203	0.706682	0.999963		C4H6orf203	0.738092	0.99985											G7PQQ6	MRVI1	0.282894	0.987681		G7PQQ6	MRVI1	0.925792	0.998578
									C4H6orf222	0.182746	0.999963		C4H6orf222	0.652082	0.99985											G7PQQ7	LYVE1	0.15243	0.987681		G7PQQ7	LYVE1	0.00113649	0.534936
									C4H6orf47	0.709859	0.999963		C4H6orf47	0.738231	0.99985											G7PQR0	AMPD3	0.516038	0.987681		G7PQR0	AMPD3	0.458869	0.964164
									C4H6orf52	0.359904	0.999963		C4H6orf52	0.0745713	0.99985											G7PQR3	SWAP70	0.0936996	0.987681		G7PQR3	SWAP70	0.507253	0.980884
									C4H6orf62	0.458151	0.999963		C4H6orf62	0.952682	0.99985											G7PQT9	OLFML1	0.654337	0.987681		G7PQT9	OLFML1	0.803302	0.994131
									C4H6orf89	0.131645	0.999963		C4H6orf89	0.507868	0.99985											G7PQU8	MRPL17	0.32364	0.987681		G7PQU8	MRPL17	0.79629	0.992075
									C5AR1	0.356965	0.999963		C5AR1	0.903484	0.99985											G7PQV1	ILK	0.944479	0.992647		G7PQV1	ILK	0.808635	0.996265
									C5AR2	0.457085	0.999963		C5AR2	0.846395	0.99985											G7PQV8	TRIM3	0.113925	0.987681		G7PQV8	TRIM3	0.335547	0.960596
									C5H4orf19	0.0535704	0.999963		C5H4orf19	0.561659	0.99985											G7PQV9	HPX	0.0682779	0.987681		G7PQV9	HPX	0.0105871	0.877734
									C5H4orf26	0.406242	0.999963		C5H4orf26	0.477262	0.99985											G7PQW0	CAVIN3	0.131082	0.987681		G7PQW0	CAVIN3	0.520619	0.982258
									C5H4orf27	0.525491	0.999963		C5H4orf27	0.0884715	0.99985											G7PQX3	TRIM22	0.653364	0.987681		G7PQX3	TRIM22	0.26391	0.960596
									C5H4orf3	0.125561	0.999963		C5H4orf3	0.614771	0.99985											G7PQZ5	TRIM21	0.709088	0.987681		G7PQZ5	TRIM21	0.33231	0.960596
									C5H4orf32	0.0936853	0.999963		C5H4orf32	0.7748	0.99985											G7PQZ6	RRM1	0.916255	0.988327		G7PQZ6	RRM1	0.437439	0.960596
									C5H4orf33	0.0325764	0.999963		C5H4orf33	0.353414	0.99985											G7PQZ7	STIM1	0.333531	0.987681		G7PQZ7	STIM1	0.704518	0.987656
									C5H4orf46	0.771616	0.999963		C5H4orf46	0.921567	0.99985											G7PR09	NUMA1	0.807665	0.987681		G7PR09	NUMA1	0.0822649	0.960596
									C6H5orf15	0.275941	0.999963		C6H5orf15	0.215899	0.99985											G7PR17	ARAP1	0.744854	0.987681		G7PR17	ARAP1	0.66222	0.987656
									C6H5orf22	0.660842	0.999963		C6H5orf22	0.699147	0.99985											G7PR18	STARD10	0.267192	0.987681		G7PR18	STARD10	0.178118	0.960596
									C6H5orf24	0.833068	0.999963		C6H5orf24	0.673481	0.99985											G7PR47	LOC102131687	0.896522	0.987681		G7PR47	LOC102131687	0.908656	0.998578
									C6H5orf30	0.0926435	0.999963		C6H5orf30	0.906321	0.99985											G7PR59	SEC16A	0.0510804	0.987681		G7PR59	SEC16A	0.824522	0.997817
									C6H5orf34	0.995923	0.999963		C6H5orf34	0.407438	0.99985											G7PR63	QSOX2	0.989285	0.996572		G7PR63	QSOX2	0.638237	0.987656
									C6H5orf42	0.539162	0.999963		C6H5orf42	0.982563	0.99985											G7PR77	WDR5	0.368347	0.987681		G7PR77	WDR5	0.209413	0.960596
									C6H5orf45	0.400516	0.999963		C6H5orf45	0.666265	0.99985											G7PR89	SURF4	0.438614	0.987681		G7PR89	SURF4	0.935821	0.998578
									C6H5orf51	0.572957	0.999963		C6H5orf51	0.991395	0.99985											G7PRB9	EXOSC2	0.653581	0.987681		G7PRB9	EXOSC2	0.359063	0.960596
									C6H5orf63	0.552081	0.999963		C6H5orf63	0.484649	0.99985											G7PRC1	FUBP3	0.132906	0.987681		G7PRC1	FUBP3	0.232538	0.960596
									C7	0.845737	0.999963		C7	0.292141	0.99985											G7PRD9	CRAT	0.235278	0.987681		G7PRD9	CRAT	0.0966351	0.960596
									C7H14orf1	0.896826	0.999963		C7H14orf1	0.966231	0.99985											G7PRE2	NUP188	0.246426	0.987681		G7PRE2	NUP188	0.336257	0.960596
									C7H14orf119	0.493467	0.999963		C7H14orf119	0.618024	0.99985											G7PRE7	TBC1D13	0.400583	0.987681		G7PRE7	TBC1D13	0.270406	0.960596
									C7H14orf132	0.889297	0.999963		C7H14orf132	0.195114	0.99985											G7PRF1	SET	0.629141	0.987681		G7PRF1	SET	0.816676	0.996494
									C7H14orf142	0.0256084	0.999963		C7H14orf142	0.449421	0.99985											G7PRF3	SPTAN1	0.674024	0.987681		G7PRF3	SPTAN1	0.184246	0.960596
									C7H14orf159	0.0355614	0.999963		C7H14orf159	0.397556	0.99985											G7PRG1	LCN2	0.156611	0.987681		G7PRG1	LCN2	0.0778089	0.960596
									C7H14orf166	0.800489	0.999963		C7H14orf166	0.420794	0.99985											G7PRG4	RPL35	0.813001	0.987681		G7PRG4	RPL35	0.837614	0.998578
									C7H14orf169	0.73532	0.999963		C7H14orf169	0.651098	0.99985											G7PRH2	STRBP	0.349576	0.987681		G7PRH2	STRBP	0.708866	0.987656
									C7H14orf180	0.0520346	0.999963		C7H14orf180	0.653541	0.99985											G7PRH3	RABGAP1	0.550897	0.987681		G7PRH3	RABGAP1	0.168794	0.960596
									C7H14orf2	0.544945	0.999963		C7H14orf2	0.829569	0.99985											G7PRI1	PTGS1	0.885014	0.987681		G7PRI1	PTGS1	0.353859	0.960596
									C7H14orf28	0.61489	0.999963		C7H14orf28	0.999719	0.99999											G7PRI2	MRRF	0.151435	0.987681		G7PRI2	MRRF	0.637815	0.987656
									C7H14orf79	0.0837836	0.999963		C7H14orf79	0.333473	0.99985											G7PRI6	NDUFA8	0.715367	0.987681		G7PRI6	NDUFA8	0.681822	0.987656
									C7H14orf80	0.286115	0.999963		C7H14orf80	0.197177	0.99985											G7PRI9	STOM	0.97407	0.993576		G7PRI9	STOM	0.699999	0.987656
									C7H14orf93	0.478608	0.999963		C7H14orf93	0.76862	0.99985											G7PRJ1	RAB14	0.528182	0.987681		G7PRJ1	RAB14	0.714777	0.987656
									C7H15orf39	0.935614	0.999963		C7H15orf39	0.503821	0.99985											G7PRJ3	C5	0.53838	0.987681		G7PRJ3	C5	0.17013	0.960596
									C7H15orf40	0.356939	0.999963		C7H15orf40	0.146285	0.99985											G7PRL2	ORM1	0.251179	0.987681		G7PRL2	ORM1	0.0148503	0.918725
									C7H15orf48	0.230794	0.999963		C7H15orf48	0.880756	0.99985											G7PRL7	AMBP	0.46527	0.987681		G7PRL7	AMBP	0.919093	0.998578
									C7H15orf52	0.952409	0.999963		C7H15orf52	0.625424	0.99985											G7PRM7	PRPF4	0.407068	0.987681		G7PRM7	PRPF4	0.464848	0.964551
									C7H15orf56	0.205218	0.999963		C7H15orf56	0.619462	0.99985											G7PRN0	FKBP15	0.959682	0.993496		G7PRN0	FKBP15	0.171865	0.960596
									C7H15orf57	0.178042	0.999963		C7H15orf57	0.527074	0.99985											G7PRN7	HSDL2	0.526771	0.987681		G7PRN7	HSDL2	0.234227	0.960596
									C7H15orf59	0.743276	0.999963		C7H15orf59	0.906982	0.99985											G7PRN8	PTBP3	0.45771	0.987681		G7PRN8	PTBP3	0.121869	0.960596
									C7H15orf61	0.0344147	0.999963		C7H15orf61	0.359437	0.99985											G7PRP9	TXN	0.961392	0.993496		G7PRP9	TXN	0.00551357	0.785367
									C7H15orf62	0.559538	0.999963		C7H15orf62	0.543515	0.99985											G7PRQ1	AKAP2	0.454275	0.987681		G7PRQ1	AKAP2	0.883685	0.998578
									C7H15orf65	0.978604	0.999963		C7H15orf65	0.564929	0.99985											G7PRQ7	ELP1	0.492117	0.987681		G7PRQ7	ELP1	0.983037	0.999192
									C8H8orf33	0.0613193	0.999963		C8H8orf33	0.496215	0.99985											G7PRR8	SLC44A1	0.0403312	0.987681		G7PRR8	SLC44A1	0.311708	0.960596
									C8H8orf37	0.572981	0.999963		C8H8orf37	0.17436	0.99985											G7PRS1	NIPSNAP3A	0.156605	0.987681		G7PRS1	NIPSNAP3A	0.0856122	0.960596
									C8H8orf4	0.238714	0.999963		C8H8orf4	0.234432	0.99985											G7PRT0	SMC2	0.339352	0.987681		G7PRT0	SMC2	0.189395	0.960596
									C8H8orf44	0.695057	0.999963		C8H8orf44	0.902262	0.99985											G7PRT3	RNF20	0.516332	0.987681		G7PRT3	RNF20	0.602845	0.987656
									C8H8orf48	0.813722	0.999963		C8H8orf48	0.358019	0.99985											G7PRT5	ALDOB	0.32852	0.987681		G7PRT5	ALDOB	0.351887	0.960596
									C8H8orf58	0.68502	0.999963		C8H8orf58	0.199963	0.99985											G7PRT7	MRPL50	0.92517	0.989826		G7PRT7	MRPL50	0.98181	0.999192
									C8H8orf76	0.91183	0.999963		C8H8orf76	0.342846	0.99985											G7PRU9	COL15A1	0.822094	0.987681		G7PRU9	COL15A1	0.253962	0.960596
									C8H8orf82	0.90063	0.999963		C8H8orf82	0.777452	0.99985											G7PRV6	NANS	0.967454	0.993496		G7PRV6	NANS	0.703643	0.987656
									C8H8orf88	0.823454	0.999963		C8H8orf88	0.849522	0.99985											G7PRW5	ALDH1B1	0.281724	0.987681		G7PRW5	ALDH1B1	0.0242817	0.960596
									C9H10orf10	0.859572	0.999963		C9H10orf10	0.684257	0.99985											G7PRX6	GNE	0.300315	0.987681		G7PRX6	GNE	0.0414849	0.960596
									C9H10orf107	0.608266	0.999963		C9H10orf107	0.927849	0.99985											G7PRX9	GLIPR2	0.824792	0.987681		G7PRX9	GLIPR2	0.745016	0.987918
									C9H10orf11	0.823919	0.999963		C9H10orf11	0.899951	0.99985											G7PRZ2	HINT2	0.135273	0.987681		G7PRZ2	HINT2	0.207338	0.960596
									C9H10orf128	0.581513	0.999963		C9H10orf128	0.672626	0.99985											G7PRZ9	TLN1	0.783602	0.987681		G7PRZ9	TLN1	0.909469	0.998578
									C9H10orf2	0.642091	0.999963		C9H10orf2	0.762616	0.99985											G7PS14	STOML2	0.888652	0.987681		G7PS14	STOML2	0.482914	0.968326
									C9H10orf25	0.976951	0.999963		C9H10orf25	0.0520721	0.99985											G7PS17	VCP	0.670669	0.987681		G7PS17	VCP	0.306804	0.960596
									C9H10orf35	0.00415583	0.999963		C9H10orf35	0.366521	0.99985											G7PS19	DNAJB5	0.847985	0.987681		G7PS19	DNAJB5	0.667566	0.987656
									C9H10orf54	0.50139	0.999963		C9H10orf54	0.719068	0.99985											G7PS28	GALT	0.711065	0.987681		G7PS28	GALT	0.75735	0.989933
									C9H10orf76	0.928545	0.999963		C9H10orf76	0.114662	0.99985											G7PS31	DCTN3	0.997523	0.99874		G7PS31	DCTN3	0.79201	0.991799
									C9H10orf88	0.93632	0.999963		C9H10orf88	0.898424	0.99985											G7PS51	BAG1	0.166071	0.987681		G7PS51	BAG1	0.327984	0.960596
									C9H10orf95	0.333401	0.999963		C9H10orf95	0.0304956	0.99985											G7PS54	SMU1	0.319352	0.987681		G7PS54	SMU1	0.100478	0.960596
									C9H10orf99	0.350742	0.999963		C9H10orf99	0.955122	0.99985											G7PS55	DNAJA1	0.48642	0.987681		G7PS55	DNAJA1	0.539291	0.982258
									CA1	0.269421	0.999963		CA1	0.608876	0.99985											G7PS60	DDX58	0.0319746	0.987681		G7PS60	DDX58	0.0415656	0.960596
									CA11	0.436261	0.999963		CA11	0.52969	0.99985											G7PS61	ACO1	0.230798	0.987681		G7PS61	ACO1	0.262442	0.960596
									CA12	0.1363	0.999963		CA12	0.817812	0.99985											G7PS97	FOCAD	0.0836563	0.987681		G7PS97	FOCAD	0.624664	0.987656
									CA14	0.728226	0.999963		CA14	0.73434	0.99985											G7PSA4	DENND4C	0.242994	0.987681		G7PSA4	DENND4C	0.950345	0.998578
									CA2	0.199481	0.999963		CA2	0.982862	0.99985											G7PSB3	SH3GL2	0.910428	0.987681		G7PSB3	SH3GL2	0.428985	0.960596
									CA4	0.238437	0.999963		CA4	0.172487	0.99985											G7PSB8	PSIP1	0.292568	0.987681		G7PSB8	PSIP1	0.909086	0.998578
									CA5B	0.556769	0.999963		CA5B	0.397815	0.99985											G7PSE4	ERMP1	0.385891	0.987681		G7PSE4	ERMP1	0.252127	0.960596
									CA6	0.308414	0.999963		CA6	0.529382	0.99985											G7PSE8	PLGRKT	0.395713	0.987681		G7PSE8	PLGRKT	0.433028	0.960596
									CA7	0.363612	0.999963		CA7	0.119233	0.99985											G7PSG9	DOCK8	0.461382	0.987681		G7PSG9	DOCK8	0.242685	0.960596
									CA8	0.0444336	0.999963		CA8	0.0212326	0.99985											G7PSH2	PGM1	0.879482	0.987681		G7PSH2	PGM1	0.778661	0.989933
									CA9	0.326142	0.999963		CA9	0.30033	0.99985											G7PSI8	ASS1	0.378727	0.987681		G7PSI8	ASS1	0.365959	0.960596
									CAAP1	0.782753	0.999963		CAAP1	0.473074	0.99985											G7PSJ7	ANXA1	0.469296	0.987681		G7PSJ7	ANXA1	0.0953083	0.960596
									CAB39	0.223334	0.999963		CAB39	0.372501	0.99985											G7PSK4	PRUNE2	0.871193	0.987681		G7PSK4	PRUNE2	0.942262	0.998578
									CAB39L	0.691908	0.999963		CAB39L	0.947874	0.99985											G7PSK5	VPS13A	0.0983122	0.987681		G7PSK5	VPS13A	0.240983	0.960596
									CABLES1	0.111302	0.999963		CABLES1	0.800033	0.99985											G7PSK7	GNAQ	0.886883	0.987681		G7PSK7	GNAQ	0.564262	0.982258
									CABLES2	0.447801	0.999963		CABLES2	0.120668	0.99985											G7PSL7	C9orf64	0.853673	0.987681		G7PSL7	C9orf64	0.813494	0.996494
									CABP4	0.337843	0.999963		CABP4	0.00643925	0.99985											G7PSM4	GOLM1	0.971597	0.993496		G7PSM4	GOLM1	0.782021	0.990256
									CABP5	0.257823	0.999963		CABP5	0.210119	0.99985											G7PSP1	SYK	0.539523	0.987681		G7PSP1	SYK	0.0835933	0.960596
									CABYR	0.451553	0.999963		CABYR	0.497255	0.99985											G7PSP2	AUH	0.196973	0.987681		G7PSP2	AUH	0.0581848	0.960596
									CACFD1	0.36124	0.999963		CACFD1	0.496241	0.99985											G7PSP4	IARS	0.519129	0.987681		G7PSP4	IARS	0.450981	0.960596
									CACHD1	0.678026	0.999963		CACHD1	0.526643	0.99985											G7PSP7	OGN	0.790392	0.987681		G7PSP7	OGN	0.350548	0.960596
									CACNA1F	0.155664	0.999963		CACNA1F	0.0273815	0.99985											G7PSP9	ASPN	0.517033	0.987681		G7PSP9	ASPN	0.513829	0.982258
									CACNA1H	0.611056	0.999963		CACNA1H	0.629531	0.99985											G7PSQ2	FAM120A	0.516648	0.987681		G7PSQ2	FAM120A	0.469384	0.964551
									CACNA2D1	0.848529	0.999963		CACNA2D1	0.837338	0.99985											G7PST6	LLGL2	0.1618	0.987681		G7PST6	LLGL2	0.367883	0.960596
									CACNA2D3	0.504707	0.999963		CACNA2D3	0.910624	0.99985											G7PSU0	GALK1	0.173441	0.987681		G7PSU0	GALK1	0.0624136	0.960596
									CACNA2D4	0.709851	0.999963		CACNA2D4	0.875456	0.99985											G7PSU2	UNC13D	0.362559	0.987681		G7PSU2	UNC13D	0.230171	0.960596
									CACNB1	0.936448	0.999963		CACNB1	0.315132	0.99985											G7PSU4	TRIM47	0.80742	0.987681		G7PSU4	TRIM47	0.504767	0.980884
									CACNB2	0.960018	0.999963		CACNB2	0.783176	0.99985											G7PSU5	MRPL38	0.44467	0.987681		G7PSU5	MRPL38	0.797268	0.992075
									CACNB3	0.951663	0.999963		CACNB3	0.101408	0.99985											G7PSV0	SRP68	0.338191	0.987681		G7PSV0	SRP68	0.713746	0.987656
									CACNG4	0.108278	0.999963		CACNG4	0.585244	0.99985											G7PSV8	UBE2O	0.470771	0.987681		G7PSV8	UBE2O	0.640997	0.987656
									CACNG7	0.695359	0.999963		CACNG7	0.886929	0.99985											G7PSW1	CYGB	0.0146838	0.987681		G7PSW1	CYGB	0.0125381	0.878094
									CACTIN	0.480642	0.999963		CACTIN	0.398498	0.99985											G7PSW4	ST6GALNAC1	0.472591	0.987681		G7PSW4	ST6GALNAC1	0.979454	0.999192
									CACUL1	0.532603	0.999963		CACUL1	0.823517	0.99985											G7PSW9	SEPTIN10	0.897252	0.987681		G7PSW9	SEPTIN10	0.562616	0.982258
									CACYBP	0.85918	0.999963		CACYBP	0.474398	0.99985											G7PSY7	NXN	0.639162	0.987681		G7PSY7	NXN	0.935852	0.998578
									CAD	0.514481	0.999963		CAD	0.771081	0.99985											G7PSY9	ABR	0.124245	0.987681		G7PSY9	ABR	0.210079	0.960596
									CADM1	0.865999	0.999963		CADM1	0.654585	0.99985											G7PSZ2	MYO1C	0.81312	0.987681		G7PSZ2	MYO1C	0.971822	0.999192
									CADM2	0.950025	0.999963		CADM2	0.231073	0.99985											G7PSZ3	PITPNB	0.112318	0.987681		G7PSZ3	PITPNB	0.0639741	0.960596
									CADM3	0.42259	0.999963		CADM3	0.871457	0.99985											G7PSZ7	PRPF8	0.165714	0.987681		G7PSZ7	PRPF8	0.135083	0.960596
									CADM4	0.742808	0.999963		CADM4	0.433618	0.99985											G7PT00	SERPINF2	0.392821	0.987681		G7PT00	SERPINF2	0.242891	0.960596
									CADPS	0.838923	0.999963		CADPS	0.0636762	0.99985											G7PT19	LGALS3BP	0.100997	0.987681		G7PT19	LGALS3BP	0.400976	0.960596
									CADPS2	0.201584	0.999963		CADPS2	0.946155	0.99985											G7PT20	CANT1	0.725741	0.987681		G7PT20	CANT1	0.778774	0.989933
									CALB1	0.826082	0.999963		CALB1	0.976902	0.99985											G7PT33	RNF213	0.324922	0.987681		G7PT33	RNF213	0.0534058	0.960596
									CALB2	0.866974	0.999963		CALB2	0.926403	0.99985											G7PT37	RPTOR	0.530349	0.987681		G7PT37	RPTOR	0.683457	0.987656
									CALCB	0.838519	0.999963		CALCB	0.0627651	0.99985											G7PT43	NPLOC4	0.422876	0.987681		G7PT43	NPLOC4	0.494332	0.975473
									CALCOCO1	0.792341	0.999963		CALCOCO1	0.793862	0.99985											G7PT48	HGS	0.933761	0.99171		G7PT48	HGS	0.879514	0.998578
									CALCOCO2	0.938794	0.999963		CALCOCO2	0.747384	0.99985											G7PT49	MRPL12	0.602099	0.987681		G7PT49	MRPL12	0.58484	0.987656
									CALCRL	0.266259	0.999963		CALCRL	0.160062	0.99985											G7PT50	SLC25A10	0.54184	0.987681		G7PT50	SLC25A10	0.422286	0.960596
									CALD1	0.928748	0.999963		CALD1	0.964955	0.99985											G7PT56	ALYREF	0.615741	0.987681		G7PT56	ALYREF	0.0685133	0.960596
									CALHM2	0.714808	0.999963		CALHM2	0.0427669	0.99985											G7PT57	PCYT2	0.452229	0.987681		G7PT57	PCYT2	0.83035	0.998578
									CALM1	0.783442	0.999963		CALM1	0.23932	0.99985											G7PT77	P2RX1	0.594597	0.987681		G7PT77	P2RX1	0.137402	0.960596
									CALM2	0.625366	0.999963		CALM2	0.905348	0.99985											G7PT78	ZZEF1	0.237258	0.987681		G7PT78	ZZEF1	0.318803	0.960596
									CALM3	0.581678	0.999963		CALM3	0.366388	0.99985											G7PT80	ANKFY1	0.138881	0.987681		G7PT80	ANKFY1	0.169409	0.960596
									CALML4	0.774327	0.999963		CALML4	0.48672	0.99985											G7PT82	MYBBP1A	0.374595	0.987681		G7PT82	MYBBP1A	0.0426566	0.960596
									CALML6	0.483074	0.999963		CALML6	0.56348	0.99985											G7PT85	ALOX15	0.222979	0.987681		G7PT85	ALOX15	0.721833	0.987656
									CALR	0.939005	0.999963		CALR	0.475241	0.99985											G7PT97	SLC25A11	0.580945	0.987681		G7PT97	SLC25A11	0.278344	0.960596
									CALU	0.557569	0.999963		CALU	0.965665	0.99985											G7PTA0	ENO1	0.495408	0.987681		G7PTA0	ENO1	0.401476	0.960596
									CALY	0.731361	0.999963		CALY	0.552629	0.99985											G7PTA8	RABEP1	0.786206	0.987681		G7PTA8	RABEP1	0.789689	0.99148
									CAMK1	0.272415	0.999963		CAMK1	0.946609	0.99985											G7PTB1	C1QBP	0.287321	0.987681		G7PTB1	C1QBP	0.744189	0.987918
									CAMK1D	0.170662	0.999963		CAMK1D	0.288574	0.99985											G7PTC0	FASN	0.998391	0.999		G7PTC0	FASN	0.110418	0.960596
									CAMK2A	0.963257	0.999963		CAMK2A	0.454013	0.99985											G7PTC1	SLC16A3	0.462912	0.987681		G7PTC1	SLC16A3	0.386596	0.960596
									CAMK2B	0.736933	0.999963		CAMK2B	0.0180789	0.99985											G7PTC9	TBCD	0.565178	0.987681		G7PTC9	TBCD	0.380006	0.960596
									CAMK2D	0.736347	0.999963		CAMK2D	0.334763	0.99985											G7PTE0	TXNDC17	0.338563	0.987681		G7PTE0	TXNDC17	0.604133	0.987656
									CAMK2G	0.557028	0.999963		CAMK2G	0.675481	0.99985											G7PTH8	POLR2A	0.213187	0.987681		G7PTH8	POLR2A	0.0564664	0.960596
									CAMK2N1	0.746476	0.999963		CAMK2N1	0.393911	0.99985											G7PTI5	FXR2	0.771853	0.987681		G7PTI5	FXR2	0.664929	0.987656
									CAMK2N2	0.238367	0.999963		CAMK2N2	0.708117	0.99985											G7PTK6	PFAS	0.927053	0.990274		G7PTK6	PFAS	0.22442	0.960596
									CAMK4	0.527431	0.999963		CAMK4	0.485144	0.99985											G7PTL5	MYH10	0.700591	0.987681		G7PTL5	MYH10	0.617649	0.987656
									CAMKK1	0.41991	0.999963		CAMKK1	0.821313	0.99985											G7PTM2	STX8	0.731278	0.987681		G7PTM2	STX8	0.98459	0.999192
									CAMKK2	0.738604	0.999963		CAMKK2	0.385287	0.99985											G7PTQ1	ELAC2	0.847651	0.987681		G7PTQ1	ELAC2	0.521605	0.982258
									CAMKMT	0.570615	0.999963		CAMKMT	0.103221	0.99985											G7PTS8	TOM1L2	0.905076	0.987681		G7PTS8	TOM1L2	0.0118306	0.877734
									CAMLG	0.954407	0.999963		CAMLG	0.295568	0.99985											G7PTT6	FLII	0.0363162	0.987681		G7PTT6	FLII	0.413814	0.960596
									CAMP	0.400995	0.999963		CAMP	0.408746	0.99985											G7PTT9	PRPSAP2	0.197107	0.987681		G7PTT9	PRPSAP2	0.364342	0.960596
									CAMSAP1	0.659992	0.999963		CAMSAP1	0.474817	0.99985											G7PTU5	MFAP4	0.763269	0.987681		G7PTU5	MFAP4	0.625911	0.987656
									CAMSAP2	0.91577	0.999963		CAMSAP2	0.816221	0.99985											G7PTU8	ALDH3A2	0.273628	0.987681		G7PTU8	ALDH3A2	0.135693	0.960596
									CAMSAP3	0.312058	0.999963		CAMSAP3	0.462956	0.99985											G7PTW7	POLDIP2	0.610267	0.987681		G7PTW7	POLDIP2	0.478019	0.968326
									CAMTA1	0.968097	0.999963		CAMTA1	0.832181	0.99985											G7PTX3	PIGS	0.311902	0.987681		G7PTX3	PIGS	0.18401	0.960596
									CAMTA2	0.842635	0.999963		CAMTA2	0.120437	0.99985											G7PTX9	SUPT6H	0.494362	0.987681		G7PTX9	SUPT6H	0.962417	0.998627
									CAND1	0.574277	0.999963		CAND1	0.407564	0.99985											G7PTY7	MYO18A	0.40244	0.987681		G7PTY7	MYO18A	0.395882	0.960596
									CAND2	0.747598	0.999963		CAND2	0.990897	0.99985											G7PTZ8	BLMH	0.0788147	0.987681		G7PTZ8	BLMH	0.104077	0.960596
									CANT1	0.23636	0.999963		CANT1	0.784034	0.99985											G7PU10	RHOT1	0.521435	0.987681		G7PU10	RHOT1	0.966204	0.998627
									CANX	0.880462	0.999963		CANX	0.699677	0.99985											G7PU16	MYO1D	0.321467	0.987681		G7PU16	MYO1D	0.549585	0.982258
									CAP1	0.222096	0.999963		CAP1	0.387195	0.99985											G7PU27	CCT6A	0.0702208	0.987681		G7PU27	CCT6A	0.510767	0.982258
									CAP2	0.90967	0.999963		CAP2	0.918485	0.99985											G7PU34	SLFN5	0.318719	0.987681		G7PU34	SLFN5	0.193535	0.960596
									CAPG	0.715799	0.999963		CAPG	0.761601	0.99985											G7PU40	AP2B1	0.021489	0.987681		G7PU40	AP2B1	0.08038	0.960596
									CAPN1	0.307329	0.999963		CAPN1	0.370766	0.99985											G7PU56	NPEPPS	0.0301789	0.987681		G7PU56	NPEPPS	0.515958	0.982258
									CAPN10	0.396855	0.999963		CAPN10	0.744454	0.99985											G7PU57	KPNB1	0.960179	0.993496		G7PU57	KPNB1	0.3776	0.960596
									CAPN11	0.458591	0.999963		CAPN11	0.626986	0.99985											G7PU63	SCRN2	0.542098	0.987681		G7PU63	SCRN2	0.0381174	0.960596
									CAPN12	0.562029	0.999963		CAPN12	0.151666	0.99985											G7PU85	SNF8	0.203277	0.987681		G7PU85	SNF8	0.331977	0.960596
									CAPN13	0.00072596	0.999963		CAPN13	0.848381	0.99985											G7PU97	ITGA3	0.408904	0.987681		G7PU97	ITGA3	0.332427	0.960596
									CAPN15	0.158015	0.999963		CAPN15	0.876646	0.99985											G7PUA1	COL1A1	0.566194	0.987681		G7PUA1	COL1A1	0.0760249	0.960596
									CAPN2	0.0162959	0.999963		CAPN2	0.198	0.99985											G7PUA5	LRRC59	0.715574	0.987681		G7PUA5	LRRC59	0.725062	0.987918
									CAPN3	0.700769	0.999963		CAPN3	0.112744	0.99985											G7PUB2	ABCC3	0.101542	0.987681		G7PUB2	ABCC3	0.381961	0.960596
									CAPN5	0.165615	0.999963		CAPN5	0.945361	0.99985											G7PUB4	LUC7L3	0.442992	0.987681		G7PUB4	LUC7L3	0.760858	0.989933
									CAPN6	0.566754	0.999963		CAPN6	0.872811	0.99985											G7PUB8	SPAG9	0.222213	0.987681		G7PUB8	SPAG9	0.104849	0.960596
									CAPN7	0.463095	0.999963		CAPN7	0.928596	0.99985											G7PUC0	NME1	0.629186	0.987681		G7PUC0	NME1	0.820225	0.996618
									CAPN8	0.346371	0.999963		CAPN8	0.522529	0.99985											G7PUD8	TRIM25	0.440073	0.987681		G7PUD8	TRIM25	0.737589	0.987918
									CAPN9	0.188554	0.999963		CAPN9	0.235953	0.99985											G7PUE0	SCPEP1	0.864698	0.987681		G7PUE0	SCPEP1	0.273622	0.960596
									CAPNS1	0.102471	0.999963		CAPNS1	0.222546	0.99985											G7PUE2	AKAP1	0.246145	0.987681		G7PUE2	AKAP1	0.503526	0.980884
									CAPRIN1	0.597993	0.999963		CAPRIN1	0.8143	0.99985											G7PUE5	MRPS23	0.283784	0.987681		G7PUE5	MRPS23	0.699213	0.987656
									CAPRIN2	0.47603	0.999963		CAPRIN2	0.700837	0.99985											G7PUF0	SRSF1	0.402154	0.987681		G7PUF0	SRSF1	0.829648	0.998376
									CAPS	0.390686	0.999963		CAPS	0.846735	0.99985											G7PUF4	EPX	0.232229	0.987681		G7PUF4	EPX	0.0233406	0.960596
									CAPZA1	0.14856	0.999963		CAPZA1	0.550261	0.99985											G7PUH3	CLTC	0.165325	0.987681		G7PUH3	CLTC	0.417326	0.960596
									CAPZA2	0.91932	0.999963		CAPZA2	0.943695	0.99985											G7PUH4	PTRH2	0.735093	0.987681		G7PUH4	PTRH2	0.325685	0.960596
									CAPZB	0.12444	0.999963		CAPZB	0.367991	0.99985											G7PUI6	CA4	0.531207	0.987681		G7PUI6	CA4	0.451824	0.960596
									CARD10	0.444147	0.999963		CARD10	0.451135	0.99985											G7PUI9	DHRS11	0.406094	0.987681		G7PUI9	DHRS11	0.774491	0.989933
									CARD11	0.141237	0.999963		CARD11	0.373376	0.99985											G7PUJ1	ACACA	0.744209	0.987681		G7PUJ1	ACACA	0.0711728	0.960596
									CARD14	0.644184	0.999963		CARD14	0.444186	0.99985											G7PUK4	PSMB3	0.54539	0.987681		G7PUK4	PSMB3	0.288519	0.960596
									CARD16	0.98714	0.999963		CARD16	0.762842	0.99985											G7PUK5	PIP4K2B	0.970665	0.993496		G7PUK5	PIP4K2B	0.195728	0.960596
									CARD19	0.512492	0.999963		CARD19	0.558817	0.99985											G7PUK8	RPL23	0.443452	0.987681		G7PUK8	RPL23	0.90447	0.998578
									CARD6	0.747618	0.999963		CARD6	0.304683	0.99985											G7PUK9	LASP1	0.0749967	0.987681		G7PUK9	LASP1	0.673197	0.987656
									CARD9	0.444494	0.999963		CARD9	0.0475773	0.99985											G7PUN2	PSMD3	0.287387	0.987681		G7PUN2	PSMD3	0.191611	0.960596
									CARF	0.640991	0.999963		CARF	0.81549	0.99985											G7PUP2	SMARCE1	0.0287964	0.987681		G7PUP2	SMARCE1	0.666767	0.987656
									CARHSP1	0.171188	0.999963		CARHSP1	0.672194	0.99985											G7PUS8	JUP	0.111019	0.987681		G7PUS8	JUP	0.178656	0.960596
									CARKD	0.585219	0.999963		CARKD	0.104773	0.99985											G7PUT0	FKBP10	0.611017	0.987681		G7PUT0	FKBP10	0.52802	0.982258
									CARM1	0.657783	0.999963		CARM1	0.372787	0.99985											G7PUT5	ACLY	0.604148	0.987681		G7PUT5	ACLY	0.938578	0.998578
									CARNMT1	0.633675	0.999963		CARNMT1	0.955998	0.99985											G7PUT7	CNP	0.885468	0.987681		G7PUT7	CNP	0.906724	0.998578
									CARNS1	0.930285	0.999963		CARNS1	0.381297	0.99985											G7PUU3	RAB5C	0.619817	0.987681		G7PUU3	RAB5C	0.577025	0.983916
									CARS	0.144408	0.999963		CARS	0.836327	0.99985											G7PUU7	STAT3	0.468206	0.987681		G7PUU7	STAT3	0.291156	0.960596
									CARS2	0.572144	0.999963		CARS2	0.758028	0.99985											G7PUU8	PTRF	0.262863	0.987681		G7PUU8	PTRF	0.318566	0.960596
									CARTPT	0.83117	0.999963		CARTPT	0.806881	0.99985											G7PUU9	ATP6V0A1	0.512186	0.987681		G7PUU9	ATP6V0A1	0.118225	0.960596
									CASC3	0.686624	0.999963		CASC3	0.794313	0.99985											G7PUV0	NAGLU	0.748405	0.987681		G7PUV0	NAGLU	0.986514	0.999192
									CASC4	0.834071	0.999963		CASC4	0.532725	0.99985											G7PUV2	COASY	0.872907	0.987681		G7PUV2	COASY	0.828528	0.998376
									CASC5	0.374536	0.999963		CASC5	0.486549	0.99985											G7PUV9	VPS25	0.651439	0.987681		G7PUV9	VPS25	0.62905	0.987656
									CASD1	0.990214	0.999963		CASD1	0.873116	0.99985											G7PUW1	COA3	0.994362	0.997879		G7PUW1	COA3	0.643656	0.987656
									CASK	0.354605	0.999963		CASK	0.984319	0.99985											G7PUW6	AOC3	0.340499	0.987681		G7PUW6	AOC3	0.208781	0.960596
									CASKIN2	0.489884	0.999963		CASKIN2	0.253875	0.99985											G7PUX1	IFI35	0.241784	0.987681		G7PUX1	IFI35	0.120437	0.960596
									CASP1	0.864624	0.999963		CASP1	0.679105	0.99985											G7PUY2	DUSP3	0.623311	0.987681		G7PUY2	DUSP3	0.457734	0.964164
									CASP10	0.181138	0.999963		CASP10	0.671408	0.99985											G7PUZ4	UBTF	0.201978	0.987681		G7PUZ4	UBTF	0.426547	0.960596
									CASP3	0.205299	0.999963		CASP3	0.771898	0.99985											G7PUZ5	SLC4A1	0.0923407	0.987681		G7PUZ5	SLC4A1	0.160531	0.960596
									CASP6	0.23966	0.999963		CASP6	0.998293	0.99985											G7PV09	EFTUD2	0.325879	0.987681		G7PV09	EFTUD2	0.178357	0.960596
									CASP7	0.252891	0.999963		CASP7	0.77116	0.99985											G7PV14	NMT1	0.23245	0.987681		G7PV14	NMT1	0.689773	0.987656
									CASP8	0.377654	0.999963		CASP8	0.330917	0.99985											G7PV25	NSF	0.834596	0.987681		G7PV25	NSF	0.341079	0.960596
									CASP8AP2	0.46939	0.999963		CASP8AP2	0.348066	0.99985											G7PV26	CPVL	0.372892	0.987681		G7PV26	CPVL	0.271467	0.960596
									CASP9	0.384503	0.999963		CASP9	0.780676	0.99985											G7PV32	ITGB3	0.88852	0.987681		G7PV32	ITGB3	0.759319	0.989933
									CASQ2	0.802062	0.999963		CASQ2	0.474416	0.99985											G7PV37	MRC2	0.306758	0.987681		G7PV37	MRC2	0.16444	0.960596
									CAST	0.226622	0.999963		CAST	0.86816	0.99985											G7PV42	ACE	0.493064	0.987681		G7PV42	ACE	0.554345	0.982258
									CAT	0.0701714	0.999963		CAT	0.0291204	0.99985											G7PV50	DDX42	0.63675	0.987681		G7PV50	DDX42	0.450187	0.960596
									CATIP	0.937501	0.999963		CATIP	0.443119	0.99985											G7PV53	SMARCD2	0.0906155	0.987681		G7PV53	SMARCD2	0.841765	0.998578
									CAV1	0.926136	0.999963		CAV1	0.879666	0.99985											G7PV58	PECAM1	0.995541	0.99838		G7PV58	PECAM1	0.157348	0.960596
									CAV2	0.777302	0.999963		CAV2	0.75708	0.99985											G7PV65	GNA13	0.0872858	0.987681		G7PV65	GNA13	0.128999	0.960596
									CBARP	0.182816	0.999963		CBARP	0.49993	0.99985											G7PV70	MARK2	0.259128	0.987681		G7PV70	MARK2	0.132741	0.960596
									CBFA2T2	0.498402	0.999963		CBFA2T2	0.980311	0.99985											G7PV75	PRKCA	0.860228	0.987681		G7PV75	PRKCA	0.897539	0.998578
									CBFA2T3	0.865068	0.999963		CBFA2T3	0.243353	0.99985											G7PV89	ABCA8	0.493562	0.987681		G7PV89	ABCA8	0.114616	0.960596
									CBFB	0.128356	0.999963		CBFB	0.299075	0.99985											G7PVA6	COG1	0.186107	0.987681		G7PVA6	COG1	0.445772	0.960596
									CBL	0.617644	0.999963		CBL	0.570345	0.99985											G7PVC6	FDXR	0.732884	0.987681		G7PVC6	FDXR	0.83149	0.998578
									CBLB	0.275624	0.999963		CBLB	0.753052	0.99985											G7PVD1	MRPL58	0.409425	0.987681		G7PVD1	MRPL58	0.623626	0.987656
									CBLC	0.28294	0.999963		CBLC	0.878898	0.99985											G7PVD2	ATP5H	0.629136	0.987681		G7PVD2	ATP5H	0.59959	0.987656
									CBLL1	0.858219	0.999963		CBLL1	0.467312	0.99985											G7PVD9	MRPS7	0.775995	0.987681		G7PVD9	MRPS7	0.843713	0.998578
									CBLN2	0.849905	0.999963		CBLN2	0.00622677	0.99985											G7PVE2	RB1	0.402693	0.987681		G7PVE2	RB1	0.778937	0.989933
									CBR3	0.593282	0.999963		CBR3	0.544889	0.99985											G7PVE5	FNDC3A	0.292232	0.987681		G7PVE5	FNDC3A	0.811171	0.996453
									CBR4	0.0784104	0.999963		CBR4	0.0305806	0.99985											G7PVE7	CAB39L	0.967416	0.993496		G7PVE7	CAB39L	0.612419	0.987656
									CBS	0.518364	0.999963		CBS	0.700455	0.99985											G7PVI1	DIS3	0.145016	0.987681		G7PVI1	DIS3	0.0540622	0.960596
									CBX1	0.272008	0.999963		CBX1	0.559148	0.99985											G7PVI7	UCHL3	0.594371	0.987681		G7PVI7	UCHL3	0.404378	0.960596
									CBX2	0.489304	0.999963		CBX2	0.915024	0.99985											G7PVI9	LMO7	0.44798	0.987681		G7PVI9	LMO7	0.393809	0.960596
									CBX3	0.533489	0.999963		CBX3	0.0386704	0.99985											G7PVJ0	KCTD12	0.577468	0.987681		G7PVJ0	KCTD12	0.173333	0.960596
									CBX5	0.396462	0.999963		CBX5	0.417858	0.99985											G7PVJ8	RBM26	0.643085	0.987681		G7PVJ8	RBM26	0.384789	0.960596
									CBX6	0.779633	0.999963		CBX6	0.492395	0.99985											G7PVL2	ABCC4	0.56678	0.987681		G7PVL2	ABCC4	0.285747	0.960596
									CBX7	0.464158	0.999963		CBX7	0.880355	0.99985											G7PVL6	DNAJC3	0.479365	0.987681		G7PVL6	DNAJC3	0.662753	0.987656
									CBX8	0.344168	0.999963		CBX8	0.383578	0.99985											G7PVM2	FARP2	0.677539	0.987681		G7PVM2	FARP2	0.323804	0.960596
									CBY1	0.120008	0.999963		CBY1	0.851251	0.99985											G7PVM7	TM9SF2	0.975006	0.993778		G7PVM7	TM9SF2	0.75821	0.989933
									CBY3	0.928046	0.999963		CBY3	0.497776	0.99985											G7PVM8	CLYBL	0.520213	0.987681		G7PVM8	CLYBL	0.157266	0.960596
									CC2D1A	0.341756	0.999963		CC2D1A	0.632811	0.99985											G7PVN0	PCCA	0.499675	0.987681		G7PVN0	PCCA	0.755401	0.988789
									CC2D1B	0.203552	0.999963		CC2D1B	0.409359	0.99985											G7PVN7	TPP2	0.476924	0.987681		G7PVN7	TPP2	0.29874	0.960596
									CC2D2A	0.521597	0.999963		CC2D2A	0.654035	0.99985											G7PVP8	ARGLU1	0.497413	0.987681		G7PVP8	ARGLU1	0.00705894	0.785955
									CCAR1	0.433769	0.999963		CCAR1	0.206208	0.99985											G7PVQ6	COL4A2	0.0729974	0.987681		G7PVQ6	COL4A2	0.39326	0.960596
									CCAR2	0.39502	0.999963		CCAR2	0.151117	0.99985											G7PVQ8	NAXD	0.910148	0.987681		G7PVQ8	NAXD	0.916687	0.998578
									CCBE1	0.927184	0.999963		CCBE1	0.440445	0.99985											G7PVR1	ARHGEF7	0.923625	0.98977		G7PVR1	ARHGEF7	0.142248	0.960596
									CCBL1	0.466149	0.999963		CCBL1	0.999045	0.99985											G7PVR9	RP11-98F14.6	0.545144	0.987681		G7PVR9	RP11-98F14.6	0.762828	0.989933
									CCBL2	0.0147121	0.999963		CCBL2	0.328718	0.99985											G7PVS0	CUL4A	0.150543	0.987681		G7PVS0	CUL4A	0.637142	0.987656
									CCDC102A	0.300105	0.999963		CCDC102A	0.593016	0.99985											G7PVS1	LAMP1	0.387514	0.987681		G7PVS1	LAMP1	0.286034	0.960596
									CCDC106	0.714794	0.999963		CCDC106	0.498272	0.99985											G7PVT8	CRYL1	0.57321	0.987681		G7PVT8	CRYL1	0.298446	0.960596
									CCDC107	0.186506	0.999963		CCDC107	0.839771	0.99985											G7PVV4	PARP4	0.12568	0.987681		G7PVV4	PARP4	0.112492	0.960596
									CCDC109B	0.681142	0.999963		CCDC109B	0.735594	0.99985											G7PVV5	PABPC3	0.156811	0.987681		G7PVV5	PABPC3	0.427859	0.960596
									CCDC112	0.522087	0.999963		CCDC112	0.730689	0.99985											G7PVV7	MTMR6	0.214016	0.987681		G7PVV7	MTMR6	0.416932	0.960596
									CCDC115	0.0103162	0.999963		CCDC115	0.154252	0.99985											G7PVY9	HSPH1	0.805996	0.987681		G7PVY9	HSPH1	0.136959	0.960596
									CCDC117	0.60323	0.999963		CCDC117	0.369533	0.99985											G7PVZ7	PDS5B	0.341706	0.987681		G7PVZ7	PDS5B	0.240891	0.960596
									CCDC12	0.790259	0.999963		CCDC12	0.0102754	0.99985											G7PW08	SPART	0.101843	0.987681		G7PW08	SPART	0.688938	0.987656
									CCDC120	0.0929254	0.999963		CCDC120	0.0826391	0.99985											G7PW14	ALG5	0.753323	0.987681		G7PW14	ALG5	0.968605	0.998627
									CCDC121	0.789998	0.999963		CCDC121	0.802957	0.99985											G7PW19	POSTN	0.78894	0.987681		G7PW19	POSTN	0.243759	0.960596
									CCDC124	0.0387873	0.999963		CCDC124	0.500007	0.99985											G7PW27	COG6	0.260796	0.987681		G7PW27	COG6	0.389282	0.960596
									CCDC125	0.122228	0.999963		CCDC125	0.51206	0.99985											G7PW30	MRPS31	0.217666	0.987681		G7PW30	MRPS31	0.939336	0.998578
									CCDC126	0.523745	0.999963		CCDC126	0.917935	0.99985											G7PW38	VWA8	0.201455	0.987681		G7PW38	VWA8	0.0135216	0.878094
									CCDC127	0.856277	0.999963		CCDC127	0.863895	0.99985											G7PW55	COG3	0.568947	0.987681		G7PW55	COG3	0.331969	0.960596
									CCDC13	0.407275	0.999963		CCDC13	0.0336305	0.99985											G7PW62	LCP1	0.640644	0.987681		G7PW62	LCP1	0.229667	0.960596
									CCDC130	0.459364	0.999963		CCDC130	0.512406	0.99985											G7PW67	ESD	0.0107349	0.987681		G7PW67	ESD	0.0547802	0.960596
									CCDC134	0.238969	0.999963		CCDC134	0.813493	0.99985											G7PW69	SERPINB10	0.0184798	0.987681		G7PW69	SERPINB10	0.00566898	0.785367
									CCDC136	0.820125	0.999963		CCDC136	0.993791	0.99985											G7PW71	LOC102132993	0.318394	0.987681		G7PW71	LOC102132993	0.0233872	0.960596
									CCDC137	0.952373	0.999963		CCDC137	0.39117	0.99985											G7PW77	TMX3	0.513411	0.987681		G7PW77	TMX3	0.258879	0.960596
									CCDC138	0.579613	0.999963		CCDC138	0.32833	0.99985											G7PW88	CYB5A	0.505344	0.987681		G7PW88	CYB5A	0.173411	0.960596
									CCDC14	0.569081	0.999963		CCDC14	0.820196	0.99985											G7PW91	CNDP2	0.988568	0.996461		G7PW91	CNDP2	0.925168	0.998578
									CCDC142	0.894789	0.999963		CCDC142	0.49953	0.99985											G7PW95	ZADH2	0.167665	0.987681		G7PW95	ZADH2	0.139848	0.960596
									CCDC149	0.377953	0.999963		CCDC149	0.964147	0.99985											G7PWB7	SEH1L	0.76247	0.987681		G7PWB7	SEH1L	0.225611	0.960596
									CCDC151	0.598446	0.999963		CCDC151	0.466654	0.99985											G7PWC1	AFG3L2	0.632841	0.987681		G7PWC1	AFG3L2	0.737944	0.987918
									CCDC152	0.0972734	0.999963		CCDC152	0.31474	0.99985											G7PWC2	TUBB6	0.59519	0.987681		G7PWC2	TUBB6	0.721281	0.987656
									CCDC153	0.466059	0.999963		CCDC153	0.165934	0.99985											G7PWC7	LOC107129555	0.813647	0.987681		G7PWC7	LOC107129555	0.492077	0.973281
									CCDC157	0.646239	0.999963		CCDC157	0.348532	0.99985											G7PWD1	NAPG	0.166947	0.987681		G7PWD1	NAPG	0.461106	0.964189
									CCDC159	0.718052	0.999963		CCDC159	0.194366	0.99985											G7PWD9	NDUFV2	0.225463	0.987681		G7PWD9	NDUFV2	0.152957	0.960596
									CCDC167	0.557093	0.999963		CCDC167	0.739265	0.99985											G7PWE9	EPB41L3	0.587356	0.987681		G7PWE9	EPB41L3	0.433247	0.960596
									CCDC17	0.895155	0.999963		CCDC17	0.966954	0.99985											G7PWF7	EMILIN2	0.0168043	0.987681		G7PWF7	EMILIN2	0.266802	0.960596
									CCDC173	0.345304	0.999963		CCDC173	0.717217	0.99985											G7PWF8	SMCHD1	0.351042	0.987681		G7PWF8	SMCHD1	0.248311	0.960596
									CCDC174	0.513561	0.999963		CCDC174	0.52325	0.99985											G7PWG8	COLEC12	0.950502	0.993496		G7PWG8	COLEC12	0.0907962	0.960596
									CCDC181	0.216823	0.999963		CCDC181	0.468407	0.99985											G7PWH1	ROCK1	0.572774	0.987681		G7PWH1	ROCK1	0.996484	0.999706
									CCDC183	0.766066	0.999963		CCDC183	0.113321	0.99985											G7PWI4	RMC1	0.554424	0.987681		G7PWI4	RMC1	0.5116	0.982258
									CCDC189	0.963455	0.999963		CCDC189	0.501859	0.99985											G7PWI5	NPC1	0.895922	0.987681		G7PWI5	NPC1	0.633003	0.987656
									CCDC191	0.417883	0.999963		CCDC191	0.460544	0.99985											G7PWI9	OSBPL1A	0.816936	0.987681		G7PWI9	OSBPL1A	0.881804	0.998578
									CCDC22	0.543783	0.999963		CCDC22	0.916722	0.99985											G7PWK7	DSG2	0.0578335	0.987681		G7PWK7	DSG2	0.0089268	0.877734
									CCDC24	0.449115	0.999963		CCDC24	0.449772	0.99985											G7PWL1	TRAPPC8	0.357848	0.987681		G7PWL1	TRAPPC8	0.300945	0.960596
									CCDC25	0.298262	0.999963		CCDC25	0.814311	0.99985											G7PWL7	LSS	0.327786	0.987681		G7PWL7	LSS	0.268276	0.960596
									CCDC28A	0.288796	0.999963		CCDC28A	0.0542193	0.99985											G7PWM7	DTNB	0.752337	0.987681		G7PWM7	DTNB	0.322283	0.960596
									CCDC28B	0.642252	0.999963		CCDC28B	0.872108	0.99985											G7PWP3	PIK3C3	0.159135	0.987681		G7PWP3	PIK3C3	0.254164	0.960596
									CCDC3	0.917105	0.999963		CCDC3	0.737588	0.99985											G7PWS7	ME2	0.0703866	0.987681		G7PWS7	ME2	0.251383	0.960596
									CCDC30	0.298138	0.999963		CCDC30	0.251497	0.99985											G7PWS9	SMAD4	0.320575	0.987681		G7PWS9	SMAD4	0.451945	0.960596
									CCDC34	0.0420356	0.999963		CCDC34	0.990834	0.99985											G7PWU7	FECH	0.835327	0.987681		G7PWU7	FECH	0.479653	0.968326
									CCDC43	0.841662	0.999963		CCDC43	0.732118	0.99985											G7PWU9	ATP8B1	0.157541	0.987681		G7PWU9	ATP8B1	0.262216	0.960596
									CCDC47	0.720172	0.999963		CCDC47	0.584577	0.99985											G7PWV4	SEC11C	0.154686	0.987681		G7PWV4	SEC11C	0.754504	0.988637
									CCDC50	0.634298	0.999963		CCDC50	0.859826	0.99985											G7PWV9	LMAN1	0.193777	0.987681		G7PWV9	LMAN1	0.705075	0.987656
									CCDC51	0.675014	0.999963		CCDC51	0.587588	0.99985											G7PWW7	RELCH	0.946663	0.992647		G7PWW7	RELCH	0.293342	0.960596
									CCDC53	0.424412	0.999963		CCDC53	0.334456	0.99985											G7PWX1	KDSR	0.996617	0.998589		G7PWX1	KDSR	0.90775	0.998578
									CCDC58	0.176671	0.999963		CCDC58	0.0157719	0.99985											G7PWX2	VPS4B	0.277309	0.987681		G7PWX2	VPS4B	0.791731	0.991799
									CCDC59	0.789894	0.999963		CCDC59	0.205208	0.99985											G7PWY3	RPL18A	0.735489	0.987681		G7PWY3	RPL18A	0.289709	0.960596
									CCDC6	0.559272	0.999963		CCDC6	0.664276	0.99985											G7PWZ1	LSM4	0.422816	0.987681		G7PWZ1	LSM4	0.190193	0.960596
									CCDC64	0.564944	0.999963		CCDC64	0.645396	0.99985											G7PX08	ARMC6	0.918396	0.988687		G7PX08	ARMC6	0.405199	0.960596
									CCDC64B	0.405757	0.999963		CCDC64B	0.471736	0.99985											G7PX23	ATP13A1	0.957363	0.993496		G7PX23	ATP13A1	0.749082	0.987918
									CCDC66	0.490777	0.999963		CCDC66	0.971623	0.99985											G7PX42	MOS	0.205305	0.987681		G7PX42	MOS	0.263391	0.960596
									CCDC68	0.141757	0.999963		CCDC68	0.617749	0.99985											G7PX46	UQCRFS1	0.707685	0.987681		G7PX46	UQCRFS1	0.11899	0.960596
									CCDC69	0.930609	0.999963		CCDC69	0.979121	0.99985											G7PX62	PEPD	0.178855	0.987681		G7PX62	PEPD	0.571574	0.983832
									CCDC71	0.768587	0.999963		CCDC71	0.022319	0.99985											G7PX70	UBA2	0.380126	0.987681		G7PX70	UBA2	0.117915	0.960596
									CCDC71L	0.317699	0.999963		CCDC71L	0.968293	0.99985											G7PXA8	HSPB6	0.310829	0.987681		G7PXA8	HSPB6	0.456422	0.964164
									CCDC77	0.521459	0.999963		CCDC77	0.776492	0.99985											G7PXC3	CAPNS1	0.368884	0.987681		G7PXC3	CAPNS1	0.654826	0.987656
									CCDC78	0.897196	0.999963		CCDC78	0.0313557	0.99985											G7PXG0	SPINT2	0.711164	0.987681		G7PXG0	SPINT2	0.871757	0.998578
									CCDC79	0.189576	0.999963		CCDC79	0.036706	0.99985											G7PXG4	PSMD8	0.39487	0.987681		G7PXG4	PSMD8	0.453919	0.962378
									CCDC8	0.78534	0.999963		CCDC8	0.630594	0.99985											G7PXH3	ACTN4	0.303187	0.987681		G7PXH3	ACTN4	0.0836866	0.960596
									CCDC80	0.14873	0.999963		CCDC80	0.148718	0.99985											G7PXH5	LGALS4	0.276854	0.987681		G7PXH5	LGALS4	0.236931	0.960596
									CCDC82	0.577086	0.999963		CCDC82	0.169198	0.99985											G7PXH6	ECH1	0.0984004	0.987681		G7PXH6	ECH1	0.550844	0.982258
									CCDC84	0.812894	0.999963		CCDC84	0.919876	0.99985											G7PXJ2	GMFG	0.13592	0.987681		G7PXJ2	GMFG	0.479956	0.968326
									CCDC85A	0.359278	0.999963		CCDC85A	0.841066	0.99985											G7PXJ8	RPS16	0.638666	0.987681		G7PXJ8	RPS16	0.439317	0.960596
									CCDC85B	0.369907	0.999963		CCDC85B	0.128202	0.99985											G7PXJ9	SUPT5H	0.234514	0.987681		G7PXJ9	SUPT5H	0.0881516	0.960596
									CCDC85C	0.155121	0.999963		CCDC85C	0.961826	0.99985											G7PXK5	LOC102120083	0.668358	0.987681		G7PXK5	LOC102120083	0.724216	0.987918
									CCDC86	0.831047	0.999963		CCDC86	0.94032	0.99985											G7PXK7	FBL	0.650205	0.987681		G7PXK7	FBL	0.472981	0.966874
									CCDC88A	0.544581	0.999963		CCDC88A	0.193754	0.99985											G7PXK8	FCGBP	0.802206	0.987681		G7PXK8	FCGBP	0.878652	0.998578
									CCDC88B	0.760677	0.999963		CCDC88B	0.397334	0.99985											G7PXL4	AKT2	0.378971	0.987681		G7PXL4	AKT2	0.818179	0.996494
									CCDC88C	0.342297	0.999963		CCDC88C	0.526112	0.99985											G7PXM0	BLVRB	0.568798	0.987681		G7PXM0	BLVRB	0.505764	0.980884
									CCDC9	0.891581	0.999963		CCDC9	0.0302347	0.99985											G7PXM6	SNRPA	0.829105	0.987681		G7PXM6	SNRPA	0.484973	0.968326
									CCDC90B	0.662104	0.999963		CCDC90B	0.352903	0.99985											G7PXN2	HNRNPUL1	0.521994	0.987681		G7PXN2	HNRNPUL1	0.595842	0.987656
									CCDC91	0.367875	0.999963		CCDC91	0.341545	0.99985											G7PXP1	CEACAM7	0.152402	0.987681		G7PXP1	CEACAM7	0.278889	0.960596
									CCDC92	0.630732	0.999963		CCDC92	0.64301	0.99985											G7PXP4	FKBP1A	0.364103	0.987681		G7PXP4	FKBP1A	0.607459	0.987656
									CCDC93	0.665332	0.999963		CCDC93	0.786291	0.99985											G7PXQ2	RABAC1	0.962409	0.993496		G7PXQ2	RABAC1	0.740075	0.987918
									CCDC94	0.1751	0.999963		CCDC94	0.683798	0.99985											G7PXQ3	ATP1A3	0.21488	0.987681		G7PXQ3	ATP1A3	0.00178292	0.547427
									CCDC97	0.783867	0.999963		CCDC97	0.185342	0.99985											G7PXQ8	GSK3A	0.635018	0.987681		G7PXQ8	GSK3A	0.615492	0.987656
									CCER2	0.92486	0.999963		CCER2	0.217844	0.99985											G7PXR0	PAFAH1B3	0.256589	0.987681		G7PXR0	PAFAH1B3	0.198522	0.960596
									CCHCR1	0.0956536	0.999963		CCHCR1	0.017639	0.99985											G7PXS4	ETHE1	0.370311	0.987681		G7PXS4	ETHE1	0.871752	0.998578
									CCL11	0.511282	0.999963		CCL11	0.568739	0.99985											G7PXS8	IRGQ	0.90992	0.987681		G7PXS8	IRGQ	0.393072	0.960596
									CCL13	0.173063	0.999963		CCL13	0.165032	0.99985											G7PXV1	BCAM	0.794901	0.987681		G7PXV1	BCAM	0.446795	0.960596
									CCL17	0.707594	0.999963		CCL17	0.990558	0.99985											G7PXV3	TOMM40	0.179643	0.987681		G7PXV3	TOMM40	0.186923	0.960596
									CCL18	0.1725	0.999963		CCL18	0.888644	0.99985											G7PXV7	CLPTM1	0.562124	0.987681		G7PXV7	CLPTM1	0.557664	0.982258
									CCL20	0.299872	0.999963		CCL20	0.799787	0.99985											G7PXW6	CKM	0.300278	0.987681		G7PXW6	CKM	0.440633	0.960596
									CCL22	0.496119	0.999963		CCL22	0.522772	0.99985											G7PXX2	VASP	0.41923	0.987681		G7PXX2	VASP	0.192185	0.960596
									CCL24	0.296471	0.999963		CCL24	0.859903	0.99985											G7PXZ4	AP2S1	0.101438	0.987681		G7PXZ4	AP2S1	0.200554	0.960596
									CCL25	0.35556	0.999963		CCL25	0.897122	0.99985											G7PY00	C5AR1	0.836008	0.987681		G7PY00	C5AR1	0.62978	0.987656
									CCL26	0.284521	0.999963		CCL26	0.030768	0.99985											G7PY34	BSG	0.241491	0.987681		G7PY34	BSG	0.147673	0.960596
									CCL27	0.434623	0.999963		CCL27	0.548075	0.99985											G7PY39	PALM	0.493633	0.987681		G7PY39	PALM	0.381118	0.960596
									CCL28	0.167658	0.999963		CCL28	0.955641	0.99985											G7PY40	MISP	0.200948	0.987681		G7PY40	MISP	0.979841	0.999192
									CCL3	0.357537	0.999963		CCL3	0.637102	0.99985											G7PY47	BCAT2	0.15621	0.987681		G7PY47	BCAT2	0.342457	0.960596
									CCL5	0.493779	0.999963		CCL5	0.447947	0.99985											G7PY52	NUCB1	0.587808	0.987681		G7PY52	NUCB1	0.568152	0.982258
									CCL7	0.761891	0.999963		CCL7	0.710871	0.99985											G7PY54	BAX	0.303832	0.987681		G7PY54	BAX	0.610564	0.987656
									CCL8	0.905579	0.999963		CCL8	0.141246	0.99985											G7PY55	FTL	0.666628	0.987681		G7PY55	FTL	0.978715	0.999192
									CCM2	0.30657	0.999963		CCM2	0.807457	0.99985											G7PY56	GYS1	0.983401	0.99557		G7PY56	GYS1	0.422769	0.960596
									CCNA2	0.349574	0.999963		CCNA2	0.712162	0.99985											G7PY57	RUVBL2	0.345898	0.987681		G7PY57	RUVBL2	0.0191016	0.956355
									CCNB1	0.358413	0.999963		CCNB1	0.348832	0.99985											G7PY61	SNRNP70	0.345844	0.987681		G7PY61	SNRNP70	0.586423	0.987656
									CCNB1IP1	0.138954	0.999963		CCNB1IP1	0.444445	0.99985											G7PY75	ALDH16A1	0.942582	0.992647		G7PY75	ALDH16A1	0.568031	0.982258
									CCNB2	0.235161	0.999963		CCNB2	0.474866	0.99985											G7PY81	AP2A1	0.133574	0.987681		G7PY81	AP2A1	0.167349	0.960596
									CCNC	0.4674	0.999963		CCNC	0.415559	0.99985											G7PY86	TBC1D17	0.393038	0.987681		G7PY86	TBC1D17	0.661056	0.987656
									CCND1	0.719272	0.999963		CCND1	0.322522	0.99985											G7PY96	WDR18	0.348654	0.987681		G7PY96	WDR18	0.11679	0.960596
									CCND2	0.396917	0.999963		CCND2	0.123814	0.99985											G7PY98	LOC102118347	0.015598	0.987681		G7PY98	LOC102118347	0.314336	0.960596
									CCND3	0.0425127	0.999963		CCND3	0.087027	0.99985											G7PY99	HMHA1	0.104957	0.987681		G7PY99	HMHA1	0.923667	0.998578
									CCNDBP1	0.621741	0.999963		CCNDBP1	0.32917	0.99985											G7PYA4	ATP5D	0.457549	0.987681		G7PYA4	ATP5D	0.883858	0.998578
									CCNE1	0.186798	0.999963		CCNE1	0.169365	0.99985											G7PYA9	NDUFS7	0.0157953	0.987681		G7PYA9	NDUFS7	0.079409	0.960596
									CCNE2	0.0866691	0.999963		CCNE2	0.183679	0.99985											G7PYC3	MOB3A	0.387507	0.987681		G7PYC3	MOB3A	0.559572	0.982258
									CCNF	0.333288	0.999963		CCNF	0.626937	0.99985											G7PYC4	AP3D1	0.679516	0.987681		G7PYC4	AP3D1	0.720554	0.987656
									CCNG1	0.989767	0.999963		CCNG1	0.331138	0.99985											G7PYD0	LMNB2	0.149846	0.987681		G7PYD0	LMNB2	0.354484	0.960596
									CCNG2	0.0330642	0.999963		CCNG2	0.0650571	0.99985											G7PYD6	THOP1	0.594606	0.987681		G7PYD6	THOP1	0.125257	0.960596
									CCNH	0.617765	0.999963		CCNH	0.642268	0.99985											G7PYE1	MYH14	0.522258	0.987681		G7PYE1	MYH14	0.219862	0.960596
									CCNI	0.902956	0.999963		CCNI	0.679538	0.99985											G7PYH4	ETFB	0.193473	0.987681		G7PYH4	ETFB	0.174684	0.960596
									CCNJ	0.814664	0.999963		CCNJ	0.747596	0.99985											G7PYJ3	GNA11	0.412952	0.987681		G7PYJ3	GNA11	0.412762	0.960596
									CCNK	0.406108	0.999963		CCNK	0.594533	0.99985											G7PYJ5	G7PYJ5	0.433623	0.987681		G7PYJ5	G7PYJ5	0.414354	0.960596
									CCNL1	0.369522	0.999963		CCNL1	0.10864	0.99985											G7PYL3	MAP2K2	0.846333	0.987681		G7PYL3	MAP2K2	0.53876	0.982258
									CCNL2	0.826391	0.999963		CCNL2	0.15334	0.99985											G7PYM5	MYDGF	0.625014	0.987681		G7PYM5	MYDGF	0.732317	0.987918
									CCNT1	0.711239	0.999963		CCNT1	0.586045	0.99985											G7PYR1	MYADM	0.915232	0.988293		G7PYR1	MYADM	0.903399	0.998578
									CCNT2	0.612881	0.999963		CCNT2	0.440379	0.99985											G7PYR7	PRPF31	0.647405	0.987681		G7PYR7	PRPF31	0.246023	0.960596
									CCNY	0.888927	0.999963		CCNY	0.45437	0.99985											G7PYR8	CNOT3	0.427949	0.987681		G7PYR8	CNOT3	0.361172	0.960596
									CCNYL1	0.64679	0.999963		CCNYL1	0.599647	0.99985											G7PYS4	RPS9	0.824809	0.987681		G7PYS4	RPS9	0.309238	0.960596
									CCP110	0.586881	0.999963		CCP110	0.307237	0.99985											G7PYU1	CLPP	0.816733	0.987681		G7PYU1	CLPP	0.988032	0.999192
									CCPG1	0.975459	0.999963		CCPG1	0.217799	0.99985											G7PYU4	KHSRP	0.897965	0.987681		G7PYU4	KHSRP	0.0905794	0.960596
									CCR1	0.809637	0.999963		CCR1	0.71369	0.99985											G7PYU9	C3	0.559879	0.987681		G7PYU9	C3	0.42276	0.960596
									CCR10	0.602817	0.999963		CCR10	0.158357	0.99985											G7PYV1	TRIP10	0.877302	0.987681		G7PYV1	TRIP10	0.461479	0.964288
									CCR2	0.79367	0.999963		CCR2	0.692688	0.99985											G7PYV3	VAV1	0.421115	0.987681		G7PYV3	VAV1	0.307693	0.960596
									CCR5	0.650319	0.999963		CCR5	0.403143	0.99985											G7PYW4	ELAVL1	0.139925	0.987681		G7PYW4	ELAVL1	0.261193	0.960596
									CCR6	0.287521	0.999963		CCR6	0.892891	0.99985											G7PYX5	STXBP2	0.498481	0.987681		G7PYX5	STXBP2	0.181516	0.960596
									CCR7	0.164225	0.999963		CCR7	0.33851	0.99985											G7PYX8	XAB2	0.836442	0.987681		G7PYX8	XAB2	0.390157	0.960596
									CCRL2	0.153765	0.999963		CCRL2	0.984944	0.99985											G7PZ01	U2AF2	0.29987	0.987681		G7PZ01	U2AF2	0.0869917	0.960596
									CCS	0.531008	0.999963		CCS	0.188963	0.99985											G7PZ02	EPN1	0.0971781	0.987681		G7PZ02	EPN1	0.840957	0.998578
									CCSAP	0.349715	0.999963		CCSAP	0.628043	0.99985											G7PZ32	HNRNPM	0.832848	0.987681		G7PZ32	HNRNPM	0.285974	0.960596
									CCSER2	0.706051	0.999963		CCSER2	0.992059	0.99985											G7PZ66	EIF3G	0.414204	0.987681		G7PZ66	EIF3G	0.851213	0.998578
									CCT2	0.994622	0.999963		CCT2	0.905511	0.99985											G7PZ67	DNMT1	0.788148	0.987681		G7PZ67	DNMT1	0.381935	0.960596
									CCT3	0.649103	0.999963		CCT3	0.974448	0.99985											G7PZ69	MRPL4	0.44899	0.987681		G7PZ69	MRPL4	0.538781	0.982258
									CCT4	0.799833	0.999963		CCT4	0.769855	0.99985											G7PZ70	ICAM1	0.584111	0.987681		G7PZ70	ICAM1	0.441711	0.960596
									CCT5	0.731394	0.999963		CCT5	0.445269	0.99985											G7PZ77	CDC37	0.663886	0.987681		G7PZ77	CDC37	0.133557	0.960596
									CCT6A	0.227705	0.999963		CCT6A	0.958237	0.99985											G7PZB9	A1BG	0.296986	0.987681		G7PZB9	A1BG	0.898097	0.998578
									CCT7	0.22615	0.999963		CCT7	0.401753	0.99985											G7PZC2	RPS5	0.548704	0.987681		G7PZC2	RPS5	0.714734	0.987656
									CCT8	0.79268	0.999963		CCT8	0.110692	0.99985											G7PZC7	TRIM28	0.698998	0.987681		G7PZC7	TRIM28	0.310888	0.960596
									CCZ1B	0.348919	0.999963		CCZ1B	0.779577	0.99985											G7PZC8	CHMP2A	0.176066	0.987681		G7PZC8	CHMP2A	0.112464	0.960596
									CD109	0.998344	0.999963		CD109	0.273041	0.99985											G7PZC9	UBE2M	0.842971	0.987681		G7PZC9	UBE2M	0.894689	0.998578
									CD14	0.120192	0.999963		CD14	0.499435	0.99985											G7PZD2	AP1M1	0.134439	0.987681		G7PZD2	AP1M1	0.316441	0.960596
									CD151	0.739815	0.999963		CD151	0.560595	0.99985											G7PZD3	SLC44A2	0.00656472	0.987681		G7PZD3	SLC44A2	0.140649	0.960596
									CD160	0.325027	0.999963		CD160	0.637917	0.99985											G7PZD4	ILF3	0.744221	0.987681		G7PZD4	ILF3	0.219066	0.960596
									CD163	0.881819	0.999963		CD163	0.191909	0.99985											G7PZD5	QTRT1	0.857042	0.987681		G7PZD5	QTRT1	0.565582	0.982258
									CD163L1	0.567372	0.999963		CD163L1	0.500168	0.99985											G7PZD6	DNM2	0.882538	0.987681		G7PZD6	DNM2	0.90473	0.998578
									CD164	0.335799	0.999963		CD164	0.926973	0.99985											G7PZD7	TMED1	0.692829	0.987681		G7PZD7	TMED1	0.418797	0.960596
									CD177	0.298399	0.999963		CD177	0.518476	0.99985											G7PZE0	LOC107126546	0.342671	0.987681		G7PZE0	LOC107126546	0.693462	0.987656
									CD180	0.168334	0.999963		CD180	0.498567	0.99985											G7PZE1	SMARCA4	0.352537	0.987681		G7PZE1	SMARCA4	0.753372	0.988637
									CD19	0.0325315	0.999963		CD19	0.316192	0.99985											G7PZE3	KANK2	0.590364	0.987681		G7PZE3	KANK2	0.855131	0.998578
									CD1D	0.412022	0.999963		CD1D	0.209984	0.99985											G7PZE4	DOCK6	0.328687	0.987681		G7PZE4	DOCK6	0.409811	0.960596
									CD2	0.320031	0.999963		CD2	0.926362	0.99985											G7PZE6	TMEM205	0.522399	0.987681		G7PZE6	TMEM205	0.707024	0.987656
									CD200	0.368443	0.999963		CD200	0.0596946	0.99985											G7PZF6	CNN1	0.335472	0.987681		G7PZF6	CNN1	0.737484	0.987918
									CD200R1	0.423875	0.999963		CD200R1	0.918194	0.99985											G7PZI1	TNPO2	0.623512	0.987681		G7PZI1	TNPO2	0.39526	0.960596
									CD22	0.0211154	0.999963		CD22	0.113408	0.99985											G7PZI3	ASNA1	0.324253	0.987681		G7PZI3	ASNA1	0.253404	0.960596
									CD24	0.137622	0.999963		CD24	0.668669	0.99985											G7PZK0	MRI1	0.929636	0.990466		G7PZK0	MRI1	0.802756	0.993705
									CD244	0.84278	0.999963		CD244	0.824708	0.99985											G7PZL5	ADGRE5	0.70097	0.987681		G7PZL5	ADGRE5	0.348764	0.960596
									CD247	0.362552	0.999963		CD247	0.908374	0.99985											G7PZL6	DDX39A	0.492053	0.987681		G7PZL6	DDX39A	0.171598	0.960596
									CD248	0.687331	0.999963		CD248	0.168427	0.99985											G7PZL8	GIPC1	0.445762	0.987681		G7PZL8	GIPC1	0.134768	0.960596
									CD27	0.0700604	0.999963		CD27	0.540554	0.99985											G7PZP8	TPM1	0.0975565	0.987681		G7PZP8	TPM1	0.194435	0.960596
									CD274	0.364931	0.999963		CD274	0.44479	0.99985											G7PZQ3	AP1M1	0.677195	0.987681		G7PZQ3	AP1M1	0.677651	0.987656
									CD276	0.552134	0.999963		CD276	0.754644	0.99985											G7PZQ5	EPS15L1	0.875856	0.987681		G7PZQ5	EPS15L1	0.112821	0.960596
									CD28	0.208505	0.999963		CD28	0.557062	0.99985											G7PZQ8	CHERP	0.825362	0.987681		G7PZQ8	CHERP	0.362186	0.960596
									CD2AP	0.0908912	0.999963		CD2AP	0.622152	0.99985											G7PZS5	PLVAP	0.696774	0.987681		G7PZS5	PLVAP	0.0833431	0.960596
									CD2BP2	0.14781	0.999963		CD2BP2	0.70425	0.99985											G7PZT0	SLC27A1	0.914235	0.988293		G7PZT0	SLC27A1	0.91315	0.998578
									CD300A	0.670477	0.999963		CD300A	0.960966	0.99985											G7PZT1	PGLS	0.476576	0.987681		G7PZT1	PGLS	0.902241	0.998578
									CD300LD	0.767343	0.999963		CD300LD	0.167483	0.99985											G7PZT2	COLGALT1	0.0990138	0.987681		G7PZT2	COLGALT1	0.1542	0.960596
									CD300LF	0.267894	0.999963		CD300LF	0.985829	0.99985											G7PZU5	PLCG2	0.373943	0.987681		G7PZU5	PLCG2	0.464716	0.964551
									CD300LG	0.798811	0.999963		CD300LG	0.939094	0.99985											G7PZU9	CDH13	0.605537	0.987681		G7PZU9	CDH13	0.598737	0.987656
									CD302	0.582868	0.999963		CD302	0.128773	0.99985											G7PZV0	MLYCD	0.198956	0.987681		G7PZV0	MLYCD	0.144422	0.960596
									CD320	0.252454	0.999963		CD320	0.917472	0.99985											G7PZW1	USP10	0.595194	0.987681		G7PZW1	USP10	0.234545	0.960596
									CD34	0.801975	0.999963		CD34	0.494742	0.99985											G7PZW7	EMC8	0.339292	0.987681		G7PZW7	EMC8	0.908275	0.998578
									CD36	0.0975867	0.999963		CD36	0.924741	0.99985											G7PZY3	ZC3H18	0.464188	0.987681		G7PZY3	ZC3H18	0.717964	0.987656
									CD37	0.111883	0.999963		CD37	0.288858	0.99985											G7PZY5	LOC102143777	0.332594	0.987681		G7PZY5	LOC102143777	0.27908	0.960596
									CD38	0.792174	0.999963		CD38	0.371786	0.99985											G7PZZ0	APRT	0.308446	0.987681		G7PZZ0	APRT	0.12474	0.960596
									CD3D	0.224739	0.999963		CD3D	0.887344	0.99985											G7PZZ8	RPL13	0.503506	0.987681		G7PZZ8	RPL13	0.963678	0.998627
									CD3E	0.201338	0.999963		CD3E	0.753888	0.99985											G7Q000	CHMP1A	0.365515	0.987681		G7Q000	CHMP1A	0.18981	0.960596
									CD3G	0.262009	0.999963		CD3G	0.912959	0.99985											G7Q024	MRPL28	0.97561	0.993778		G7Q024	MRPL28	0.761614	0.989933
									CD4	0.373184	0.999963		CD4	0.683419	0.99985											G7Q027	DECR2	0.168278	0.987681		G7Q027	DECR2	0.497371	0.977484
									CD40	0.0680511	0.999963		CD40	0.764469	0.99985											G7Q032	STUB1	0.600429	0.987681		G7Q032	STUB1	0.786289	0.99148
									CD40LG	0.270181	0.999963		CD40LG	0.520043	0.99985											G7Q046	UBE2I	0.901028	0.987681		G7Q046	UBE2I	0.674355	0.987656
									CD44	0.617802	0.999963		CD44	0.0600165	0.99985											G7Q063	HAGH	0.532671	0.987681		G7Q063	HAGH	0.50612	0.980884
									CD46	0.616871	0.999963		CD46	0.262699	0.99985											G7Q068	NDUFB10	0.323814	0.987681		G7Q068	NDUFB10	0.349225	0.960596
									CD47	0.880368	0.999963		CD47	0.5123	0.99985											G7Q069	RPS2	0.866207	0.987681		G7Q069	RPS2	0.553993	0.982258
									CD48	0.536865	0.999963		CD48	0.607492	0.99985											G7Q090	ECI1	0.541693	0.987681		G7Q090	ECI1	0.655269	0.987656
									CD5	0.352169	0.999963		CD5	0.61845	0.99985											G7Q0A5	SRRM2	0.0356271	0.987681		G7Q0A5	SRRM2	0.773655	0.989933
									CD52	0.241945	0.999963		CD52	0.545939	0.99985											G7Q0D4	TRAP1	0.812455	0.987681		G7Q0D4	TRAP1	0.807062	0.996265
									CD53	0.219909	0.999963		CD53	0.472288	0.99985											G7Q0E2	NMRAL1	0.503444	0.987681		G7Q0E2	NMRAL1	0.215383	0.960596
									CD55	0.678206	0.999963		CD55	0.787571	0.99985											G7Q0F3	GLYR1	0.271291	0.987681		G7Q0F3	GLYR1	0.566883	0.982258
									CD58	0.057028	0.999963		CD58	0.67947	0.99985											G7Q0F5	PPL	0.196875	0.987681		G7Q0F5	PPL	0.0530424	0.960596
									CD59	0.313981	0.999963		CD59	0.965428	0.99985											G7Q0G5	ABAT	0.0642736	0.987681		G7Q0G5	ABAT	0.0246288	0.960596
									CD6	0.48842	0.999963		CD6	0.921461	0.99985											G7Q0G8	CARHSP1	0.22763	0.987681		G7Q0G8	CARHSP1	0.796195	0.992075
									CD63	0.413675	0.999963		CD63	0.559475	0.99985											G7Q0I6	CPPED1	0.953564	0.993496		G7Q0I6	CPPED1	0.768527	0.989933
									CD68	0.728218	0.999963		CD68	0.893234	0.99985											G7Q0J0	PARN	0.817667	0.987681		G7Q0J0	PARN	0.292113	0.960596
									CD69	0.195737	0.999963		CD69	0.896084	0.99985											G7Q0J9	MYH11	0.933972	0.99171		G7Q0J9	MYH11	0.746247	0.987918
									CD7	0.25299	0.999963		CD7	0.846494	0.99985											G7Q0K3	NOMO1	0.529058	0.987681		G7Q0K3	NOMO1	0.645435	0.987656
									CD72	0.0107903	0.999963		CD72	0.0587576	0.99985											G7Q0K5	RPS15A	0.688686	0.987681		G7Q0K5	RPS15A	0.257274	0.960596
									CD74	0.169024	0.999963		CD74	0.582088	0.99985											G7Q0L8	VPS35L	0.361751	0.987681		G7Q0L8	VPS35L	0.339627	0.960596
									CD79A	0.102206	0.999963		CD79A	0.12031	0.99985											G7Q0M9	THUMPD1	0.588562	0.987681		G7Q0M9	THUMPD1	0.738818	0.987918
									CD79B	0.0259979	0.999963		CD79B	0.111502	0.99985											G7Q0P5	EEF2K	0.751572	0.987681		G7Q0P5	EEF2K	0.685905	0.987656
									CD80	0.455373	0.999963		CD80	0.464637	0.99985											G7Q0Q8	DCTN5	0.292143	0.987681		G7Q0Q8	DCTN5	0.614803	0.987656
									CD81	0.647348	0.999963		CD81	0.927405	0.99985											G7Q0R2	PRKCA	0.814533	0.987681		G7Q0R2	PRKCA	0.923427	0.998578
									CD82	0.000915439	0.999963		CD82	0.00402862	0.99985											G7Q0S9	GTF3C1	0.546252	0.987681		G7Q0S9	GTF3C1	0.0384672	0.960596
									CD83	0.0881802	0.999963		CD83	0.204854	0.99985											G7Q0U1	TUFM	0.980135	0.99557		G7Q0U1	TUFM	0.138615	0.960596
									CD84	0.364173	0.999963		CD84	0.36132	0.99985											G7Q0U2	ATXN2L	0.258246	0.987681		G7Q0U2	ATXN2L	0.856255	0.998578
									CD86	0.140346	0.999963		CD86	0.959893	0.99985											G7Q0U3	EIF3C	0.311221	0.987681		G7Q0U3	EIF3C	0.325034	0.960596
									CD8A	0.275166	0.999963		CD8A	0.942423	0.99985											G7Q0U5	APOBR	0.968782	0.993496		G7Q0U5	APOBR	0.217661	0.960596
									CD8B	0.584733	0.999963		CD8B	0.902334	0.99985											G7Q0U9	ZG16	0.925186	0.989826		G7Q0U9	ZG16	0.943822	0.998578
									CD9	0.0703627	0.999963		CD9	0.285415	0.99985											G7Q0V3	MVP	0.123613	0.987681		G7Q0V3	MVP	0.170439	0.960596
									CD93	0.85937	0.999963		CD93	0.843063	0.99985											G7Q0W4	MAPK3	0.356188	0.987681		G7Q0W4	MAPK3	0.119974	0.960596
									CD96	0.539658	0.999963		CD96	0.240463	0.99985											G7Q0W6	BOLA2B	0.453532	0.987681		G7Q0W6	BOLA2B	0.141579	0.960596
									CD99L2	0.819188	0.999963		CD99L2	0.801359	0.99985											G7Q0W8	LOC102146036	0.524342	0.987681		G7Q0W8	LOC102146036	0.167714	0.960596
									CDA	0.158801	0.999963		CDA	0.355738	0.99985											G7Q0X6	DCTPP1	0.740992	0.987681		G7Q0X6	DCTPP1	0.30154	0.960596
									CDADC1	0.325318	0.999963		CDADC1	0.742931	0.99985											G7Q0X8	ITGAL	0.622388	0.987681		G7Q0X8	ITGAL	0.126277	0.960596
									CDAN1	0.684548	0.999963		CDAN1	0.752699	0.99985											G7Q0Z6	STX4	0.911813	0.987708		G7Q0Z6	STX4	0.468569	0.964551
									CDC123	0.0320274	0.999963		CDC123	0.90611	0.99985											G7Q103	PYCARD	0.53857	0.987681		G7Q103	PYCARD	0.187223	0.960596
									CDC14A	0.188022	0.999963		CDC14A	0.512415	0.99985											G7Q107	TGFB1I1	0.600048	0.987681		G7Q107	TGFB1I1	0.690144	0.987656
									CDC14B	0.448343	0.999963		CDC14B	0.441133	0.99985											G7Q125	PHKB	0.732911	0.987681		G7Q125	PHKB	0.332801	0.960596
									CDC16	0.712616	0.999963		CDC16	0.84971	0.99985											G7Q147	FTO	0.708623	0.987681		G7Q147	FTO	0.171636	0.960596
									CDC20	0.364733	0.999963		CDC20	0.692648	0.99985											G7Q154	GNAO1	0.927648	0.990274		G7Q154	GNAO1	0.593802	0.987656
									CDC23	0.461894	0.999963		CDC23	0.673973	0.99985											G7Q156	NUDT21	0.674359	0.987681		G7Q156	NUDT21	0.264362	0.960596
									CDC25A	0.389237	0.999963		CDC25A	0.583505	0.99985											G7Q166	NUP93	0.284328	0.987681		G7Q166	NUP93	0.134725	0.960596
									CDC25B	0.28422	0.999963		CDC25B	0.710996	0.99985											G7Q179	CIAPIN1	0.186274	0.987681		G7Q179	CIAPIN1	0.00526506	0.785367
									CDC25C	0.25642	0.999963		CDC25C	0.641041	0.99985											G7Q181	POLR2C	0.38445	0.987681		G7Q181	POLR2C	0.189126	0.960596
									CDC26	0.281211	0.999963		CDC26	0.240292	0.99985											G7Q196	CFAP20	0.440618	0.987681		G7Q196	CFAP20	0.835495	0.998578
									CDC27	0.648824	0.999963		CDC27	0.47954	0.99985											G7Q1A2	CNOT1	0.122062	0.987681		G7Q1A2	CNOT1	0.468551	0.964551
									CDC34	0.920825	0.999963		CDC34	0.00433016	0.99985											G7Q1C6	TRADD	0.435291	0.987681		G7Q1C6	TRADD	0.58756	0.987656
									CDC37	0.503885	0.999963		CDC37	0.379671	0.99985											G7Q1D8	TPPP3	0.304142	0.987681		G7Q1D8	TPPP3	0.117246	0.960596
									CDC37L1	0.825709	0.999963		CDC37L1	0.95005	0.99985											G7Q1E0	HSD11B2	0.0360734	0.987681		G7Q1E0	HSD11B2	0.269687	0.960596
									CDC40	0.427089	0.999963		CDC40	0.728091	0.99985											G7Q1E1	ATP6V0D1	0.0535163	0.987681		G7Q1E1	ATP6V0D1	0.115294	0.960596
									CDC42	0.46955	0.999963		CDC42	0.145292	0.99985											G7Q1F1	EDC4	0.725879	0.987681		G7Q1F1	EDC4	0.0795289	0.960596
									CDC42BPA	0.925361	0.999963		CDC42BPA	0.930842	0.99985											G7Q1F5	PSMB10	0.78167	0.987681		G7Q1F5	PSMB10	0.167924	0.960596
									CDC42BPB	0.472173	0.999963		CDC42BPB	0.463395	0.99985											G7Q1F7	SLC12A4	0.861196	0.987681		G7Q1F7	SLC12A4	0.256097	0.960596
									CDC42BPG	0.271664	0.999963		CDC42BPG	0.423339	0.99985											G7Q1G8	SMPD3	0.678677	0.987681		G7Q1G8	SMPD3	0.46759	0.964551
									CDC42EP1	0.339118	0.999963		CDC42EP1	0.628132	0.99985											G7Q1H2	CDH1	0.694802	0.987681		G7Q1H2	CDH1	0.599488	0.987656
									CDC42EP2	0.133883	0.999963		CDC42EP2	0.0424724	0.99985											G7Q1H8	VPS4A	0.32111	0.987681		G7Q1H8	VPS4A	0.956933	0.998578
									CDC42EP3	0.465409	0.999963		CDC42EP3	0.972076	0.99985											G7Q1I8	PSMD7	0.907706	0.987681		G7Q1I8	PSMD7	0.39408	0.960596
									CDC42EP4	0.249444	0.999963		CDC42EP4	0.28206	0.99985											G7Q1J3	HP	0.339135	0.987681		G7Q1J3	HP	0.297725	0.960596
									CDC42SE1	0.325574	0.999963		CDC42SE1	0.459903	0.99985											G7Q1J4	DHODH	0.151788	0.987681		G7Q1J4	DHODH	0.21943	0.960596
									CDC42SE2	0.141965	0.999963		CDC42SE2	0.736099	0.99985											G7Q1J8	AP1G1	0.160596	0.987681		G7Q1J8	AP1G1	0.337777	0.960596
									CDC45	0.197232	0.999963		CDC45	0.48822	0.99985											G7Q1K2	CHST4	0.454427	0.987681		G7Q1K2	CHST4	0.361182	0.960596
									CDC5L	0.307751	0.999963		CDC5L	0.71516	0.99985											G7Q1L2	VAC14	0.622609	0.987681		G7Q1L2	VAC14	0.619874	0.987656
									CDC6	0.181191	0.999963		CDC6	0.430367	0.99985											G7Q1L4	SF3B3	0.204379	0.987681		G7Q1L4	SF3B3	0.147787	0.960596
									CDC7	0.0248573	0.999963		CDC7	0.0249501	0.99985											G7Q1L5	COG4	0.283351	0.987681		G7Q1L5	COG4	0.407707	0.960596
									CDC73	0.998404	0.999963		CDC73	0.953889	0.99985											G7Q1L6	FCSK	0.167398	0.987681		G7Q1L6	FCSK	0.30868	0.960596
									CDCA2	0.191479	0.999963		CDCA2	0.649242	0.99985											G7Q1M1	PDPR	0.585261	0.987681		G7Q1M1	PDPR	0.397479	0.960596
									CDCA3	0.382665	0.999963		CDCA3	0.630692	0.99985											G7Q1M2	GLG1	0.908037	0.987681		G7Q1M2	GLG1	0.775788	0.989933
									CDCA4	0.19243	0.999963		CDCA4	0.207714	0.99985											G7Q1M4	MLKL	0.808195	0.987681		G7Q1M4	MLKL	0.278074	0.960596
									CDCA5	0.347297	0.999963		CDCA5	0.593667	0.99985											G7Q1M9	LDHD	0.572385	0.987681		G7Q1M9	LDHD	0.864728	0.998578
									CDCA7	0.26075	0.999963		CDCA7	0.169868	0.99985											G7Q1N3	CFDP1	0.0888735	0.987681		G7Q1N3	CFDP1	0.579902	0.985794
									CDCA7L	0.705061	0.999963		CDCA7L	0.366398	0.99985											G7Q1N7	GABARAPL2	0.319764	0.987681		G7Q1N7	GABARAPL2	0.000891925	0.534936
									CDCA8	0.294676	0.999963		CDCA8	0.688626	0.99985											G7Q1N9	KARS	0.966633	0.993496		G7Q1N9	KARS	0.943055	0.998578
									CDCP1	0.342202	0.999963		CDCP1	0.901025	0.99985											G7Q1P8	VAT1L	0.123983	0.987681		G7Q1P8	VAT1L	0.00905313	0.877734
									CDH1	0.194163	0.999963		CDH1	0.80119	0.99985											G7Q1T2	HTATSF1	0.547505	0.987681		G7Q1T2	HTATSF1	0.463732	0.964551
									CDH11	0.461939	0.999963		CDH11	0.762181	0.99985											G7Q1T5	ARHGEF6	0.0954867	0.987681		G7Q1T5	ARHGEF6	0.152846	0.960596
									CDH13	0.913863	0.999963		CDH13	0.333328	0.99985											G7Q1W8	MTM1	0.434906	0.987681		G7Q1W8	MTM1	0.474813	0.96791
									CDH17	0.301068	0.999963		CDH17	0.792959	0.99985											G7Q1Y4	NSDHL	0.514423	0.987681		G7Q1Y4	NSDHL	0.784256	0.990529
									CDH19	0.90931	0.999963		CDH19	0.301835	0.99985											G7Q1Z4	BGN	0.544963	0.987681		G7Q1Z4	BGN	0.271808	0.960596
									CDH2	0.967915	0.999963		CDH2	0.194972	0.99985											G7Q1Z6	BCAP31	0.492532	0.987681		G7Q1Z6	BCAP31	0.926322	0.998578
									CDH24	0.961349	0.999963		CDH24	0.854588	0.99985											G7Q200	SSR4	0.0702014	0.987681		G7Q200	SSR4	0.812389	0.996494
									CDH26	0.919755	0.999963		CDH26	0.647725	0.99985											G7Q202	L1CAM	0.00735044	0.987681		G7Q202	L1CAM	0.0015388	0.534936
									CDH3	0.40308	0.999963		CDH3	0.459988	0.99985											G7Q205	NAA10	0.260274	0.987681		G7Q205	NAA10	0.825555	0.998331
									CDH5	0.712982	0.999963		CDH5	0.57341	0.99985											G7Q207	HCFC1	0.680801	0.987681		G7Q207	HCFC1	0.180689	0.960596
									CDH6	0.23579	0.999963		CDH6	0.336545	0.99985											G7Q215	EMD	0.14539	0.987681		G7Q215	EMD	0.626943	0.987656
									CDHR1	0.0388731	0.999963		CDHR1	0.235966	0.99985											G7Q216	FLNA	0.880562	0.987681		G7Q216	FLNA	0.976758	0.999192
									CDHR2	0.2364	0.999963		CDHR2	0.897203	0.99985											G7Q221	GDI1	0.968654	0.993496		G7Q221	GDI1	0.933997	0.998578
									CDHR5	0.868393	0.999963		CDHR5	0.605859	0.99985											G7Q228	G6PD	0.508697	0.987681		G7Q228	G6PD	0.669199	0.987656
									CDIP1	0.471644	0.999963		CDIP1	0.511326	0.99985											G7Q230	DKC1	0.841945	0.987681		G7Q230	DKC1	0.304847	0.960596
									CDIPT	0.750904	0.999963		CDIPT	0.695158	0.99985											G7Q231	MPP1	0.231634	0.987681		G7Q231	MPP1	0.565482	0.982258
									CDK1	0.321797	0.999963		CDK1	0.366703	0.99985											G7Q237	VBP1	0.675623	0.987681		G7Q237	VBP1	0.71376	0.987656
									CDK10	0.616679	0.999963		CDK10	0.252902	0.99985											G7Q239	CLIC2	0.641117	0.987681		G7Q239	CLIC2	0.653326	0.987656
									CDK12	0.195032	0.999963		CDK12	0.534712	0.99985											G7Q244	LOC101867429	0.930056	0.990523		G7Q244	LOC101867429	0.39235	0.960596
									CDK13	0.52738	0.999963		CDK13	0.303126	0.99985											G7Q261	PUDP	0.750986	0.987681		G7Q261	PUDP	0.388457	0.960596
									CDK14	0.682769	0.999963		CDK14	0.913555	0.99985											G7Q274	MID1	0.749594	0.987681		G7Q274	MID1	0.927995	0.998578
									CDK16	0.422655	0.999963		CDK16	0.659433	0.99985											G7Q298	PIR	0.761424	0.987681		G7Q298	PIR	0.19444	0.960596
									CDK17	0.866397	0.999963		CDK17	0.877007	0.99985											G7Q2A8	CTPS2	0.0453121	0.987681		G7Q2A8	CTPS2	0.0698613	0.960596
									CDK18	0.444639	0.999963		CDK18	0.0603184	0.99985											G7Q2C1	SH3KBP1	0.839087	0.987681		G7Q2C1	SH3KBP1	0.588642	0.987656
									CDK19	0.657044	0.999963		CDK19	0.606286	0.99985											G7Q2C4	EIF1AX	0.361769	0.987681		G7Q2C4	EIF1AX	0.744658	0.987918
									CDK2	0.193166	0.999963		CDK2	0.0115785	0.99985											G7Q2C5	RPS6KA3	0.546186	0.987681		G7Q2C5	RPS6KA3	0.777405	0.989933
									CDK20	0.418808	0.999963		CDK20	0.322437	0.99985											G7Q2D0	SMS	0.81059	0.987681		G7Q2D0	SMS	0.91507	0.998578
									CDK2AP1	0.600693	0.999963		CDK2AP1	0.418518	0.99985											G7Q2D6	PRDX4	0.414412	0.987681		G7Q2D6	PRDX4	0.971939	0.999192
									CDK2AP2	0.388786	0.999963		CDK2AP2	0.426879	0.99985											G7Q2E0	PDK3	0.26292	0.987681		G7Q2E0	PDK3	0.163826	0.960596
									CDK3	0.698058	0.999963		CDK3	0.664406	0.99985											G7Q2H9	CYBB	0.0241415	0.987681		G7Q2H9	CYBB	0.220582	0.960596
									CDK4	0.981998	0.999963		CDK4	0.835212	0.99985											G7Q2J0	USP9X	0.0610038	0.987681		G7Q2J0	USP9X	0.0912234	0.960596
									CDK5	0.753946	0.999963		CDK5	0.448407	0.99985											G7Q2J2	DDX3X	0.202818	0.987681		G7Q2J2	DDX3X	0.228841	0.960596
									CDK5R1	0.218004	0.999963		CDK5R1	0.134331	0.99985											G7Q2J3	CASK	0.345421	0.987681		G7Q2J3	CASK	0.4827	0.968326
									CDK5RAP1	0.516486	0.999963		CDK5RAP1	0.816417	0.99985											G7Q2J5	MAOB	0.735656	0.987681		G7Q2J5	MAOB	0.425679	0.960596
									CDK5RAP2	0.204926	0.999963		CDK5RAP2	0.901353	0.99985											G7Q2J6	MAOB	0.853545	0.987681		G7Q2J6	MAOB	0.84692	0.998578
									CDK5RAP3	0.610399	0.999963		CDK5RAP3	0.357573	0.99985											G7Q2K5	RP2	0.489655	0.987681		G7Q2K5	RP2	0.13192	0.960596
									CDK6	0.189533	0.999963		CDK6	0.685819	0.99985											G7Q2K8	NDUFB11	0.32473	0.987681		G7Q2K8	NDUFB11	0.640789	0.987656
									CDK7	0.204672	0.999963		CDK7	0.361228	0.99985											G7Q2K9	RBM10	0.483132	0.987681		G7Q2K9	RBM10	0.447049	0.960596
									CDK8	0.506277	0.999963		CDK8	0.919216	0.99985											G7Q2L0	UBA1	0.544808	0.987681		G7Q2L0	UBA1	0.563223	0.982258
									CDK9	0.574674	0.999963		CDK9	0.923674	0.99985											G7Q2N1	WAS	0.360201	0.987681		G7Q2N1	WAS	0.614673	0.987656
									CDKAL1	0.606952	0.999963		CDKAL1	0.696325	0.99985											G7Q2N3	GLOD5	0.0638502	0.987681		G7Q2N3	GLOD5	0.448756	0.960596
									CDKL2	0.795818	0.999963		CDKL2	0.960946	0.99985											G7Q2P4	GRIPAP1	0.905646	0.987681		G7Q2P4	GRIPAP1	0.761085	0.989933
									CDKN1A	0.442141	0.999963		CDKN1A	0.488379	0.99985											G7Q2Q4	CCDC22	0.98833	0.996461		G7Q2Q4	CCDC22	0.438336	0.960596
									CDKN1B	0.805944	0.999963		CDKN1B	0.34689	0.99985											G7Q2S9	SMC1A	0.158395	0.987681		G7Q2S9	SMC1A	0.396314	0.960596
									CDKN1C	0.83608	0.999963		CDKN1C	0.912959	0.99985											G7Q2T3	HUWE1	0.0957074	0.987681		G7Q2T3	HUWE1	0.228759	0.960596
									CDKN2A	0.0161988	0.999963		CDKN2A	0.0508526	0.99985											G7Q2U1	MAGED2	0.865535	0.987681		G7Q2U1	MAGED2	0.951487	0.998578
									CDKN2AIP	0.769949	0.999963		CDKN2AIP	0.381018	0.99985											G7Q2W9	MSN	0.747051	0.987681		G7Q2W9	MSN	0.819178	0.996494
									CDKN2AIPNL	0.716891	0.999963		CDKN2AIPNL	0.785948	0.99985											G7Q2X1	HEPH	0.670526	0.987681		G7Q2X1	HEPH	0.808095	0.996265
									CDKN2B	0.631193	0.999963		CDKN2B	0.92508	0.99985											G7Q2Z3	SNX12	0.688871	0.987681		G7Q2Z3	SNX12	0.638552	0.987656
									CDKN2C	0.0609797	0.999963		CDKN2C	0.148945	0.99985											G7Q303	OGT	0.461228	0.987681		G7Q303	OGT	0.0512687	0.960596
									CDKN2D	0.369797	0.999963		CDKN2D	0.0921986	0.99985											G7Q308	PIN4	0.250182	0.987681		G7Q308	PIN4	0.545715	0.982258
									CDKN3	0.451471	0.999963		CDKN3	0.520639	0.99985											G7Q330	PBDC1	0.54753	0.987681		G7Q330	PBDC1	0.202061	0.960596
									CDNF	0.23579	0.999963		CDNF	0.535698	0.99985											G7Q334	MAGT1	0.233586	0.987681		G7Q334	MAGT1	0.703538	0.987656
									CDO1	0.577978	0.999963		CDO1	0.379123	0.99985											G7Q358	APOOL	0.723935	0.987681		G7Q358	APOOL	0.50166	0.980267
									CDON	0.87323	0.999963		CDON	0.806471	0.99985											G7Q373	DIAPH2	0.538296	0.987681		G7Q373	DIAPH2	0.404918	0.960596
									CDPF1	0.77859	0.999963		CDPF1	0.968341	0.99985											G7Q380	CSTF2	0.345735	0.987681		G7Q380	CSTF2	0.773135	0.989933
									CDR2	0.150789	0.999963		CDR2	0.95318	0.99985											G7Q394	GLA	0.202818	0.987681		G7Q394	GLA	0.0971929	0.960596
									CDR2L	0.443067	0.999963		CDR2L	0.940952	0.99985											G7Q395	HNRNPH2	0.890009	0.987681		G7Q395	HNRNPH2	0.136949	0.960596
									CDRT15	0.838724	0.999963		CDRT15	0.435426	0.99985											G7Q3A1	ARMCX3	0.615959	0.987681		G7Q3A1	ARMCX3	0.206786	0.960596
									CDS1	0.228756	0.999963		CDS1	0.903537	0.99985											G7Q3G4	ACSL4	0.359145	0.987681		G7Q3G4	ACSL4	0.361798	0.960596
									CDS2	0.742038	0.999963		CDS2	0.474763	0.99985											G7Q3I2	PLS3	0.763052	0.987681		G7Q3I2	PLS3	0.10021	0.960596
									CDT1	0.337354	0.999963		CDT1	0.597015	0.99985											G7Q3J0	WDR44	0.456598	0.987681		G7Q3J0	WDR44	0.569058	0.982258
									CDV3	0.615914	0.999963		CDV3	0.455188	0.99985											G7Q3J1	DOCK11	0.421696	0.987681		G7Q3J1	DOCK11	0.449202	0.960596
									CDX1	0.330674	0.999963		CDX1	0.619778	0.99985											G7Q3K6	SEPTIN6	0.802571	0.987681		G7Q3K6	SEPTIN6	0.71493	0.987656
									CDX2	0.195222	0.999963		CDX2	0.859335	0.99985											G7Q3L8	CUL4B	0.613761	0.987681		G7Q3L8	CUL4B	0.4842	0.968326
									CDYL	0.688196	0.999963		CDYL	0.434562	0.99985											G7Q3L9	MCTS1	0.169021	0.987681		G7Q3L9	MCTS1	0.621754	0.987656
									CDYL2	0.422029	0.999963		CDYL2	0.284494	0.99985											G7Q3M2	THOC2	0.230733	0.987681		G7Q3M2	THOC2	0.105118	0.960596
									CEACAM1	0.264823	0.999963		CEACAM1	0.0244547	0.99985											G7Q3M4	STAG2	0.143884	0.987681		G7Q3M4	STAG2	0.0821104	0.960596
									CEACAM18	0.424911	0.999963		CEACAM18	0.260063	0.99985											G7Q3M9	OCRL	0.213938	0.987681		G7Q3M9	OCRL	0.339035	0.960596
									CEACAM3	0.840685	0.999963		CEACAM3	0.212674	0.99985											G7Q3N8	AIFM1	0.156609	0.987681		G7Q3N8	AIFM1	0.641723	0.987656
									CEACAM5	0.167723	0.999963		CEACAM5	0.236577	0.99985											G7Q3Q6	UBE2J1	0.276933	0.987681		G7Q3Q6	UBE2J1	0.9933	0.999664
									CEACAM6	0.572531	0.999963		CEACAM6	0.0233434	0.99985											G7Q3R1	GPC4	0.0962717	0.987681		G7Q3R1	GPC4	0.618163	0.987656
									CEACAM7	0.159045	0.999963		CEACAM7	0.726947	0.99985											G8F275	PYROXD2	0.910154	0.987681		G8F275	PYROXD2	0.628141	0.987656
									CEBPA	0.380093	0.999963		CEBPA	0.794722	0.99985											G8F281	PI4K2A	0.971556	0.993496		G8F281	PI4K2A	0.884331	0.998578
									CEBPB	0.29017	0.999963		CEBPB	0.136582	0.99985											G8F2A5	ABHD10	0.135443	0.987681		G8F2A5	ABHD10	0.622195	0.987656
									CEBPD	0.778135	0.999963		CEBPD	0.719957	0.99985											G8F2B0	AKR1A1	0.790523	0.987681		G8F2B0	AKR1A1	0.548889	0.982258
									CEBPG	0.247455	0.999963		CEBPG	0.895228	0.99985											G8F2B1	NASP	0.759278	0.987681		G8F2B1	NASP	0.476314	0.968326
									CEBPZ	0.79083	0.999963		CEBPZ	0.989379	0.99985											G8F2C5	PIPSL	0.390894	0.987681		G8F2C5	PIPSL	0.842807	0.998578
									CECR1	0.756115	0.999963		CECR1	0.564004	0.99985											G8F2D2	CGN	0.469186	0.987681		G8F2D2	CGN	0.039825	0.960596
									CECR5	0.732909	0.999963		CECR5	0.399703	0.99985											G8F2D4	SNX27	0.140081	0.987681		G8F2D4	SNX27	0.673713	0.987656
									CELF1	0.555638	0.999963		CELF1	0.263221	0.99985											G8F2D6	MRPL9	0.320545	0.987681		G8F2D6	MRPL9	0.811514	0.996453
									CELF2	0.650166	0.999963		CELF2	0.879161	0.99985											G8F2E0	COG2	0.36672	0.987681		G8F2E0	COG2	0.441788	0.960596
									CELF3	0.422141	0.999963		CELF3	0.0742499	0.99985											G8F2G9	SFN	0.861236	0.987681		G8F2G9	SFN	0.454862	0.963138
									CELF4	0.778964	0.999963		CELF4	0.34295	0.99985											G8F2H2	ARID1A	0.338928	0.987681		G8F2H2	ARID1A	0.440322	0.960596
									CELF6	0.604264	0.999963		CELF6	0.474104	0.99985											G8F2H3	RPS6KA1	0.565343	0.987681		G8F2H3	RPS6KA1	0.447625	0.960596
									CELSR2	0.802132	0.999963		CELSR2	0.448447	0.99985											G8F2J8	EXOC3	0.93341	0.991706		G8F2J8	EXOC3	0.834532	0.998578
									CEMIP	0.690837	0.999963		CEMIP	0.536744	0.99985											G8F2K6	UBQLN1	0.903989	0.987681		G8F2K6	UBQLN1	0.172638	0.960596
									CEND1	0.528417	0.999963		CEND1	0.905296	0.99985											G8F2P4	DYNC1LI1	0.657261	0.987681		G8F2P4	DYNC1LI1	0.849193	0.998578
									CENPA	0.248865	0.999963		CENPA	0.360537	0.99985											G8F2Q2	RFC5	0.656376	0.987681		G8F2Q2	RFC5	0.122693	0.960596
									CENPB	0.298503	0.999963		CENPB	0.265083	0.99985											G8F2Q5	HK2	0.122841	0.987681		G8F2Q5	HK2	0.234007	0.960596
									CENPBD1	0.8437	0.999963		CENPBD1	0.448871	0.99985											G8F2R0	CHL1	0.00559962	0.987681		G8F2R0	CHL1	0.00195998	0.547427
									CENPC	0.805452	0.999963		CENPC	0.608018	0.99985											G8F2S6	NAT1	0.312281	0.987681		G8F2S6	NAT1	0.411272	0.960596
									CENPE	0.116071	0.999963		CENPE	0.33551	0.99985											G8F2V4	KIF2A	0.547966	0.987681		G8F2V4	KIF2A	0.566745	0.982258
									CENPF	0.167048	0.999963		CENPF	0.334116	0.99985											G8F2X3	RALA	0.683659	0.987681		G8F2X3	RALA	0.693383	0.987656
									CENPH	0.13968	0.999963		CENPH	0.0486175	0.99985											G8F2Y2	SSH3	0.501232	0.987681		G8F2Y2	SSH3	0.398754	0.960596
									CENPI	0.618313	0.999963		CENPI	0.464624	0.99985											G8F2Y3	GRK2	0.12114	0.987681		G8F2Y3	GRK2	0.51743	0.982258
									CENPJ	0.185524	0.999963		CENPJ	0.992241	0.99985											G8F2Z5	ITGA2	0.222234	0.987681		G8F2Z5	ITGA2	0.201647	0.960596
[truncated: 12,116 more rows]

## Sheet: Fig 1e
	Clustering analysis using age-associated proteins (related to Fig. 1e).
	Clustering results using age-associated proteins											Enriched pathways in each clusters using the corresponding age-associated proteins
	Uniprot ID	Gene names	Mean (Young & Proximal colon)	Mean (Middle age & Proximal colon)	Mean (Old & Proximal colon)	Mean (Young & Distal colon)	Mean (Middle age & Distal colon)	Mean (Old & Distal colon)	Cluster			Pathway ID	Pathway name	Displayed in Fig. 1e	Count	p value	Fold Enrichment	FDR	Cluster	Genes
	G7NTK9	BCL10	0.889535	0.948137	1.03282	1.04442	0.855686	0.923063	Distal colon-cluster1			GO:0006635	fatty acid beta-oxidation	yes	3	0.00735934	22.84	1	Proximal colon-cluster1	HADHA, ACADS, DECR1
	G7NU54	LZIC	0.929255	0.884259	0.891174	1.13228	0.978843	0.957935	Distal colon-cluster1			GO:0032868	response to insulin	yes	3	0.0160043	15.2267	1	Proximal colon-cluster1	HADHA, HSD11B2, VPS13C
	G7NWA9	CADM1	0.892753	0.95258	0.845485	1.12197	1.04039	0.9024	Distal colon-cluster1			GO:0000902	cell morphogenesis	yes	3	0.0244418	12.1489	1	Proximal colon-cluster1	CYFIP2, NCKAP1, FRYL
	G7NYL6	EPM2AIP1	1.00554	0.927147	0.852999	1.13348	1.07382	0.990423	Distal colon-cluster1			GO:0036376	sodium ion export from cell	yes	2	0.0379566	50.7556	1	Proximal colon-cluster1	ATP1B1, SLC4A4
	G7P4K7	SCGN	1.0595	0.906815	0.773571	1.34145	1.06365	0.916004	Distal colon-cluster1			GO:0006103	2-oxoglutarate metabolic process	yes	2	0.0429096	44.7843	1	Proximal colon-cluster1	PHYH, IDH2
	G7P649	ANK2	0.887659	0.88057	0.793788	1.12833	1.04513	0.9324	Distal colon-cluster1			GO:0046855	inositol phosphate dephosphorylation	no	2	0.0453767	42.2963	1	Proximal colon-cluster1	MTMR2, IMPA2
	G7P7P5	MAP1B	0.778801	0.934115	0.792255	1.18775	1.17664	0.934218	Distal colon-cluster1			GO:0008209	androgen metabolic process	no	2	0.0478376	40.0702	1	Proximal colon-cluster1	DHRS9, HSD17B8
	G7PDV8	INA	1.04295	1.11555	0.828127	1.43725	1.35063	1.0066	Distal colon-cluster1			GO:0006120	mitochondrial electron transport, NADH to ubiquinone	yes	2	0.0496524	37.5513	1	Proximal colon-cluster2	NDUFA9, NDUFS2
	G7PHS4	G7PHS4	0.988943	1.05939	0.840731	1.36035	1.25824	0.976174	Distal colon-cluster1			GO:0043393	regulation of protein binding	yes	2	0.03167	59.7354	1	Proximal colon-cluster3	SNAPIN, PSEN1
	G7PJ73	PSMD9	0.802198	0.781625	0.852704	0.966151	0.81336	0.885096	Distal colon-cluster1			GO:0030833	regulation of actin filament polymerization	yes	2	0.0471424	39.8236	1	Proximal colon-cluster3	DBNL, HCLS1
	G7PP07	CADM1	0.948695	0.915344	0.913627	1.09514	0.936818	0.909869	Distal colon-cluster1			GO:0018105	peptidyl-serine phosphorylation	yes	3	0.0125001	16.5696	1	Proximal colon-cluster4	RPS6KB1, VRK1, TOP1
	G7PRP9	TXN	0.992335	0.998546	0.971938	1.28015	1.01601	1.04588	Distal colon-cluster1			GO:0007411	axon guidance	yes	3	0.00802485	20.4358	1	overlap-cluster1	CHL1, DPYSL2, L1CAM
	G7PTS8	TOM1L2	0.879245	0.879206	0.847653	0.983764	0.966146	0.865631	Distal colon-cluster1			GO:0061564	axon development	yes	2	0.0263625	69.9604	1	overlap-cluster1	PLP1, L1CAM
	G7PW38	VWA8	1.01055	0.736996	0.713485	1.09867	1.00985	0.935355	Distal colon-cluster1			GO:0045995	regulation of embryonic development	yes	2	0.0333759	55.0752	1	overlap-cluster1	INSR, RUVBL1
	G7PXQ3	ATP1A3	0.904235	0.878611	0.692823	1.38719	1.17423	0.976795	Distal colon-cluster1			GO:0007399	nervous system development	yes	3	0.035473	9.289	1	overlap-cluster1	DPYSL2, IGF2BP2, L1CAM
	G8F618	RAD23A	1.09383	1.04377	0.997698	1.24449	1.11865	1.03966	Distal colon-cluster1			GO:0051179	localization	yes	3	0.00169096	47.7002	0.733877	Distal colon-cluster1	ANK2, NELFE, SNCA
	I7GMN9	RAD23B	1.05059	1.06115	1.03407	1.21688	1.07277	1.03012	Distal colon-cluster1			GO:0051612	negative regulation of serotonin uptake	yes	2	0.00493699	392.202	1	Distal colon-cluster1	NOS1, SNCA
	P61142	SNCA	0.930156	0.875913	0.727941	1.1122	0.997958	0.813299	Distal colon-cluster1			GO:0033138	positive regulation of peptidyl-serine phosphorylation	yes	3	0.0100456	19.1838	1	Distal colon-cluster1	NOS1, TXN, SNCA
	Q4R3U6	PELO	0.978209	0.89535	0.943835	1.05282	1.04277	0.93693	Distal colon-cluster1			GO:0019896	axonal transport of mitochondrion	yes	2	0.0179871	106.964	1	Distal colon-cluster1	UCHL1, MAPT
	Q4R603	ALCAM	0.948658	0.896088	0.801873	1.16506	0.949898	0.879305	Distal colon-cluster1			GO:0031175	neuron projection development	yes	3	0.018254	14.0072	1	Distal colon-cluster1	MAP1B, NCDN, MAPT
	Q60HC8	UCHL1	1.00641	1.02637	0.859362	1.31616	1.10751	0.971487	Distal colon-cluster1			GO:0000226	microtubule cytoskeleton organization	no	3	0.0216456	12.7892	1	Distal colon-cluster1	MAP1B, MAPT, MARK1
	I7G394	LOC101866651	1.09399	0.937409	0.900709	1.20734	1.06015	0.95595	Distal colon-cluster1			GO:0097435	supramolecular fiber organization	no	2	0.0244499	78.4404	1	Distal colon-cluster1	MAPT, SNCA
	G7NTY3	MARK1	0.91396	0.780994	0.809883	0.96087	0.874726	0.808163	Distal colon-cluster1			GO:0032434	regulation of proteasomal ubiquitin-dependent protein catabolic process	no	2	0.0260591	73.5379	1	Distal colon-cluster1	RAD23A, RAD23B
	G8F603	COQ4	0.875767	0.838087	0.818652	1.10985	1.13834	0.913198	Distal colon-cluster1			GO:0055117	regulation of cardiac muscle contraction	no	2	0.0356607	53.4821	1	Distal colon-cluster1	ANK2, NOS1
	G7PCA9	STK3	0.972926	0.900855	0.858935	1.00847	0.984991	0.869024	Distal colon-cluster1			GO:0051262	protein tetramerization	no	2	0.040427	47.0642	1	Distal colon-cluster1	STK3, SNCA
	G7PIS8	NOS1	1.04116	0.952031	1.02647	1.41147	1.17995	1.05121	Distal colon-cluster1			GO:1990000	amyloid fibril formation	no	2	0.0451705	42.0216	1	Distal colon-cluster1	MAPT, SNCA
	G7P5H7	ATP8A1	0.797745	0.734982	0.796114	1.00577	0.902646	0.830246	Distal colon-cluster1			GO:0031116	positive regulation of microtubule polymerization	no	2	0.0467466	40.5726	1	Distal colon-cluster1	MAP1B, MAPT
	I7GJA4	PPOX	0.991096	0.956014	0.861065	1.06846	1.01728	0.851053	Distal colon-cluster1			GO:0001774	microglial cell activation	no	2	0.0467466	40.5726	1	Distal colon-cluster1	MAPT, SNCA
	G7NZ50	CADM2	1.12161	1.16655	1.11715	1.56223	1.17863	1.05849	Distal colon-cluster1			GO:0043161	proteasome-mediated ubiquitin-dependent protein catabolic process	no	3	0.0483167	8.24724	1	Distal colon-cluster1	UCHL1, RAD23A, RAD23B
	Q5YCV5	MAPT	0.863616	0.753749	0.75061	1.27709	1.03411	0.912835	Distal colon-cluster1			GO:0045471	response to ethanol	yes	4	0.00346811	12.9599	0.957688	Distal colon-cluster2	TJP1, VCAM1, PSMD14, ABAT
	G7NVH1	EEF1AKNMT	1.01688	0.921891	1.19245	1.21456	0.992591	1.22129	Distal colon-cluster1			GO:0017156	calcium ion regulated exocytosis	yes	3	0.00393301	31.5162	0.957688	Distal colon-cluster2	SCIN, STX1A, VAMP2
	G7NYH5	SYN2	0.965662	0.951627	0.779051	1.23681	1.12907	0.967581	Distal colon-cluster1			GO:0007568	aging	yes	4	0.00806285	9.56355	1	Distal colon-cluster2	VCAM1, ABAT, ATP2B1, PCK1
	G7NTH0	NCDN	0.941512	0.742619	0.611854	1.06832	0.937449	0.894769	Distal colon-cluster1			GO:0002934	desmosome organization	yes	2	0.0168803	115.56	1	Distal colon-cluster2	DSP, DSG2
	G7PVF3	KPNA3	0.929077	0.918932	0.934503	0.973237	0.924559	0.905676	Distal colon-cluster1			GO:0098609	cell-cell adhesion	yes	4	0.0178596	7.11136	1	Distal colon-cluster2	DSP, TJP1, VCAM1, DSG2
	G7PR39	UAP1L1	0.965007	0.923891	1.16137	1.06573	0.714156	1.06012	Distal colon-cluster1			GO:0007155	cell adhesion	no	6	0.0213144	3.69462	1	Distal colon-cluster2	EFNB2, CADM4, VCAM1, PTK7, DSG2, GNE
	G7PL63	NDUFB3	0.960531	0.927589	0.807319	1.08472	1.09663	0.921261	Distal colon-cluster1			GO:0043161	proteasome-mediated ubiquitin-dependent protein catabolic process	no	4	0.0227694	6.47997	1	Distal colon-cluster2	PSMD14, PSMC3, PSMD2, ARMC8
	G7P865	FBN2	0.845104	0.844899	0.787964	1.14365	0.85285	0.868914	Distal colon-cluster1			GO:0071305	cellular response to vitamin D	no	2	0.0307332	63.0325	1	Distal colon-cluster2	ATP2B1, GDAP1
	G8F3V8	NELFE	0.922724	0.927543	1.02495	1.32149	1.02068	1.10918	Distal colon-cluster1			GO:0098911	regulation of ventricular cardiac muscle cell action potential	no	2	0.0307332	63.0325	1	Distal colon-cluster2	DSP, DSG2
	G7NV32	VCAM1	0.975806	0.779907	0.84031	0.923496	0.698593	0.708395	Distal colon-cluster2			GO:0015031	protein transport	no	5	0.0338609	4.01248	1	Distal colon-cluster2	GGA2, UEVLD, GABARAPL2, GDI2, VAMP2
	G7NYK6	OXSR1	1.00948	0.926198	0.953367	1.02353	0.96114	0.943605	Distal colon-cluster2			GO:0035493	SNARE complex assembly	no	2	0.0362205	53.3352	1	Distal colon-cluster2	STX1A, VAMP2
	G7NYZ9	PSMD2	0.966126	0.930361	0.936161	0.960127	0.882649	0.872582	Distal colon-cluster2			GO:1904874	positive regulation of telomerase RNA localization to Cajal body	no	2	0.0416774	46.2238	1	Distal colon-cluster2	RUVBL2, CCT8
	G7P197	SCIN	1.0646	0.730069	0.770918	1.07049	0.716877	0.707278	Distal colon-cluster2			GO:0019731	antibacterial humoral response	yes	3	0.00561521	25.9545	1	Distal colon-cluster3	CTSG, BPI, RNASE3
	G7P3B9	STK38	0.951098	0.902102	0.848919	0.947454	0.831759	0.820053	Distal colon-cluster2			GO:0050830	defense response to Gram-positive bacterium	yes	3	0.0205168	13.1769	1	Distal colon-cluster3	PLA2G2A, CTSG, RNASE3
	G7P451	RTN4IP1	1.42919	1.11152	0.976139	1.24937	1.02805	1.00507	Distal colon-cluster2			GO:0098789	pre-mRNA cleavage required for polyadenylation	yes	2	0.0218802	87.8462	1	Distal colon-cluster3	CPSF4, CSTF2
	G7P4B7	SERPINB9	1.34687	1.23151	1.14255	1.16859	1.03198	0.940313	Distal colon-cluster2			GO:0050853	B cell receptor signaling pathway	yes	3	0.0223207	12.5956	1	Distal colon-cluster3	RFTN1, GRB2, IGLC2
	G7P5M8	RUFY3	0.929033	0.961347	0.918583	0.973596	0.923651	0.844716	Distal colon-cluster2			GO:0051301	cell division	yes	4	0.0272054	5.93247	1	Distal colon-cluster3	LIG1, SSNA1, RAE1, CKAP5
	G7P627	SEC24B	1.1165	1.0402	1.03036	1.04547	0.950903	0.982828	Distal colon-cluster2			GO:0007596	blood coagulation	yes	3	0.0143884	16.0005	1	Distal colon-cluster4	VKORC1, FGA, CD36
	G7P885	RAD50	1.04795	0.839086	0.999529	0.960748	0.777586	0.876593	Distal colon-cluster2			GO:0044539	long-chain fatty acid import	yes	2	0.0159612	121.338	1	Distal colon-cluster4	ACSL1, CD36
	G7PAE9	RTN1	0.983892	0.929423	0.830412	0.950311	0.933639	0.836859	Distal colon-cluster2			GO:0006910	phagocytosis, recognition	yes	3	0.017197	14.5605	1	Distal colon-cluster4	IGHG1, IGLC2, CD36
	G7PAM0	TJP1	1.02723	1.02439	0.939832	1.01998	0.995844	0.920705	Distal colon-cluster2			GO:0006805	xenobiotic metabolic process	yes	3	0.0216285	12.8854	1	Distal colon-cluster4	VKORC1, UGT1A1, AKR1C1
	G7PAV8	NEK9	1.02699	1.00829	0.976217	1.01078	1.01311	0.922718	Distal colon-cluster2			GO:0030299	intestinal cholesterol absorption	yes	2	0.0218824	88.2455	1	Distal colon-cluster4	AKR1C1, CD36
	G7PB61	UBR1	1.02819	0.991963	0.937727	1.04961	0.970053	0.928976	Distal colon-cluster2			GO:0006911	phagocytosis, engulfment	no	3	0.0227118	12.5522	1	Distal colon-cluster4	IGHG1, IGLC2, CD36
	G7PE53	GDI2	1.1199	1.11294	1.02286	1.01839	0.995918	0.920851	Distal colon-cluster2			GO:0007155	cell adhesion	no	5	0.0258215	4.31039	1	Distal colon-cluster4	VCAN, PODXL, SSPN, CD36, LYVE1
	G7PFS8	PCK1	1.55152	1.41695	0.632638	1.19492	1.10347	0.66584	Distal colon-cluster2			GO:0006958	complement activation, classical pathway	no	3	0.0260934	11.6484	1	Distal colon-cluster4	IGHG1, C9, IGLC2
	G7PJ09	ATP2B1	0.988341	0.840686	0.799755	1.03702	0.871722	0.847232	Distal colon-cluster2			GO:0015909	long-chain fatty acid transport	no	2	0.0316741	60.6688	1	Distal colon-cluster4	FABP4, CD36
	G7PKN7	PSMD14	1.00606	0.919856	0.912213	0.936335	0.848593	0.840781	Distal colon-cluster2			GO:0006027	glycosaminoglycan catabolic process	no	2	0.0413702	46.2238	1	Distal colon-cluster4	VCAN, LYVE1
	G7PL18	INPP1	1.21702	1.16387	0.982975	1.154	1.09535	0.937994	Distal colon-cluster2			GO:0070542	response to fatty acid	no	2	0.043298	44.1227	1	Distal colon-cluster4	ALAD, CD36
	G7PLX7	RBKS	1.26481	0.904537	1.0806	1.0462	0.827348	1.03267	Distal colon-cluster2			GO:0005975	carbohydrate metabolic process	no	3	0.0481601	8.32029	1	Distal colon-cluster4	ALDH1B1, ME1, CHI3L1
	G7PMD8	NFU1	1.09589	0.84801	0.804646	1.02582	0.851627	0.740078	Distal colon-cluster2
	G7PRX6	GNE	0.934907	0.744728	0.794176	0.948631	0.771694	0.823132	Distal colon-cluster2
	G7PW71	LOC102132993	1.00601	0.888468	0.92757	1.10209	0.913218	0.933685	Distal colon-cluster2
	G7PWK7	DSG2	1.1138	0.91596	0.850052	1.07128	0.866683	0.826562	Distal colon-cluster2
	G7PY57	RUVBL2	1.03434	0.962645	0.969217	1.00096	0.89432	0.891887	Distal colon-cluster2
	G7Q0G5	ABAT	0.963936	0.876645	0.870397	0.992864	0.876744	0.828565	Distal colon-cluster2
	G7Q0S9	GTF3C1	1.07201	0.995352	1.01633	1.03168	0.912991	0.947919	Distal colon-cluster2
	G7Q179	CIAPIN1	1.08917	0.86226	0.972655	1.01977	0.849051	0.954731	Distal colon-cluster2
	G7Q1N7	GABARAPL2	0.921481	0.804324	0.833643	1.01382	0.804776	0.822988	Distal colon-cluster2
	G7Q1P8	VAT1L	1.04277	1.11501	0.894476	1.25748	1.13654	0.914042	Distal colon-cluster2
	G8F2D2	CGN	0.906439	0.767721	0.739246	0.952385	0.763592	0.734137	Distal colon-cluster2
	G8F406	DSP	1.2949	0.924413	0.895893	1.11107	0.844078	0.842152	Distal colon-cluster2
	G8F4E3	PTK7	1.1548	1.07992	1.02339	1.10994	0.981476	0.940249	Distal colon-cluster2
	I7G297	AKR1B1	1.0767	0.955557	0.951725	1.06301	0.928797	0.980851	Distal colon-cluster2
	I7GLY7	PSMC3	1.07215	0.994966	0.987054	1.02561	0.924848	0.94097	Distal colon-cluster2
	Q4R4Y2	ATXN10	0.958548	0.891191	0.900977	0.998327	0.900715	0.873406	Distal colon-cluster2
	Q4R5L0	OTUB1	0.937005	0.92356	0.894516	0.950943	0.904409	0.867112	Distal colon-cluster2
	G7PHE3	LOC101925950	1.00214	0.798227	0.745144	0.933477	0.769022	0.666945	Distal colon-cluster2
	G7PVD0	HID1	1.04164	0.929723	0.958511	1.07901	0.90533	0.819357	Distal colon-cluster2
	G8F4K2	TARDBP	0.972601	0.854804	0.898134	0.961784	0.824925	0.784294	Distal colon-cluster2
	U3N6J0	COX2	0.972385	0.89589	0.821314	0.953849	0.93519	0.782633	Distal colon-cluster2
	G7PRU3	TEX10	0.930119	0.75751	0.864234	1.06155	0.882359	0.858994	Distal colon-cluster2
	G7Q361	POF1B	1.51577	1.0405	1.04841	1.25831	0.996569	1.01676	Distal colon-cluster2
	I7GP93	UEVLD	1.09488	1.01061	0.882753	0.989772	0.856287	0.749851	Distal colon-cluster2
	Q4R4K9	ARMC8	1.02324	0.989369	0.920058	0.99568	0.937721	0.884271	Distal colon-cluster2
	G8F2V5	DIMT1	1.00947	0.792239	0.931908	1.03471	0.807397	0.838355	Distal colon-cluster2
	G7PWW0	CYCS	1.4541	1.29463	1.29072	1.40521	1.17806	1.14833	Distal colon-cluster2
	G7Q0Q4	GGA2	1.29879	1.1329	1.01355	1.14631	0.998937	0.97524	Distal colon-cluster2
	G7PDC9	RUFY2	1.00002	0.953562	0.869553	1.06018	0.945368	0.85419	Distal colon-cluster2
	G7PC21	GDAP1	0.96451	0.99217	0.808069	1.05455	0.943744	0.880901	Distal colon-cluster2
	G7PVP7	EFNB2	1.26829	1.18915	1.03139	1.23935	1.08952	0.963397	Distal colon-cluster2
	G7NXY7	RAB6B	1.21331	1.15786	0.97936	1.09487	1.04816	0.890464	Distal colon-cluster2
	G7PXT1	CADM4	1.00798	1.15442	0.933355	1.07653	0.925119	0.832745	Distal colon-cluster2
	G7P6R5	THG1L	1.15016	1.19612	1.0389	1.09782	1.04096	0.922575	Distal colon-cluster2
	I7G330	STX1A	1.09362	1.02737	0.81635	1.21898	0.844701	0.746873	Distal colon-cluster2
	G7PYE3	NAPSA	1.06896	0.683238	0.905544	1.05727	0.713855	0.818457	Distal colon-cluster2
	G7PTK2	VAMP2	1.14204	1.00262	0.973405	1.11674	1.04689	0.841384	Distal colon-cluster2
	G7PWG4	ENOSF1	1.0989	0.874872	1.08946	1.05856	0.889248	1.09149	Distal colon-cluster2
	G7Q2L5	SYN1	1.06128	1.10241	0.95821	1.28675	1.03683	0.912517	Distal colon-cluster2
	G7P8P5	CAMK2A	0.978527	0.77241	0.80416	1.26389	0.897386	0.931385	Distal colon-cluster2
	Q4R6S0	DCAF8	1.01265	1.00908	1.04723	1.08685	1.05383	0.892436	Distal colon-cluster2
	G7P1L8	CCT8	2.57375	0.525941	1.03941	2.06106	0.253354	1.08093	Distal colon-cluster2
	G7PTF0	G7PTF0	0.992379	0.878774	0.865641	0.988061	0.766961	0.789855	Distal colon-cluster2
	G7NXS1	DTX3L	1.08476	0.937839	1.064	0.920864	0.761563	0.880302	Distal colon-cluster3
	G7NXU9	IMPDH2	1.02772	1.0072	1.11318	1.01844	0.858469	0.930662	Distal colon-cluster3
	G7NY19	RFTN1	0.911141	0.77647	0.87383	0.841658	0.672307	0.656923	Distal colon-cluster3
	G7P8H5	HARS	1.48275	1.15593	1.08543	0.82517	0.62162	0.629036	Distal colon-cluster3
	G7PD41	PUF60	1.13173	1.02526	1.07468	1.02311	0.891745	0.902763	Distal colon-cluster3
	G7PE80	RGS10	1.0599	1.07375	1.09503	1.06392	0.886954	0.926418	Distal colon-cluster3
	G7PGE6	BPI	1.20146	1.08376	1.47113	0.822748	0.583844	0.912635	Distal colon-cluster3
	G7PHD1	IGLC2	0.849954	1.20947	1.17377	0.713666	0.920898	0.871006	Distal colon-cluster3
	G7PJF7	BRI3BP	1.08485	0.86759	0.936244	0.896925	0.713405	0.731934	Distal colon-cluster3
	G7PJZ4	DNAJC8	1.00495	0.966615	1.03542	1.02488	0.846681	0.893964	Distal colon-cluster3
	G7PQA6	CKAP5	0.990245	0.929054	0.991168	0.975872	0.898625	0.912242	Distal colon-cluster3
	G7PQE5	CD44	0.966899	1.05513	0.988833	0.981344	0.894883	0.880586	Distal colon-cluster3
	G7PT82	MYBBP1A	0.965566	0.857866	0.974043	0.941688	0.803942	0.821962	Distal colon-cluster3
	G7PUF4	EPX	1.04533	0.882029	1.48606	0.645889	0.510796	1.07791	Distal colon-cluster3
	G7PVP8	ARGLU1	0.927204	0.782104	0.952895	0.95725	0.715235	0.764932	Distal colon-cluster3
	G8F397	FUBP1	1.12347	1.0135	1.05253	1.03164	0.820849	0.85548	Distal colon-cluster3
	G8F4J6	G8F4J6	0.733137	0.992922	1.1876	0.596438	0.760833	0.925916	Distal colon-cluster3
	G8F5W1	RPA1	1.02232	0.869762	0.975909	0.996145	0.799475	0.849704	Distal colon-cluster3
	Q2PG25	GRB2	1.0267	0.986807	1.04248	1.02777	0.935065	0.984765	Distal colon-cluster3
	G7PL41	LOC102147033	1.10753	1.08338	1.1483	1.02519	0.865696	0.860559	Distal colon-cluster3
	G7PY14	LIG1	1.04993	0.947691	1.04649	1.02754	0.848593	0.861425	Distal colon-cluster3
	G7PIN5	ISY1	1.03833	0.973949	1.09219	0.983721	0.804071	0.874219	Distal colon-cluster3
	Q4R5Y8	UBE2G1	0.983538	1.10311	1.03945	0.92895	0.824333	0.826864	Distal colon-cluster3
	Q4R6D2	RAE1	1.10306	0.942848	1.04636	0.960249	0.815413	0.782699	Distal colon-cluster3
	G7P0Z5	SH3BGR	0.994179	1.01638	1.60593	1.07512	1.2001	2.02595	Distal colon-cluster3
	G7P5T0	TMEM165	1.10109	0.986967	1.0241	1.0405	0.882636	0.803455	Distal colon-cluster3
	I7GK27	WDR12	1.17724	1.12173	1.13646	1.06627	0.886589	0.817323	Distal colon-cluster3
	G7PNR2	POGLUT3	1.11546	0.995275	1.26047	1.08584	1.07829	1.26303	Distal colon-cluster3
	G7PR35	SSNA1	1.36594	1.30273	1.3703	1.25285	1.00356	1.12424	Distal colon-cluster3
	G7PA02	CTSG	0.741657	0.521807	1.12364	0.568582	0.400896	1.18639	Distal colon-cluster3
	G7NVZ6	PLPP3	1.1208	1.07558	1.06608	1.10988	0.996486	0.937418	Distal colon-cluster3
	G8F2J6	CSTF2	1.06168	1.01625	1.06426	1.05819	0.898365	0.861107	Distal colon-cluster3
	G7PJQ1	SLC2A3	1.11277	0.996544	1.12402	1.02228	0.838526	0.80093	Distal colon-cluster3
	G7PZ35	MYO1F	0.994107	0.91587	1.21801	0.81243	0.747188	1.02341	Distal colon-cluster3
	G8F5D4	ERAL1	1.16365	1.19709	1.37473	1.06832	0.934036	0.935965	Distal colon-cluster3
	G7PLU3	DPYSL5	1.12895	1.23746	1.45208	1.28273	1.02161	0.913833	Distal colon-cluster3
	G7NUT6	PLA2G2A	0.437033	0.594403	0.883768	0.598134	0.631739	1.11382	Distal colon-cluster3
	G7P0A7	CPSF4	0.906844	0.945171	1.04584	0.671568	0.766197	0.868864	Distal colon-cluster3
	G7P9M5	RNASE3	1.13302	1.43849	1.77485	1.04177	1.13953	1.765	Distal colon-cluster3
	G7PSK2	RFK	1.10378	1.15106	1.1345	0.925043	0.996798	1.21345	Distal colon-cluster3
	G7P5E8	FAM114A1	0.902708	1.04336	0.898647	0.925935	1.06357	0.946797	Distal colon-cluster4
	G7P6F8	FGA	1.00905	1.14891	0.997805	0.930639	1.26616	0.898858	Distal colon-cluster4
	G7P6N1	ACSL1	0.972538	1.10058	0.934885	0.782459	1.32859	0.857716	Distal colon-cluster4
	G7P7E3	C9	0.849969	1.17124	0.916888	0.787678	1.24567	0.897793	Distal colon-cluster4
	G7P7W5	VCAN	0.949656	0.996626	0.913036	0.955293	1.06218	0.898315	Distal colon-cluster4
	G7P9A1	FAH	1.2423	1.39571	1.04439	1.0364	1.35433	1.01554	Distal colon-cluster4
	G7P9F2	PLIN1	0.794594	1.36253	1.20419	0.612426	1.72745	1.00741	Distal colon-cluster4
	G7PC40	FABP4	1.16915	1.52124	1.17151	0.79375	1.89405	0.899595	Distal colon-cluster4
	G7PE18	HSPA12A	0.999277	1.04775	0.984085	0.98127	1.14812	0.944424	Distal colon-cluster4
	G7PGV3	HSPA12B	1.076	1.01779	0.970261	0.996653	1.10666	0.926577	Distal colon-cluster4
	G7PHD3	IGLC2	0.928851	1.26002	1.01934	0.765531	1.00465	0.779052	Distal colon-cluster4
	G7PK24	SSPN	0.939465	1.22508	1.18938	1.04711	1.29794	1.26564	Distal colon-cluster4
	G7PKQ9	STK39	1.17744	1.20386	1.15448	1.0002	1.10958	0.997687	Distal colon-cluster4
	G7PQQ7	LYVE1	0.854539	0.987536	0.77987	0.860049	1.11626	0.885282	Distal colon-cluster4
	G7PQV9	HPX	0.768519	1.08447	1.0029	0.752759	1.15721	1.04814	Distal colon-cluster4
	G7PRL2	ORM1	0.741685	1.60757	1.32828	0.763579	1.68882	1.29445	Distal colon-cluster4
	G7PRW5	ALDH1B1	1.06593	1.33802	0.990144	1.03741	1.5936	1.11291	Distal colon-cluster4
	G7PU63	SCRN2	0.943222	0.982584	0.906996	1.04713	1.10724	0.945457	Distal colon-cluster4
	G8F4T1	MPC2	0.94013	0.862124	0.854375	0.825102	1.00266	0.781441	Distal colon-cluster4
	Q4R517	SUCLA2	0.936078	0.997082	0.894268	1.0478	1.13354	0.989628	Distal colon-cluster4
	Q4R6B4	CD36	1.01128	1.20621	1.07826	0.82106	1.35193	0.855136	Distal colon-cluster4
	I7GCL1	EML2	0.921778	0.975306	0.81275	0.892205	0.985849	0.73898	Distal colon-cluster4
	G7PGB9	FITM2	1.04788	0.94776	0.968099	0.91913	1.00425	0.867496	Distal colon-cluster4
	B0I549	LIPE	0.782167	1.17776	1.09343	0.676835	1.60781	0.952647	Distal colon-cluster4
	G7P3I4	ME1	0.798052	0.943215	0.887583	0.823554	1.33044	0.945117	Distal colon-cluster4
	G7PN14	G7PN14	0.851961	1.11175	0.953535	0.818266	1.00696	0.906637	Distal colon-cluster4
	G7PKE1	SCLY	1.27894	1.40511	1.18313	1.39593	1.45363	1.10612	Distal colon-cluster4
	G8F631	MAN2B2	0.877197	1.2368	1.20283	0.926211	1.2225	1.21516	Distal colon-cluster4
	G7PJE0	ALDH1L2	0.841108	0.93335	0.831124	0.879943	1.06086	0.875951	Distal colon-cluster4
	Q60HH9	ALAD	1.27017	1.29866	1.18222	1.04796	1.24064	1.02673	Distal colon-cluster4
	Q5FB27	AOX2	0.846888	1.18306	1.0934	0.825467	1.51415	1.20175	Distal colon-cluster4
	G7PE44	LOC102143072	0.801524	1.38311	0.998762	0.747025	1.53118	0.814574	Distal colon-cluster4
	G7PF10	PPP3CB	0.96868	1.17965	1.10519	1.07213	1.2454	1.2271	Distal colon-cluster4
	G7NX39	TSPAN2	1.08784	1.2854	0.897798	1.00168	1.33233	0.919156	Distal colon-cluster4
	G7NY87	UBE2E1	0.915817	0.888369	0.898451	0.871048	1.02465	0.844659	Distal colon-cluster4
	G7P0U9	PODXL	1.14066	1.18431	1.09074	0.972339	1.04778	0.853959	Distal colon-cluster4
	Q95JH7	AKR1C1	1.06846	1.4263	1.29887	1.00851	1.55829	1.20947	Distal colon-cluster4
	G7PJQ9	MFAP5	0.940952	1.05957	1.12365	0.944996	1.51446	1.39432	Distal colon-cluster4
	Q4R507	BAIAP2	0.740559	1.0065	0.938124	0.88258	0.981332	1.05497	Distal colon-cluster4
	G7Q3D9	TBC1D8B	0.938041	1.05714	1.05532	0.805192	1.08604	1.08151	Distal colon-cluster4
	G7PA03	STXBP6	0.865753	1.00194	0.895022	0.984651	1.12451	0.959827	Distal colon-cluster4
	G7PL55	AOX2	0.950754	1.30693	1.18208	1.0859	1.80041	1.47343	Distal colon-cluster4
	I7G9T4	IGHG1	1.14719	1.65572	1.12192	0.971776	1.38476	0.972106	Distal colon-cluster4
	A0A172R2G8	IGH	1.03765	1.22279	0.935348	0.820828	1.06622	0.76481	Distal colon-cluster4
	G7Q100	VKORC1	1.04732	0.887317	0.876167	0.948431	1.35811	1.0825	Distal colon-cluster4
	Q9TSL7	UGT1A1	1.32792	1.57062	1.56306	1.01168	1.37422	0.876542	Distal colon-cluster4
	G8F5J7	RIOX1	1.02576	1.1445	1.09982	1.01032	1.14897	1.18862	Distal colon-cluster4
	G7NVF9	CHI3L1	0.706289	0.92056	1.13368	0.766129	1.01974	1.06327	Distal colon-cluster4
	G7NYM7	IGF2BP2	1.16084	0.917471	0.877136	1.0717	0.887973	0.880128	overlap-cluster1
	G7P650	CAMK2D	1.05171	0.953863	0.958098	1.07728	0.958296	1.0176	overlap-cluster1
	G7P6J3	DDX60	1.46648	0.930945	0.845768	0.996269	0.844377	0.793606	overlap-cluster1
[truncated: 154 more rows]
