# Supplementary material for: Age-, sex- and proximal–distal-resolved multi-omics identifies regulators of intestinal aging in non-human primates
Source: Nat Aging. 2024 Feb 6;4(3):414–33. doi: 10.1038/s43587-024-00572-9 (PMC10950786; doi:10.1038/s43587-024-00572-9)
Supplement: Supplementary file 5 — Statistical source data. [file 43587_2024_572_MOESM5_ESM.xlsx]

## Sheet: Fig 2b
	List of tissue samples used in the age-related phosphoproteome analysis, as well as the significance of differences in all phosphosites with age in the proximal and distal colon (related to Fig. 2b).
	Samples used in the age-related phosphoproteome analysis in the proximal and distal colon, respectively								Modifications in Master Protein	Sequence	Modification amino acid	Positions	Gene names	p value (Proximal colon, one-way ANOVA)	FDR (Proximal colon)	p value (Distal colon, one-way ANOVA)	FDR (Distal colon)
		Male			Female				A0A023JCR5_135	ALPGQLKPFETLLS(1)QNQGGK	S	135	GSTP1	0.75659	0.981749	0.420207	0.713937
		Y	M	O	Y	M	O		A0A059TDH3_1036	VGS(1)LDNVGHLPAGGAVK	S	1036	MAP4	0.677827	0.980984	0.0109088	0.242045
	Proximal colon	2-16-A	2-2-A	3-2-A	2-20-A	2-22-A	3-18-A		A0A059TDH3_269	DMES(1)PTKLDVTLAK	S	269	MAP4	0.390691	0.975519	0.424373	0.71721
		2-9-A	2-3-A	3-4-A	2-23-A	2-25-A	3-25-A		A0A059TDH3_470	DMS(1)PLSETEMALGK	S	470	MAP4	0.540033	0.975519	0.553196	0.791695
		3-1-A	3-3-A	3-13-A	2-29-A	F-A	2-30-A		A0A059TDH3_484	DLT(1)PPPETEVALIK	T	484	MAP4	0.799615	0.981749	0.169918	0.512101
									A0A059TDH3_788	S(0.865)PSTLLPK	S	788	MAP4	0.960579	0.991551	0.0275156	0.29566
		Male			Female				A0A059TDH3_891	LATNAS(1)APDLK	S	891	MAP4	0.0538458	0.953279	0.991845	0.995615
		Y	M	O	Y	M	O		A0A059TED3_838	PAPPPQSQS(0.994)PEVEQLGR	S	838	NUP98	0.394989	0.975519	0.113509	0.448504
	Distal colon	2-16-D	2-2-D	3-2-D	2-20-D	2-22-D	2-30-D		A0A059TEK7_449	DSLIT(0.999)PHVSR	T	449	RANBP2	0.524388	0.975519	0.412979	0.710627
		2-16-R	2-2-R	3-2-R	2-20-R	2-22-R	2-30-R		A0A0A7KUP9_151	IVSNAS(0.948)CTTNCLAPLAK	S	151	GAPDH	0.570083	0.975519	0.603173	0.814774
		2-9-D	2-3-D	3-4-D	2-23-D	2-25-D	3-18-D		A0A0A7KUP9_182	VIHDNFGIVEGLMTTVHAIT(0.978)ATQK	T	182	GAPDH	0.0592857	0.953279	0.368051	0.679568
		2-9-R	2-3-R	3-4-R	2-23-R	2-25-R	3-18-R		A0A0A7KUP9_184	VIHDNFGIVEGLMTTVHAITAT(0.942)QK	T	184	GAPDH	0.275358	0.975519	0.190996	0.533385
		3-1-D	3-3-D	3-13-D	2-29-D	F-D	3-25-D		A0A0A7KUP9_333	VVDLMAHMAS(1)KE	S	333	GAPDH	0.979952	0.996856	0.437843	0.728979
		3-1-R	3-3-R	3-13-R	2-29-R	F-R	3-25-R		A0A0A7KUP9_72	LVINGS(1)PITIFQER	S	72	GAPDH	0.532847	0.975519	0.570955	0.800381
									A0A0A7KUP9_83	LVINGSPITIFQERDPS(0.999)KIK	S	83	GAPDH	0.529167	0.975519	0.95248	0.981419
									B3Y602_28	TFGGAPSFPLGS(1)PLSS(0.896)PVFPR	S	28	DES	0.172781	0.965901	0.883668	0.949942
	Note: To aviod any individual animal effect, for screening the age-related phosphosites in the proximal and distal colon, we ensured strict balance in sampling locations and the number of samples from each monkey within each age group. Moreover, it was ensured that the samples used for differential analysis in the proximal and distal colon were from the same monkeys.								B3Y602_301	SKVS(0.99)DLTQAANK	S	301	DES	0.820611	0.981749	0.403927	0.703221
									B3Y602_32	TFGGAPSFPLGS(0.999)PLSS(0.934)PVFPR	S	32	DES	0.514427	0.975519	0.519667	0.77329
									B3Y602_330	HQIQS(0.988)YTCEIDALK	S	330	DES	0.153795	0.958649	0.976906	0.989266
									B3Y602_358	FAS(1)EASGYQDNIAR	S	358	DES	0.926937	0.988304	0.767872	0.908809
									B3Y602_361	FASEAS(1)GYQDNIAR	S	361	DES	0.788098	0.981749	0.480575	0.752177
									B3Y602_68	TSGGAGGLGS(1)LR	S	68	DES	0.474524	0.975519	0.440639	0.72929
									B6EZN7_77	GTAMPGEEVLESS(0.984)QEALHVTER	S	77	GREM1	0.61157	0.975519	0.129227	0.459679
									G7NTA4_107	HQS(1)FGAAVLSR	S	107	ARHGEF16	0.15421	0.958649	0.540462	0.785967
									G7NYC4_525	SRS(0.999)DIDVNAAAGAK	S	525	CLASP2	0.00406092	0.863168	0.00374026	0.182549
									G7NTD0_251	SHS(1)GPAGSFNKPAIR	S	251	ERRFI1	0.221688	0.975519	0.400689	0.701141
									G7NTE5_309	RLS(1)AQFENLMAESR	S	309	SYNC	0.900802	0.983225	0.558648	0.793527
									G7NTE6_646	AS(1)PVPAPSAGLHAAVR	S	646	KIAA1522	0.222185	0.975519	0.0976988	0.429826
									G7NTE6_763	KPSVGVPPPAS(0.78)PSYPR	S	763	KIAA1522	0.305913	0.975519	0.491524	0.761442
									G7NTF6_322	HTVVEHLVSHHS(0.795)PQR	S	322	ZNF384	0.137007	0.953279	0.864525	0.940764
									G7NTF6_78	LIASS(0.792)PTLISGITSPPLLDSIK	S	78	ZNF384	0.145561	0.958649	0.269692	0.606808
									G7NTJ1_144	IDS(0.983)NISPKK	S	144	ESF1	0.989628	0.999337	0.399024	0.700794
									G7NTM2_582	ASS(0.97)LGEIDESSELR	S	582	PKN2	0.124702	0.953279	0.0598842	0.372779
									G7P457_495	KKPT(1)PVLLPQSK	T	495	SEC63	0.047208	0.953279	0.0204754	0.265233
									G7P459_185	S(1)VENLFLSLATHVK	S	185	SYTL3	0.00563121	0.901397	0.0224684	0.275343
									G7NTQ4_108	S(1)HNDFVAILDLPEGEHQYK	S	108	PRKAB2	0.901974	0.983225	0.691346	0.859899
									G7NTQ4_184	DLSSS(0.992)PPGPYGQEMYVFR	S	184	PRKAB2	0.65705	0.97578	0.879852	0.9475
									G7NTT1_485	PSPGTPTS(0.97)PSNLTSGLK	S	485	RPRD2	0.631921	0.975519	0.124667	0.455757
									G7P4N8_38	GS(0.999)YVSIHSSGFR	S	38	DDX39B	0.0465941	0.953279	0.0121161	0.248435
									G7NTT1_723	GPTSTSIDNIDGT(1)PVRDER	T	723	RPRD2	0.992213	0.999337	0.48444	0.755221
									G7NTT1_732	SGT(0.993)PTQDEMMDKPTSSSVDTMSLLSK	T	732	RPRD2	0.418382	0.975519	0.115125	0.448504
									G7NTX6_125	LPS(1)EPGMTLLTIR	S	125	AIDA	0.538443	0.975519	0.855877	0.938339
									G7NTX7_1798	RGPLSQNGSFGPSPVSGGECS(0.999)PPLTVEPPVRPLSATLSR	S	1798	MIA3	0.770807	0.981749	0.930758	0.970915
									G7NU01_939	VRS(1)PGPRPEGLLAQLCK	S	939	EGM_01628	0.786867	0.981749	0.673895	0.852411
									G7NU18_170	S(1)HESLLSPCSAVECLDLGR	S	170	RASAL2	0.353609	0.975519	0.606324	0.814986
									G7NU46_128	AMVSPFHS(0.999)PPSTPSSPGVR	S	128	RCSD1	0.0898396	0.953279	0.51284	0.770949
									G7NU46_224	SKAPGS(1)PSSSEGAAGEGVR	S	224	RCSD1	0.157697	0.958649	0.282095	0.619172
									G7NU50_420	ALS(1)LGTIPSLTR	S	420	TMEM201	0.0124078	0.953279	0.76924	0.908809
									G7NU55_117	LEASNCDHPQNS(0.996)PTLER	S	117	NMNAT1	0.519422	0.975519	0.0524964	0.357731
									G7NU57_1057	SGLS(0.987)LEELR	S	1057	KIF1B	0.293292	0.975519	0.982198	0.990597
									G7NU57_1487	GDS(1)LILEHQWELEKLELLHEVEK	S	1487	KIF1B	0.642623	0.97578	0.911088	0.963297
									G7NU62_1162	T(0.981)LDQSPELR	T	1162	MTOR	0.721403	0.981749	0.90371	0.960291
									G7NU62_1261	LHVS(0.958)TINLQK	S	1261	MTOR	0.0951983	0.953279	0.877816	0.946673
									G7NU66_1042	AQS(0.989)PVSGPNAAHLTDGATLNNR	S	1042	VPS13D	0.800156	0.981749	0.759499	0.904093
									G7NU66_1138	EKDDLS(1)PQPLMTDFER	S	1138	VPS13D	0.743428	0.981749	0.7716	0.909603
									G7NU66_1709	EYLSQS(1)CPSVSNVEYPDMPR	S	1709	VPS13D	0.709923	0.981749	0.152244	0.488095
									G7NU66_1724	S(0.989)LPSHMEEAPNVFQLYQR	S	1724	VPS13D	0.370553	0.975519	0.184218	0.524923
									G7NU78_465	TAS(1)PPALPK	S	465	PRDM2	0.168997	0.963701	0.752689	0.900574
									G7NU78_562	TSS(0.957)PPSSPQHSPALR	S	562	PRDM2	0.685195	0.980984	0.144062	0.477577
									G7NU91_2435	VHSIIESDPVT(0.89)PPSDPSIPIPTLPSVTAAK	T	2435	SPEN	0.490144	0.975519	0.443827	0.730919
									G7NU92_120	SLAEPATS(0.99)PGGNAEALATEGGDKR	S	120	ZBTB17	0.107128	0.953279	0.872811	0.942636
									G7NU98_365	APLS(0.982)PSLNSR	S	365	FBXO42	0.354462	0.975519	0.3917	0.695216
									G7NU99_21	S(1)PPKVPIVIQDDSLPAGPPPQIR	S	21	SZRD1	0.46107	0.975519	0.16783	0.509164
									G7NU99_89	ILGSAS(0.91)PEEEQEKPILDRPTR	S	89	SZRD1	0.513562	0.975519	0.127244	0.456976
									G7NUA1_35	QERLS(1)PEVAPPAHR	S	35	SNIP1	0.34441	0.975519	0.0507234	0.357731
									G7NUA3_477	IPFFVKPPNAEPPVAPQLPPS(0.835)PSLEVVPEAAR	S	477	GNL2	0.624211	0.975519	0.224536	0.56857
									G7NUC8_308	PQTS(0.953)PSPKPATK	S	308	CAP1	0.545203	0.975519	0.468609	0.747972
									G7NUD0_657	S(0.998)PSAIPEQNHSLNEQAK	S	657	RLF	0.204658	0.975519	0.505989	0.766592
									G7P4Y6_318	LTASEQAHPQEPAESAHEPRLS(1)AEYEK	S	318	AKAP12	0.0213218	0.953279	0.0233586	0.275343
									G7NUI3_469	STSAPQMS(0.995)PGSSDNQSSSPQPAQQK	S	469	UBAP2L	0.798963	0.981749	0.126187	0.456976
									G7NUI3_611	RYPSSISSS(0.837)PQK	S	611	UBAP2L	0.373701	0.975519	0.167904	0.509164
									G7NUI6_530	AQS(1)PDEGALVTAAR	S	530	ATP8B2	0.966713	0.994676	0.522848	0.775349
									G7NUJ1_643	TTESQT(0.972)PTPSATSFFSGK	T	643	ADAR	0.250037	0.975519	0.145216	0.478573
									G7NUJ2_167	RDS(1)NPFTEIAMSSCK	S	167	KCNN3	0.609381	0.975519	0.127183	0.456976
									G7NUJ6_139	HGS(1)FVNKPTR	S	139	SHC1	0.0987991	0.953279	0.664871	0.850442
									G7NUK4_314	ICTEQSNS(1)PPPIR	S	314	PTPN14	0.21456	0.975519	0.187494	0.529186
									G7NUK8_423	FLNRS(1)PEESFDIK	S	423	G7NUK8	0.271329	0.975519	0.297872	0.629747
									G7NUN7_404	SES(0.888)EKLTLVTR	S	404	TRAF3IP3	0.14991	0.958649	0.838963	0.932597
									G7NUP7_466	NS(0.999)FTPLSSSNTIR	S	466	PFKFB2	0.828347	0.981749	0.250895	0.591984
									G7NUP9_442	SDSGLT(1)PPRPESGLTLQESNTPGLR	T	442	SARG	0.55281	0.975519	0.135817	0.467096
									G7NUQ0_673	NVDRVS(1)IR	S	673	PIGR	0.613005	0.975519	0.81642	0.926697
									G7NUS8_260	ELS(1)QVLTQR	S	260	CAPZB	0.954615	0.991331	0.211634	0.557675
									G7NUV0_514	ARPS(0.936)PTVIK	S	514	HP1BP3	0.606176	0.975519	0.339582	0.656997
									G7P7P5_607	EVPSKEEPS(1)PVKAEVAEK	S	607	MAP1B	0.0213717	0.953279	0.000682363	0.117629
									G7NUV1_232	SPS(1)PVLR	S	232	EIF4G3	0.705877	0.980984	0.74663	0.895237
									G7NUV1_495	RS(1)PVPAQIAITVPK	S	495	EIF4G3	0.873285	0.983225	0.463854	0.744185
									G7NV16_305	ETSLLAVPGALS(1)PLAIPNAAAAAAAAAAGR	S	305	PTBP2	0.765597	0.981749	0.304289	0.633748
									G7NV47_438	FQTGNKS(1)PEVLR	S	438	CLCC1	0.833166	0.981749	0.25428	0.595445
									G7NV78_107	LQLELS(1)KVR	S	107	LMNA	0.934378	0.989387	0.309756	0.6377
									G7PA51_443	SLS(1)PGKENVSALDMEK	S	443	PNN	0.01001	0.953279	0.0246979	0.276142
									G7NV78_22	SGAQASSTPLS(0.797)PTR	S	22	LMNA	0.141959	0.958649	0.485486	0.756063
									G7NV78_301	IDS(1)LSAQLSQLQK	S	301	LMNA	0.931298	0.988575	0.0841048	0.417139
									G7NV78_307	IDSLSAQLS(1)QLQK	S	307	LMNA	0.456773	0.975519	0.178075	0.518266
									G7NV78_390	LRLS(1)PS(0.969)PTSQR	S	390	LMNA	0.0214241	0.953279	0.78893	0.916811
									G7NV78_392	LSPS(1)PTSQR	S	392	LMNA	0.475729	0.975519	0.166744	0.509164
									G7NV78_457	NKS(1)NEDQSMGNWQIK	S	457	LMNA	0.8045	0.981749	0.273902	0.611401
									G7NV78_462	SNEDQS(1)MGNWQIK	S	462	LMNA	0.767347	0.981749	0.169999	0.512101
									G7NV78_532	TALINS(0.935)TGEEVAMR	S	532	LMNA	0.89174	0.983225	0.144347	0.477817
									G7PGJ5_30	AQSWS(1)PPPEVSR	S	30	ACSS2	0.037696	0.953279	0.0172423	0.259836
									G7NVA2_1453	S(0.999)PPSLALR	S	1453	ARHGEF11	0.390037	0.975519	0.963666	0.985655
									G7NVA2_311	QGS(1)DAAVPSTGDQGVDQSPK	S	311	ARHGEF11	0.0548163	0.953279	0.95257	0.981419
									G7NVA2_596	SSSQSTFHIPLS(1)PVEVKPGNVR	S	596	ARHGEF11	0.93871	0.989387	0.467826	0.747254
									G7NVA2_708	SLENPT(1)PPFTPK	T	708	ARHGEF11	0.182928	0.965942	0.108115	0.439019
									G7NVB5_664	GAQAS(1)PPPIAPYPSPTPK	S	664	IKBKE	0.713166	0.981749	0.284667	0.620341
									G7NVB9_53	LQVPRPS(1)PAHHHPPAAK	S	53	G7NVB9	0.555391	0.975519	0.954118	0.981717
									G7PIT1_188	RPAS(1)PSSPEHLPATPAESPAQR	S	188	SUDS3	0.0153937	0.953279	0.019219	0.261534
									G7NVE2_797	TKS(0.998)PTDDEVTPSAVVR	S	797	PLEKHA6	0.805972	0.981749	0.318719	0.643753
									G7NVE2_862	S(1)LQLPASPAPDPSPR	S	862	PLEKHA6	0.946097	0.989387	0.8793	0.947361
									G7NVE2_887	S(1)IHEVDISNLEAALR	S	887	PLEKHA6	0.131945	0.953279	0.820833	0.926697
									G7PSQ3_509	ESAS(0.835)PTIPNLDLLEAHTK	S	509	PHF2	0.0353416	0.953279	0.0150104	0.259836
									G7PZQ5_230	STPS(0.924)HGSVSSLNSTGSLSPK	S	230	EPS15L1	0.0253026	0.953279	0.000535361	0.109068
									G7NVG8_2671	AFGSGIDIKPGT(1)PPIAGR	T	2671	PRRC2C	0.530919	0.975519	0.139722	0.468076
									G7NVJ9_30	ETPQGELRPEVAEDEVPRS(1)PVAEEPGGGGSSSSEAK	S	30	SH3BP5L	0.559371	0.975519	0.124619	0.455757
									G7NVJ9_362	GLSDHVS(1)LDGQELGTR	S	362	SH3BP5L	0.48322	0.975519	0.211393	0.557675
									G7NVR7_1111	EKEPGEQASVPLS(0.965)PK	S	1111	HTT	0.10381	0.953279	0.528489	0.778548
									G7NVR7_1786	LLSPQMS(1)GEEEDSDLAAK	S	1786	HTT	0.538149	0.975519	0.627204	0.82729
									G7NVS0_12	AAVVTS(0.999)PPPTTAPHK	S	12	ADD1	0.228818	0.975519	0.146402	0.47901
									G7NVS0_358	SPGS(1)PVGEGTGSLPK	S	358	ADD1	0.636852	0.975519	0.49788	0.763547
									G7NVS0_757	TPS(1)FLKK	S	757	ADD1	0.403221	0.975519	0.191771	0.533861
									G7NVS1_274	RMS(1)DPPLGTMPTTPGLR	S	274	SH3BP2	0.0390994	0.953279	0.682088	0.857297
									G7NVU1_762	FLEDDTS(0.999)DPTYTSALGGK	S	762	EPHB2	0.128086	0.953279	0.413929	0.710816
									G7NVW2_220	EKT(1)PELPEPSVK	T	220	SRRM1	0.976662	0.996792	0.45268	0.734299
									G7NVW2_260	VPKPEPIPEPKEPS(1)PEK	S	260	SRRM1	0.959388	0.991458	0.194244	0.534796
									G7Q2T3_3118	LFGHS(0.877)STSALSAILR	S	3118	HUWE1	0.039356	0.953279	0.0175421	0.259836
									G7NVW2_388	RLS(0.975)PSAS(0.917)PPR	S	388	SRRM1	0.547389	0.975519	0.479222	0.75153
									G7NVW2_397	HRPS(1)PPAT(1)PPPK	S	397	SRRM1	0.607777	0.975519	0.0801827	0.413423
									G7NVW2_401	HRPS(1)PPAT(1)PPPK	T	401	SRRM1	0.582825	0.975519	0.11607	0.449565
									Q9GKU1_279	ALAT(1)PPKLHTCEK	T	279	PDLIM2	0.0433821	0.953279	0.0292554	0.297105
									G7NVW2_547	WQS(0.973)PVTK	S	547	SRRM1	0.243379	0.975519	0.294477	0.626289
									G7NTA4_62	S(1)PGHEEPRPIVLSTESPAALK	S	62	ARHGEF16	0.599179	0.975519	0.0490055	0.357731
									G7NVW2_606	RYS(1)PPIQR	S	606	SRRM1	0.783248	0.981749	0.0931587	0.428208
									G7NTM2_957	GREDVSNFDDEFTSEAPILT(1)PPREPR	T	957	PKN2	0.236491	0.975519	0.0312341	0.304236
									G7NVW2_705	APQTSSS(0.975)PPPVR	S	705	SRRM1	0.877642	0.983225	0.0857242	0.419758
									G7NVW2_722	RQS(1)PSPSTRPIR	S	722	SRRM1	0.254035	0.975519	0.198321	0.539366
									G7NTM9_265	ISLNKS(1)PTK	S	265	ZNF326	0.634196	0.975519	0.0141131	0.259836
									G7NVW2_747	KVAS(1)PSPQSVR	S	747	SRRM1	0.873971	0.983225	0.128011	0.458167
									G7NVW2_778	KPPAPPS(1)PVQSQS(0.999)PSTNWSPAVPVK	S	778	SRRM1	0.41693	0.975519	0.145942	0.478853
									G7NTT1_593	SFNYS(1)PNSSTSEVSSTSASK	S	593	RPRD2	0.59685	0.975519	0.0158752	0.259836
									G7NVX3_271	ASS(0.98)FADMMGILK	S	271	MTFR1L	0.41108	0.975519	0.212021	0.557675
									G7NUH9_486	LQQQAALS(0.989)PTTAPAVSSVSK	S	486	GATAD2B	0.153877	0.958649	0.0165822	0.259836
									G7NUV1_1114	GGS(0.789)SKDLLDNQSQEEQRR	S	1114	EIF4G3	0.40608	0.975519	0.0325822	0.304236
									G7NV78_153	EAALSTALS(0.983)EKR	S	153	LMNA	0.389012	0.975519	0.0394621	0.322754
									G7NVZ2_1300	VSDQNS(1)PVLPK	S	1300	USP24	0.242968	0.975519	0.182611	0.523994
									G7NVZ2_1816	TIS(1)AQDTLAYATALLNEK	S	1816	USP24	0.579121	0.975519	0.124619	0.455757
									G7NVZ2_391	TLLSESSSQSSKS(0.997)PSLSSK	S	391	USP24	0.176196	0.965942	0.464499	0.744185
									G7NVZ4_15	VSES(0.881)EGKLEGLATAVTPNNK	S	15	OSBPL11	0.797308	0.981749	0.221702	0.567659
									G7NVZ4_185	SFSLASSGNS(0.846)PISQR	S	185	OSBPL11	0.696234	0.980984	0.121278	0.45361
									G7NVZ4_193	RPS(1)QNAISFFNVGHSK	S	193	OSBPL11	0.0696645	0.953279	0.806608	0.92301
									G7NVZ7_460	SCS(0.999)AAGLHRPR	S	460	PRKAA2	0.426288	0.975519	0.404325	0.703221
									G7NW07_345	S(0.997)PGSGSQSSGWHEVEPGMPSPTTLK	S	345	NFIA	0.317214	0.975519	0.107129	0.437299
									G7NW12_1294	PGS(1)FLLTSTSGR	S	1294	DOCK7	0.813403	0.981749	0.0613989	0.373574
									G7NW12_1371	MNS(0.945)LTFK	S	1371	DOCK7	0.593499	0.975519	0.280331	0.617759
									G7NW12_1420	SPS(0.873)GSAFGSQENLR	S	1420	DOCK7	0.777981	0.981749	0.64954	0.839457
									G7NW12_1426	SPSGSAFGS(1)QENLR	S	1426	DOCK7	0.0795812	0.953279	0.80261	0.922384
									G7NW12_440	TTS(0.985)GDDACNLTSFR	S	440	DOCK7	0.232284	0.975519	0.302391	0.63372
									G7NW12_876	SAVRPAS(0.999)LNLNR	S	876	DOCK7	0.993179	0.999337	0.248437	0.5904
									G7NW12_888	SLSNS(1)NPDISGTPTSPDDEVR	S	888	DOCK7	0.45742	0.975519	0.268201	0.606497
									G7NW12_934	AAPWGSNPS(0.975)PSAESTQAVDR	S	934	DOCK7	0.607846	0.975519	0.897118	0.957302
									G7NW39_257	S(0.943)RS(0.953)PLDKDTYPPSASVVGASVGGHR	S	257	RBM15	0.325207	0.975519	0.366913	0.678915
									G7NW39_259	S(0.943)RS(0.953)PLDKDTYPPSASVVGASVGGHR	S	259	RBM15	0.386705	0.975519	0.644515	0.835963
									G7NW39_294	SLS(0.994)PGGAALGYR	S	294	RBM15	0.0668448	0.953279	0.310171	0.6377
									G7NW39_656	HLDRS(1)PESDRPR	S	656	RBM15	0.941269	0.989387	0.58568	0.80702
									G7NW39_670	HCAPS(0.999)PDRSPELSSSR	S	670	RBM15	0.295578	0.975519	0.801586	0.922384
									G7NW39_700	LLLERPS(1)PIRDR	S	700	RBM15	0.0820221	0.953279	0.63929	0.833038
									G7NW39_741	TTAPTEGKS(1)PLKK	S	741	RBM15	0.630962	0.975519	0.183252	0.523994
									G7NW62_481	FQSQADQEQQASGLQS(0.999)PPSR	S	481	CTTNBP2NL	0.778577	0.981749	0.255475	0.596997
									G7NW62_488	DLS(0.999)PTLIDNSAAK	S	488	CTTNBP2NL	0.9297	0.988544	0.450493	0.734299
									G7NW62_568	VSSPLSPLSPGIKS(0.811)PTIPR	S	568	CTTNBP2NL	0.908975	0.986447	0.612327	0.819238
									G7NWD0_173	NLS(1)PGAVESDVR	S	173	COPA	0.265701	0.975519	0.830102	0.92892
									G7NWE4_198	WALQHQPPS(1)PK	S	198	PTPN7	0.766058	0.981749	0.0662661	0.382738
									G7NWE4_248	AQS(1)QEDGDYINANYIR	S	248	PTPN7	0.752197	0.981749	0.285897	0.621356
									G7NWE8_516	PSPQPS(0.884)PKPSPK	S	516	LMOD1	0.526087	0.975519	0.802267	0.922384
									G7NWE8_520	GSPKPS(0.993)PQPSPKPS(0.997)PK	S	520	LMOD1	0.197057	0.975519	0.390062	0.695099
									G7NWE8_555	NSLS(1)PATQR	S	555	LMOD1	0.259925	0.975519	0.165791	0.508259
									G7NWF3_192	GFGFGQGAGALVHS(1)E	S	192	CSRP1	0.686997	0.980984	0.337915	0.656997
									G7NWF3_60	NLDSTTVAVHGEEIYCKS(0.989)CYGK	S	60	CSRP1	0.599758	0.975519	0.688904	0.859899
									G7NWF3_81	GYGYGQGAGTLS(0.86)TDKGESLGIK	S	81	CSRP1	0.615311	0.975519	0.396461	0.697934
									G7NWF6_165	GVPEKS(1)PVLEK	S	165	LOC102135846	0.714323	0.981749	0.333994	0.653865
									G7NV90_251	VIPAKS(0.998)PPPPTHGTQLGAPSR	S	251	MEF2D	0.750957	0.981749	0.0472343	0.352629
									G7NWF6_343	IPSKEEEADMSS(0.998)PTQR	S	343	LOC102135846	0.156767	0.958649	0.258387	0.598887
									G7NWF6_52	LPS(1)VEEAEVPKPLPPASKDEGEDIQSILR	S	52	LOC102135846	0.232088	0.975519	0.0624334	0.373574
									G7NWH5_979	NRNS(1)NVIPYDYNR	S	979	PTPRC	0.0572582	0.953279	0.49549	0.762769
									G7NWH7_195	TTAAHS(1)LVGTPYYMSPER	S	195	NEK7	0.978389	0.996792	0.0857873	0.419758
									G7NWK7_1198	SLSSSSQLKGS(1)PQAVSR	S	1198	AHCTF1	0.322159	0.975519	0.950994	0.981419
									G7NWK7_1260	STPLASPSPSPGRS(0.999)PQR	S	1260	AHCTF1	0.500546	0.975519	0.543237	0.786939
									G7NWK7_1270	IS(1)FVEEDVNPK	S	1270	AHCTF1	0.203904	0.975519	0.795495	0.920343
									G7NWK7_566	CLVAGLLS(1)PR	S	566	AHCTF1	0.413059	0.975519	0.347635	0.665377
									G7NWL3_34	TDGS(1)FIGYK	S	34	AKT3	0.103182	0.953279	0.194379	0.534796
									G7NVC9_84	RLS(1)LPMDIR	S	84	G7NVC9	0.432487	0.975519	0.0442231	0.341587
									G7NWL5_631	STGS(0.996)ATSLASQGER	S	631	CEP170	0.0926875	0.953279	0.272222	0.609439
									G7NWL5_839	QGS(0.863)FTIEKPSPNIPIELIPHINK	S	839	CEP170	0.840841	0.981749	0.610847	0.818725
									G7NWM6_56	EVLASS(0.941)QEALVVTER	S	56	GREM2	0.840726	0.981749	0.66918	0.850753
									G7NWN3_2792	RIS(0.992)QTSQVSVDAAHGYSPR	S	2792	RYR2	0.855117	0.981749	0.498129	0.763547
									G7NWS7_252	GSKPS(0.996)PLSVK	S	252	CCNL2	0.693502	0.980984	0.139019	0.468076
									G7NWS7_273	ADS(1)PVNGLPK	S	273	CCNL2	0.0619214	0.953279	0.52844	0.778548
									G7NWT8_511	KDS(1)ISEDEMVLR	S	511	WDTC1	0.308626	0.975519	0.218139	0.563419
									G7NWW3_245	RPGQSFHVNSEVNSVLS(0.935)PR	S	245	PUM1	0.384897	0.975519	0.904481	0.960291
									G7NVF0_185	TPTLQSS(0.981)PEVHNGLR	S	185	ZC3H11A	0.984269	0.999337	0.0308841	0.304236
									G7NWY8_49	S(1)DPLLIGIPTSENPFK	S	49	GNG12	0.827944	0.981749	0.58139	0.804154
									G7NWZ3_206	LNHVAAGLVS(0.966)PSLK	S	206	SRSF11	0.420844	0.975519	0.819764	0.926697
									G7NX28_505	S(1)PILLPK	S	505	BICD2	0.182376	0.965942	0.557143	0.793527
									G7NVF3_1115	IQTQIDVINTFQTGAS(0.987)FK	S	1115	ATP2B4	0.525612	0.975519	0.0127762	0.248497
									G7NX73_137	NLGS(1)INTELQDVQR	S	137	SEC22B	0.843505	0.981749	0.477486	0.750572
									G7NXB1_203	RLS(1)AMEK	S	203	MPZ	0.0967676	0.953279	0.137671	0.467096
									G7NXF1_379	GAILSEEELAAMS(0.844)PTAAAVAK	S	379	TPR	0.365176	0.975519	0.451784	0.734299
									G7NXF8_525	HNLFEDNMALPSESVSS(0.994)LTDLKPLIGSNQASPAR	S	525	NIBAN1	0.0378762	0.953279	0.897298	0.957302
									G7NXF8_545	RAS(1)AILPGVPGSETLSNEVFQESEEEKQPEVPSSLAK	S	545	NIBAN1	0.212705	0.975519	0.9655	0.985743
									G7NXF8_651	SSELELGGPLEGEEPAQEEPEPITASGS(0.983)LK	S	651	NIBAN1	0.690088	0.980984	0.800488	0.922384
									G7NXG3_233	ATVVASVVDHDSFSGFAPLQPQAAEPPPRPKT(1)PEIFR	T	233	NCF2	0.634626	0.975519	0.440959	0.72929
									G7NXG3_332	APGRPQLS(1)PGQK	S	332	NCF2	0.311108	0.975519	0.390717	0.695099
									G7NXG8_87	SEEVPAFGVAS(1)PPPLTDTPDTTANAEGDLPATMGGPLPPHLALK	S	87	DHX9	0.303834	0.975519	0.854318	0.938303
									G7NVW2_384	RLS(0.999)PSASPPR	S	384	SRRM1	0.586151	0.975519	0.0181671	0.261534
									G7NXI8_2125	LTGS(0.994)LGCSIDR	S	2125	LYST	0.601166	0.975519	0.785084	0.916811
									G7NXJ0_674	LSKPPFQTNPS(0.985)PEMVSK	S	674	ARID4B	0.202968	0.975519	0.826007	0.928792
									G7NXJ0_777	VHADLVISKPVSKS(0.908)PER	S	777	ARID4B	0.0107551	0.953279	0.546456	0.788616
									G7NXJ2_184	NSNS(0.997)PPS(0.936)PSSMNQR	S	184	IRF2BP2	0.0984562	0.953279	0.741581	0.89109
									G7NVW2_445	RES(0.996)PSPAPKPR	S	445	SRRM1	0.65163	0.97578	0.0496115	0.357731
									G7NVW2_571	SPS(0.997)PAPPPR	S	571	SRRM1	0.856449	0.981749	0.00177786	0.139587
									G7NXP4_729	CSVS(0.999)LSNVEAR	S	729	PLA2G4A	0.368756	0.975519	0.465202	0.744656
									G7NXS1_539	AAS(1)PPLKGPVSSEASELDK	S	539	DTX3L	0.283624	0.975519	0.779161	0.911801
									G7NXS1_9	ASDLRPPS(0.998)PLLVR	S	9	DTX3L	0.782683	0.981749	0.311651	0.637994
									G7NXV6_61	RVS(1)VCAETYNPDEEEEDTDPR	S	61	PRKAR2A	0.442054	0.975519	0.605924	0.814986
									G7NXW5_1632	AHT(1)PLNTPDPSTK	T	1632	SETD2	0.0217624	0.953279	0.767524	0.908809
									G7NXX3_105	LY(1)DLNMPAYVK	Y	105	NCK1	0.654914	0.97578	0.510879	0.769437
									G7NXX3_85	RKPS(1)VPDSASPADDSFVDPGER	S	85	NCK1	0.816888	0.981749	0.171019	0.512695
									G7NY19_199	GDHAS(1)LENEKPGTGDMCGALAGGNQSPEPSSGPR	S	199	RFTN1	0.61563	0.975519	0.339288	0.656997
									G7NY19_220	GDHASLENEKPGTGDMCGALAGGNQS(1)PEPSSGPR	S	220	RFTN1	0.98991	0.999337	0.0983436	0.429826
									G7NVW2_625	TAS(1)PPPPPKR	S	625	SRRM1	0.260501	0.975519	0.0055755	0.208632
									G7NY43_316	SNS(0.998)GLGGEVSGVMSK	S	316	LIMD1	0.86379	0.981749	0.828371	0.92892
									G7NY43_384	LS(0.994)PTSLVHPVMSTLPELSCK	S	384	LIMD1	0.415472	0.975519	0.490035	0.760505
									G7NY69_445	ILILS(0.998)DIESSK	S	445	NKTR	0.29156	0.975519	0.836149	0.930946
									G7NVW2_724	RQS(0.953)PS(0.857)PSTRPIR	S	724	SRRM1	0.0915038	0.953279	0.00415439	0.182549
									G7NVW2_784	KPPAPPS(1)PVQSQS(0.999)PSTNWSPAVPVK	S	784	SRRM1	0.602228	0.975519	0.00898318	0.240977
									G7NYB2_393	ENPPVEDS(0.859)SDEDDKRNPGNLYDK	S	393	STT3B	0.999297	0.99954	0.991219	0.995615
									G7NYB3_116	HLS(1)VGAPGVVTITHHK	S	116	G7NYB3	0.0966829	0.953279	0.0555881	0.357731
									G7NYC3_44	IPRPSVSQGCS(0.946)R	S	44	CLASP2	0.861973	0.981749	0.409117	0.706347
									G7NVX6_15	RAS(1)GQAFELILSPR	S	15	STMN1	0.435596	0.975519	0.0239703	0.275343
									G7NVX6_24	ASGQAFELILS(1)PR	S	24	STMN1	0.738288	0.981749	0.0063791	0.212319
									G7NYD3_367	TNS(0.939)IGHNPPHWGAERPFYNHLGGNQVSK	S	367	ADCY5	0.63008	0.975519	0.548371	0.789293
									G7NYE9_13	RLDS(1)CGKPGELGLPHSLSAGGLPGASEDGALR	S	13	SLC41A3	0.24084	0.975519	0.415459	0.711807
									G7NYE9_27	RLDSCGKPGELGLPHSLS(0.999)AGGLPGASEDGALR	S	27	SLC41A3	0.0981281	0.953279	0.128594	0.458882
									G7NYG5_496	NS(1)WDSPAFSNDVIR	S	496	IQSEC1	0.660537	0.976026	0.0675633	0.385628
									G7NYG9_259	STS(0.982)TPNVHMVSTTLPVDSR	S	259	RAF1	0.388155	0.975519	0.347	0.665377
									G7NYH5_299	TPALS(1)PQRPLTTQQPQSGTLK	S	299	SYN2	0.55671	0.975519	0.145502	0.478809
									G7NYJ7_201	KPPGT(1)PPPCAPPPDAPLHDALPPGPTLEDS(0.753)PSLETGSR	T	201	GORASP1	0.531564	0.975519	0.0530138	0.357731
									G7NYL0_168	HWIHS(1)CLR	S	168	PLCD1	0.668337	0.977219	0.907552	0.961619
									G7NYL1_237	AAT(0.994)PSKDINQLQK	T	237	VILL	0.232879	0.975519	0.862522	0.940387
									G7NYL3_41	TSS(0.999)FTEQLDEGTPNR	S	41	GOLGA4	0.500137	0.975519	0.542539	0.786939
									G7NYL3_93	VPS(1)VESLFR	S	93	GOLGA4	0.860279	0.981749	0.21945	0.564624
									G7NYL4_328	RGS(0.999)GDTSSLIDPDTSLSELR	S	328	LRRFIP2	0.253322	0.975519	0.290482	0.626048
									G7NYP1_152	PRPPQSSTGSTAS(0.984)PPVSTPVTGHK	S	152	LPP	0.519283	0.975519	0.943587	0.978519
									G7NYR9_503	YSISLS(1)PPEQQK	S	503	ACAP2	0.117883	0.953279	0.314381	0.638211
									G7NYS7_141	YLS(1)FTPPEK	S	141	PAK2	0.283593	0.975519	0.846923	0.934678
									G7NYT3_380	SGS(1)NTGLDYIK	S	380	HRH1	0.507529	0.975519	0.412504	0.710627
									G7NYW6_1764	RES(0.999)LTSFGNGPLSPGGPSK	S	1764	ITPR1	0.0988985	0.953279	0.0539192	0.357731
									G7NVX6_37	ESVPEFPLS(1)PPK	S	37	STMN1	0.201494	0.975519	3.74553e-06	0.00839373
									G7NYX6_215	NHSDSSTSESQVSSVS(0.94)PLK	S	215	PPP4R2	0.0577884	0.953279	0.800203	0.922384
									G7NWF6_259	ALSSEKS(0.997)PTADAKPAPK	S	259	LOC102135846	0.262058	0.975519	0.0469905	0.352193
									G7NYZ8_1237	EATLPPVS(1)PPK	S	1237	EIF4G1	0.963473	0.99271	0.96311	0.985539
									G7NYZ9_357	FGGS(1)GSQVDSAR	S	357	PSMD2	0.199485	0.975519	0.558174	0.793527
									G7NZ01_13	SGS(0.98)AAQAAGLCK	S	13	ALG3	0.076405	0.953279	0.691833	0.859899
									G7NWL5_360	SIKS(1)DVPVYLK	S	360	CEP170	0.0547744	0.953279	0.00993779	0.240977
									G7NZ09_536	ISTASQVSQGTGS(0.983)PVPK	S	536	YEATS2	0.0917467	0.953279	0.444403	0.730919
									G7NZ41_329	ERS(0.998)PSPSFR	S	329	PCYT1A	0.0416191	0.953279	0.483792	0.755221
									G7NZC2_1536	YADEEIPRS(1)PFK	S	1536	FLNB	0.541427	0.975519	0.196928	0.538191
									G7NWW3_745	RDS(0.999)LTGSSDLYK	S	745	PUM1	0.977579	0.996792	0.0389148	0.321052
									G7NZC2_2509	LVS(1)PGSANETSSILVESVTR	S	2509	FLNB	0.457877	0.975519	0.840602	0.932677
									G7NZC2_2512	LVSPGS(0.87)ANETSSILVESVTR	S	2512	FLNB	0.0305704	0.953279	0.836231	0.930946
									G7NZC4_49	RVS(1)LHCLLDQFDK	S	49	G7NZC4	0.182875	0.965942	0.971977	0.988387
									G7NX32_245	TWT(0.998)LCGTPEYLAPEIILSK	T	245	PRKACB	0.807541	0.981749	0.00655978	0.21305
									G7NZE8_581	SESFSISGVQPART(0.994)PPMLRPVDPQIPHLVAVK	T	581	TNIK	0.596713	0.975519	0.308263	0.635727
									G7NXI8_2106	SRS(0.781)LPAFPTSSLLMQSQK	S	2106	LYST	0.898982	0.983225	0.0427137	0.335864
									G7NZE8_680	TTSIS(0.983)PALAR	S	680	TNIK	0.945622	0.989387	0.599872	0.814242
									G7NZE8_707	LGSQPIRAS(0.96)NPDLR	S	707	TNIK	0.00221738	0.709877	0.479924	0.752104
									G7NZE8_764	ANS(1)KSEGS(1)PVLPHEPAK	S	764	TNIK	0.034147	0.953279	0.0752859	0.405543
									G7NZE8_769	ANS(1)KSEGS(1)PVLPHEPAK	S	769	TNIK	0.778792	0.981749	0.097232	0.429826
									G7NZF8_356	SQHS(0.991)SGNGNDFEMITK	S	356	SEC62	0.87203	0.983225	0.175642	0.514987
									G7NZG7_338	SQS(0.998)PLMTHPQILPATQDILK	S	338	MECOM	0.151165	0.958649	0.369421	0.679568
									G7NZI4_40	AES(1)PATAAETASEELDNR	S	40	SMC4	0.775955	0.981749	0.0768158	0.405692
									G7NZL1_220	LPS(1)QENELLENPSVVLSTNSPAALK	S	220	ARHGEF26	0.587038	0.975519	0.500214	0.764131
									G7NZL1_420	STWSQLS(0.999)AVK	S	420	ARHGEF26	0.121948	0.953279	0.529941	0.778752
									G7NZM4_506	SDKS(1)PDLAPTPAPQSTPR	S	506	EIF2A	0.826548	0.981749	0.113905	0.448504
									G7NZN9_83	AS(1)PAPGSGHPEGPGAHLDMNSLDR	S	83	TOMM70	0.269278	0.975519	0.727385	0.882506
									G7NZR2_846	TADGRVS(1)PAGGTLDDKPK	S	846	BBX	0.182256	0.965942	0.0988655	0.429826
									G7NZT9_204	ALS(0.946)SSQLELLNR	S	204	ZDHHC23	0.26297	0.975519	0.125633	0.456976
									G7NZU4_142	DKQS(0.956)PSQANGCSDHRPIDILEMLSR	S	142	DCP1A	0.208742	0.975519	0.592605	0.810267
									G7NZU4_353	QRS(1)PLLNQPVPELSHAGLIASQSPFR	S	353	DCP1A	0.857145	0.981749	0.368533	0.679568
									G7NZU4_525	KASSPS(0.998)PLTIGTPESQR	S	525	DCP1A	0.542409	0.975519	0.638096	0.832833
									G7NZU4_62	SAS(0.893)PYHGFTIVNR	S	62	DCP1A	0.0945375	0.953279	0.198706	0.539486
									G7NZU6_304	SDS(0.988)ASSEPVGIYQGFEK	S	304	PRKCD	0.801887	0.981749	0.878318	0.946759
									G7NZU6_313	RSDSASSEPVGIY(1)QGFEK	Y	313	PRKCD	0.809285	0.981749	0.281927	0.619172
									G7NZU6_507	AST(0.982)FCGTPDYIAPEILQGLK	T	507	PRKCD	0.642684	0.97578	0.367177	0.678915
									G7NZU6_645	ARLS(0.988)YSDK	S	645	PRKCD	0.45724	0.975519	0.821663	0.926697
									G7NZU6_664	NLIDSMDQSAFAGFS(1)FVNPK	S	664	PRKCD	0.0333706	0.953279	0.213023	0.558998
									G7NZV6_39	RLS(1)NLPTVDPIAVCHELYNTIR	S	39	PBRM1	0.790702	0.981749	0.0812518	0.414878
									G7NZW2_327	APAATEGTHTDGAEEAAGSCTQAPSHS(0.986)PPSKPK	S	327	BAP1	0.476632	0.975519	0.207754	0.552285
									G7NZY1_1000	HLPS(1)PPTLDSIITEYLR	S	1000	DCAF1	0.699517	0.980984	0.693767	0.861347
									G7NXJ2_187	NSNS(0.997)PPS(0.936)PSSMNQR	S	187	IRF2BP2	0.928092	0.988544	0.0198883	0.261534
									G7P018_130	NFSNS(1)PGPYVFCITEK	S	130	ZBTB38	0.738148	0.981749	0.969469	0.987088
									G7P054_448	ISMAAYVS(1)GELEHVTR	S	448	G7P054	0.355377	0.975519	0.685009	0.85936
									G7NXJ2_87	RKPS(1)PEPEGEVGPPK	S	87	IRF2BP2	0.900677	0.983225	0.0190545	0.261534
									G7NY38_196	TLATGSSAYLWKPPS(1)R	S	196	FYCO1	0.469504	0.975519	0.0196856	0.261534
									G7P0L2_426	VNVTVDYIRPAS(1)PATETVPAFSER	S	426	SND1	0.978937	0.996792	0.810611	0.925882
									G7P0M3_1500	YADQEVPRS(1)PFK	S	1500	FLNC	0.23226	0.975519	0.5481	0.789293
									G7P0M3_1701	FGGEHIPNS(1)PFHVLACDPLPHEEEPSEVPQLR	S	1701	FLNC	0.652796	0.97578	0.818258	0.926697
									G7P0M3_2095	HVPGS(0.996)PFTVK	S	2095	FLNC	0.112401	0.953279	0.717522	0.878671
									G7P0M3_2119	QAPS(0.997)IATIGSTCDLNLK	S	2119	FLNC	0.0383377	0.953279	0.964104	0.985655
									G7P0M3_2206	LGS(1)FGSITR	S	2206	FLNC	0.590728	0.975519	0.606551	0.814986
									G7P0M3_2209	LGSFGS(0.794)ITR	S	2209	FLNC	0.841859	0.981749	0.312876	0.637994
									G7P0M3_2273	GQHVPGS(0.98)PFQFTVGPLGEGGAHK	S	2273	FLNC	0.201528	0.975519	0.993377	0.995628
									G7P0M3_2419	VHT(0.989)PSGAVEECYVSELDSDK	T	2419	FLNC	0.462858	0.975519	0.455157	0.736897
									G7P0M3_532	S(1)PFEVQVSPEAGVQK	S	532	FLNC	0.407548	0.975519	0.549795	0.790507
									G7P0M3_725	HTIIISWGGVNVPKS(1)PFR	S	725	FLNC	0.593736	0.975519	0.0917705	0.428208
									G7P0M3_927	S(1)PFVVNVAPPLDLSK	S	927	FLNC	0.514917	0.975519	0.957852	0.984194
									G7P0T3_143	NFNPNDTCLAS(1)CFK	S	143	TSPAN13	0.0295862	0.953279	0.116153	0.449565
									G7P0V1_50	YS(1)GAYGASVSDEELK	S	50	CHCHD3	0.624044	0.975519	0.551926	0.790879
									G7P0V6_202	RGS(1)IGENQVEVMVEEK	S	202	CALD1	0.436839	0.975519	0.122754	0.455309
									G7P0V6_219	TTES(1)QEETVVMSLK	S	219	CALD1	0.938981	0.989387	0.112142	0.446075
									G7P0V6_783	NLWEKQS(1)VDKVTSPTK	S	783	CALD1	0.148685	0.958649	0.308101	0.635727
									G7P0X1_690	SEWLDPSQKS(0.968)PLHVGETR	S	690	TRIM24	0.502952	0.975519	0.499769	0.763971
									G7P0Y0_361	AVCSTY(0.796)LQSR	Y	361	HIPK2	0.244073	0.975519	0.765728	0.908809
									G7P106_359	IYQY(1)IQSR	Y	359	DYRK1A	0.242593	0.975519	0.318179	0.643537
									G7P111_410	GSS(0.984)PGPRPVEGAPASR	S	410	CHAF1B	0.455911	0.975519	0.84179	0.932677
									G7P119_86	QFLIS(1)PPAS(1)PPVGWK	S	86	RCAN1	0.409321	0.975519	0.452834	0.734299
									G7NY84_537	QLS(1)LPLTQSK	S	537	MTMR12	0.154072	0.958649	0.00983013	0.240977
									G7P137_475	EPS(1)PALGPNLDGSGLLPR	S	475	TRIM56	0.0604894	0.953279	0.575339	0.802958
									G7P154_185	TQVHEADS(1)PEKPPEAGAAHKPR	S	185	LRWD1	0.810975	0.981749	0.118875	0.452347
									G7P154_224	ACAS(0.99)PSAQVEGGPVAGSDGSQPALK	S	224	LRWD1	0.810225	0.981749	0.51484	0.770949
									G7P156_109	GPLMSSS(0.951)FKK	S	109	RASA4	0.72445	0.981749	0.459883	0.739542
									G7P164_224	AGAGS(1)ATLSMAYAGAR	S	224	MDH2	0.584914	0.975519	0.973001	0.988387
									G7P185_103	MS(1)VDAVEIETLR	S	103	GTF2I	0.485555	0.975519	0.23013	0.573036
									G7P185_784	RPS(0.978)TFGIPR	S	784	GTF2I	0.305246	0.975519	0.578225	0.802958
									G7P186_348	PGPQSPGS(1)PLEEEPQTQR	S	348	NCF1	0.888604	0.983225	0.319536	0.643753
									G7P194_313	ANS(0.957)VTVDGQGLQITPVPGTHPLLVFVNPK	S	313	DGKB	0.660407	0.976026	0.175203	0.514987
									G7P1B7_808	KVTS(0.988)PLQSPTK	S	808	PLEKHA7	0.807799	0.981749	0.0554943	0.357731
									G7P1B8_17	SAS(0.969)PDDDLGSSNWEAADLGNEER	S	17	C14H11orf58	0.735315	0.981749	0.355125	0.672158
									G7P1H8_157	VRLS(0.853)TDTVEHSLDNK	S	157	CASP2	0.861762	0.981749	0.102658	0.433589
									G7P1I1_238	FS(1)PGAPGGSGSQPNQK	S	238	ZYX	0.956826	0.991437	0.249193	0.59157
									G7P1I1_265	LGHPEALSAGTGS(0.994)PQPPSFTYAQQR	S	265	ZYX	0.914413	0.98715	0.856271	0.938339
									G7NY94_1377	VKAS(1)PITNDGEDEFVPSDGLDKDEYTFSPGK	S	1377	TOP2B	0.394686	0.975519	5.54437e-05	0.0310623
									G7P1N5_302	TPQS(1)PTLPPAK	S	302	CXADR	0.0428127	0.953279	0.534554	0.781431
									G7P1R4_664	ELVEPLT(1)PSGEAPNQALLR	T	664	EGFR	0.490088	0.975519	0.0929466	0.428208
									G7P1R4_962	MHLPS(0.996)PTDSNFYR	S	962	EGFR	0.432985	0.975519	0.556392	0.793527
									G7P1S6_61	FVCVGGS(0.768)PSR	S	61	UPP1	0.09381	0.953279	0.636289	0.83197
									G7P1T8_737	GVAPADS(1)PEAPRR	S	737	ANKIB1	0.51451	0.975519	0.819405	0.926697
									G7P1U2_3844	SDLDYIRS(0.999)PLPFQNR	S	3844	AKAP9	0.15045	0.958649	0.794902	0.920343
									G7P1X9_478	VSVT(0.993)PPEESQNSDTPPRPDR	T	478	PTPN12	0.485557	0.975519	0.548213	0.789293
									G7P207_33	YGAMAEGRS(0.992)EDNLFVTPPALR	S	33	LOC102138114	0.0559037	0.953279	0.658134	0.846084
									G7P216_440	NIS(1)AGSLGSLLGHHHGQGAESDPHVTEPLIGGVPETR	S	440	G7P216	0.542677	0.975519	0.895563	0.957302
									G7P219_469	LDPPPS(0.961)PHSNR	S	469	AGAP3	0.0766554	0.953279	0.942285	0.978519
									G7P234_4039	EEPPEPVPS(1)PIIPILPSTAGK	S	4039	G7P234	0.487409	0.975519	0.445545	0.731477
									G7P255_486	TDPPAPLSTSSTSQASVS(1)PPAGR	S	486	MICALL2	0.998265	0.99954	0.0506832	0.357731
									G7P255_604	PAS(1)PGPSLPAR	S	604	MICALL2	0.253166	0.975519	0.721193	0.879801
									G7NYC4_482	SSSSS(0.907)QESLNRPFSSK	S	482	CLASP2	0.168146	0.963701	0.0163997	0.259836
									G7P269_583	VPS(1)PIAQAEGSPAQEEAIVIIQSALR	S	583	IQCE	0.271578	0.975519	0.788605	0.916811
									G7P276_1999	SPPRPSPGGLHYS(1)DEDICNK	S	1999	SDK1	0.534601	0.975519	0.119697	0.452347
									G7P2A6_227	YLS(0.987)FHFK	S	227	BLVRA	0.449226	0.975519	0.190581	0.53329
									G7P2F2_72	LPVGSQCSVDLESAS(1)GEK	S	72	TNC	0.567544	0.975519	0.254845	0.596145
									G7P2K1_352	SHMS(0.978)GSPGPGGSNTAPSTPVIGGSDKPGVEEK	S	352	ESYT2	0.110878	0.953279	0.729172	0.883761
									G7P2K1_354	SHMSGS(0.979)PGPGGSNTAPSTPVIGGSDKPGVEEK	S	354	ESYT2	0.875426	0.983225	0.0922438	0.428208
									G7P2K1_366	SHMSGSPGPGGSNTAPST(0.844)PVIGGSDKPGVEEK	T	366	ESYT2	0.578308	0.975519	0.289132	0.624827
									G7NYX6_148	MNGVMFPGNS(0.873)PSYTER	S	148	PPP4R2	0.428164	0.975519	0.00958439	0.240977
									G7P2K1_416	EPTPS(0.996)IASDISLPIATQELR	S	416	ESYT2	0.726216	0.981749	0.860319	0.939559
									G7NYY4_85	QLLLQQQQQQQVSGLKS(0.996)PK	S	85	FOXP1	0.548496	0.975519	0.0437113	0.340128
									G7P2K1_422	EPTPSIASDIS(1)LPIATQELR	S	422	ESYT2	0.137644	0.953279	0.247958	0.5904
									G7NZ09_465	IVSGS(0.958)PISTPSPSPLPR	S	465	YEATS2	0.763289	0.981749	0.0405235	0.326858
									G7P2L7_36	KAS(1)GPPVSELITK	S	36	H1-2	0.20256	0.975519	0.871738	0.942591
									G7P2M3_18	SETAPAAPAAPAPAEKT(1)PVKK	T	18	H1-4	0.896043	0.983225	0.835126	0.930946
									G7P2M3_2	S(0.836)ETAPAAPAAPAPAEK	S	2	H1-4	0.195738	0.975519	0.130647	0.461071
									G7NZC2_2138	APS(1)VATVGSICDLNLK	S	2138	FLNB	0.483336	0.975519	0.0081765	0.231943
									G7P2S8_525	WPS(0.999)VSSLDSALESSPSLHSPADPSHLSPPASSPR	S	525	RGL2	0.979142	0.996792	0.104273	0.433589
									G7P2T6_2003	VAS(0.999)FSIPGSSSR	S	2003	ITPR3	0.268067	0.975519	0.444805	0.730919
									G7NZE4_208	LNS(0.999)PPSSIYK	S	208	FNDC3B	0.618438	0.975519	0.0199564	0.261534
									G7P2U6_253	EVDKT(1)PPPQPPLISSMDSISQK	T	253	ANKS1A	0.280318	0.975519	0.137773	0.467096
									G7NZE8_640	QNS(1)DPTSENPPLPTR	S	640	TNIK	0.803375	0.981749	0.0261862	0.28626
									G7P2U6_598	SPS(1)FASEWDEIEK	S	598	ANKS1A	0.492231	0.975519	0.129129	0.459679
									G7P2V4_190	FSPPS(0.985)PLPQAVFSTSSR	S	190	TEAD3	0.156512	0.958649	0.569993	0.800381
									G7P2W2_466	S(0.995)FNGTDNHIR	S	466	FAM83B	0.0926909	0.953279	0.988882	0.994206
									G7P2W7_3969	QKS(0.931)FSEDVISHK	S	3969	DST	0.137653	0.953279	0.754765	0.901614
									G7P2X8_107	TGS(0.999)NISGASSDISLDEQYK	S	107	OSBP	0.903519	0.98434	0.303538	0.63372
									G7P2X8_110	TGSNIS(1)GASSDISLDEQYK	S	110	OSBP	0.252037	0.975519	0.200331	0.540894
									G7P305_22	ASIANSDGPTAGSQT(0.983)PPFK	T	22	PHACTR2	0.703311	0.980984	0.0533175	0.357731
									G7NZZ0_329	VDSPLPSDKAPT(1)PPGK	T	329	TMEM115	0.429193	0.975519	0.0243275	0.275343
									G7P323_1964	TAGGDLLLLPPS(1)PK	S	1964	ARFGEF3	0.978661	0.996792	0.0831458	0.417139
									G7P333_387	AAPAQVRPPS(1)PGNIRPVK	S	387	MAP7	0.5824	0.975519	0.369654	0.679568
									G7P362_387	GLS(1)PAQADSQFLENAK	S	387	EPB41L2	0.631921	0.975519	0.912491	0.963297
									G7P362_500	LVS(1)PEQPPK	S	500	EPB41L2	0.446952	0.975519	0.251481	0.591984
									G7P362_684	ITPLSLQTQGSS(0.989)HETLNIVEEK	S	684	EPB41L2	0.277454	0.975519	0.418692	0.713527
									G7P098_2077	SQS(1)LPGADSLLAKPIDK	S	2077	TRRAP	0.114099	0.953279	0.00579933	0.208632
									G7P385_149	NSPTFKS(0.989)FEER	S	149	TPD52L1	0.769425	0.981749	0.613457	0.820261
									G7P3A6_13	NSGES(1)PTATVAEQGEDITSK	S	13	FKBP5	0.737224	0.981749	0.0712502	0.398184
									G7P0G2_529	RSS(0.962)LNSISSSDAK	S	529	PDE1C	0.492883	0.975519	0.00844207	0.235244
									G7P3H4_959	AQS(0.992)YDIQAWK	S	959	PHIP	0.959344	0.991458	0.538496	0.785146
									G7P3I2_92	STIGVMVTAS(0.994)HNPEEDNGVK	S	92	PGM3	0.971925	0.996792	0.502754	0.764882
									G7P3L9_37	STVIENPGAHCS(0.997)PQSQR	S	37	G7P3L9	0.560481	0.975519	0.22327	0.567659
									G7P3P2_617	STAHS(0.998)PGPVSQASPGTSSAVLFLGK	S	617	MICAL1	0.256075	0.975519	0.324464	0.646559
									G7P3Q6_66	RYS(1)DFEWLR	S	66	SNX3	0.824047	0.981749	0.0986699	0.429826
									G7P3R4_18	SETAPAETATPAPVEKS(1)PAK	S	18	H1-5	0.749516	0.981749	0.206102	0.551164
									G7P3W3_291	RDS(0.915)SSHEETPGSHPLYGHGECK	S	291	FOXP4	0.51969	0.975519	0.61145	0.819042
									G7P129_903	SAFTPATATGSSPS(0.986)PVLGQGEK	S	903	ITSN1	0.85436	0.981749	0.0292475	0.297105
									G7P3Z4_482	VSS(0.928)PTVNTTLR	S	482	KLC4	0.522438	0.975519	0.25383	0.595445
									G7P3Z4_612	AAS(1)LNYLNQPSAAPLQVSR	S	612	KLC4	0.612122	0.975519	0.139114	0.468076
									G7P1N2_253	TKTS(0.822)PNQSTLWISK	S	253	CHODL	0.424757	0.975519	0.0107171	0.241214
									G7P435_211	QRS(1)PIALPVK	S	211	PNISR	0.0331452	0.953279	0.689355	0.859899
									G7P435_485	KRT(1)PNETTSVLEPK	T	485	PNISR	0.120782	0.953279	0.326373	0.647832
									G7P255_95	KAPVQPATLPS(0.972)PTPTR	S	95	MICALL2	0.634944	0.975519	0.000427666	0.106489
									G7P2K1_399	SSS(0.997)SLLASPGHISAK	S	399	ESYT2	0.623027	0.975519	0.0279696	0.29566
									G7P459_231	SQS(1)DTAVNVTTR	S	231	SYTL3	0.00267086	0.748175	0.617636	0.821048
									G7P459_243	KVS(1)APDILK	S	243	SYTL3	0.504616	0.975519	0.289416	0.624837
									G7P490_128	EKGPTTGEGALDLSDVHPPPKS(1)PEGK	S	128	FGFR1OP	0.653468	0.97578	0.197979	0.53909
									G7P497_1047	TSS(0.995)VVTLEVAK	S	1047	AFDN	0.336962	0.975519	0.649489	0.839457
									G7P497_1071	QGAIYHGLATLLNQPS(1)PMMQR	S	1071	AFDN	0.807081	0.981749	0.775889	0.910854
									G7P497_1146	SSPNVANQPPS(1)PGGK	S	1146	AFDN	0.44574	0.975519	0.715287	0.876891
									G7P497_1696	TQVLS(0.998)PDSLFTAK	S	1696	AFDN	0.58431	0.975519	0.532378	0.77876
									G7P4C9_161	DPNSATATAPPS(1)PLKR	S	161	RREB1	0.29969	0.975519	0.436562	0.727928
									G7P4H2_675	RWS(0.995)APESR	S	675	ATXN1	0.998799	0.99954	0.33301	0.653865
									G7P2K1_419	EPTPSIAS(1)DISLPIATQELR	S	419	ESYT2	0.855882	0.981749	0.0496899	0.357731
									G7P4K6_1094	SERPPTILMTEEPSS(0.959)PK	S	1094	CARMIL1	0.788112	0.981749	0.636321	0.83197
									G7P4K6_1254	SSSSTPTS(0.795)PKPLLQSPK	S	1254	CARMIL1	0.915767	0.98715	0.264002	0.604938
									G7P4K6_916	LEDLDTCMMT(0.993)PK	T	916	CARMIL1	0.786904	0.981749	0.470471	0.748403
									G7P4L6_113	LSVPAS(1)DEEDEVPAPKPR	S	113	ABCF1	0.789292	0.981749	0.797498	0.921708
									G7P4L7_313	VLS(0.999)PTAAKPSPFEGK	S	313	PPP1R10	0.383528	0.975519	0.105534	0.434745
									G7P2L7_2	S(0.812)ETAPVAPAAAPPAEK	S	2	H1-2	0.39916	0.975519	0.0382413	0.321052
									G7P4P7_1222	LIPGPLS(1)PVAR	S	1222	PRRC2A	0.146899	0.958649	0.901442	0.958795
									G7P2N4_2	S(0.815)ETAPVAPITPAPAEK	S	2	H1-3	0.403233	0.975519	0.0164831	0.259836
									G7P4P7_456	KQS(0.988)SSEISLAVER	S	456	PRRC2A	0.252608	0.975519	0.162113	0.502303
									G7P2T6_2866	LGFVDVQNCMS(1)R	S	2866	ITPR3	0.785184	0.981749	0.0286786	0.296974
									G7P4P8_994	VGDPPQPLPEEPMEVQGAERAS(1)PEPQR	S	994	BAG6	0.772283	0.981749	0.427091	0.719137
									G7P4S9_458	S(1)VDLDSLIVR	S	458	CD2AP	0.482933	0.975519	0.067971	0.385628
									G7P4S9_542	DTCSS(0.994)PKPSVYLSTPSSASK	S	542	CD2AP	0.0914765	0.953279	0.437177	0.728412
									G7P4X3_617	SSEPVKETVQTTQS(0.995)PTPVEK	S	617	SCAF8	0.00850824	0.953279	0.352236	0.669434
									G7P2U6_582	SES(1)LSNCSIGK	S	582	ANKS1A	0.983079	0.999053	0.0115888	0.247927
									G7P4Y6_1062	VMGQTT(0.829)PESFEK	T	1062	AKAP12	0.0521359	0.953279	0.312114	0.637994
									G7P320_704	LKS(1)EDELRPEVDEHTQK	S	704	REPS1	0.998545	0.99954	0.0480956	0.355717
									G7P362_87	QKS(0.965)YTLVVAK	S	87	EPB41L2	0.537908	0.975519	0.00221355	0.139587
									G7P4Y6_230	SAES(0.864)PTSPVTSDTGSTFK	S	230	AKAP12	0.765215	0.981749	0.708548	0.873408
									G7P4Y6_233	SAESPTS(0.988)PVTSDTGSTFK	S	233	AKAP12	0.862619	0.981749	0.453353	0.734609
									G7P4Y6_300	LTAS(1)EQAHPQEPAESAHEPR	S	300	AKAP12	0.837595	0.981749	0.070276	0.394708
									G7P3E4_656	ELGS(1)TEDIYLASR	S	656	DAAM2	0.448923	0.975519	0.0240895	0.275343
									G7P3Y6_173	VDAAPGIPPAVESLRDS(0.815)PLPK	S	173	TBCC	0.357225	0.975519	0.016099	0.259836
									G7P4Y6_429	ETCVSGEDPTQGADLS(1)PDEK	S	429	AKAP12	0.779207	0.981749	0.0529601	0.357731
									G7P4Y6_558	EGVTPWAS(1)FK	S	558	AKAP12	0.326911	0.975519	0.593328	0.810267
									G7P4Z6_613	QITTS(0.965)PITVR	S	613	LATS1	0.532193	0.975519	0.0854591	0.419758
									G7P4Z9_1014	PLSGQAPGS(0.985)PPSTRPPPWLSELPENTSLQEHGVK	S	1014	SASH1	0.987233	0.999337	0.0751666	0.405543
									G7P4Z9_365	TCS(0.997)FGGFDLTNR	S	365	SASH1	0.394233	0.975519	0.22067	0.567112
									G7P421_386	RMS(1)ADMSEIEAR	S	386	MAP3K7	0.925235	0.987828	0.0169887	0.259836
									G7P4Z9_679	LLVDSQGLSGCS(0.997)PR	S	679	SASH1	0.76442	0.981749	0.603792	0.814986
									G7P4Z9_881	SLS(0.999)PPQCLPR	S	881	SASH1	0.276869	0.975519	0.598089	0.8133
									G7P516_123	RSS(0.846)PPGHYYQK	S	123	OCIAD1	0.674602	0.979769	0.137288	0.467096
									G7P520_68	NSAS(0.999)VGIIQR	S	68	GPAT3	0.259496	0.975519	0.928498	0.970915
									G7P550_211	HSS(0.993)WGDVGVGGSLK	S	211	STBD1	0.466814	0.975519	0.176422	0.516137
									G7P563_227	STT(0.998)PPPAEPVSLPQEPPK	T	227	G3BP2	0.195823	0.975519	0.733776	0.886943
									G7P572_265	EAYSGCSGPADSECPPPPSS(0.887)PVHK	S	265	AFAP1	0.883335	0.983225	0.686683	0.859696
									G7P572_752	SGTSNPQS(0.949)PVFR	S	752	AFAP1	0.332671	0.975519	0.231279	0.573036
									G7P5A3_1481	DKDVTLS(0.973)PVK	S	1481	BOD1L1	0.66473	0.976026	0.377067	0.687556
									G7P5D6_483	SIVPSS(0.968)PQPQR	S	483	STIM2	0.929829	0.988544	0.0776702	0.407189
									G7P5E2_165	LCAGIMITAS(1)HNPK	S	165	PGM2	0.866049	0.981749	0.322327	0.645769
									G7P5E3_237	SFS(1)QPGLR	S	237	TBC1D1	0.604626	0.975519	0.606603	0.814986
									G7P5E3_565	LLGS(0.876)SEDLSSDSESHLPEEPAPLSPQQAFR	S	565	TBC1D1	0.665187	0.976026	0.242467	0.58279
									G7P5E4_250	RPLPVES(1)PDTQR	S	250	G7P5E4	0.610585	0.975519	0.0649443	0.377047
									G7P5E8_261	TVS(1)LSQMLR	S	261	FAM114A1	0.499885	0.975519	0.708239	0.873408
									G7P5F7_476	IPYAPS(1)GEIPK	S	476	UGDH	0.116081	0.953279	0.239844	0.58233
									G7P4H7_894	FGVPS(0.991)PSSGPSQALTSTGNFK	S	894	NUP153	0.637438	0.975642	0.0153417	0.259836
									G7P5G9_329	KGS(1)LSSVTPSPTPENEK	S	329	APBB2	0.708708	0.980984	0.652493	0.842302
									G7P5H1_1103	S(1)PEPEATLTFPFLDK	S	1103	LIMCH1	0.401247	0.975519	0.494371	0.762481
									G7P4P7_380	KGNS(0.993)PNSELPPPK	S	380	PRRC2A	0.225533	0.975519	0.00396819	0.182549
									G7P5J5_388	LS(1)LQGHPTDLQTSNVK	S	388	SLAIN2	0.707876	0.980984	0.326665	0.647837
									G7P5M0_476	NSPLDCGSAS(0.975)PNK	S	476	ANKRD17	0.151985	0.958649	0.164366	0.507453
									G7P5M0_812	APS(1)PAPSSVPLGSEKPSNVSQDR	S	812	ANKRD17	0.893141	0.983225	0.349215	0.666601
									G7P5M4_245	MFTNPDNGS(0.998)PAMTHR	S	245	SLC4A4	0.589962	0.975519	0.671084	0.850753
									G7P5M4_257	NLTSSS(0.992)LNDISDKPEKDQLK	S	257	SLC4A4	0.831275	0.981749	0.820858	0.926697
									G7P5Q2_309	GIS(1)PIVFDR	S	309	YTHDC1	0.366036	0.975519	0.868235	0.941895
									G7P5Q2_425	LSSESHHGGS(0.999)PIHWVLPAGMSAK	S	425	YTHDC1	0.306452	0.975519	0.428792	0.720763
									G7P5X9_87	ASAT(0.807)PKPEPVPVQK	T	87	PDLIM5	0.518884	0.975519	0.571511	0.800381
									G7P610_283	SLVESVLSS(0.985)PNKESNEEEQVWHFLGK	S	283	PPA2	0.132985	0.953279	0.264901	0.604945
									G7P627_1178	DSRPLS(0.924)PILHIVK	S	1178	SEC24B	0.0749616	0.953279	0.959667	0.984194
									G7P629_79	RFS(1)DLGFEVK	S	79	CASP6	0.148074	0.958649	0.544428	0.788155
									G7P649_1500	SHLVNEVPVLAS(1)PDLLSEVSEMK	S	1500	ANK2	0.98628	0.999337	0.510898	0.769437
									G7P4P8_1003	ENAS(1)PAPGTTAEEAMSR	S	1003	BAG6	0.443931	0.975519	0.0169258	0.259836
									G7P4Y1_8340	SKT(0.995)PTGPELDTSYK	T	8340	SYNE1	0.868892	0.983225	0.0317086	0.304236
									G7P649_2564	RFT(1)PEEEMFK	T	2564	ANK2	0.272104	0.975519	0.306721	0.63527
									G7P649_2826	VDCPSEGFS(0.972)PSSSLPHCLVSEGK	S	2826	ANK2	0.807517	0.981749	0.0528514	0.357731
									G7P649_31	SDS(0.993)NASFLR	S	31	ANK2	0.743961	0.981749	0.100908	0.431528
									G7P4Y6_1341	EVSSLEGS(1)PPPCR	S	1341	AKAP12	0.745652	0.981749	0.00277325	0.155371
									G7P649_3774	ATTVPGS(0.941)PSKTPEEVS(0.862)TPPEEDR	S	3774	ANK2	0.0891105	0.953279	0.119448	0.452347
									G7P4Y6_194	EQS(1)HAEISPPAESSQAMVEECKEEGEEK	S	194	AKAP12	0.282372	0.975519	0.0193589	0.261534
									G7P4Y6_328	VELPS(0.998)EEQVSGSQGPSEEKPAPLATEVFDEK	S	328	AKAP12	0.43963	0.975519	0.00809531	0.231943
									G7P649_3826	KTS(0.994)LVIVESADNQPETR	S	3826	ANK2	0.678803	0.980984	0.47534	0.750572
									G7P655_60	LKS(1)LNANTDITSLAR	S	60	KIFAP3	0.752391	0.981749	0.47666	0.750572
									G7P659_399	LRPKS(1)PPPK	S	399	METTL14	0.410907	0.975519	0.333939	0.653865
									G7P661_148	TEVPLAEDQRS(1)GPDCAGSLKEETGLSYQR	S	148	SYNPO2	0.760905	0.981749	0.854982	0.938303
									G7P661_604	PFPGSVNQPATPFS(0.959)PTR	S	604	SYNPO2	0.530624	0.975519	0.811929	0.926697
									G7P661_611	NMTS(0.83)PIADFPAPPPYSAVTPPPDAFSR	S	611	SYNPO2	0.669863	0.97732	0.274462	0.611401
									G7P661_626	NMTSPIADFPAPPPYSAVT(0.998)PPPDAFSR	T	626	SYNPO2	0.17897	0.965942	0.958967	0.984194
									G7P661_705	VS(1)PNPELLSLLQNSEGK	S	705	SYNPO2	0.316694	0.975519	0.806042	0.92301
									G7P661_729	GTGAGGDS(1)GPEEDYLSLGAEACNFMQSSSAK	S	729	SYNPO2	0.076088	0.953279	0.489978	0.760505
									G7P4Z9_48	RVS(1)QDLDVEKPDASPTSLQLR	S	48	SASH1	0.874311	0.983225	0.00190787	0.139587
									G7P661_777	SSSSQPVTPVS(1)PVWSPGVAPTQPPAFPTSNPSK	S	777	SYNPO2	0.142849	0.958649	0.118571	0.452347
									G7P5G0_1304	AAVGQES(1)PGGLEAGNAK	S	1304	PDS5A	0.836185	0.981749	0.0259219	0.284759
									G7P661_821	PASS(0.96)LTVAGPFK	S	821	SYNPO2	0.253899	0.975519	0.539463	0.785162
									G7P661_902	AQS(1)PTPSLPASWK	S	902	SYNPO2	0.123061	0.953279	0.123933	0.455757
									G7P661_930	APPPVAYNPIHS(0.997)PSYPLAALK	S	930	SYNPO2	0.498645	0.975519	0.861505	0.940387
									G7P667_86	GHTESCSCPLQQS(1)PR	S	86	PDE5A	0.79996	0.981749	0.100782	0.431528
									G7P677_3996	ALETIPIT(1)PIER	T	3996	KIAA1109	0.133126	0.953279	0.107111	0.437299
									G7P677_4124	TGIPGSSGLGS(1)PLGR	S	4124	KIAA1109	0.920896	0.987176	0.813691	0.926697
									G7P5H1_1357	SINHQIES(0.996)PSER	S	1357	LIMCH1	0.438001	0.975519	0.0407373	0.326858
									G7P6A3_146	VKEVHDELEDLPSPPPPLS(0.995)PPPTTSPHK	S	146	GPHN	0.923635	0.987699	0.302059	0.63372
									G7P6C2_244	RQDS(1)IPHHSDYDEEEWDR	S	244	INPP4B	0.288198	0.975519	0.184481	0.524923
									G7P649_1736	ATS(0.98)PLIEETPIGSIK	S	1736	ANK2	0.72967	0.981749	0.00321109	0.163547
									G7P6E3_10	ASEDNRVPS(0.992)PPPTGDDGGGGGR	S	10	NBEA	0.0698687	0.953279	0.385163	0.692104
									G7P6E3_1238	LLSDCHGSVSEASSS(0.974)EQK	S	1238	NBEA	0.0544153	0.953279	0.2655	0.604945
									G7P6F3_132	KWS(1)LNTYK	S	132	ARFIP1	0.0662585	0.953279	0.356479	0.673016
									G7P6F3_39	HSLPS(1)GLGLSETQITSHGFDNTK	S	39	ARFIP1	0.877462	0.983225	0.629887	0.828668
									G7P6G4_58	NIQES(1)LPQR	S	58	GUCY1A1	0.875184	0.983225	0.139139	0.468076
									G7P6J5_642	SLPTPAVLLS(0.788)PTKEPPPLLAK	S	642	PALLD	0.137561	0.953279	0.545704	0.788616
									G7P6L1_130	EAEKS(1)GEATDGARPQALPEPR	S	130	CHGA	0.257395	0.975519	0.975077	0.988387
									G7P6L1_404	QGWRPSS(0.998)QEDSVEAGLPLQVR	S	404	CHGA	0.854353	0.981749	0.0576063	0.36365
									G7P6P2_1016	GAEDYPDPPIPHSYS(0.936)SDR	S	1016	SORBS2	0.465371	0.975519	0.251433	0.591984
									G7P6P2_166	DASS(1)PVPPPHVPPPVPPLRPR	S	166	SORBS2	0.0775613	0.953279	0.138525	0.468076
									G7P6P2_230	SSILQHERPAS(0.854)LYQSSIDR	S	230	SORBS2	0.246514	0.975519	0.709586	0.874207
									G7P6P2_259	S(1)EPAVGPPR	S	259	SORBS2	0.671869	0.977459	0.0907624	0.428208
									G7P6P2_840	S(0.962)YSSTLTDTGR	S	840	SORBS2	0.247249	0.975519	0.579149	0.803139
									G7P6P5_4275	NNLDRNS(0.963)FEGSAIPEHPEFSTFNPESVHGHR	S	4275	FAT1	0.319962	0.975519	0.477776	0.750572
									G7P6R7_299	TIDLGAAAHYTGDKAS(1)PDQNASTHTPQSSVK	S	299	CLINT1	0.867126	0.982422	0.206483	0.551523
									G7P6U2_305	YEMACAIADAFNLPSSHLRPITDS(0.992)PVLGAQR	S	305	MAT2B	0.109584	0.953279	0.251337	0.591984
									G7P6V2_1592	RVS(1)DNLRPFHDR	S	1592	DOCK2	0.102094	0.953279	0.223416	0.567659
									G7P6V2_1685	VEQEEPIS(0.999)PGSTLPEVK	S	1685	DOCK2	0.755149	0.981749	0.121427	0.45361
									G7P6W0_10	MEDSMDMDMS(1)PLRPQNYLFGCELK	S	10	NPM1	0.92005	0.98715	0.77407	0.910598
									G7P6W0_70	DELHIVEAEAMNYEGS(1)PIK	S	70	NPM1	0.502426	0.975519	0.539558	0.785162
									G7P6W5_185	RDS(0.999)FIGTPYWMAPEVVMCETMK	S	185	STK10	0.589471	0.975519	0.896691	0.957302
									G7P6W5_432	QVAEQGGDLS(1)PAANR	S	432	STK10	0.418957	0.975519	0.0833687	0.417139
									G7P704_241	S(1)LPLGVEELGQPPVEGPGGR	S	241	RGS14	0.020969	0.953279	0.617753	0.821048
									G7P708_245	HS(0.999)QPATPTPLQNR	S	245	PDLIM7	0.736467	0.981749	0.135028	0.467096
									G7P709_330	ATS(0.998)LPSLDAPGELR	S	330	G7P709	0.50379	0.975519	0.252426	0.593586
									G7P728_583	AEEDEILNRS(1)PR	S	583	CANX	0.57698	0.975519	0.23936	0.581785
									G7P750_10	RLS(1)LES(1)EGAGEGAAAAPELSALEEAFR	S	10	TPPP	0.00621253	0.928152	0.118392	0.452347
									G7P750_138	AISS(0.791)PTVSR	S	138	TPPP	0.755612	0.981749	0.120859	0.45361
									G7P773_711	AGEPNS(1)PDAEEANSPDVTAACDPAGVPPPR	S	711	NSUN2	0.447208	0.975519	0.266705	0.604945
									G7P7C0_667	S(1)LEDITAEYIHK	S	667	RAI14	0.996055	0.99954	0.651619	0.841659
									G7P7D0_2658	AITSLLGGGS(1)PK	S	2658	NIPBL	0.890685	0.983225	0.977625	0.989309
									G7P7E7_329	DFYLATS(0.814)PPDSFLDDHHLSR	S	329	PRKAA1	0.49876	0.975519	0.56087	0.793591
									G7P7I8_198	FQSPEIQATIS(0.999)PPLQPK	S	198	DHX29	0.24589	0.975519	0.276782	0.61328
									G7P649_2386	S(1)PQGLELALPSR	S	2386	ANK2	0.596297	0.975519	0.0159253	0.259836
									G7P7K3_231	KLMHSSS(0.996)LTNSSIPR	S	231	PDE4D	0.5658	0.975519	0.423156	0.71658
									G7P7M7_1285	HPS(1)REQLIDYLMLK	S	1285	ERBIN	0.0955725	0.953279	0.798704	0.922151
									G7P7M9_128	PHS(0.976)PLSAHAGNSPQDSPR	S	128	MAST4	0.942893	0.989387	0.809096	0.925094
									G7P7N8_160	KEADAVFPQDPYGS(1)LDR	S	160	MARVELD2	0.850563	0.981749	0.385625	0.692104
									G7P7P4_48	ALDIYSAVEDAS(1)HEKELIEALQEVLK	S	48	CARTPT	0.870615	0.983225	0.292283	0.626289
									G7P7P5_1258	SPSLSPSPPS(0.998)PLEK	S	1258	MAP1B	0.0583917	0.953279	0.654812	0.844323
									G7P7P5_1494	LGDVS(1)PTQIDVSQFGSFK	S	1494	MAP1B	0.812693	0.981749	0.59159	0.80959
									G7P7P5_1646	SEQSSMSIEFGQES(0.997)PEHSLAMDFSR	S	1646	MAP1B	0.0703048	0.953279	0.100568	0.431528
									G7P7P5_1772	VQSLEGEKLS(1)PK	S	1772	MAP1B	0.840686	0.981749	0.251134	0.591984
									G7P7P5_1812	TAACHTSSS(0.999)PPIDAASAEPYGFR	S	1812	MAP1B	0.39252	0.975519	0.175127	0.514987
									G7P7P5_1908	TTKS(1)PSDSGYSYETIGK	S	1908	MAP1B	0.300615	0.975519	0.216881	0.563419
									G7P7P5_1942	T(1)PEEGGYSYDISEK	T	1942	MAP1B	0.610994	0.975519	0.920279	0.967783
									G7P7P5_2264	SKPLAAS(0.998)PKPAGLK	S	2264	MAP1B	0.34649	0.975519	0.0646464	0.376865
									G7P649_34	SDSNAS(0.999)FLR	S	34	ANK2	0.310061	0.975519	0.0101971	0.240977
									G7P7S3_1345	TPEEMKHS(0.998)QSMIEDAQLPLEQK	S	1345	IQGAP2	0.65113	0.97578	0.985499	0.991846
									G7P7U1_524	RVS(0.916)SPMDEVLASLK	S	524	JMY	0.891565	0.983225	0.769662	0.908809
									G7P7V7_319	LGYILTCPS(0.914)NLGTGLR	S	319	CKMT2	0.741545	0.981749	0.332686	0.653865
									G7P844_203	AVTIPNS(0.817)PSKPSEK	S	203	SRFBP1	0.773898	0.981749	0.347593	0.665377
									G7P848_113	SMS(0.998)APVIFDR	S	113	SNX2	0.756599	0.981749	0.0522656	0.357731
									G7P649_3795	LYLQT(0.99)PTSSER	T	3795	ANK2	0.179236	0.965942	0.0177398	0.259836
									G7P848_98	EPILSSEPSPAVTPVT(0.967)PTTLIAPR	T	98	SNX2	0.684514	0.980984	0.790139	0.916987
									G7P649_3804	GGS(1)PIIQEPEEPSEHR	S	3804	ANK2	0.411072	0.975519	0.00275287	0.155371
									G7P880_218	LGS(0.999)PLSGLQGLPECTR	S	218	PDLIM4	0.266805	0.975519	0.743326	0.89223
									G7P880_86	THIDPEIQDGS(1)PITSR	S	86	PDLIM4	0.64328	0.97578	0.136127	0.467096
									G7P880_94	RPS(0.993)GTGTGPEDGRPSLGSPYGQPPR	S	94	PDLIM4	0.0286395	0.953279	0.101112	0.431528
									G7P895_475	VNPHKVS(0.98)PASSVDSNIPSSQGYK	S	475	AFF4	0.619488	0.975519	0.489369	0.760505
									G7P895_694	ELLSPLS(0.995)EPDDRYPLIVK	S	694	AFF4	0.779546	0.981749	0.558076	0.793527
									G7P897_647	FVSEDDRNS(0.99)FTLK	S	647	HSPA4	0.358341	0.975519	0.595027	0.811696
									G7P8A1_104	LTFDSSFS(0.891)PNTGK	S	104	VDAC1	0.212487	0.975519	0.897498	0.957302
									G7P8E7_188	RDS(1)FDDRGPSLNPVLDYDHGSR	S	188	MATR3	0.985898	0.999337	0.0505646	0.357731
									G7P8F9_118	NS(0.982)ITVPYK	S	118	PURA	0.858078	0.981749	0.684137	0.858909
									G7P661_755	QKT(1)PPPVAPKPAVK	T	755	SYNPO2	0.564893	0.975519	0.0380173	0.321052
									G7P661_781	SSSSQPVTPVSPVWS(0.999)PGVAPTQPPAFPTSNPSK	S	781	SYNPO2	0.270995	0.975519	0.0418576	0.330291
									G7P6A3_140	EVHDELEDLPS(1)PPPPLSPPPTTSPHK	S	140	GPHN	0.867933	0.982839	0.0411129	0.327879
									G7P8L3_613	NLHQSGFSLS(0.984)GTQVDEGVR	S	613	DPYSL3	0.855256	0.981749	0.597847	0.8133
									G7P8P7_1229	ATPKPYSS(0.778)PSVSSTLAAK	S	1229	TCOF1	0.333579	0.975519	0.325565	0.646801
									G7P8P7_156	TVTNLLSGKS(0.996)PR	S	156	TCOF1	0.58373	0.975519	0.639369	0.833038
									G7P8P7_390	TPQVGAASAPAKES(1)PR	S	390	TCOF1	0.953157	0.991331	0.231282	0.573036
									G7P8P7_681	AGTVTS(0.892)PVGSSPAVAGGTQR	S	681	TCOF1	0.257969	0.975519	0.333661	0.653865
									G7P8P7_867	AALAPAKES(1)PR	S	867	TCOF1	0.398423	0.975519	0.839812	0.932677
									G7P8Q0_263	VAS(1)EEEEVPLVVYLK	S	263	SYNPO	0.269809	0.975519	0.501386	0.764882
									G7P8Q0_525	APAPQLPSIPDRS(1)PRPQR	S	525	SYNPO	0.573247	0.975519	0.845888	0.934678
									G7P8Q0_685	DRAS(1)PAAVEEAVPEWASCLK	S	685	SYNPO	0.128011	0.953279	0.484608	0.755221
									G7P8Q0_754	CPS(0.999)PTMSLPSSWK	S	754	SYNPO	0.138249	0.953279	0.666982	0.850753
									G7P8Q0_833	AAS(1)PAKPSSLDLVPNLPK	S	833	SYNPO	0.462096	0.975519	0.870425	0.941895
									G7P6D1_901	AHS(0.999)PTQILNR	S	901	OTUD4	0.548985	0.975519	0.0316358	0.304236
									G7P8S8_575	TTNSS(0.99)LEEIMDK	S	575	VPS13C	0.655624	0.97578	0.153865	0.491264
									G7P8T3_203	LVIIES(1)DLERAEER	S	203	TPM1	0.894386	0.983225	0.0826891	0.417139
									G7P8T3_235	TVTNNLKS(1)LEAQAEK	S	235	TPM1	0.467686	0.975519	0.996787	0.997232
									G7P8T3_244	SLEAQAEKYS(1)QK	S	244	TPM1	0.137648	0.953279	0.567574	0.799455
									G7P8U0_1428	RVS(0.975)TDLPEGQDVYTAACNS(0.976)VIHR	S	1428	HERC1	0.638235	0.975642	0.618808	0.821048
									G7P8U1_299	RES(1)VVNLENFK	S	299	DAPK2	0.536839	0.975519	0.818697	0.926697
									G7P8U2_358	FCDS(0.993)PTSDLEMR	S	358	ZNF609	0.172739	0.965901	0.392251	0.695439
									G7P8U5_90	DHNS(1)LNNLR	S	90	SLC51B	0.283584	0.975519	0.532078	0.77876
									G7P8V5_1633	SIS(0.909)TSGPLDKEDTGR	S	1633	G7P8V5	0.836352	0.981749	0.630811	0.829118
									G7P8V8_285	ILVT(1)PWDY(1)R	T	285	DIS3L	0.429342	0.975519	0.83796	0.931945
									G7P8V8_289	ILVT(1)PWDY(1)R	Y	289	DIS3L	0.214872	0.975519	0.570067	0.800381
									G7P8W0_386	RSDAEEVDFAGWLCSTIGLHQPST(0.975)PTHAAGV	T	386	MAP2K1	0.600453	0.975519	0.336386	0.656084
									G7P8W5_8	SSILPFT(0.999)PPIVK	T	8	SMAD3	0.0647195	0.953279	0.306257	0.634896
									G7P8X0_496	GILSLPHQAS(0.98)PVSR	S	496	PIAS1	0.413951	0.975519	0.725697	0.880979
									G7P8Y6_441	SNMS(0.977)PHGLPAR	S	441	MTA1	0.507429	0.975519	0.340372	0.656997
									G7P904_245	DAPTS(1)PASVASSSSTPSSK	S	245	TLE4	0.564642	0.975519	0.266382	0.604945
									G7P941_9	YRS(1)PEPDPYLSYR	S	9	CLK3	0.742209	0.981749	0.283038	0.619618
									G7P954_586	APS(0.999)PVEHAKPTAAMDVPDVGNMVSDLPGLK	S	586	C15orf39	0.942165	0.989387	0.353453	0.670126
									G7P961_266	PSQLQAHTPASQQT(1)PPLPPYASPR	T	266	SIN3A	0.63151	0.975519	0.196014	0.536346
									G7P7K3_204	QHEVEIPS(0.903)PTQK	S	204	PDE4D	0.626856	0.975519	0.0159144	0.259836
									G7P973_1036	GHSS(0.809)PSQIPK	S	1036	PEAK1	0.0840994	0.953279	0.465998	0.744865
									G7P973_1151	TDQEAPNASQPT(1)PPPLPK	T	1151	PEAK1	0.0876842	0.953279	0.10506	0.433589
									G7P9C6_396	RLS(1)GNEYVLSTK	S	396	PDE8A	0.371072	0.975519	0.38511	0.692104
									G7P9C8_1089	VKPPGGHS(1)PQVNHLK	S	1089	ZNF592	0.423721	0.975519	0.142656	0.474664
									G7P9C8_573	VLHSSNPVPVYAPNLS(0.996)PPADSR	S	573	ZNF592	0.466915	0.975519	0.433337	0.7255
									G7P9C8_691	HGLTSGSAS(0.927)PPPPALPLYPDPVR	S	691	ZNF592	0.714979	0.981749	0.87668	0.945902
									G7P9D1_1559	SLS(0.994)PFRR	S	1559	AKAP13	0.706473	0.980984	0.591748	0.80959
									G7P9D1_1606	SFS(1)LEGLTGGAGVGNKPSSSLEVSSANAK	S	1606	AKAP13	0.16667	0.963701	0.352491	0.669434
									G7P9D1_1933	FLSHS(0.984)TDSLNK	S	1933	AKAP13	0.914259	0.98715	0.324827	0.646559
									G7P848_179	RFS(1)DFLGLHSK	S	179	SNX2	0.981029	0.997499	0.0221173	0.275343
									G7P9F2_130	NS(1)ISIPIASTSDK	S	130	PLIN1	0.124421	0.953279	0.723069	0.880651
									G7P864_813	KES(1)KGPIVPLNVADQK	S	813	SLC12A2	0.797632	0.981749	0.0401543	0.326858
									G7P9F2_81	RLS(0.98)TQFTAANELACR	S	81	PLIN1	0.169253	0.963701	0.723046	0.880651
									G7P9G4_1426	SKS(1)VKEDSNLTLQEK	S	1426	IQGAP1	0.609158	0.975519	0.351357	0.669434
									G7P9G4_312	ALQS(1)PALGLR	S	312	IQGAP1	0.12776	0.953279	0.26713	0.605296
									G7P9U5_74	EKS(1)PVREPVDNLSPEER	S	74	RBM23	0.764446	0.981749	0.096095	0.429826
									G7P8L3_581	GMYDGPVFDLTTT(0.965)PK	T	581	DPYSL3	0.2088	0.975519	0.0161219	0.259836
									G7P9V0_424	EASS(0.874)PPPHIQLR	S	424	ACIN1	0.368639	0.975519	0.841591	0.932677
									G7P9V0_452	SEEEIEPMEGPAPPVLIQLS(1)PPNTDAETR	S	452	ACIN1	0.493133	0.975519	0.72024	0.879801
									G7P9V0_477	ELLVSQHTVQLVGGLS(1)PLSSPADTK	S	477	ACIN1	0.944245	0.989387	0.720157	0.879801
									G7P9V0_489	AES(1)PAEKVPEESVLPLVQK	S	489	ACIN1	0.360324	0.975519	0.447441	0.732077
									G7P9V0_656	SLS(1)PGVSR	S	656	ACIN1	0.0440244	0.953279	0.213859	0.559227
									G7P9X2_304	YVAAAFPS(1)ACGK	S	304	PCK2	0.654701	0.97578	0.0954495	0.429826
									G7P9X8_437	TSS(0.993)PIPVQR	S	437	RNF31	0.122663	0.953279	0.299644	0.631092
									G7P8L3_594	GS(1)PTRPNPPVR	S	594	DPYSL3	0.656736	0.97578	0.00709552	0.214879
									G7P9Z8_10	PAS(1)PDRFAVSAEAENK	S	10	KHNYN	0.211265	0.975519	0.266688	0.604945
									G7P9Z8_359	VPS(1)PPPAPEPPWHCGDR	S	359	KHNYN	0.0450757	0.953279	0.759961	0.904093
									G7PA09_118	RLS(1)NVS(0.993)LTGLSTIR	S	118	PRKD1	0.376319	0.975519	0.771295	0.909603
									G7PA09_121	RLS(1)NVS(0.993)LTGLSTIR	S	121	PRKD1	0.891165	0.983225	0.256923	0.597887
									G7PA09_150	SPS(0.994)ESFIGR	S	150	PRKD1	0.385367	0.975519	0.724234	0.880979
									G7PA09_162	SNS(0.995)QSYIGRPIQLDK	S	162	PRKD1	0.172913	0.965901	0.820279	0.926697
									G7PA09_310	TIS(0.996)PSTSNNIPLMR	S	310	PRKD1	0.456388	0.975519	0.576975	0.802958
									G7PA09_657	S(1)VVGTPAYLAPEVLR	S	657	PRKD1	0.0514473	0.953279	0.113801	0.448504
									G7PA25_3	AS(1)GVTVNDEVIK	S	3	CFL2	0.993002	0.999337	0.82065	0.926697
									G7PA26_1376	RQS(1)PESSPVTLGR	S	1376	BAZ1A	0.441049	0.975519	0.848343	0.934678
									G7PA51_100	QES(1)DPEDDDVKKPALQSSVVATSK	S	100	PNN	0.349186	0.975519	0.789578	0.916811
									G7PA51_347	EIAIVHS(1)DAEKEQEEEEQKQEMEVK	S	347	PNN	0.324102	0.975519	0.514204	0.770949
									G7P8L3_60	EESREPAPAS(1)PAPSGVEIR	S	60	DPYSL3	0.662944	0.976026	0.0144683	0.259836
									G7PA51_66	RGFS(0.997)DSGGGPPAK	S	66	PNN	0.0266003	0.953279	0.846389	0.934678
									G7PA53_539	AFLS(1)PPTLLEGPLR	S	539	MIA2	0.923041	0.987699	0.0553423	0.357731
									G7PA89_270	S(1)LGPSLATDK	S	270	TMX1	0.479815	0.975519	0.0841351	0.417139
									G7PAA0_159	LDDQS(1)EDEALELEGPLITPGSGSIYSSPGLYSK	S	159	FERMT2	0.618523	0.975519	0.304289	0.633748
									G7P8S4_999	SAAVISQPPTPPT(0.873)GQPVR	T	999	LARP1	0.636478	0.975519	0.0106524	0.241214
									G7P961_277	S(1)PPVQPHTPVTISLGTAPSLQNNQPVEFNHAINYVNK	S	277	SIN3A	0.311022	0.975519	0.000840006	0.121666
									G7PAB3_227	GPQCLPSDHAPLS(0.997)PQSSVASSGSGGSEHLEDQTTAR	S	227	SAMD4A	0.557651	0.975519	0.278366	0.615205
									G7PAB3_355	AYGS(0.999)PSTTPEAR	S	355	SAMD4A	0.146194	0.958649	0.456576	0.737697
									G7PAB3_515	GFGQSNS(0.999)LPTAGSMGSGMGR	S	515	SAMD4A	0.125528	0.953279	0.261485	0.601013
									G7PAC5_75	EIQNGNLHES(1)DSESVPR	S	75	KTN1	0.365452	0.975519	0.11484	0.448504
									G7PAE9_407	REQDS(1)PPMKPGALDAIR	S	407	RTN1	0.930757	0.988544	0.417162	0.713089
									G7PAI2_2781	QQS(1)VESLAEEVK	S	2781	SYNE2	0.810927	0.981749	0.062679	0.373574
									G7PAI2_4108	RGS(0.998)MSYLAAVEEEVEESSVK	S	4108	SYNE2	0.774875	0.981749	0.34798	0.665377
									G7PAI2_6361	LTSCTPGLEDEKEAS(0.99)ENETDMEDHR	S	6361	SYNE2	0.00150882	0.676254	0.569608	0.800381
									G7PAI2_6389	RGESEEPSS(0.849)PQSLCHLVAPGHER	S	6389	SYNE2	0.510957	0.975519	0.167855	0.509164
									G7PAI6_178	AKS(0.996)TQDLSEGISR	S	178	AKAP5	0.750673	0.981749	0.635901	0.83197
									G7PAJ1_76	GPLS(0.999)PFNSR	S	76	PLEKHG3	0.523864	0.975519	0.978766	0.989348
									G7PAK8_404	AS(1)IHEAWTDGK	S	404	ACTN1	0.419352	0.975519	0.824136	0.927619
									G7PAK8_428	DYETATLS(0.918)EIK	S	428	ACTN1	0.360171	0.975519	0.971844	0.988387
									G7P9D1_2714	IPSFFPSPEEPPS(0.763)PSAPLIAK	S	2714	AKAP13	0.392727	0.975519	0.0324097	0.304236
									G7PAM0_1417	YEPLQVT(0.959)PPPPPLPSQYAQPSQPVTSASLHIHSK	T	1417	TJP1	0.897723	0.983225	0.741517	0.89109
									G7PAM0_1608	AIPVS(0.994)PSAVEEDEDEDGHTVVATAR	S	1608	TJP1	0.0742324	0.953279	0.1817	0.523817
									G7PAM0_269	ATLLNVPDLSDS(0.899)IHSANASER	S	269	TJP1	0.907629	0.986401	0.0597618	0.372779
									G7P9F2_382	AMS(0.999)LSDALK	S	382	PLIN1	0.70796	0.980984	0.0153857	0.259836
									G7PAM0_904	IDS(1)PGFKPASQQK	S	904	TJP1	0.459729	0.975519	0.457634	0.737812
									G7PAP7_205	GYSFVTT(0.847)AER	T	205	ACTC1	0.662546	0.976026	0.577823	0.802958
									G7PAP7_241	S(1)YELPDGQVITIGNER	S	241	ACTC1	0.201737	0.975519	0.109999	0.440874
									G7PAP7_325	EITALAPS(0.828)TMK	S	325	ACTC1	0.336991	0.975519	0.161996	0.502303
									G7PAP7_54	HQGVMVGMGQKDS(1)YVGDEAQSK	S	54	ACTC1	0.3547	0.975519	0.373838	0.686135
									G7PAT0_677	LGASNS(1)PGQPNSVK	S	677	RBM25	0.829967	0.981749	0.170344	0.512403
									G7PAT5_461	RAS(1)QEANLLTLAQK	S	461	ELMSAN1	0.658731	0.97578	0.0699089	0.394624
									G7PAT5_704	TNSAEVT(1)PPVLSVMGEATPVSIEPR	T	704	ELMSAN1	0.183188	0.965942	0.670676	0.850753
									G7PAW4_667	HERPAGPGT(1)PPPDSGPLAK	T	667	EIF2AK4	0.10565	0.953279	0.837622	0.931945
									G7PAX5_116	AVS(1)GGAGDAAVLPSLPR	S	116	RMDN3	0.753503	0.981749	0.185974	0.527173
									G7PAX5_258	KDS(1)LDLEEEAASGVVPSALEAGGSSGLEDVLPLLQQADELHR	S	258	RMDN3	0.747444	0.981749	0.974472	0.988387
									G7PAX5_92	SQS(1)LPNSLDYTQTSETGR	S	92	RMDN3	0.247393	0.975519	0.0786398	0.409187
									G7P9V0_1003	TAQVPS(1)PPR	S	1003	ACIN1	0.31238	0.975519	0.00225608	0.139587
									G7PB04_110	TTWGDGGENS(1)PCNVVSK	S	110	SNAP23	0.477185	0.975519	0.931056	0.970915
									G7PB23_239	KAS(1)PEPPDSAEGALK	S	239	IRF2BPL	0.314438	0.975519	0.135634	0.467096
									G7PB23_351	NSSS(0.892)PVSPASVPGQR	S	351	IRF2BPL	0.0935455	0.953279	0.137045	0.467096
									G7PB33_108	PTSTYS(0.837)LSSFFR	S	108	VIPAS39	0.234004	0.975519	0.978832	0.989348
									G7PB33_121	TRPGS(1)FQSLSDALSDTPAK	S	121	VIPAS39	0.708179	0.980984	0.207714	0.552285
									G7PB50_409	IS(1)PPIKEEETKGDSVEK	S	409	ZC3H14	0.718234	0.981749	0.133899	0.466668
									G7PB50_515	DLVQPDKPAS(1)PK	S	515	ZC3H14	0.878355	0.983225	0.0950273	0.429826
									G7PB50_620	NGDECAYHHPIS(1)PCK	S	620	ZC3H14	0.0563158	0.953279	0.985517	0.991846
									G7PB59_646	VEQALSEVASS(0.937)LQSSAPK	S	646	TTC7B	0.473524	0.975519	0.27475	0.611435
									G7PB61_21	MEISAELPQT(1)PQR	T	21	UBR1	0.552949	0.975519	0.819089	0.926697
									G7PB71_1019	QSQQPMKPIS(1)PVKDPVSPASQK	S	1019	TP53BP1	0.895885	0.983225	0.150555	0.485458
									G7P9Z4_410	NQMPS(0.976)PTSTGTPSPGPQGNQGAER	S	410	RIPK3	0.77043	0.981749	0.037345	0.321052
									G7PB71_1242	TSS(0.994)GTSLSAMHSSGSSGK	S	1242	TP53BP1	0.338723	0.975519	0.778513	0.911801
									G7PB72_1307	LPPPRS(1)PQAQEAPVSIDER	S	1307	MAP1A	0.319195	0.975519	0.932659	0.971683
									G7PB72_1410	S(1)PCGLTEQYLHTDR	S	1410	MAP1A	0.633333	0.975519	0.160847	0.502271
									G7PB72_2386	IS(1)PPLDSHLGPAR	S	2386	MAP1A	0.3098	0.975519	0.172366	0.51366
									G7PB72_2474	APSLDSSLPQLPS(0.941)PSSPGAPLLSNLPR	S	2474	MAP1A	0.0522084	0.953279	0.54626	0.788616
									G7PB72_742	ELSSEPRT(1)PPAQK	T	742	MAP1A	0.994267	0.999337	0.238768	0.580975
									G7PB73_1154	TLHS(1)PPLQLQQR	S	1154	PPIP5K2	0.897885	0.983225	0.45167	0.734299
									G7PB73_948	TNQGS(1)MENLCPGK	S	948	PPIP5K2	0.103759	0.953279	0.0672163	0.385628
									G7PBE7_351	SNS(0.998)LPIKK	S	351	CLMN	0.855581	0.981749	0.725324	0.880979
									G7PBE7_645	VSLETLGSHSEEGLDFKPS(0.999)PPLSK	S	645	CLMN	0.478547	0.975519	0.740251	0.890889
									G7PBG2_718	SYS(0.999)SPDITQAIQEEEK	S	718	USP8	0.926247	0.988304	0.140905	0.469892
									G7PAA0_597	KEELIGIAY(1)NR	Y	597	FERMT2	0.385341	0.975519	0.0343614	0.310499
									G7PBH0_2399	RQS(1)ENISAPPVLSEDIDK	S	2399	DMXL2	0.208977	0.975519	0.0603738	0.372807
									G7PBI0_1668	TSS(0.996)IADEGTYTLDSILR	S	1668	MYO5A	0.192911	0.975519	0.0985013	0.429826
									G7PBJ7_283	RQDS(1)AGPVLDGAR	S	283	CGNL1	0.0816451	0.953279	0.204972	0.549454
									G7PAB3_103	SDS(1)VDYGQTHYYHQR	S	103	SAMD4A	0.513196	0.975519	0.0111376	0.242324
									G7PBL1_12	STVHEILCKLS(1)LEGDHSTPPSAYGSVK	S	12	ANXA2	0.521754	0.975519	0.918785	0.967541
									G7PBL1_19	LSLEGDHST(0.986)PPSAYGSVK	T	19	ANXA2	0.0686914	0.953279	0.514346	0.770949
									G7PBL1_238	SYSPY(0.996)DMLESIR	Y	238	ANXA2	0.0266048	0.953279	0.775497	0.910854
									G7PBL1_24	LSLEGDHSTPPSAY(0.987)GSVK	Y	24	ANXA2	0.432949	0.975519	0.542497	0.786939
									G7PBL8_94	SSGSLPS(0.879)PSGAR	S	94	EML1	0.769774	0.981749	0.499248	0.763971
									G7PBL9_333	SNS(0.998)VEKPVSSILSR	S	333	EVL	0.602484	0.975519	0.582312	0.804538
									G7PBL9_371	MKPAGS(1)VNDMALDAFDLDR	S	371	EVL	0.0145582	0.953279	0.830525	0.92892
									G7PBN2_4283	TDS(0.848)TSDGRPAWMR	S	4283	DYNC1H1	0.340888	0.975519	0.161741	0.502303
									G7PBQ9_124	SGS(0.998)PSDNSGAEEMEVSLAK	S	124	AKT1	0.822411	0.981749	0.919311	0.967541
									G7PBR3_1274	SSS(0.931)PPILTKPTLK	S	1274	G7PBR3	0.534445	0.975519	0.436518	0.727928
									G7PBR5_672	GPVSGS(0.996)PDSMNASR	S	672	IKBKB	0.14007	0.958649	0.787874	0.916811
									G7PBS9_893	RLS(1)FAVPFR	S	893	PRKDC	0.555093	0.975519	0.451313	0.734299
									G7PAK8_677	S(1)IVNYKPK	S	677	ACTN1	0.299023	0.975519	0.0335488	0.307235
									G7PAM0_609	S(1)REDLSAQPVQTK	S	609	TJP1	0.463937	0.975519	0.0325235	0.304236
									G7PAY4_7	AST(0.99)LLRDEELEEIKK	T	7	CHP1	0.0944069	0.953279	0.0117555	0.247927
									G7PBZ3_284	GS(1)FMLGLETHDR	S	284	COPS5	0.34996	0.975519	0.677822	0.85433
									G7PBZ4_1514	PTSGETAPPPPS(0.993)PVSEKPLDTISQK	S	1514	ARFGEF1	0.827946	0.981749	0.611814	0.819042
									G7PBZ4_1528	S(1)VDIHDSVQPR	S	1528	ARFGEF1	0.0500103	0.953279	0.80178	0.922384
									G7PBZ4_193	QQQHLLQS(0.809)PVSHHEPESPQLR	S	193	ARFGEF1	0.131681	0.953279	0.854824	0.938303
									G7PC33_171	KLEDVKNS(0.993)PTFK	S	171	TPD52	0.430632	0.975519	0.977831	0.989309
									G7PC33_176	NSPTFKS(1)FEEK	S	176	TPD52	0.408222	0.975519	0.422273	0.716362
									G7PB71_1039	MVIQGPSS(0.95)PQGEAMVTDVLEDQK	S	1039	TP53BP1	0.480937	0.975519	0.028889	0.296974
									G7PC45_29	SSS(0.976)FGSVSTSSNSSK	S	29	SNX16	0.350238	0.975519	0.835148	0.930946
									G7PC64_530	SPS(0.999)LNLLQNK	S	530	RIPK2	0.671532	0.977459	0.322018	0.645769
									G7PC66_432	IPNYQLS(0.992)PTKLPSINK	S	432	NBN	0.105282	0.953279	0.0676932	0.385628
									G7PC79_280	SRS(0.861)PLGFYVHLK	S	280	RBM12B	0.274213	0.975519	0.516365	0.771449
									G7PC84_173	HADGEKEDQFNGS(1)PPRPQPR	S	173	VIRMA	0.942641	0.989387	0.473804	0.750386
									G7PC92_16	RIS(1)IVENCFGAAGQPLTIPGR	S	16	PLEKHF2	0.30178	0.975519	0.217346	0.563419
									G7PCC0_1412	RRGS(1)LEENLFQEMETCLK	S	1412	CD163L1	0.938468	0.989387	0.149631	0.483658
									G7PCF6_207	TAFDEAIAELDTLS(0.974)EESYK	S	207	YWHAZ	0.881242	0.983225	0.425653	0.718289
									G7PCG1_1529	RIS(0.991)QSQPVR	S	1529	UBR5	0.0741931	0.953279	0.929601	0.970915
									G7PCH5_90	RMS(1)FQKPK	S	90	OXR1	0.658793	0.97578	0.0794062	0.410968
									G7PCI7_36	KLS(1)GDQITLPTTVDYSSVPK	S	36	EBAG9	0.577507	0.975519	0.821198	0.926697
									G7PCM4_667	NVS(1)LPFIFHEK	S	667	SLC7A2	0.644769	0.97578	0.473281	0.750386
									G7PCM6_959	TLS(0.994)QELVNLR	S	959	MTUS1	0.336597	0.975519	0.911284	0.963297
									G7PCM8_65	VTNDIS(0.994)PESSPGVGR	S	65	PCM1	0.731337	0.981749	0.560477	0.793591
									G7PCM8_861	QGLAETAS(1)PVAVSLR	S	861	PCM1	0.924016	0.987699	0.711121	0.875135
									G7PCP4_152	SFS(0.999)MQDLR	S	152	REEP4	0.746849	0.981749	0.634041	0.830928
									G7PCR0_198	GS(1)PQAGVDLSFATR	S	198	SNTB1	0.633542	0.975519	0.404646	0.703221
									G7PCR0_23	GSPVSEIGWET(1)PPPESPR	T	23	SNTB1	0.689673	0.980984	0.0902	0.428208
									G7PCR0_28	KGSPVSEIGWETPPPES(1)PR	S	28	SNTB1	0.789015	0.981749	0.37462	0.686446
									G7PCR0_34	LGGS(0.983)TSETPSSQSFSFHR	S	34	SNTB1	0.57626	0.975519	0.46909	0.748207
									G7PCS1_46	ASS(0.993)PQGFDVDR	S	46	ANXA13	0.0272578	0.953279	0.440628	0.72929
									G7PCV6_569	VVS(1)PPEPEKEEAAK	S	569	CCAR2	0.614844	0.975519	0.263937	0.604938
									G7PBH0_1857	NLAS(1)PEGTLATLGLK	S	1857	DMXL2	0.137992	0.953279	0.00762127	0.224727
									G7PCX0_512	KS(0.999)PVKPTAPEVK	S	512	NEFM	0.592058	0.975519	0.213588	0.559172
									G7PCX0_739	KAES(1)PVKEEAVEEVVTITK	S	739	NEFM	0.0741306	0.953279	0.82694	0.92892
									G7PBK4_325	S(1)PGHMVILDQTK	S	325	SLTM	0.0555975	0.953279	0.0431501	0.336932
									G7PCY5_375	RNS(1)LPQIPMLNLEAR	S	375	PTK2B	0.0817094	0.953279	0.834727	0.930946
									G7PD44_337	AGPVS(1)PGHVK	S	337	PARP10	0.0440163	0.953279	0.259224	0.598887
									G7PD65_244	IGS(1)IIFGER	S	244	PLPBP	0.578249	0.975519	0.403578	0.703221
									G7PD66_353	RPAS(1)PALLLPPCMLKPPK	S	353	BRF2	0.502457	0.975519	0.496318	0.763383
									G7PD67_114	NNMTAS(1)MFDLSMK	S	114	RAB11FIP1	0.186227	0.97464	0.147885	0.481003
									G7PD67_315	HLFSS(0.998)TENLAAGSWK	S	315	RAB11FIP1	0.411274	0.975519	0.0765283	0.405543
									G7PD67_393	RSS(0.857)LLSLMTGK	S	393	RAB11FIP1	0.324866	0.975519	0.119195	0.452347
									G7PD68_22	T(1)PPKDLPAIPGVTSPSSDEPPTEASQSHLR	T	22	EIF4EBP1	0.865217	0.981749	0.0736869	0.405543
									G7PD69_623	RS(1)PPWEP	S	623	ASH2L	0.919158	0.98715	0.74456	0.893232
									G7PD77_184	SQS(0.99)YIPTSGCR	S	184	PLEKHA2	0.978554	0.996792	0.418262	0.713338
									G7PD77_314	SIS(0.997)LTRPGISSLSSGPNSILCR	S	314	PLEKHA2	0.0848258	0.953279	0.230459	0.573036
									G7PD80_760	HVS(1)PVTPPR	S	760	ADAM9	0.519447	0.975519	0.387056	0.692126
									G7PD99_155	S(1)PGNLMER	S	155	SHARPIN	0.394159	0.975519	0.813239	0.926697
									G7PDA4_318	GHTDTEGRPPS(0.988)PPPTSTPEK	S	318	HSF1	0.829785	0.981749	0.340974	0.657592
									G7PDE0_141	SFS(0.966)MHDLTAIQGDEPVGQRPYQPLPEAK	S	141	REEP3	0.592684	0.975519	0.0904137	0.428208
									G7PBU6_100	KKEPAITSQNS(1)PEAR	S	100	TCEA1	0.652615	0.97578	0.0176548	0.259836
									G7PDE9_623	VALLLLDQGAS(1)PHAAAK	S	623	ANK3	0.359327	0.975519	0.618332	0.821048
									G7PDG2_417	TWT(1)FCGTPEYVAPEIILNK	T	417	PRKG1	0.8974	0.983225	0.0540126	0.357731
									G7PDL9_242	ASGSFAPISQTPPSFS(0.999)PPPPLVPPAPEDLR	S	242	SORBS1	0.279022	0.975519	0.231292	0.573036
									G7PBY0_113	LLS(1)FQR	S	113	PDE7A	0.639772	0.97578	0.0245443	0.276142
									G7PBY0_84	RGS(0.988)HPYIDFR	S	84	PDE7A	0.736866	0.981749	0.0217249	0.275343
									G7PDL9_472	YSFSEDTKS(0.983)PLSVPR	S	472	SORBS1	0.100501	0.953279	0.862472	0.940387
									G7PDL9_665	RES(1)DGAPGDLTSLENER	S	665	SORBS1	0.546214	0.975519	0.343198	0.660745
									G7PDL9_86	ETPSSS(0.956)PVSPQETPQHESKPGLEPEPSSADEWR	S	86	SORBS1	0.424389	0.975519	0.630014	0.828668
									G7PDL9_862	KLT(1)PVQVLEYGEAIAK	T	862	SORBS1	0.556676	0.975519	0.0552625	0.357731
									G7PDL9_945	NPVDYMDLPFSAS(0.998)PSR	S	945	SORBS1	0.0353003	0.953279	0.528161	0.778548
									G7PDU4_1298	ADAPDAGAQS(0.999)DSELPSYHQNDVSLDR	S	1298	GBF1	0.550733	0.975519	0.353307	0.670126
									G7PC33_36	SYLYLSPSGNSS(0.997)PPGS(0.998)PTLQK	S	36	TPD52	0.322652	0.975519	0.0294628	0.297105
									G7PDV2_301	RLS(1)GKDTEQIR	S	301	SUFU	0.000148286	0.310991	0.531969	0.77876
									G7PDV2_346	KDS(0.898)LESDSSTAIIPHELIR	S	346	SUFU	0.924232	0.987699	0.899545	0.958372
									G7PDW9_189	RDS(1)FIGTPYWMAPEVVMCETSK	S	189	SLK	0.800798	0.981749	0.240818	0.58279
									G7PDY1_12	SSDASQGVITT(0.987)PPPPSIPHK	T	12	ADD3	0.712447	0.981749	0.149213	0.483658
									G7PCV6_678	SVAS(1)NQSEMEFSSLQDMPK	S	678	CCAR2	0.399715	0.975519	0.0250781	0.278218
									G7PE06_663	ISFPPSCPDAVVATPPGAS(0.979)PPVKDR	S	663	AFAP1L2	0.156995	0.958649	0.104222	0.433589
									G7PE07_459	TLS(1)PTPSAEGYQDVR	S	459	ABLIM1	0.74087	0.981749	0.910689	0.963297
									G7PE07_480	STS(0.919)QGSISSPVYSR	S	480	ABLIM1	0.539172	0.975519	0.77117	0.909603
									G7PE07_723	TAS(0.993)LPGYGR	S	723	ABLIM1	0.651879	0.97578	0.712256	0.875626
									G7PCY1_509	GLYDGPVCEVSVT(0.887)PK	T	509	DPYSL2	0.350497	0.975519	0.00975627	0.240977
									G7PE23_341	AQNEFKDEAQSLSHS(0.994)PK	S	341	PDZD8	0.13634	0.953279	0.881601	0.948928
									G7PE23_358	PLGAIS(1)PVLNR	S	358	PDZD8	0.717777	0.981749	0.574181	0.802958
									G7PE34_524	FTSSQTQSPTPPKPPS(0.947)PSFELGLSNFPPLPGAAGNLK	S	524	LARP4B	0.432252	0.975519	0.190614	0.53329
									G7PE34_601	SPS(0.933)PAHLPDDPK	S	601	LARP4B	0.482425	0.975519	0.495578	0.762769
									G7PE34_718	RPAGGRPS(0.926)PSAMGK	S	718	LARP4B	0.374455	0.975519	0.120137	0.453244
									G7PE39_349	GRS(1)FAGNLNTYK	S	349	PFKP	0.786564	0.981749	0.788009	0.916811
									G7PE52_1028	TGTLQDLIQHGS(1)PINNECHPSLER	S	1028	TASOR2	0.991146	0.999337	0.755464	0.901969
									G7PE52_2037	SRS(0.904)PLLVTVVESDPRPQGQPR	S	2037	TASOR2	0.188278	0.975519	0.618786	0.821048
									G7PE53_65	FKIPGS(0.999)PPESMGR	S	65	GDI2	0.823616	0.981749	0.565119	0.797421
									G7PE58_222	S(0.984)PTGPSNSFLANMGGTVAHK	S	222	RBM17	0.112349	0.953279	0.847822	0.934678
									G7PE64_60	SLPGES(1)GEIMEEADQVTLYSYK	S	60	ITIH2	0.140823	0.958649	0.896162	0.957302
									G7PE81_875	SQS(1)LSSTDSSIHAPSEITVAHGSGLGK	S	875	INPP5F	0.723067	0.981749	0.173984	0.514222
									G7PE81_910	SPS(0.999)AGNIHILTGFAK	S	910	INPP5F	0.0346185	0.953279	0.314303	0.638211
									G7PDE9_4298	IHGSGHVEEPAS(1)PLAAYQK	S	4298	ANK3	0.512029	0.975519	0.0371233	0.321052
									G7PE82_279	VHS(1)PPASLVPR	S	279	MCMBP	0.043782	0.953279	0.29262	0.626289
									G7PE89_137	KEEPHELLQSQDS(0.994)VGEK	S	137	ATE1	0.364129	0.975519	0.0613604	0.373574
									G7PE91_2208	VQSS(0.906)PPVGR	S	2208	TACC2	0.833063	0.981749	0.497783	0.763547
									G7PEF5_330	DQSTS(0.793)MSHINLLFSR	S	330	FAM171A1	0.169433	0.963701	0.630098	0.828668
									G7PDL9_350	RVGEQDSAPTQEKPTS(1)PGR	S	350	SORBS1	0.79845	0.981749	0.01371	0.259836
									G7PEM1_361	PIS(0.995)PSPSAILER	S	361	KIAA1217	0.79303	0.981749	0.789345	0.916811
									G7PEP2_1041	GLS(1)APDLR	S	1041	JCAD	0.397307	0.975519	0.677668	0.85433
									G7PEP2_757	SLS(1)PSSNSAFSR	S	757	JCAD	0.395005	0.975519	0.952953	0.981419
									G7PEP7_933	PIRPGQHPAAS(0.971)PTHPSAIR	S	933	KIF5B	0.312836	0.975519	0.596108	0.811696
									G7PDL9_369	S(1)AQDLSDVSMDEVGIPLR	S	369	SORBS1	0.947782	0.9902	0.0495239	0.357731
									G7PES9_417	S(1)HGLESVPVLPR	S	417	FAM21C	0.679894	0.980984	0.731521	0.885171
									G7PDU4_1318	GYTS(0.922)DSEVYTDHAR	S	1318	GBF1	0.449577	0.975519	0.0195456	0.261534
									G7PEU3_37	GGQS(1)PGPTALWDMLER	S	37	WDFY4	0.200423	0.975519	0.0600565	0.372807
									G7PEW1_228	RPES(0.998)PSEISPIK	S	228	WAPL	0.0402186	0.953279	0.579897	0.803679
									G7PEZ0_940	SSS(0.981)VHSIPSTANR	S	940	KCNMA1	0.367938	0.975519	0.348709	0.666203
									G7PEZ9_275	ALASIDS(1)KLNQAK	S	275	VCL	0.425549	0.975519	0.130492	0.461071
									G7PDY1_681	IEEVLSPEGSPSKS(1)PTK	S	681	ADD3	0.71759	0.981749	0.0172505	0.259836
									G7PEZ9_434	S(0.982)LGEISALTSK	S	434	VCL	0.840035	0.981749	0.121853	0.45361
									G7PEZ9_439	SLGEIS(0.999)ALTSK	S	439	VCL	0.308718	0.975519	0.195959	0.536346
									G7PEZ9_579	ALASQLQDS(1)LKDLK	S	579	VCL	0.293415	0.975519	0.759278	0.904093
									G7PEZ9_721	S(1)LLDASEEAIKK	S	721	VCL	0.677692	0.980984	0.103356	0.433589
									G7PEZ9_795	TIS(1)PMVMDAK	S	795	VCL	0.0644773	0.953279	0.0588706	0.369549
									G7PF01_429	TAPSAGMQPQPS(0.901)LCSSAMR	S	429	CAMK2G	0.650826	0.97578	0.494248	0.762481
									G7PE07_774	GVS(1)MPNMLEPK	S	774	ABLIM1	0.893973	0.983225	0.0241752	0.275343
									G7PE82_135	VS(0.984)PSTSYTPSR	S	135	MCMBP	0.825057	0.981749	0.0128629	0.248497
									G7PF79_568	VNS(1)PGTLAR	S	568	SMTN	0.46908	0.975519	0.0531861	0.357731
									G7PF79_577	LGS(1)VTHVTSFSHAPPSSR	S	577	SMTN	0.132933	0.953279	0.984321	0.991845
									G7PF79_661	S(1)PLSAEELMTIEDEGVLDK	S	661	SMTN	0.866095	0.981749	0.584977	0.806729
									G7PF79_814	MGSIFDREDQTS(0.963)PR	S	814	SMTN	0.955881	0.991437	0.105994	0.435305
									G7PF79_877	STS(1)FGVPNANSIK	S	877	SMTN	0.509768	0.975519	0.0847915	0.419465
									G7PF88_564	APS(0.998)PPLSQVFQTR	S	564	EIF4ENIF1	0.664465	0.976026	0.520278	0.773684
									G7PF88_587	IPS(1)PIGFTPGPQQLLGDPFQGMR	S	587	EIF4ENIF1	0.855918	0.981749	0.513082	0.770949
									G7PF92_579	FHVGS(1)AESMLHVR	S	579	DEPDC5	0.566229	0.975519	0.0865986	0.421885
									G7PFC9_167	GLKT(1)VFDEAIR	T	167	RAC2	0.878856	0.983225	0.276738	0.61328
									G7PFD6_250	ENHGQADHS(0.998)PSMAATHFSR	S	250	SH3BP1	0.248452	0.975519	0.887317	0.952726
									G7PEH7_506	RGS(1)GHPAYAEVEPVGEK	S	506	PLXDC2	0.604132	0.975519	0.00289214	0.15808
									G7PFD6_536	S(1)PPETAAPVEDMAR	S	536	SH3BP1	0.462082	0.975519	0.969266	0.987088
									G7PFD7_36	DS(1)NNLCLHFNPR	S	36	LGALS1	0.427086	0.975519	0.400308	0.701141
									G7PFE3_223	DVPGGSPSSSAPAGAEADGPKAS(1)PEAR	S	223	MICALL1	0.148968	0.958649	0.352064	0.669434
									G7PFE3_371	APSAS(0.917)PLALHASR	S	371	MICALL1	0.57481	0.975519	0.870444	0.941895
									G7PFE3_463	VEQTPQAS(1)PGLAPR	S	463	MICALL1	0.411665	0.975519	0.38552	0.692104
									G7PFE3_525	KPS(1)PAASPVTK	S	525	MICALL1	0.663472	0.976026	0.291077	0.626048
									G7PFF8_15	AAAVAAAGAGEPQS(1)PDELLPK	S	15	TOMM22	0.440995	0.975519	0.305418	0.63433
									G7PFG9_10	SLS(0.999)TSGESLYHVLGLDK	S	10	DNAJC5	0.716054	0.981749	0.92407	0.969949
									G7PEQ6_284	SAS(1)ADNLTLPR	S	284	CCNY	0.858577	0.981749	0.0448946	0.341587
									G7PFH0_189	NSATFKS(0.997)FEDR	S	189	TPD52L2	0.832265	0.981749	0.10475	0.433589
									G7PFH0_96	S(1)WHDVQVSNAYVK	S	96	TPD52L2	0.0448354	0.953279	0.632113	0.830343
									G7PFI9_1371	RNS(1)VDRPAEPVAGAATPSLVEQQK	S	1371	DIDO1	0.715691	0.981749	0.382465	0.691771
									G7PFI9_980	S(1)PPEGDTTLFLSR	S	980	DIDO1	0.0857003	0.953279	0.872196	0.942591
									G7PFJ4_401	ANS(1)VSS(0.953)NHTLSSNATR	S	401	G7PFJ4	0.616086	0.975519	0.820789	0.926697
									G7PFK8_7	S(1)LLQSEQQPSWTDDLPLCHLSGVGSASNR	S	7	TAB1	0.780916	0.981749	0.195964	0.536346
									G7PFL0_94	S(0.997)LQTLPTDSSAFDTDTFCPPRPK	S	94	MIEF1	0.478385	0.975519	0.809676	0.925285
									G7PFS2_158	SLS(0.999)SSLDDTEVKK	S	158	VAPB	0.864855	0.981749	0.566783	0.798843
									G7PFS2_160	SLSSS(0.846)LDDTEVKK	S	160	VAPB	0.399465	0.975519	0.981453	0.990291
									G7PEU3_3121	MSVPGRPAGEEPSAQPPS(1)PR	S	3121	WDFY4	0.281937	0.975519	0.00641395	0.212319
									G7PG02_236	TSLAEDSCLGRHS(0.881)PVPR	S	236	NFATC2	0.102667	0.953279	0.686438	0.859696
									G7PG02_363	RNS(0.993)APESILLVPPTWPK	S	363	NFATC2	0.113307	0.953279	0.268824	0.606737
									G7PG06_9	RS(1)PPMSR	S	9	DPM1	0.256302	0.975519	0.067639	0.385628
									G7PG23_196	ELEKPIQSKPQS(0.989)PVIQAAAVSPK	S	196	ARFGEF2	0.316319	0.975519	0.287349	0.622775
									G7PG23_205	PQSPVIQAAAVS(1)PK	S	205	ARFGEF2	0.954482	0.991331	0.241768	0.58279
									G7PG23_355	QSLSS(0.877)ADNLESDAQGHQVAAR	S	355	ARFGEF2	0.352556	0.975519	0.447287	0.732077
									G7PG24_1186	HFPMNHS(1)LQEFK	S	1186	PREX1	0.705815	0.980984	0.670278	0.850753
									G7PG27_272	TPHDILEDINAS(1)PEMR	S	272	NCOA3	0.964134	0.992933	0.740471	0.890889
									G7PG27_881	AVS(0.997)LDSPVSVGSSPPVK	S	881	NCOA3	0.742873	0.981749	0.0948098	0.429826
									G7PG28_422	LNFDMTAS(0.808)PK	S	422	ZMYND8	0.708607	0.980984	0.0884191	0.426123
									G7PG28_441	RIS(1)LSDMPR	S	441	ZMYND8	0.74219	0.981749	0.761106	0.904848
									G7PEZ9_357	AQQVS(1)QGLDVLTAK	S	357	VCL	0.179477	0.965942	0.0107637	0.241214
									G7PG28_773	APPSTTAGSQS(1)PPETPVLTR	S	773	ZMYND8	0.536013	0.975519	0.134203	0.467003
									G7PF64_343	AILDAEPGPRPALQPS(0.804)PSIR	S	343	TBC1D10A	0.97098	0.996792	0.0020133	0.139587
									G7PG43_19	EEASLLSHS(0.999)PGTSNQSQPCSPKPIR	S	19	PCIF1	0.368766	0.975519	0.0925284	0.428208
									G7PG43_30	EEASLLSHSPGTSNQSQPCS(1)PKPIR	S	30	PCIF1	0.267216	0.975519	0.912619	0.963297
									G7PG71_248	ATLEPEEPRS(0.991)PQQSAALPR	S	248	NCAPH2	0.833224	0.981749	0.282862	0.619618
									G7PGE3_734	TNS(0.774)GISSTSGGSTEPTT(0.879)PDSERPAQALLR	T	734	RALGAPB	0.203298	0.975519	0.287988	0.622955
									G7PGE9_134	LSMEDSKS(0.998)PPPK	S	134	RPRD1B	0.402357	0.975519	0.47748	0.750572
									G7PGF2_545	EYAENIGDGRS(1)PEFR	S	545	CTNNBL1	0.904516	0.984947	0.993485	0.995628
									G7PGG5_81	SLHLS(0.999)PQER	S	81	DSN1	0.776842	0.981749	0.457522	0.737812
									G7PGG6_344	THS(0.866)TSSSLGSGESPFSR	S	344	NDRG3	0.711379	0.981749	0.0558141	0.357731
									G7PGH2_753	GACST(0.77)PDMPQFEPVK	T	753	DKFZp451F1711	0.98345	0.999053	0.61826	0.821048
									G7PGH2_850	SLS(1)PIIGK	S	850	DKFZp451F1711	0.410625	0.975519	0.114747	0.448504
									G7PGH6_136	DKS(1)PVREPIDNLTPEER	S	136	RBM39	0.777218	0.981749	0.0557555	0.357731
									G7PGH6_97	YRS(1)PYSGPK	S	97	RBM39	0.199341	0.975519	0.390624	0.695099
									G7PGH9_424	S(1)PHEAGFCVYLK	S	424	RBM12	0.953623	0.991331	0.661978	0.84771
									G7PGJ5_263	AELGMGDS(1)PSQS(0.901)PPIKR	S	263	ACSS2	0.633009	0.975519	0.376728	0.687556
									G7PGJ5_267	AELGMGDSPSQS(0.999)PPIKR	S	267	ACSS2	0.961888	0.992146	0.443096	0.730669
									G7PF78_615	S(1)PPLPAVIR	S	615	MORC2	0.764063	0.981749	0.0235841	0.275343
									G7PGK5_135	LS(1)PVPVPR	S	135	RALY	0.532469	0.975519	0.192818	0.534784
									G7PGL2_104	QPS(0.989)SPGPTPQNLSEAK	S	104	SNTA1	0.0500914	0.953279	0.767395	0.908809
									G7PGM6_130	TTPES(1)PPYSSGSYDSIK	S	130	NOL4L	0.374862	0.975519	0.509625	0.769437
									G7PGV3_25	SPVPS(0.981)PPGSPR	S	25	HSPA12B	0.764886	0.981749	0.120393	0.453446
									G7PGV3_42	TQESCGIAPLT(0.949)PSQS(0.868)PKPEAR	T	42	HSPA12B	0.463586	0.975519	0.541974	0.786939
									G7PGV3_46	TQESCGIAPLT(0.949)PSQS(0.868)PKPEAR	S	46	HSPA12B	0.439423	0.975519	0.187453	0.529186
									G7PGX5_149	SLYPSNSQVS(0.983)EEVK	S	149	CHGB	0.670364	0.977347	0.829031	0.92892
									G7PGX5_183	GEQGEDGS(1)EEKHLEEPGETQNAFLNER	S	183	CHGB	0.855517	0.981749	0.173147	0.514222
									G7PFD6_530	TESEVPPRPAS(1)PK	S	530	SH3BP1	0.597288	0.975519	0.0174914	0.259836
									G7PH25_218	KAS(1)VIMVDELLSAYPHQLSFSEAGLR	S	218	EGM_02364	0.438323	0.975519	0.979635	0.989348
									G7PH26_347	KQAS(1)FLEAEGGAK	S	347	RIN2	0.229485	0.975519	0.503557	0.765116
									G7PH30_338	RLS(0.918)NSSLCSIEEEHR	S	338	RALGAPA2	0.642609	0.97578	0.654498	0.844323
									G7PH30_451	TYS(0.998)FTSAMSR	S	451	RALGAPA2	0.209612	0.975519	0.818075	0.926697
									G7PH32_448	NS(1)PGSQVASNPR	S	448	XRN2	0.208465	0.975519	0.0564333	0.359281
									G7PH71_116	HAAEGAAEPELRVS(1)EDEEKLPAS(1)PK	S	116	MICAL3	0.826795	0.981749	0.0532108	0.357731
									G7PFG9_15	SLSTSGES(1)LYHVLGLDK	S	15	DNAJC5	0.0809352	0.953279	0.0266498	0.289913
									G7PH71_519	RPDS(1)PTRPTLR	S	519	MICAL3	0.540259	0.975519	0.387407	0.692126
									G7PH84_246	GVEPSPS(0.996)PIKPGDIK	S	246	UFD1	0.260691	0.975519	0.363367	0.678252
									G7PH92_377	EQSSDLTPSGDVS(1)PVKPLSR	S	377	DGCR8	0.689684	0.980984	0.671188	0.850753
									G7PH93_602	VEHPNGTGVLGPHS(0.987)PPAQPTPGPPDDTQETGAFPLS	S	602	TRMT2A	0.613891	0.975519	0.198847	0.539486
									G7PH96_605	SLLLEPPRGT(1)PDR	T	605	KLHL22	0.629893	0.975519	0.136882	0.467096
									G7PHA6_107	YPS(1)PPMGSVSAPNLPTAEDNLEYVR	S	107	CRKL	0.798243	0.981749	0.319235	0.643753
									G7PHB5_169	VADPDHDHTGFLTEY(0.995)VATR	Y	169	MAPK1	0.677559	0.980984	0.294169	0.626289
									G7PHD7_384	KGS(0.753)SGNASEVSVACLTER	S	384	SPECC1L	0.646509	0.97578	0.452	0.734299
									G7PHE7_1224	RRS(0.995)PTAESSTLPR	S	1224	KIAA1671	0.636229	0.975519	0.959308	0.984194
									G7PHE7_1490	ERPLQQVS(1)PVASIPR	S	1490	KIAA1671	0.128317	0.953279	0.0784113	0.409187
									G7PHF7_213	SPAS(1)PAGFQDGSAQHHPK	S	213	EGM_02536	0.890964	0.983225	0.829006	0.92892
									G7PHF7_411	RLS(1)LPR	S	411	EGM_02536	0.7295	0.981749	0.310863	0.637994
									G7PHG4_1914	S(0.995)QPSPVTVKPKPPAR	S	1914	TTC28	0.581694	0.975519	0.0623461	0.373574
									G7PHH3_101	CGEAKLS(1)KR	S	101	C22orf31	0.523623	0.975519	0.760067	0.904093
									G7PHH9_688	NSFGLAPAAPLQVHAPLS(0.931)PNQTVEISLPLSTVGSVMK	S	688	AP1B1	0.163851	0.963701	0.531922	0.77876
									G7PHI6_207	GRLT(0.994)PSDMPLLELK	T	207	ASCC2	0.117643	0.953279	0.465639	0.744824
									G7PHI7_613	TRS(0.863)YDNLSTACDNTVPLASR	S	613	MTMR3	0.851867	0.981749	0.30724	0.635727
									G7PHI7_647	S(1)LELSSLAGPGEDPLSADSLGKPTR	S	647	MTMR3	0.152054	0.958649	0.124438	0.455757
									G7PHK2_1111	RLS(0.973)ITSLTGK	S	1111	DENND5B	0.400175	0.975519	0.49342	0.762086
									G7PHK8_702	S(1)ADLPHSFK	S	702	FGD4	0.193079	0.975519	0.3815	0.690965
									G7PHL4_1205	EKELS(1)PPPGLPSK	S	1205	KIF21A	0.70566	0.980984	0.0518385	0.357731
									G7PFS2_206	TVQSNS(1)PISALAPTGK	S	206	VAPB	0.336399	0.975519	0.0104305	0.240977
									G7PHL4_846	KLS(1)SSDAPAQDTSSSAAALETDASR	S	846	KIF21A	0.774934	0.981749	0.305134	0.634327
									G7PHM7_177	YLLSQSS(0.99)PAPLTAAEEELR	S	177	TWF1	0.891124	0.983225	0.900493	0.958672
									G7PHN3_797	FHS(0.972)PSTTWSPNKDTPQEK	S	797	SCAF11	0.374631	0.975519	0.298438	0.629889
									G7PHN3_803	FHSPSTTWS(0.997)PNKDTPQEK	S	803	SCAF11	0.686598	0.980984	0.188309	0.529951
									G7PHP5_39	AQS(0.993)SPAAPASLSAPEPASQAR	S	39	HDAC7	0.797582	0.981749	0.0856283	0.419758
									G7PHR3_54	DAEPPS(0.861)PTPAGPPR	S	54	ADCY6	0.0493702	0.953279	0.414908	0.711407
									G7PHR3_576	ANS(1)MEGLMPR	S	576	ADCY6	0.784537	0.981749	0.0763541	0.405543
									G7PHS4_52	TFGPPPSLS(0.976)PGAFSYSSSSR	S	52	G7PHS4	0.700255	0.980984	0.107753	0.439019
									G7PHS4_74	LLGSAS(0.997)PSSSVR	S	74	G7PHS4	0.684617	0.980984	0.324994	0.646559
									G7PHT2_764	GS(0.982)PSSHLLGADHGLR	S	764	PRPF40B	0.87227	0.983225	0.362483	0.678014
									G7PHT7_416	WDS(1)YENFNR	S	416	TNS2	0.941242	0.989387	0.089774	0.428208
									G7PHT7_427	HHEDS(1)VDGSLTHTR	S	427	TNS2	0.406987	0.975519	0.707092	0.873408
									G7PG28_506	TGQAGSLSGS(0.969)PKPFSPQLSTPITTK	S	506	ZMYND8	0.805422	0.981749	0.00482469	0.198351
									G7PHT7_609	SLS(0.999)EGPYPCPPEMGK	S	609	TNS2	0.698976	0.980984	0.162034	0.502303
									G7PHT7_786	GYPSPGAHS(1)PR	S	786	TNS2	0.668165	0.977219	0.921281	0.967928
									G7PHT7_793	AGSIS(1)PGSPPYPQSR	S	793	TNS2	0.0867802	0.953279	0.269253	0.606737
									G7PHT7_806	KLS(1)YEIPTEEGGNRYPLPGHLASAGPLASAESLEPVSWR	S	806	TNS2	0.681454	0.980984	0.231414	0.573036
									G7PHV4_152	SPPMELQPPVS(0.975)PQQSECNPVGALQELVVQK	S	152	TARBP2	0.458933	0.975519	0.41705	0.713089
									G7PHW8_112	LLESSLSS(0.984)SEGEEPVEYK	S	112	ITGA5	0.509588	0.975519	0.269974	0.606832
									G7PHX2_40	STLAMS(1)PR	S	40	PPP1R1A	0.383531	0.975519	0.115286	0.448504
									G7PHX7_311	KNS(1)LDQVVLEVMDK	S	311	TESPA1	0.0673193	0.953279	0.718117	0.878919
									G7PG39_9	MNTAPSRPS(0.918)PTR	S	9	NCOA5	0.304882	0.975519	0.0337024	0.307235
									G7PI14_165	TNSMSSSGLGS(0.979)PNR	S	165	CNOT2	0.58587	0.975519	0.581165	0.804154
									G7PI51_339	LVNALS(1)EDTGHSSYPSHR	S	339	CMKLR1	0.765089	0.981749	0.0501111	0.357731
									G7PI57_492	RLS(1)DPLLPSPEDETGSLVHLQDPER	S	492	SSH1	0.585004	0.975519	0.93821	0.975652
									G7PI76_626	EFDELNPS(1)AQR	S	626	ATP2A2	0.389811	0.975519	0.102699	0.433589
									G7PIA3_132	FRS(1)PPEALVQGR	S	132	LIMA1	0.0103881	0.953279	0.0734619	0.405543
									G7PIA3_363	SEIEQPVHPKPLS(1)PDAR	S	363	LIMA1	0.631123	0.975519	0.835716	0.930946
									G7PIA3_491	ETSHS(1)PGVEDAPIAK	S	491	LIMA1	0.145473	0.958649	0.39419	0.697934
									G7PIA3_605	SRPFTVAASFQSTSVKS(1)PK	S	605	LIMA1	0.570437	0.975519	0.553939	0.791695
									G7PH10_2	AS(1)GVQVADEVCR	S	2	DSTN	0.530759	0.975519	0.0238461	0.275343
									G7PIE0_28	VGS(0.961)SSFR	S	28	KRT8	0.104686	0.953279	0.182086	0.523817
									G7PIE7_11	EDS(1)GTFSLGK	S	11	PRKRA	0.740158	0.981749	0.306115	0.634896
									G7PIG0_15	IGEGTY(0.962)GVVYK	Y	15	CDK2	0.802714	0.981749	0.668725	0.850753
									G7PIG0_160	TYT(0.989)HEVVTLWYR	T	160	CDK2	0.137721	0.953279	0.927291	0.970915
									G7PIG7_637	GSS(0.942)VDAPPRPCHTTPDSQFGTEHVLR	S	637	FAM62A	0.808479	0.981749	0.281318	0.618679
									G7PIG7_832	GTKPPNPY(0.988)ATLTVGDTSHK	Y	832	FAM62A	0.78755	0.981749	0.591374	0.80959
									G7PIG8_322	DMDEPS(1)PVPNVEEVTLPK	S	322	SMARCC2	0.908234	0.986401	0.57901	0.803139
									G7PIJ7_297	DKKS(0.968)PLIESTANMDNNQSQK	S	297	PPP1R12A	0.81349	0.981749	0.380502	0.690449
									G7PIJ7_892	SGS(0.986)YSYLEER	S	892	PPP1R12A	0.835548	0.981749	0.11874	0.452347
									G7PIM1_304	ALNTTDSSSS(0.771)PSLADGIDTSGGGSIHVISR	S	304	NR2C2	0.585339	0.975519	0.519658	0.77329
									G7PIM1_328	DQST(0.934)PIIEVEGPLLSDTHVTFK	T	328	NR2C2	0.972827	0.996792	0.303412	0.63372
									G7PIN8_13	YAS(1)LIEKY(1)K	Y	13	CFAP92	0.44186	0.975519	0.857734	0.938696
									G7PIN8_8	YAS(1)LIEKY(1)K	S	8	CFAP92	0.53352	0.975519	0.449468	0.73371
									G7PH71_292	LGS(1)PLAVDEALR	S	292	MICAL3	0.427244	0.975519	0.00585687	0.208632
									G7PIQ2_21	IQNTGDY(0.886)YDLYGGEK	Y	21	PTPN11	0.768173	0.981749	0.870376	0.941895
									G7PIS1_903	MEVEDGLGS(1)PKPEEIKDFSYVHK	S	903	MED13L	0.654326	0.97578	0.110861	0.442464
									G7PHL4_1232	IPEPS(0.908)PVTR	S	1232	KIF21A	0.538977	0.975519	0.00574491	0.208632
									G7PIT4_108	S(1)HNNFVAILDLPEGEHQYK	S	108	PRKAB1	0.664926	0.976026	0.532068	0.77876
									G7PHT7_444	GPLDGSPY(0.998)AQVQRPPR	Y	444	TNS2	0.642913	0.97578	0.0452723	0.342754
									G7PIW0_579	QALSDIPQAPHDS(0.997)PPVSPTPNT(0.881)PPCQAR	S	579	ARHGEF25	0.940734	0.989387	0.303681	0.63372
									G7PIX8_229	S(1)PGASNFSTLPK	S	229	USP15	0.499306	0.975519	0.329973	0.652665
									G7PIY0_57	RSS(0.83)LPNGEGLQLK	S	57	PPM1H	0.646648	0.97578	0.619297	0.82121
									G7PHZ2_43	RQS(1)IPEEFK	S	43	G7PHZ2	0.615806	0.975519	0.000903748	0.121666
									G7PJ26_194	FGS(1)ADNIAHLK	S	194	TMCC3	0.651972	0.97578	0.660147	0.846737
									G7PJ35_635	PLS(0.996)PTAFSLK	S	635	HAL	0.035619	0.953279	0.0898345	0.428208
									G7PJ38_137	RIS(1)MEDLNKR	S	137	CDK17	0.0395777	0.953279	0.376674	0.687556
									G7PJ38_146	RLS(1)LPADIR	S	146	CDK17	0.0313403	0.953279	0.13934	0.468076
									G7PJ38_180	RAS(0.998)LSEIGFGK	S	180	CDK17	0.0163547	0.953279	0.222385	0.567659
									G7PJ42_68	SST(0.998)PLPTISSSAENTR	T	68	TMPO	0.399323	0.975519	0.400786	0.701141
									G7PIA3_610	TLS(1)PPIRK	S	610	LIMA1	0.63973	0.97578	0.0279342	0.29566
									G7PJ58_247	GVS(1)PSQAQGLGSNLVTEVR	S	247	HNF1A	0.575696	0.975519	0.796924	0.92152
									G7PIP1_72	FQS(1)LGVAFYR	S	72	RAB7A	0.133339	0.953279	0.00382745	0.182549
									G7PJ82_147	ATS(0.96)PLSTSTASMVSSSPATPSNIPQKPSQPAAK	S	147	CLIP1	0.733374	0.981749	0.126641	0.456976
									G7PJ82_310	S(0.958)PSASSLSSMSSVASSVSSR	S	310	CLIP1	0.399856	0.975519	0.0802495	0.413423
									G7PJ82_348	KIS(1)GTTALQEALK	S	348	CLIP1	0.35187	0.975519	0.2296	0.573036
									G7PJ83_481	GT(1)PPPIFTPPLPK	T	481	ZCCHC8	0.51859	0.975519	0.585909	0.80702
									G7PJ83_600	SEAGHASS(0.857)PDAEVTSLCQK	S	600	ZCCHC8	0.290844	0.975519	0.967455	0.986276
									G7PIT4_182	CSDVSELSSS(0.91)PPGPYHQEPYVCKPEER	S	182	PRKAB1	0.744982	0.981749	0.0020045	0.139587
									G7PJA7_1741	SLSDHEQPGT(1)PDPADSGGTSAK	T	1741	UTP20	0.29779	0.975519	0.0926893	0.428208
									G7PJF1_211	SLS(0.979)APLHPEFEEVYR	S	211	CCDC92	0.864095	0.981749	0.29763	0.629747
									G7PJH0_423	TPS(0.945)SQNLLALLAR	S	423	G7PJH0	0.10897	0.953279	0.76971	0.908809
									G7PJH2_1484	VAVNALAVGEPGTASKPAS(0.998)PIGGPTQEEK	S	1484	EP400	0.588722	0.975519	0.158686	0.49876
									G7PJK5_104	VLDAS(0.997)GHHETLMGEEQRPVFK	S	104	ITFG2	0.631576	0.975519	0.423241	0.71658
									G7PJN7_623	GTGLQPGEEELPDIAPPLVT(1)PDEPK	T	623	USP5	0.169284	0.963701	0.231022	0.573036
									G7PJQ2_46	CSPGS(0.999)PTDPNATLSK	S	46	FOXJ2	0.123626	0.953279	0.0957654	0.429826
									G7PJV4_18	ISYT(0.935)PPES(0.98)PVPSYASSTPLHVPVPR	T	18	ETV6	0.497762	0.975519	0.724546	0.880979
									G7PJV4_22	ISYT(0.935)PPES(0.98)PVPSYASSTPLHVPVPR	S	22	ETV6	0.945423	0.989387	0.200143	0.540894
									G7PJV4_271	VIQLMPS(1)PIMHPLILNPR	S	271	ETV6	0.804791	0.981749	0.0917044	0.428208
									G7PJX3_113	NKQDDDLNCEPLS(1)PHNIAPEPDSK	S	113	ATF7IP	0.842132	0.981749	0.323445	0.646235
									G7PJX3_476	MESSFGS(0.975)PSKQESSESLPK	S	476	ATF7IP	0.0249726	0.953279	0.478276	0.750572
									G7PJX3_672	RHEHPPNPPVS(1)PGK	S	672	ATF7IP	0.213651	0.975519	0.457428	0.737812
									G7PJY7_627	AADTPPAPS(0.916)PPPTPAPVPVPLPPSTPAPVPVSK	S	627	EPS8	0.592979	0.975519	0.333198	0.653865
									G7PJY7_687	RKS(1)QMEEVQDELIHR	S	687	EPS8	0.523203	0.975519	0.936147	0.973958
									G7PJZ8_960	TKS(0.979)PTPESSTIASYVTLR	S	960	PLEKHA5	0.703788	0.980984	0.966313	0.986114
									G7PK00_312	RTS(0.978)LPCIPR	S	312	PDE3A	0.155031	0.958649	0.785508	0.916811
									G7PK00_520	IS(0.997)PLSSPCSSPLQGTPASSLVSK	S	520	PDE3A	0.256297	0.975519	0.0982906	0.429826
									G7PK15_23	EGTGEGGS(1)KEVVGSFR	S	23	BCAT1	0.414198	0.975519	0.321624	0.645769
									G7PJ24_623	KQS(1)QQLELLESELR	S	623	PLXNC1	0.958083	0.991437	0.0102384	0.240977
									G7PK41_828	HPEPVPEEGS(1)EDELPPQVHK	S	828	ATG9A	0.379878	0.975519	0.130405	0.461071
									G7PJ45_149	GS(1)PHYFSPFRPY	S	149	SRSF1	0.666068	0.976026	0.0282914	0.296267
									G7PK75_1108	HSS(0.95)ETFSSTPSATR	S	1108	IRS1	0.0193366	0.953279	0.551934	0.790879
									G7PK81_156	GTPSQS(1)PVVGR	S	156	G7PK81	0.331095	0.975519	0.0839914	0.417139
									G7PK88_354	SES(0.847)PPAELPSLR	S	354	TRIP12	0.28822	0.975519	0.184578	0.524923
									G7PK92_191	WDS(0.938)PSHDGTTPPENGLSEHPCETEEINADR	S	191	SP100	0.426828	0.975519	0.412665	0.710627
									G7PKB7_95	S(1)LIPPVTFEVK	S	95	INPP5D	0.102825	0.953279	0.31411	0.638211
									G7PJ67_899	VISRPPPSVS(0.924)PPK	S	899	KDM2B	0.344077	0.975519	0.032902	0.305948
									G7PKC7_246	SYS(1)LSELSVLQAK	S	246	SH3BP4	0.625294	0.975519	0.39843	0.700299
									G7PKD0_350	VS(0.944)ETEYSALEQSTK	S	350	G7PKD0	0.769757	0.981749	0.194051	0.534796
									G7PKF6_210	TQHSS(0.891)LDQSSPPQSGVSTSYNHPVLGMYDAK	S	210	HDAC4	0.918277	0.98715	0.395048	0.697934
									G7PKF6_467	TQS(0.995)APLPQNAQALQHLVIQQQHQQFLEK	S	467	HDAC4	0.281569	0.975519	0.695278	0.862268
									G7PJ87_73	LTVENS(1)PKQEAGISEGQGTAGEEEEK	S	73	DENR	0.20457	0.975519	0.0385338	0.321052
									G7PKH4_253	IYHLPDAES(1)DEDEDFKEQTR	S	253	SEPTIN2	0.772015	0.981749	0.209899	0.555351
									G7PKJ3_728	S(0.993)PVKPMDSITSPSIAELHNSVTNCDPPLR	S	728	ZEB2	0.831386	0.981749	0.674017	0.852411
									G7PKK6_784	VKS(0.992)PQRPSDWSK	S	784	RIF1	0.415534	0.975519	0.0958506	0.429826
									G7PKL3_71	KGS(1)LLPPDGDGSPVLPDKR	S	71	ARL6IP6	0.210917	0.975519	0.557342	0.793527
									G7PK26_526	GKEDLAEAEIIKDSPDS(0.976)PEPPNK	S	526	INTS13	0.653718	0.97578	0.0123716	0.248435
									G7PKP2_301	AS(1)PEPELQLRPYQMEVAQPALEGK	S	301	IFIH1	0.837688	0.981749	0.100613	0.431528
									G7PKP9_1097	QSS(0.797)LTFQSSDPEQMR	S	1097	COBLL1	0.743843	0.981749	0.194265	0.534796
									G7PKP9_242	DQTAS(0.999)APATPLVNK	S	242	COBLL1	0.992806	0.999337	0.364693	0.678252
									G7PKT5_232	EPNS(0.952)TILQPDGGTEQGAR	S	232	CYBRD1	0.969902	0.996792	0.889853	0.954144
									G7PKT5_248	GS(1)MPAYSGNNMDK	S	248	CYBRD1	0.165698	0.963701	0.0619965	0.373574
									G7PKT5_260	GSMPAYSGNNMDKS(0.999)DSELNNEVAAR	S	260	CYBRD1	0.372211	0.975519	0.228803	0.573036
									G7PKT8_361	RLIS(0.996)PYK	S	361	HAT1	0.551418	0.975519	0.812866	0.926697
									G7PKV2_340	NLS(1)LTSSTPPLPSPGR	S	340	WIPF1	0.7258	0.981749	0.287025	0.622675
									G7PK57_583	S(0.952)PGPTGSDLLPGAPVLSLR	S	583	STK11IP	0.0710496	0.953279	0.038869	0.321052
									G7PKY5_1021	RDS(1)WSYINSK	S	1021	ITGA4	0.8793	0.983225	0.947344	0.978791
									G7PKY8_48	TPLGAS(0.965)LDEQSSSTLK	S	48	ITPRID2	0.423519	0.975519	0.0810023	0.414878
									G7PKY8_695	SQS(0.996)LPTTLLSPVR	S	695	ITPRID2	0.12269	0.953279	0.510861	0.769437
									G7PL21_183	LWQGHHATESEHSLSPADLGSPAS(0.933)PK	S	183	NAB1	0.089079	0.953279	0.10047	0.431528
									G7PL26_27	QEKPSSPS(0.998)PMPSSTPSPSLNLGNTDEAIR	S	27	CAVIN2	0.254849	0.975519	0.264789	0.604945
									G7PL26_293	SSPFKVS(1)PLTFGR	S	293	CAVIN2	0.166937	0.963701	0.314968	0.638211
									G7PL26_409	YEGGYALTSEEAERS(1)DEDPVQPAVLQVHQST	S	409	CAVIN2	0.949545	0.990925	0.13709	0.467096
									G7PL46_471	RMS(1)VDYNGEQK	S	471	PLCL1	0.0259036	0.953279	0.851004	0.93669
									G7PKB8_304	S(0.983)VSSFPVPQDNVDTHPGSGK	S	304	ATG16L1	0.397966	0.975519	0.0317374	0.304236
									G7PL47_565	ESS(0.769)PPREEAPPPPPPTEDSCAK	S	565	SATB2	0.414549	0.975519	0.589634	0.80959
									G7PL71_483	RLS(1)LPGLLSQVSPR	S	483	ALS2	0.0446058	0.953279	0.527912	0.778548
									G7PL80_77	SAS(0.848)WGSTDQLK	S	77	G7PL80	0.0883062	0.953279	0.431575	0.723381
									G7PL90_671	SSS(0.969)LESLQTAVAEVR	S	671	PARD3B	0.769255	0.981749	0.293428	0.626289
									G7PLA5_301	SFS(0.998)ADNFIGIQR	S	301	G7PLA5	0.415815	0.975519	0.380315	0.690449
									G7PLD4_2475	TNTNVNCPIECFMPLDVQADREDS(1)RE	S	2475	FN1	0.948702	0.9907	0.375328	0.687181
									G7PLE3_116	IERDS(1)REHEEPTTSEMAEETYSPK	S	116	IGFBP5	0.0714149	0.953279	0.56239	0.79415
									G7PLG1_296	GNKS(1)PSPPDGSPAATPEIR	S	296	BIN1	0.366901	0.975519	0.947067	0.978791
									G7PLG1_298	SPS(1)PPDGSPAATPEIR	S	298	BIN1	0.859254	0.981749	0.265231	0.604945
									G7PLG1_303	SPS(0.954)PPDGS(1)PAATPEIR	S	303	BIN1	0.0125839	0.953279	0.819542	0.926697
									G7PKF6_632	AQS(0.999)SPASATFPVSVQEPPTKPR	S	632	HDAC4	0.330916	0.975519	0.0380017	0.321052
									G7PLG4_331	RRGS(1)DIDNPTLTVMDISPPSR	S	331	MAP3K2	0.539062	0.975519	0.502158	0.764882
									G7PLG9_7	ATEIGS(1)PPR	S	7	WDR33	0.468511	0.975519	0.985734	0.991846
									G7PLK1_787	SSS(0.998)DPPAVHPPLPPLR	S	787	ASAP2	0.289749	0.975519	0.108139	0.439019
									G7PLM7_478	DNTRPGANS(1)PEMWSEAIK	S	478	DDX1	0.635688	0.975519	0.825316	0.92848
									G7PLQ5_939	HAALCAMEVLPLALPS(1)PPR	S	939	ATAD2B	0.196419	0.975519	0.218364	0.563419
									G7PLR4_884	TVS(0.999)PGSVSPIHGQGQVVENLK	S	884	ITSN2	0.188307	0.975519	0.0574677	0.36365
									G7PLR4_889	TVS(0.996)PGSVS(1)PIHGQGQVVENLK	S	889	ITSN2	0.727779	0.981749	0.283211	0.619618
									G7PLT4_756	QFTPCQLLADHANS(1)PNKK	S	756	HADHA	0.377117	0.975519	0.290919	0.626048
									G7PLV5_1162	RLS(0.969)SFVTK	S	1162	CAD	0.426337	0.975519	0.962479	0.985539
									G7PLV5_1615	IHRAS(1)DPGLPAEEPK	S	1615	CAD	0.329625	0.975519	0.553749	0.791695
									G7PLV5_1652	QAS(1)PQNLGTPGLLHPQTSPLLHSLVGQHILSVQQFTK	S	1652	CAD	0.8504	0.981749	0.788964	0.916811
									G7PLW0_901	RPGFS(0.985)PTSHR	S	901	GTF3C2	0.146014	0.958649	0.602126	0.814385
									G7PLW2_38	VRYS(1)QLLGLHEQLR	S	38	SNX17	0.0934406	0.953279	0.493435	0.762086
									G7PLW2_437	LSSKLS(0.996)AVSLR	S	437	SNX17	0.00187867	0.701682	0.691025	0.859899
									G7PLX9_173	RS(1)PPAPGLQPMR	S	173	G7PLX9	0.082254	0.953279	0.089368	0.428208
									G7PLY0_288	YQYGGLNSGRPVT(0.993)PPR	T	288	PPP1CB	0.7374	0.981749	0.157019	0.497707
									G7PLZ7_291	GADDLNPVTSTPAKPSS(0.832)PPPEFSFNTPGK	S	291	SLC30A6	0.950645	0.990925	0.692896	0.860743
									G7PKM7_270	RADNCS(1)PVAEEETTGSAESTLPK	S	270	TANC1	0.768069	0.981749	0.0220239	0.275343
									G7PM26_900	HLDS(1)PPAIPPR	S	900	SOS1	0.56403	0.975519	0.335137	0.654789
									G7PM26_932	TSISDPPES(1)PPLLPPR	S	932	SOS1	0.246799	0.975519	0.779007	0.911801
									G7PM26_997	HLPS(1)PPLTQEVDLHSIAGPPVPPR	S	997	SOS1	0.571206	0.975519	0.477201	0.750572
									G7PM32_135	AS(1)PS(0.999)PQPSSQPLQIHR	S	135	EML4	0.0220393	0.953279	0.311531	0.637994
									G7PKV7_78	TET(1)PPPLASLNVSK	T	78	LSM12	0.594356	0.975519	0.0222569	0.275343
									G7PM32_85	KPS(0.945)HTSTVSIAGK	S	85	EML4	0.783977	0.981749	0.299989	0.631092
									G7PM32_890	APVSSTESVIQSDTPT(1)PPPSQSLNETAEEESR	T	890	EML4	0.872624	0.983225	0.806861	0.92301
									G7PM34_421	MPTQSEEEKLS(0.996)PSPTTEDPR	S	421	MTA3	0.263156	0.975519	0.0516817	0.357731
									G7PM34_423	LSPS(0.999)PTTEDPR	S	423	MTA3	0.364291	0.975519	0.896655	0.957302
									G7PM48_337	LIAGAESPQPASGSS(0.934)PSEEDR	S	337	PRKCE	0.842556	0.981749	0.720992	0.879801
									G7PM57_611	DGS(1)LGEGLTMK	S	611	TTC7A	0.0451076	0.953279	0.440805	0.72929
									G7PM78_1956	TSS(0.945)KESSPIPS(0.97)PTSDRK	S	1956	SPTBN1	0.399482	0.975519	0.0676416	0.385628
									G7PM78_1960	ESS(0.997)PIPSPTSDRK	S	1960	SPTBN1	0.136957	0.953279	0.60454	0.814986
									G7PM78_1964	TSS(0.945)KESSPIPS(0.97)PTSDRK	S	1964	SPTBN1	0.825618	0.981749	0.214715	0.560813
									G7PM78_1990	TQET(1)PSAQMEGFLNR	T	1990	SPTBN1	0.149839	0.958649	0.0647448	0.376865
									G7PM78_2136	AQTLPTSVVTITSESS(0.925)PGKR	S	2136	SPTBN1	0.343872	0.975519	0.50585	0.766592
									G7PM81_761	NLPSDTEKEDRS(0.922)PSAIFSAELSK	S	761	RTN4	0.224017	0.975519	0.742902	0.892199
									G7PM95_86	AVDKPPS(0.978)PSPIEMK	S	86	G7PM95	0.195164	0.975519	0.617434	0.821048
									G7PMA3_391	ESPFSTSAS(0.996)PLLSGSQHFDVPPR	S	391	XPO1	0.459065	0.975519	0.364781	0.678252
									G7PMA9_428	DLSTS(0.929)PKPSPIPSPVLGR	S	428	EHBP1	0.382722	0.975519	0.312024	0.637994
									G7PL47_438	TST(0.996)PTTDLPIK	T	438	SATB2	0.613889	0.975519	0.0446348	0.341587
									G7PMB2_196	KLS(0.986)SAMSAAK	S	196	MDH1	0.996834	0.99954	0.10685	0.437299
									G7PMB6_13	LDDGHLNNSLGS(0.999)PVQADVYFPR	S	13	LGALSL	0.945561	0.989387	0.171127	0.512695
									G7PMD7_176	VDS(0.965)TTCLFPVEEK	S	176	GFPT2	0.435778	0.975519	0.694728	0.862063
									G7PME0_21	EQGGSGLGSGSS(0.981)GGGGSTSGLGSGYIGR	S	21	AAK1	0.247878	0.975519	0.64347	0.835467
									G7PLG1_331	VNHEPEPAGGATPGATLPKS(0.971)PSQLR	S	331	BIN1	0.445876	0.975519	0.00742419	0.221835
									G7PME0_638	ILS(0.983)DVTHSAVFGVPASK	S	638	AAK1	0.604406	0.975519	0.119267	0.452347
									G7PME1_14	AAS(1)GFNAVEDAQTLR	S	14	ANXA4	0.859434	0.981749	0.334081	0.653865
									G7PME6_173	QICLVMLETLSQS(1)PQGR	S	173	PCBP1	0.786325	0.981749	0.77631	0.910854
									G7PME6_190	VMTIPYQPMPASS(0.849)PVICAGGQDR	S	190	PCBP1	0.989257	0.999337	0.973323	0.988387
									G7PM15_213	RLS(1)NVSLPGPGLSVPR	S	213	PRKD3	0.794897	0.981749	0.0379746	0.321052
									G7PMH6_3493	HEEKLLFTSY(0.966)PGDRK	Y	3493	ALMS1	0.587024	0.975519	0.201506	0.543412
									G7PML1_654	SRTS(0.924)VQTEDDQLIAGQSAR	S	654	CTNNA2	0.400278	0.975519	0.386047	0.692105
									G7PML3_113	S(1)NQIPTEVR	S	113	FUNDC2	0.155052	0.958649	0.456381	0.737697
									G7PMM0_337	MQYALNTQVEILPQGRES(1)PIFK	S	337	CAPG	0.333464	0.975519	0.082465	0.417139
									G7PMR5_584	SAS(0.948)LSYPDR	S	584	CNNM4	0.178532	0.965942	0.639202	0.833038
									G7PMR6_397	PGIPVEGS(1)PGRNPGV	S	397	CNNM3	0.0941163	0.953279	0.705868	0.873408
									G7PMT2_86	ALS(1)HDSIFIPESGQDPTRPVR	S	86	G7PMT2	0.665121	0.976026	0.782537	0.915274
									G7PMT4_214	NKPGPNIES(1)GNEDDDSSFK	S	214	EIF5B	0.159743	0.958823	0.110169	0.440874
									G7PMV8_189	KSPSGPVKS(1)PPLSPVGTTPVK	S	189	C2orf49	0.47273	0.975519	0.097502	0.429826
									G7PMW0_112	IY(1)DLNIPAFVK	Y	112	NCK2	0.806475	0.981749	0.218479	0.563419
									G7PMW9_17	RLS(0.985)VNYVK	S	17	SULT1C4	0.800141	0.981749	0.586834	0.807456
									G7PMX2_1160	NHETDGGS(1)AHGDDDDDGPHFEPVVPLPDK	S	1160	RANBP2	0.70266	0.980984	0.438916	0.729015
									G7PMX2_1509	KQS(1)LPATAIPTPASFK	S	1509	RANBP2	0.780954	0.981749	0.154817	0.492819
									G7PMX2_1761	QNQTTAIST(0.811)PTSSEVSK	T	1761	RANBP2	0.2305	0.975519	0.619792	0.821381
									G7PMX2_1955	STS(0.962)GEGFQFGK	S	1955	RANBP2	0.305799	0.975519	0.92503	0.970502
									G7PN69_159	EWGSGS(0.912)PPCVPGPQEGLRPMSDSVGGALR	S	159	ARHGEF17	0.750764	0.981749	0.165768	0.508259
									G7PN69_1822	LPSLEHRDS(0.98)PR	S	1822	ARHGEF17	0.827375	0.981749	0.515255	0.770949
									G7PN69_231	SPS(1)FGAGEGLLR	S	231	ARHGEF17	0.522508	0.975519	0.690393	0.859899
									G7PN69_772	HAS(0.76)VPATFMPIVVPEPPTSVGPPVAVPEPIGFPAR	S	772	ARHGEF17	0.606083	0.975519	0.137528	0.467096
									G7PN84_175	AVAGVMITAS(0.988)HNR	S	175	PGM2L1	0.75507	0.981749	0.192544	0.534686
									G7PN90_240	VLS(1)PLIIK	S	240	RNF169	0.0422758	0.953279	0.222804	0.567659
									G7PNA3_174	PAS(0.999)PASNVVVLPSGSTVYVK	S	174	EMSY	0.3872	0.975519	0.347813	0.665377
									G7PNA3_210	TNS(0.905)SSSSPVVLK	S	210	EMSY	0.345938	0.975519	0.442089	0.730082
									G7PNB1_102	YMS(0.929)FTDK	S	102	PAK1	0.00457997	0.863168	0.256151	0.597887
									G7PNB1_194	DVATSPIS(0.988)PTENNTTPPDALTR	S	194	PAK1	0.36408	0.975519	0.478027	0.750572
									G7PND6_876	KGS(1)FGDVANPPHDMLFPQDAHLVPQAR	S	876	SYTL2	0.262698	0.975519	0.390818	0.695099
									G7PNH7_744	QTS(1)LTSSQLAEEK	S	744	G7PNH7	0.37476	0.975519	0.395859	0.697934
									G7PNI3_193	ISNLS(1)PEQEQGLWK	S	193	FAM76B	0.959604	0.991458	0.217292	0.563419
									G7PNJ5_20	AHS(0.984)SPASLQLGAVSPGTLT(0.995)PTGVVSGPAATPTAQHLR	S	20	YAP1	0.517398	0.975519	0.516938	0.771791
									G7PNJ5_31	AHSSPASLQLGAVS(0.943)PGTLTPTGVVSGPAATPTAQHLR	S	31	YAP1	0.821441	0.981749	0.212934	0.558998
									G7PNN3_77	SNELGDAGVHCVLQGLQS(0.972)PSCK	S	77	RNH1	0.361974	0.975519	0.100089	0.431528
									G7PNN8_1030	VVELRPPS(1)R	S	1030	PHRF1	0.277789	0.975519	0.0500536	0.357731
									G7PNN8_1241	DAS(1)PAPLAQGEPGQEDLPTR	S	1241	PHRF1	0.409456	0.975519	0.886359	0.95222
									G7PNN8_859	KENPS(0.999)PLFSIK	S	859	PHRF1	0.562364	0.975519	0.224859	0.568745
									G7PNR0_1885	STT(0.926)PANLDSESEHFFR	T	1885	ATM	0.454486	0.975519	0.234565	0.576039
									G7PNU0_19	RIS(0.995)FSASHR	S	19	PTS	0.463979	0.975519	0.951653	0.981419
									G7PNU2_782	AAFSKDES(1)KEPIVEVR	S	782	NCAM1	0.421766	0.975519	0.621982	0.822822
									G7PNW4_154	QAS(1)IELPSMAVASTK	S	154	LSP1	0.773453	0.981749	0.148217	0.481382
									G7PNW4_79	T(1)PS(1)PLILEGTIEHSSPPLSPTTK	S	79	LSP1	0.0516644	0.953279	0.247212	0.589992
									G7PNW4_91	TPSPLILEGTIEHSS(0.989)PPLSPTTK	S	91	LSP1	0.864986	0.981749	0.558762	0.793527
									G7PNX7_121	REFITGDVEPTDAESEWHS(1)ENEEEEK	S	121	NAP1L4	0.920073	0.98715	0.464434	0.744185
									G7PP02_137	SFS(0.991)SPENFQR	S	137	RBM7	0.305982	0.975519	0.112311	0.446075
									G7PP08_363	AHHDS(1)PDLAPTVTHSLPR	S	363	G7PP08	0.125378	0.953279	0.643128	0.835467
									G7PP08_417	YEYDPDLS(1)PPR	S	417	G7PP08	0.345797	0.975519	0.151158	0.486005
									G7PP14_192	IADFGFSNLFTPGQLLKT(0.998)WCGSPPYAAPELFEGK	T	192	SIK3	0.261362	0.975519	0.379282	0.69008
									G7PP14_520	RAS(1)DGGANIQLHAQQLLK	S	520	SIK3	0.265243	0.975519	0.164828	0.507453
									G7PM32_137	ASPS(1)PQPSSQPLQIHR	S	137	EML4	0.61791	0.975519	0.00167229	0.139587
									G7PMA9_436	PSPIPS(1)PVLGR	S	436	EHBP1	0.933656	0.989387	0.0068991	0.214879
									G7PP38_1713	GPGEPDS(0.925)PTPLHPPTPPILSTDR	S	1713	KMT2A	0.384036	0.975519	0.356096	0.673016
									G7PME0_621	VGSLT(1)PPSSPK	T	621	AAK1	0.216378	0.975519	0.0116934	0.247927
									G7PP71_571	RGS(1)MNNELLSPEVGPVRDPLADGVEGLGR	S	571	PITPNM1	0.929671	0.988544	0.085611	0.419758
									G7PP71_599	AS(1)PEPSALPAQR	S	599	PITPNM1	0.865613	0.981749	0.381711	0.690965
									G7PP85_185	QPT(1)PPFFGR	T	185	RBM14	0.211321	0.975519	0.109843	0.440874
									G7PP85_556	TRLS(1)PPR	S	556	RBM14	0.309262	0.975519	0.276203	0.61328
									G7PP96_252	AELLQSDENGIPNS(0.998)PQK	S	252	SLC29A2	0.0416423	0.953279	0.266535	0.604945
									G7PMF4_701	DKTESVTSGPMSPEGSPSKS(0.915)PSK	S	701	ADD2	0.696359	0.980984	0.0296972	0.297105
									G7PPA7_555	ELTNRHS(0.997)LPFSLPSQMEPRPDVPR	S	555	CBL	0.515246	0.975519	0.158522	0.49876
									G7PPC0_723	HLSTPSSVS(0.991)PEPQDSAK	S	723	ARHGEF12	0.649481	0.97578	0.243093	0.58279
									G7PPC0_822	VTEHGT(1)PKPFR	T	822	ARHGEF12	0.915196	0.98715	0.583434	0.805223
									G7PPF4_582	ASS(0.999)LNFLNK	S	582	KLC2	0.475654	0.975519	0.644598	0.835963
									G7PPH7_55	SGS(0.999)DAGEARPPTPASPR	S	55	SIPA1	0.223031	0.975519	0.211861	0.557675
									G7PPH7_654	TEFLHSQNSLS(0.998)PR	S	654	SIPA1	0.262101	0.975519	0.133811	0.466668
									G7PPH9_297	KGS(1)DALRPPVPQGEDEVPK	S	297	EHBP1L1	0.574055	0.975519	0.316075	0.639859
									G7PPI6_141	S(0.996)PHQLLSPSSFSPSATPSQK	S	141	POLA2	0.629819	0.975519	0.294377	0.626289
									G7PPK5_20	RMS(1)PKPELTEEQK	S	20	CETN2	0.209763	0.975519	0.246952	0.589992
									G7PPP2_706	SAKS(0.943)EESLTSLHAVDGDSK	S	706	ARHGAP32	0.826689	0.981749	0.149781	0.483658
									G7PPP6_253	SPS(1)PAVPLR	S	253	NFRKB	0.898004	0.983225	0.767371	0.908809
									G7PPQ5_1530	HS(0.974)PSPADQQPIYFR	S	1530	ATG2A	0.401079	0.975519	0.847403	0.934678
									G7PPQ8_548	GPEGGSTAQVPAPAAS(1)PPPEGPVLTFQSEK	S	548	MEN1	0.404765	0.975519	0.360501	0.677186
									G7PPS0_118	RMS(1)DEFVDSFK	S	118	BAD	0.436755	0.975519	0.559324	0.793591
									G7PPS0_99	SRS(0.996)APPNLWAAQR	S	99	BAD	0.892849	0.983225	0.560645	0.793591
									G7PP14_748	IQPSS(0.986)PPPNHPNNHLFR	S	748	SIK3	0.859705	0.981749	0.0171972	0.259836
									G7PPT3_161	SKS(0.957)PLPPEEEAKDEEEDQTLVNLDTYTSDLHFQVSK	S	161	HNRNPUL2	0.831163	0.981749	0.230215	0.573036
									G7PPU2_425	GHLSRPEAQSLS(0.999)PYTTSANR	S	425	MTA2	0.916194	0.98715	0.489891	0.760505
									G7PPW4_304	SMS(0.998)HQAAIASQR	S	304	VPS26B	0.587174	0.975519	0.183673	0.524346
									G7PQ16_174	STS(0.99)PIIGSPPVR	S	174	PATL1	0.572783	0.975519	0.1266	0.456976
									G7PQ26_346	GS(1)LAS(0.843)LDSLRK	S	346	CTNND1	0.178838	0.965942	0.521896	0.774999
									G7PP19_511	NS(1)PGLGSLVSPHGPHMPPAASIPPPPGLGGVK	S	511	RNF214	0.410687	0.975519	0.00644251	0.212319
									G7PQ26_352	GSLASLDS(0.996)LRK	S	352	CTNND1	0.695845	0.980984	0.279506	0.617116
									G7PQ26_893	S(1)GDLGDMEPLK	S	893	CTNND1	0.364287	0.975519	0.376738	0.687556
									G7PQ29_226	NRHS(0.999)PDHPGMGSSQASSSSSLR	S	226	G7PQ29	0.505799	0.975519	0.186075	0.527173
									G7PQ30_274	TIVIRPPFLRPEVS(1)DGQITVK	S	274	ZDHHC5	0.455982	0.975519	0.515686	0.770949
									G7PQ30_380	GDS(1)LKEPTSIAESSR	S	380	ZDHHC5	0.186578	0.97464	0.17439	0.514222
									G7PQ30_398	HPSYRS(0.761)EPSLEPESFR	S	398	ZDHHC5	0.348718	0.975519	0.528026	0.778548
									G7PQ30_554	LLRQS(1)PPLPGREEEPGLGDSGIQSTPGSGHAPR	S	554	ZDHHC5	0.235269	0.975519	0.0765482	0.405543
									G7PQ37_237	IKLS(1)GLALDHK	S	237	SLC43A1	0.410287	0.975519	0.857854	0.938696
									G7PQ44_1026	ES(1)GGLFSPSTAHVPDGALGQR	S	1026	TNKS1BP1	0.412942	0.975519	0.122422	0.454973
									G7PQ44_1299	NMAPGAVCS(1)PGEHK	S	1299	TNKS1BP1	0.166839	0.963701	0.843867	0.933879
									G7PQ44_131	EEAGKEEPPPLT(1)PPAR	T	131	TNKS1BP1	0.476133	0.975519	0.164791	0.507453
									G7PP38_1921	TIAHS(0.945)PTSFTESSSK	S	1921	KMT2A	0.942462	0.989387	0.0149976	0.259836
									G7PQ44_1454	PSGS(0.977)QGLLEEMLVASSSK	S	1454	TNKS1BP1	0.215771	0.975519	0.725454	0.880979
									G7PQ44_1547	RPS(1)QGPPIR	S	1547	TNKS1BP1	0.517873	0.975519	0.161967	0.502303
									G7PQ44_1654	VNLFPGLS(0.87)PSALK	S	1654	TNKS1BP1	0.877256	0.983225	0.628834	0.828464
									G7PQ44_178	KEVPAS(0.995)PDRLWGSR	S	178	TNKS1BP1	0.411445	0.975519	0.123595	0.455757
									G7PQ44_429	RFS(1)EGVLQSPSQDQEK	S	429	TNKS1BP1	0.697913	0.980984	0.565418	0.797421
									G7PQ44_603	YESQEPLAGQES(1)PLPLATR	S	603	TNKS1BP1	0.697131	0.980984	0.502673	0.764882
									G7PQ44_674	TEAQDLCRAS(0.999)PEPPGPESSSR	S	674	TNKS1BP1	0.355298	0.975519	0.907514	0.961619
									G7PQ44_838	S(1)QEADVQDWEFR	S	838	TNKS1BP1	0.535192	0.975519	0.104719	0.433589
									G7PQ86_1157	LIRPEYAWIVQPASGAVYDRPGAS(1)PK	S	1157	NUP160	0.172791	0.965901	0.24027	0.582733
									G7PQ98_156	QPPSADSTPDVNQS(1)PR	S	156	MADD	0.130441	0.953279	0.50359	0.765116
									G7PPA7_419	VERPPS(0.945)PFSMAPQASLPPVPPR	S	419	CBL	0.928366	0.988544	0.018582	0.261534
									G7PQA3_146	HGTDLWIDNISSAVPNHS(1)PEK	S	146	ARFGAP2	0.312336	0.975519	0.0634806	0.376349
									G7PQA3_414	AIS(0.998)SDMFFGR	S	414	ARFGAP2	0.00994073	0.953279	0.113344	0.448504
									G7PPT3_159	S(0.883)KSPLPPEEEAKDEEEDQTLVNLDTYTSDLHFQVSK	S	159	HNRNPUL2	0.0527312	0.953279	0.0149839	0.259836
									G7PQE5_704	S(1)QEMVHLVNKEPSETPDQFMTADETR	S	704	CD44	0.613073	0.975519	0.149358	0.483658
									G7PQL9_6	NPS(1)PPPPGRDQEEEEVAGGDCIGSTVYSK	S	6	SAAL1	0.871273	0.983225	0.581675	0.804154
									G7PQN5_93	RPS(1)LPCISR	S	93	EGM_05832	0.558722	0.975519	0.177125	0.516844
									G7PQ26_349	GSLAS(1)LDSLRK	S	349	CTNND1	0.70457	0.980984	0.00103424	0.128064
									G7PQQ4_468	FS(0.982)PTMGR	S	468	EIF4G2	0.432251	0.975519	0.591531	0.80959
									G7PQQ4_581	TQT(0.999)PPLGQTPQLGLK	T	581	EIF4G2	0.626798	0.975519	0.414722	0.711407
									G7PQQ6_385	GLS(1)WDSGPEEPGPR	S	385	MRVI1	0.622308	0.975519	0.365776	0.678252
									G7PQR7_1069	ILVGELLTSQPEVDERPCRT(0.987)PPLQQS(0.828)PSVIR	T	1069	DENND5A	0.519073	0.975519	0.139734	0.468076
									G7PQR7_183	FNS(1)YDISR	S	183	DENND5A	0.812332	0.981749	0.0521332	0.357731
									G7PQR7_841	S(0.993)DASSLMPPLR	S	841	DENND5A	0.728971	0.981749	0.241866	0.58279
									G7PQT8_491	LSCS(0.999)LEDLR	S	491	PPFIBP2	0.700907	0.980984	0.40499	0.703221
									G7PQ44_1387	HNGSLS(1)PGLEAR	S	1387	TNKS1BP1	0.836085	0.981749	0.00255591	0.150732
									G7PQW3_467	HHAPS(1)PPRPEHASWAR	S	467	FAM160A2	0.280061	0.975519	0.376952	0.687556
									G7PQA2_354	DGTAPPPQSPGSPGTGQDEEWS(0.997)DEESPRK	S	354	PACSIN3	0.386721	0.975519	0.000922945	0.121666
									G7PQZ7_519	DLTHS(0.985)DSESSLHMSDR	S	519	STIM1	0.330719	0.975519	0.455423	0.736897
									G7PQZ7_607	AHSLMELSPSAPPGGS(1)PHLDSSR	S	607	STIM1	0.329086	0.975519	0.628593	0.828464
									G7PQZ7_617	SHS(0.999)PSSPDPDTPSPVGDSR	S	617	STIM1	0.571467	0.975519	0.549933	0.790507
									G7PQA9_51	SSS(0.999)PEPVTHLK	S	51	ARHGAP1	0.169317	0.963701	0.00113193	0.128064
									G7PR09_159	APVPSTCSSTFPEELS(0.974)PPSHQAK	S	159	NUMA1	0.519868	0.975519	0.133414	0.466668
									G7PR09_1733	TQPDGTSVPGEPAS(0.971)PISQR	S	1733	NUMA1	0.329135	0.975519	0.763019	0.90616
									G7PR25_302	APS(0.994)WSFPSNLGTK	S	302	DPH7	0.134223	0.953279	0.135837	0.467096
									G7PR43_112	KS(1)PRPAGPQLFLPDPDPQR	S	112	C15H9orf142	0.042856	0.953279	0.777095	0.911288
									G7PR59_1183	SLHS(0.829)AHSLASR	S	1183	SEC16A	0.0836594	0.953279	0.667952	0.850753
									G7PR59_1193	SS(0.795)LSSHSHQSQIYR	S	1193	SEC16A	0.565339	0.975519	0.998717	0.998717
									G7PQN8_153	FQEQECPPS(1)PEPTRK	S	153	RRAS2	0.143558	0.958649	0.0158269	0.259836
									G7PR59_1787	LLPSAPQTLPDGPLAS(1)PAR	S	1787	SEC16A	0.208134	0.975519	0.124923	0.45595
									G7PRA8_329	ATS(0.878)GSSLPVGINR	S	329	RAPGEF1	0.861796	0.981749	0.15834	0.49876
									G7PRB2_62	RQS(1)QQLPEEDCMQLNPSFK	S	62	G7PRB2	0.250429	0.975519	0.0738469	0.405543
									G7PRB8_16	RPS(1)LPALHFIK	S	16	ABL1	0.0832217	0.953279	0.419718	0.713937
									G7PRB8_588	GQGESDPLDHEPAVS(1)PLLPR	S	588	ABL1	0.286959	0.975519	0.194493	0.534796
									G7PRC8_327	RQS(1)GLYDSQNPPTVNNCAQDR	S	327	G7PRC8	0.680247	0.980984	0.32994	0.652665
									G7PRE2_1630	GAPSS(0.944)PATGVLPSPQGK	S	1630	NUP188	0.952985	0.991331	0.271061	0.608056
									G7PRF1_7	RQS(1)PLLPQK	S	7	SET	0.5787	0.975519	0.0623094	0.373574
									G7PQT8_616	TQS(0.996)GNFNTDTLGMAEFR	S	616	PPFIBP2	0.669825	0.97732	0.0382641	0.321052
									G7PRF3_1225	WRS(1)LQQLAEER	S	1225	SPTAN1	0.216769	0.975519	0.522199	0.774999
									G7PRF3_1331	CTELNQAWSS(0.905)LGK	S	1331	SPTAN1	0.618138	0.975519	0.502743	0.764882
									G7PRF3_1421	AGTFQAFEQFGQQLLAHGHYAS(1)PEIK	S	1421	SPTAN1	0.977393	0.996792	0.791607	0.918216
									G7PRN0_1019	ERPES(1)PVVPSEQVVEEAVPLPPQALTTSEDDVHR	S	1019	FKBP15	0.574882	0.975519	0.670574	0.850753
									G7PRN0_1155	GDPLALGPES(1)PGEPQPPQLK	S	1155	FKBP15	0.383464	0.975519	0.669857	0.850753
									G7PRN0_390	DSAAPS(0.956)PIPGADNLSADPVVSPPTSIPFK	S	390	FKBP15	0.330301	0.975519	0.187234	0.529186
									G7PQW3_873	RPS(1)LGELLLR	S	873	FAM160A2	0.18246	0.965942	0.0230691	0.275343
									G7PRQ1_1009	VKPPPS(0.927)PTTEGPSLQPDLAPEEAAGTQRPK	S	1009	AKAP2	0.197233	0.975519	0.510308	0.769437
									G7PRQ1_383	DALGDSLQAPVS(0.996)PSSSTSSWCSSR	S	383	AKAP2	0.576604	0.975519	0.434149	0.726065
									G7PRQ1_624	S(1)PGALETPSAAGSQGNTAPQGK	S	624	AKAP2	0.593688	0.975519	0.251238	0.591984
									G7PRQ1_951	TLS(1)MIEEEIR	S	951	AKAP2	0.941563	0.989387	0.159737	0.500657
									G7PRQ1_979	QVLQSTQS(1)PR	S	979	AKAP2	0.623017	0.975519	0.0932465	0.428208
									G7PRQ2_359	SLS(1)VEHLETK	S	359	PTPN3	0.330405	0.975519	0.0836953	0.417139
									G7PRU5_289	LTSS(0.945)CPDLPSQTDK	S	289	STX17	0.498047	0.975519	0.616254	0.821048
									G7PRW1_11	KTS(0.998)DANETEDHLESLICK	S	11	NCBP1	0.635519	0.975519	0.0537833	0.357731
									G7PRZ9_1021	ASVPTIQDQASAMQLS(1)QCAK	S	1021	TLN1	0.360267	0.975519	0.126537	0.456976
									G7PRZ9_1201	CVS(1)CLPGQR	S	1201	TLN1	0.218973	0.975519	0.706905	0.873408
									G7PRZ9_1225	LLS(0.999)DSLPPSTGTFQEAQSR	S	1225	TLN1	0.723847	0.981749	0.0835572	0.417139
									G7PRZ9_1333	ALSTDPAAPNLKS(1)QLAAAAR	S	1333	TLN1	0.264409	0.975519	0.670348	0.850753
									G7PRZ9_2040	VLVQNAAGS(1)QEK	S	2040	TLN1	0.957867	0.991437	0.312711	0.637994
									G7PRZ9_2162	QELAVFCS(1)PEPPAK	S	2162	TLN1	0.370532	0.975519	0.953976	0.981717
									G7PRZ9_729	VVAPTISS(1)PVCQEQLVEAGR	S	729	TLN1	0.534958	0.975519	0.546506	0.788616
									G7PRZ9_979	GSQAQPDS(0.957)PSTQLALIAASQSFLQPGGK	S	979	TLN1	0.990274	0.999337	0.920847	0.967926
									G7PS17_699	LAIRES(1)IESEIR	S	699	VCP	0.291831	0.975519	0.730048	0.884275
									G7PSA4_1042	RSS(0.969)LPLDHGSPAQENPESEK	S	1042	DENND4C	0.914489	0.98715	0.0793587	0.410968
									G7PSA4_1089	STS(1)LSALIR	S	1089	DENND4C	0.0135173	0.953279	0.276947	0.61328
									G7PSA4_1110	SSPHGSLGSVVNSLS(0.887)GLK	S	1110	DENND4C	0.274757	0.975519	0.428724	0.720763
									G7PSA4_1387	ISS(0.999)VPNSLSK	S	1387	DENND4C	0.417706	0.975519	0.0910085	0.428208
									G7PSA4_1404	SHS(0.998)VGGPLQNIDFTQR	S	1404	DENND4C	0.14487	0.958649	0.721156	0.879801
									G7PR09_1223	KNS(1)LISSLEEEVSILNR	S	1223	NUMA1	0.992616	0.999337	0.011129	0.242324
									G7PR59_1731	EGAGVWHQDGAFPQQCPGT(0.982)PSSEVEQDGAGLSQPAALGIANPLLAMPAPSPEHSSPSVR	T	1731	SEC16A	0.707121	0.980984	0.0347322	0.311965
									G7PSA4_737	HSQPS(0.998)PEPHS(0.994)PTESPAWGSSIVK	S	737	DENND4C	0.259433	0.975519	0.687945	0.859721
									G7PRF3_1039	LDPAQSAS(0.99)RENLLEEQGSIALR	S	1039	SPTAN1	0.76246	0.981749	0.000616712	0.115171
									G7PSG7_242	HS(0.929)PLSSGISTPVTNVSPMHLQHIR	S	242	KANK1	0.333203	0.975519	0.577148	0.802958
									G7PSG7_325	SYS(1)AGNASQLEQLSR	S	325	KANK1	0.00932139	0.953279	0.553328	0.791695
									G7PSG9_903	VMSSS(0.996)NPDLAGTHSAADEEVK	S	903	DOCK8	0.0384212	0.953279	0.295128	0.626903
									G7PSH2_128	S(0.999)LLTGPSQLK	S	128	PGM1	0.00529843	0.901397	0.460028	0.739542
									G7PSH2_35	AAGGIILTAS(1)HCPGGPGGEFGVK	S	35	PGM1	0.813944	0.981749	0.312755	0.637994
									G7PSH4_147	RIDFIPVS(1)PAPS(0.992)PTR	S	147	G7PSH4	0.569685	0.975519	0.199259	0.539952
									G7PSH4_189	SQS(1)PINCIRPSVLGPLK	S	189	G7PSH4	0.894562	0.983225	0.950339	0.981419
									G7PSH4_76	HGLLLPAS(1)PVR	S	76	G7PSH4	0.687401	0.980984	0.529107	0.778548
									G7PSI9_48	MS(1)PMGTASGSNSPTSDSASVQR	S	48	ZFAND5	0.862632	0.981749	0.852595	0.937519
									G7PSJ7_37	GGPGSAVS(0.999)PYPTFNPSSDVAALHK	S	37	ANXA1	0.0918744	0.953279	0.607885	0.816219
									G7PSK5_1382	QAS(0.865)FTDVRDPSLK	S	1382	VPS13A	0.612741	0.975519	0.820624	0.926697
									G7PSL0_193	SSSVS(0.91)PSASFR	S	193	TLE4	0.413424	0.975519	0.433487	0.7255
									G7PRN0_996	RPS(1)QEQSASASSGQPQAPLNR	S	996	FKBP15	0.60141	0.975519	0.00010925	0.0489659
									G7PSL7_97	TYS(1)GYWSLCAAVNR	S	97	C9orf64	0.714435	0.981749	0.271645	0.608755
									G7PSP4_1047	APLKPYPVS(0.93)PSDK	S	1047	IARS	0.132269	0.953279	0.497017	0.763547
									G7PSA4_505	HPTGSSITKS(0.999)PALMAK	S	505	DENND4C	0.0724937	0.953279	0.0337415	0.307235
									G7PST4_461	S(1)GEQIFTQDVRPEQLLEGK	S	461	CASKIN2	0.474106	0.975519	0.34651	0.665377
									G7PST6_480	VFLTDTDPNENLS(1)AQGEDEWPPLRK	S	480	LLGL2	0.608865	0.975519	0.904062	0.960291
									G7PSU1_332	QGYACPYYHNS(1)KDR	S	332	UNK	0.469442	0.975519	0.400593	0.701141
									G7PSU2_150	DVSGFSDPYCLLGIEQGVSVPGGS(0.926)PGSR	S	150	UNC13D	0.681401	0.980984	0.340155	0.656997
									G7PSU4_364	RGGVPAS(1)PIDPFQSR	S	364	TRIM47	0.158966	0.958649	0.140436	0.469728
									G7PSV6_148	LGLAVIHGEAQCTELDMDDGRHS(1)PPMVK	S	148	PRPSAP1	0.425737	0.975519	0.159023	0.499119
									G7PSV8_263	IMSCS(1)PDTQCSR	S	263	UBE2O	0.0141543	0.953279	0.870282	0.941895
									G7PSV8_377	KKS(1)IPLSIK	S	377	UBE2O	0.5231	0.975519	0.80547	0.92301
									G7PSA4_732	HSQPS(1)PEPHSPTESPAWGSSIVK	S	732	DENND4C	0.787505	0.981749	0.00320224	0.163547
									G7PSX6_13	SCINLPTVLPGS(0.842)PSK	S	13	TK1	0.638238	0.975642	0.0900964	0.428208
									G7PSY9_51	SQGGGDGVS(0.998)PTPPEGLAPGVEAGK	S	51	ABR	0.596642	0.975519	0.331653	0.653865
									G7PSA4_753	VPS(1)GIFDINSR	S	753	DENND4C	0.595136	0.975519	0.00495657	0.198351
									G7PT37_722	SVSS(0.802)YGNIR	S	722	RPTOR	0.775438	0.981749	0.740618	0.890889
									G7PT37_863	VLDTSSLTQSAPAS(0.976)PTNK	S	863	RPTOR	0.298651	0.975519	0.101046	0.431528
									G7PT37_877	GVHIHQAGGS(0.985)PPASSTSSSSLTNDVAK	S	877	RPTOR	0.222279	0.975519	0.753274	0.900794
									G7PT42_516	APS(1)PLGPTRDPVATFLETCR	S	516	C17orf70	0.620944	0.975519	0.633292	0.830432
									G7PT52_43	S(1)PPSSSEIFTPAHEENVR	S	43	MCRIP1	0.792294	0.981749	0.325155	0.646559
									G7PT76_496	S(1)FGNPFEPQAR	S	496	CAMKK1	0.126216	0.953279	0.972121	0.988387
									G7PT78_1422	LPSSSGLPAADVSPATAEEPLS(0.873)PSTPTR	S	1422	ZZEF1	0.373652	0.975519	0.769096	0.908809
									G7PT94_684	SNS(0.984)AWQIYLQR	S	684	MINK1	0.130229	0.953279	0.816032	0.926697
									G7PT94_746	SDSVLPASHGHLPQAGS(1)LER	S	746	MINK1	0.910579	0.986754	0.266527	0.604945
									G7PT94_761	LDSS(0.92)PVLSPGNK	S	761	MINK1	0.0941608	0.953279	0.896805	0.957302
									G7PT99_93	ST(0.843)GGAPTFNVTVTK	T	93	PFN1	0.370834	0.975519	0.513365	0.770949
									G7PTA3_978	MPSARPPS(0.982)PPLSSWER	S	978	KIF1C	0.930388	0.988544	0.609691	0.817916
									G7PTA8_398	AQS(0.999)TDSLGTSGSLQSK	S	398	RABEP1	0.268238	0.975519	0.368431	0.679568
									G7PTA8_401	AQSTDS(0.999)LGTSGSLQSK	S	401	RABEP1	0.581117	0.975519	0.887681	0.952726
									G7PTC0_1993	LNS(0.92)VQSSERPLFLVHPIEGSTTVFHSLASR	S	1993	FASN	0.143023	0.958649	0.647053	0.838176
									G7PTC0_871	LFNHPES(0.774)PTPNPEEPLFLTQAEVYK	S	871	FASN	0.865617	0.981749	0.893757	0.957302
									G7PTC1_346	LHKPPADS(1)GVDLR	S	346	SLC16A3	0.0395815	0.953279	0.280746	0.618027
									G7PTC5_246	SAPAS(1)PNHAGVLSAHSSGAQTPDSLSR	S	246	FOXK2	0.680975	0.980984	0.36571	0.678252
									G7PTC5_271	EGS(1)PAPLEPEPGAAQPK	S	271	FOXK2	0.167428	0.963701	0.189649	0.532585
									G7PTD8_315	LSKS(1)NIDISSGLEDEEPK	S	315	PITPNM3	0.815863	0.981749	0.551957	0.790879
									G7PTE5_269	RCS(1)QCGILLPLPILNQHQEK	S	269	G7PTE5	0.821785	0.981749	0.301083	0.632359
									G7PTF0_67	KVYEDSGIPLPAES(1)PK	S	67	G7PTF0	0.324622	0.975519	0.444879	0.730919
									G7PTG9_502	S(1)LESVLSLGPR	S	502	TNK1	0.068528	0.953279	0.379682	0.69008
									G7PTG9_661	Y(1)VLARP	Y	661	TNK1	0.518181	0.975519	0.784283	0.91636
									G7PTI0_178	NHLSPQEGGATPQVPS(1)PCCR	S	178	SENP3	0.99954	0.99954	0.244677	0.585814
									G7PTJ5_1562	MDTEVDAPS(0.937)PAPSLGER	S	1562	CHD3	0.877777	0.983225	0.435449	0.727299
									G7PTJ5_713	ELQGDGPPSS(0.914)PTNDPTVK	S	713	CHD3	0.237895	0.975519	0.308321	0.635727
									G7PTP8_63	LKIS(1)PEQHWDFTAEDLK	S	63	MAP2K4	0.268842	0.975519	0.943299	0.978519
									G7PTQ1_163	HQPWQS(1)PERPLGR	S	163	ELAC2	0.355657	0.975519	0.407598	0.706347
									G7PTR2_1015	S(1)PNREWEVLQPAPHQVITNLPEGVR	S	1015	NCOR1	0.624623	0.975519	0.583526	0.805223
									G7PTR2_1383	KT(1)PEVVQSTRPIIEGSISQGTPIK	T	1383	NCOR1	0.520288	0.975519	0.658787	0.846084
									G7PTR2_1488	AQLS(1)PGIYDDTSAR	S	1488	NCOR1	0.215629	0.975519	0.749422	0.897624
									G7PTR2_1549	ESIPAKS(0.997)PVPGVDPVVSHSPFDPHHR	S	1549	NCOR1	0.597989	0.975519	0.0607256	0.373574
									G7PTR2_158	HEAPSS(0.825)PISGQPCGDDQNASPSK	S	158	NCOR1	0.627889	0.975519	0.666134	0.850753
									G7PTR2_2119	TSNRYS(1)PESQVQSVHHQR	S	2119	NCOR1	0.510803	0.975519	0.365135	0.678252
									G7PTR2_2137	VS(1)PENLVDK	S	2137	NCOR1	0.803337	0.981749	0.0516409	0.357731
									G7PSL0_277	DAPIS(0.999)PASIASSSSTPSSK	S	277	TLE4	0.398702	0.975519	0.0368346	0.321052
									G7PTR2_2201	S(1)PGSISYLPSFFTK	S	2201	NCOR1	0.686154	0.980984	0.458898	0.738786
									G7PTR2_224	QQQLEEEAAKPPEPEKPVS(1)PPPVEQK	S	224	NCOR1	0.619431	0.975519	0.379626	0.69008
									G7PTR8_1357	SKS(0.99)NPDFLK	S	1357	KIAA0864	0.99647	0.99954	0.22705	0.571706
									G7PTR9_62	AHS(1)PAEGASVESSSPGPK	S	62	FLCN	0.290253	0.975519	0.823018	0.927619
									G7PTT9_227	HS(1)PPMVR	S	227	PRPSAP2	0.617154	0.975519	0.105025	0.433589
									G7PTU0_125	S(1)IPQLDLGWPDTIAYR	S	125	FAM83G	0.616611	0.975519	0.946857	0.978791
									G7PTU2_508	KT(0.977)PESFLGPNAALVNLDSLVTR	T	508	EPN2	0.382463	0.975519	0.762117	0.905569
									G7PTW0_210	LKPPRT(1)PPPPSR	T	210	KSR1	0.741354	0.981749	0.901464	0.958795
									G7PTW0_328	RTES(0.9)VPSDINNPVDR	S	328	KSR1	0.456582	0.975519	0.226039	0.569801
									G7PTY7_1067	RVS(0.974)SSSELDLPSGDHCEAGLLQLDVPLLR	S	1067	MYO18A	0.131418	0.953279	0.360981	0.67752
									G7PSW1_135	EVGWVQQVPNATT(0.976)PPATLPSSGP	T	135	CYGB	0.102817	0.953279	4.56596e-05	0.0310623
									G7PTY7_2020	SLAPDRS(1)DDEHDPLDNTSRPR	S	2020	MYO18A	0.691891	0.980984	0.294449	0.626289
									G7PTY9_9	AGS(1)LKDPEIAELFFKEDPEK	S	9	TAOK1	0.414419	0.975519	0.642143	0.834712
									G7PTZ4_492	KNS(1)IHELLFER	S	492	SSH2	0.114213	0.953279	0.85888	0.939172
									G7PU60_226	IPS(1)APVIPTHQASVTTERPK	S	226	OSBPL7	0.689895	0.980984	0.951258	0.981419
									G7PU89_345	LHSDSGISVDSQS(0.99)LHDQQSHTQTASGQALK	S	345	NGFR	0.11444	0.953279	0.435536	0.727299
									G7PU93_143	LS(1)PCLHR	S	143	FAM117A	0.303389	0.975519	0.243154	0.58279
									G7PSZ9_341	QQFTVSSGES(1)PPLSAGNIYQK	S	341	WDR81	0.802158	0.981749	0.0404213	0.326858
									G7PUB8_630	SAS(0.982)QSSLDKLDQELK	S	630	SPAG9	0.203912	0.975519	0.257546	0.598094
									G7PUB8_633	SAS(0.958)QSS(1)LDKLDQELK	S	633	SPAG9	0.509601	0.975519	0.314976	0.638211
									G7PUB9_116	VMLGET(1)NPADSKPGTIR	T	116	NME1	0.733081	0.981749	0.181911	0.523817
									G7PTR2_2168	SHVSSEPYEPIS(1)PPQVPVVHEK	S	2168	NCOR1	0.123381	0.953279	0.00168977	0.139587
									G7PUE2_104	RRS(0.885)ESSGSLPNTIDMR	S	104	AKAP1	0.330047	0.975519	0.66767	0.850753
									G7PUE2_106	SES(0.986)SGSLPNTIDMR	S	106	AKAP1	0.0150887	0.953279	0.39819	0.700299
									G7PUH3_398	GILRT(1)PDTIR	T	398	CLTC	0.987393	0.999337	0.535826	0.781762
									G7PUH8_871	IEVDEGFCS(0.959)PKPSEIK	S	871	MED13	0.455922	0.975519	0.191124	0.533385
									G7PUJ1_117	SSMS(0.847)GLHLVK	S	117	ACACA	0.890765	0.983225	0.0958887	0.429826
									G7PUJ4_1050	SLS(0.999)LGDKEISR	S	1050	SYNRG	0.104008	0.953279	0.865642	0.940787
									G7PUJ9_556	SVDFEMPPPS(1)PPLNLHELSGPAEGASLTPK	S	556	SRCIN1	0.81659	0.981749	0.86882	0.941895
									G7PUJ9_677	RGS(0.988)DELTVPR	S	677	SRCIN1	0.177622	0.965942	0.182	0.523817
									G7PUK1_221	RPES(0.972)PPSILTPPVVPTADK	S	221	G7PUK1	0.134621	0.953279	0.577351	0.802958
									G7PUK9_134	MGPSGGEGMEPERRDS(0.999)QESSSYR	S	134	LASP1	0.194575	0.975519	0.0862872	0.421285
									G7PUL5_417	VHAYFAPVT(0.999)PPPSVGGSR	T	417	FBXL20	0.890016	0.983225	0.0971284	0.429826
									G7PUL6_1051	SQT(0.994)PPGVATPPIPK	T	1051	MED1	0.24318	0.975519	0.283858	0.619618
									G7PUL6_1193	PSSLMNPSLSKPNIS(0.994)PSHSRPPGGSDK	S	1193	MED1	0.393564	0.975519	0.162279	0.502303
									G7PUL6_1224	AKS(1)PISSGSGGSHMSGTSSSSGMK	S	1224	MED1	0.875915	0.983225	0.062002	0.373574
									G7PUL7_1083	NSS(1)PAPPQPAPGK	S	1083	CDK12	0.489782	0.975519	0.0603878	0.372807
									G7PUL7_1244	RT(0.889)PTMPQEEAAACPPHILPPEK	T	1244	CDK12	0.386892	0.975519	0.153316	0.49083
									G7PUL7_423	GS(1)PVFLPR	S	423	CDK12	0.260837	0.975519	0.71587	0.877127
									G7PUL7_692	AIT(1)PPQQPYK	T	692	CDK12	0.211006	0.975519	0.0754344	0.405543
									G7PUL7_893	LYNSEESRPYT(1)NK	T	893	CDK12	0.780152	0.981749	0.590212	0.80959
									G7PUL9_86	IAESHLQSISNLNENQAS(1)EEEDELGELR	S	86	EGM_07846	0.76678	0.981749	0.662769	0.848238
									G7PUM6_411	TNHRLS(0.886)LPTPASGTSLSAAIHR	S	411	GRB7	0.285982	0.975519	0.114429	0.448504
									G7PUN7_155	MQRPS(0.997)LPDLSRPNTTSSTGMK	S	155	WIPF2	0.953739	0.991331	0.354249	0.671066
									G7PUN7_235	EGPPAPPPVKPPPS(1)PVNIR	S	235	WIPF2	0.231997	0.975519	0.320148	0.644032
									G7PUQ1_13	SLS(1)NSLQASVVSTVGTQR	S	13	KRT20	0.585447	0.975519	0.06239	0.373574
									G7PUS8_182	ALMGS(1)PQLVAAVVR	S	182	JUP	0.588771	0.975519	0.413185	0.710627
									G7PUS8_665	KRVS(1)VELTNSLFK	S	665	JUP	0.437775	0.975519	0.471236	0.748965
									G7PUT5_481	AKPAMPQDSVPS(1)PR	S	481	ACLY	0.703201	0.980984	0.38368	0.692104
									G7PUU7_708	YCRPESQEHPEADPGSAAPY(1)LK	Y	708	STAT3	0.877058	0.983225	0.0567674	0.360385
									G7PUU8_118	KVS(1)VNVK	S	118	PTRF	0.749395	0.981749	0.821369	0.926697
									G7PUU8_167	LPAKVS(0.996)ISK	S	167	PTRF	0.17965	0.965942	0.732813	0.886256
									G7PUV5_240	GQTPLTEGSEDLDGHS(1)DPEESFAR	S	240	FAM134C	0.604576	0.975519	0.385737	0.692104
									G7PV01_1129	KPS(0.999)VSEEVQATPNK	S	1129	GPATCH8	0.103979	0.953279	0.933105	0.971695
									G7PV01_763	GPKPEPPGSGS(0.958)PAPPR	S	763	GPATCH8	0.884388	0.983225	0.126749	0.456976
									G7PV15_56	APS(1)QHIFFVQHIEAVR	S	56	PLCD3	0.144096	0.958649	0.280349	0.617759
									G7PV29_249	LS(0.993)PGTDSSSNLGGVK	S	249	KANSL1	0.327094	0.975519	0.205291	0.54965
									G7PV50_754	AGSSAAGASGWTSAGSLNSVPTNSAQQGHNSPDS(0.983)PVASATK	S	754	DDX42	0.481904	0.975519	0.34664	0.665377
									G7PV70_175	LDT(1)FCGSPPYAAPELFQGK	T	175	MARK2	0.93211	0.988575	0.314215	0.638211
									G7PV70_410	VPAS(1)PLPGLER	S	410	MARK2	0.459422	0.975519	0.615958	0.821048
									G7PV70_7	GRNS(0.991)ATSADEQPHIGNYR	S	7	MARK2	0.955252	0.991437	0.291374	0.626048
									G7PV75_171	STLNPQWNES(0.974)FTFK	S	171	PRKCA	0.491878	0.975519	0.135093	0.467096
									G7PTY7_2007	SSS(0.999)PTSYWK	S	2007	MYO18A	0.359878	0.975519	0.0227057	0.275343
									G7PV98_205	MCDFGISGYLVDS(1)VAK	S	205	G7PV98	0.467242	0.975519	0.981229	0.990291
									G7PVD6_87	RNS(0.993)SEASSGDFLDLK	S	87	JPT1	0.348556	0.975519	0.556445	0.793527
									G7PVE2_172	KSNLDEEVNVIPPHT(1)PVR	T	172	RB1	0.160799	0.960936	0.19166	0.533861
									G7PVE2_411	EGPTDHFESACPLNLPLQNNHTAADMYLSPVRS(0.916)PK	S	411	RB1	0.31867	0.975519	0.347628	0.665377
									G7PVE2_48	TAVIPINGS(1)PR	S	48	RB1	0.000277546	0.310991	0.174232	0.514222
									G7PVE2_606	IPGGNIYIS(1)PLK	S	606	RB1	0.0527087	0.953279	0.589346	0.80959
									G7PVE5_203	MSS(1)PPSSPQK	S	203	FNDC3A	0.0802264	0.953279	0.179235	0.52007
									G7PVI5_405	SLTSS(0.978)LENIFSR	S	405	TBC1D4	0.845644	0.981749	0.423361	0.71658
									G7PVI5_423	LGS(0.999)VDSFER	S	423	TBC1D4	0.122802	0.953279	0.109931	0.440874
									G7PVI5_426	LGSVDS(1)FER	S	426	TBC1D4	0.472992	0.975519	0.574755	0.802958
									G7PVI5_589	TSSTCS(0.999)NESLSVGGTSVTPR	S	589	TBC1D4	0.316176	0.975519	0.299891	0.631092
									G7PVI7_87	FLEESVSMS(0.954)PEER	S	87	UCHL3	0.986462	0.999337	0.337838	0.656997
									G7PVI9_1420	SAS(0.984)VNKEPVSLPGIMR	S	1420	LMO7	0.930309	0.988544	0.0926994	0.428208
									G7PVI9_1513	TSTTGVATAQS(0.967)PTPR	S	1513	LMO7	0.663415	0.976026	0.673398	0.852411
									G7PUB2_926	QLSALS(1)SDGEGQGQPAPR	S	926	ABCC3	0.326525	0.975519	0.0104123	0.240977
									G7PVI9_793	ENSVTTEIQLPSQS(0.994)PVEEQRPTSLSSLR	S	793	LMO7	0.70727	0.980984	0.334663	0.654432
									G7PVI9_915	EVAATEEDATRQPS(0.996)PTSPFSSLSQDQAPTSK	S	915	LMO7	0.646993	0.97578	0.357609	0.67397
									G7PUD8_100	ASAPS(1)PGAQVACDHCLK	S	100	TRIM25	0.0588612	0.953279	0.0052967	0.208244
									G7PVJ3_2837	APS(1)PHVVQENLHSEVVEVCTSSTLK	S	2837	MYCBP2	0.19376	0.975519	0.235847	0.576665
									G7PVJ8_128	RLNHS(1)PPQSSSR	S	128	RBM26	0.468069	0.975519	0.332916	0.653865
									G7PVL2_621	DNEESEQLPVPGT(0.792)PTLR	T	621	ABCC4	0.875975	0.983225	0.944479	0.978791
									G7PV75_442	T(0.996)FCGTPDYIAPEIIAYQPYGK	T	442	PRKCA	0.178723	0.965942	0.0238626	0.275343
									G7PVM2_24	LGAPENSGIST(0.86)LER	T	24	FARP2	0.857864	0.981749	0.797943	0.921748
									G7PVM2_427	VSPGEPGSRPS(0.984)PAPR	S	427	FARP2	0.701896	0.980984	0.131568	0.463121
									G7PVM6_328	QVS(0.982)VSISSAVK	S	328	G7PVM6	0.504841	0.975519	0.681595	0.857157
									G7PVI9_1520	SHS(0.992)PSTSQSGSQLR	S	1520	LMO7	0.700997	0.980984	0.0100576	0.240977
									G7PVR1_467	MS(1)GFIYQGK	S	467	ARHGEF7	0.64616	0.97578	0.0786968	0.409187
									G7PVT2_108	ETDPVKS(0.999)PPLPEHQK	S	108	CHAMP1	0.235241	0.975519	0.626814	0.827261
									G7PVT2_283	KPS(0.979)PSGS(0.806)PEPWKPFPAVSPEPR	S	283	CHAMP1	0.854676	0.981749	0.685272	0.85936
									G7PVT2_287	KPS(0.979)PSGS(0.806)PEPWKPFPAVSPEPR	S	287	CHAMP1	0.560259	0.975519	0.439491	0.729015
									G7PVJ3_2706	SLS(1)PNHNTLQTLK	S	2706	MYCBP2	0.942609	0.989387	0.00487864	0.198351
									G7PVT2_406	TAPTLS(0.984)PEHWK	S	406	CHAMP1	0.853323	0.981749	0.192095	0.534099
									G7PVT2_417	AVPPVS(1)PELR	S	417	CHAMP1	0.686017	0.980984	0.508904	0.769437
									G7PVT2_428	KPGPPLS(1)PEIR	S	428	CHAMP1	0.644116	0.97578	0.26939	0.606737
									G7PVT2_460	KTS(0.999)PASLDFPESQK	S	460	CHAMP1	0.901697	0.983225	0.233117	0.575123
									G7PVT2_477	GGS(1)PDLWK	S	477	CHAMP1	0.803061	0.981749	0.713081	0.875626
									G7PVU2_305	QPGVDSLS(0.999)PVASLPK	S	305	ZMYM2	0.0822628	0.953279	0.408884	0.706347
									G7PVV4_1713	QLLGLQPINTVS(0.994)PLHR	S	1713	PARP4	0.145895	0.958649	0.945602	0.978791
									G7PVV4_1722	VLHYS(1)QG	S	1722	PARP4	0.434709	0.975519	0.242337	0.58279
									G7PVV7_561	ELLHSVHPES(1)PTLK	S	561	MTMR6	0.333146	0.975519	0.303348	0.63372
									G7PVW6_336	PRS(1)PNMQDLK	S	336	G7PVW6	0.101433	0.953279	0.0900795	0.428208
									G7PVY9_559	NVQQDNSEAGTQPQVQTDAQQTSQSPPS(0.983)PELTSEENKIPDADK	S	559	HSPH1	0.243796	0.975519	0.144877	0.478573
									G7PVY9_811	IES(1)PKLER	S	811	HSPH1	0.914805	0.98715	0.180065	0.521092
									G7PVZ7_1168	METVSNASSSSNPSS(0.921)PGR	S	1168	PDS5B	0.967269	0.994791	0.427118	0.719137
									G7PVZ7_1285	LKEDILENEDEQNS(1)PPKK	S	1285	PDS5B	0.48153	0.975519	0.869319	0.941895
									G7PVL2_643	TFSESSVWSQQSSRPS(0.967)LK	S	643	ABCC4	0.927003	0.988304	0.0123856	0.248435
									G7PW00_389	MHEFHS(1)QENLVVHIPK	S	389	STARD13	0.177591	0.965942	0.831095	0.92892
									G7PVQ6_1475	GDEGPVGHQGPIGQEGAPGRPGS(1)PGLPGMPGR	S	1475	COL4A2	0.900619	0.983225	0.0449658	0.341587
									G7PW04_32	VNGLPS(0.971)PTHSAHCSFYR	S	32	DCLK1	0.830193	0.981749	0.0526705	0.357731
									G7PVT2_309	RPAPAVS(0.991)PGSWK	S	309	CHAMP1	0.302773	0.975519	0.0320806	0.304236
									G7PW04_352	SSQHGGS(0.894)STSLASTK	S	352	DCLK1	0.883998	0.983225	0.680069	0.856199
									G7PW22_2492	LRYTGPEDPDYT(0.77)SLIK	T	2492	FREM2	0.369235	0.975519	0.240781	0.58279
									G7PW33_187	TKPPRPDS(0.914)PATTPNISVK	S	187	ELF1	0.193745	0.975519	0.137069	0.467096
									G7PW40_1241	SVS(0.993)PTFLNPSDENLK	S	1241	G7PW40	0.819211	0.981749	0.0628849	0.373807
									G7PW52_108	QDDS(1)PPRPIIGPALPPGFIK	S	108	GPALPP1	0.427834	0.975519	0.0975322	0.429826
									G7PVZ7_1360	AES(1)PESSAIESTQSTPQK	S	1360	PDS5B	0.677768	0.980984	0.0279626	0.29566
									G7PW60_207	SKLS(0.998)PS(0.914)PSLR	S	207	ZC3H13	0.432099	0.975519	0.734375	0.887188
									G7PW60_209	SKLS(0.998)PS(0.967)PSLR	S	209	ZC3H13	0.0513267	0.953279	0.30371	0.63372
									G7PW60_242	TSAVSS(0.997)PLLDQQR	S	242	ZC3H13	0.19925	0.975519	0.986093	0.991846
									G7PW60_263	KGPRT(1)PS(1)PPPPIPEDIALGK	T	263	ZC3H13	0.963297	0.99271	0.425087	0.717875
									G7PW60_265	KGPRT(1)PS(1)PPPPIPEDIALGK	S	265	ZC3H13	0.733824	0.981749	0.962924	0.985539
									G7PW60_364	TLT(1)PPLRR	T	364	ZC3H13	0.737112	0.981749	0.569012	0.800381
									G7PW60_77	RS(1)PERPTGDLR	S	77	ZC3H13	0.386479	0.975519	0.225396	0.569122
									G7PW60_877	SLS(0.999)PSHLTEDR	S	877	ZC3H13	0.657464	0.97578	0.121674	0.45361
									G7PW60_993	VNIETTSEDGQVFS(1)PKK	S	993	ZC3H13	0.157718	0.958649	0.359823	0.67648
									G7PW62_257	EGES(1)LEDLMK	S	257	LCP1	0.270914	0.975519	0.505699	0.766592
									G7PW00_589	WNS(0.999)FQLSHQPR	S	589	STARD13	0.0693103	0.953279	0.0232749	0.275343
									G7PW66_268	LS(1)PVKGEFHQEFQPEPSLLGDSTNSGEER	S	268	LRCH1	0.524168	0.975519	0.423727	0.716657
									G7PW66_434	ENSPAVS(0.913)PTTNSTAPFGLKPR	S	434	LRCH1	0.843467	0.981749	0.237504	0.579158
									G7PWE0_1188	VLHS(1)PPAVR	S	1188	MTCL1	0.333223	0.975519	0.865401	0.940787
									G7PWE1_32	FNS(0.998)ITSAYYR	S	32	RAB12	0.237425	0.975519	0.882913	0.949884
									G7PW04_337	SPS(1)PSPTS(0.901)PGSLR	S	337	DCLK1	0.796876	0.981749	0.0148956	0.259836
									G7PWE9_469	GISQTNLITTVT(0.997)PEKK	T	469	EPB41L3	0.310671	0.975519	0.23548	0.576665
									G7PWE9_962	TETISFGSVS(0.999)PGGVK	S	962	EPB41L3	0.976529	0.996792	0.402219	0.702551
									G7PWF6_106	LPAYLATS(1)PIPTEDQFFK	S	106	LPIN2	0.447813	0.975519	0.994296	0.995628
									G7PWH0_141	AS(1)GEMASAQYITAALR	S	141	USP14	0.74335	0.981749	0.514804	0.770949
									G7PWI9_498	LEAVTAHS(1)FEEEGEHLGSR	S	498	OSBPL1A	0.885514	0.983225	0.0558705	0.357731
									G7PW60_1033	GPRT(1)PPITTK	T	1033	ZC3H13	0.160018	0.958823	0.0386627	0.321052
									G7PWK7_673	GFT(1)PIPGTIEMLHPWNNEGAPPEDK	T	673	DSG2	0.666037	0.976026	0.645476	0.836618
									G7PW62_5	GS(0.857)VSDEEMMELR	S	5	LCP1	0.0523053	0.953279	0.0237753	0.275343
									G7PWM7_642	ELNSEVGS(1)ETESNVDSEFAR	S	642	DTNB	0.364505	0.975519	0.361866	0.678014
									G7PWQ4_66	RDS(0.918)SESQLASTESDKPTTGR	S	66	G7PWQ4	0.416303	0.975519	0.237427	0.579158
									G7PWR4_8	SSILPFT(1)PPVVK	T	8	SMAD2	0.854572	0.981749	0.990048	0.994932
									G7PWT0_333	LS(0.911)PTFPESIEHPLAR	S	333	MEX3C	0.503703	0.975519	0.600657	0.814385
									G7PWE9_460	GIS(0.992)QTNLITTVTPEK	S	460	EPB41L3	0.315247	0.975519	0.0174067	0.259836
									G7PWV0_443	SLS(0.844)SPTVTLSAPLEGAK	S	443	NEDD4L	0.556835	0.975519	0.819372	0.926697
									G7PWJ2_594	ALS(0.995)PLSPVAIEQTSLK	S	594	ZNF521	0.849587	0.981749	0.0170893	0.259836
									G7PWM7_459	S(1)APDISFTIDANK	S	459	DTNB	0.941332	0.989387	0.00413724	0.182549
									G7PWW7_180	AGS(0.997)ISTLDSLDFAR	S	180	RELCH	0.338793	0.975519	0.558174	0.793527
									G7PWW7_51	LGAGSGLDPGS(1)AGSLSPQDPVALGSSAR	S	51	RELCH	0.465497	0.975519	0.135081	0.467096
									G7PWX9_456	LSLS(1)PLR	S	456	MAP1S	0.116993	0.953279	0.787966	0.916811
									G7PWU3_935	ARGS(0.983)PPTSSNIVQGQIK	S	935	WDR7	0.502678	0.975519	0.00595826	0.208632
									G7PWX9_558	AVPMAPAPAS(1)PGSSNDSSAR	S	558	MAP1S	0.372498	0.975519	0.805503	0.92301
									G7PWY3_122	AHS(1)IQIMK	S	122	RPL18A	0.688069	0.980984	0.208805	0.554316
									G7PWY3_70	SSGEIVYCGQVFEKS(1)PLR	S	70	RPL18A	0.993923	0.999337	0.233562	0.575179
									G7PWZ0_760	GPS(0.994)PSLLNTISLDTMPK	S	760	G7PWZ0	0.893908	0.983225	0.509003	0.769437
									G7PX17_67	GLLASDLNTDGDMRVT(0.998)PEPGAGPAQGLLR	T	67	GATAD2A	0.445074	0.975519	0.793106	0.919478
									G7PX62_487	AFS(0.998)PFSGPK	S	487	PEPD	0.405448	0.975519	0.358186	0.67397
									G7PX66_143	SS(0.773)PQLDPLR	S	143	LSM14A	0.654235	0.97578	0.110961	0.442464
									G7PWV0_470	DTLS(0.998)NPQSPQPSPYNSPK	S	470	NEDD4L	0.0779553	0.953279	0.00957114	0.240977
									G7PWW7_143	QSGT(0.853)PPGMGAPGVPGAAGVGGAGGR	T	143	RELCH	0.914803	0.98715	0.0085028	0.235244
									G7PXA8_16	RAS(1)APLPGLSAPGR	S	16	HSPB6	0.599075	0.975519	0.966953	0.986276
									G7PXF8_85	QPS(1)PSHDGSLSPLQDR	S	85	G7PXF8	0.562353	0.975519	0.636851	0.832177
									G7PXF8_93	QPS(1)PSHDGSLS(0.995)PLQDR	S	93	G7PXF8	0.380639	0.975519	0.246418	0.589352
									G7PWX9_530	SAS(0.966)PHDVDLCLVSPCEFEHR	S	530	MAP1S	0.519496	0.975519	0.0153491	0.259836
									G7PXI6_242	S(0.999)LVGTPYWMAPELISR	S	242	PAK4	0.582249	0.975519	0.535639	0.781762
									G7PXJ3_271	AAFTTPDHAPLS(0.999)PQSSVASSGSEQTEEQGSSR	S	271	SAMD4B	0.628034	0.975519	0.319722	0.643753
									G7PXJ7_1224	ASS(0.787)PPPQPQPPPPPAR	S	1224	G7PXJ7	0.0518983	0.953279	0.296087	0.628344
									G7PXK7_121	RVS(0.971)ISEGDDKIEYR	S	121	FBL	0.683489	0.980984	0.104442	0.433589
									G7PXL4_451	YFDDEFTAQSITIT(0.999)PPDR	T	451	AKT2	0.512106	0.975519	0.626239	0.827261
									G7PXM1_144	NRHS(1)LVGPQQLGGR	S	144	SHKBP1	0.0895603	0.953279	0.754236	0.901463
									G7PX66_152	S(0.999)PTMEQAVQTASAHLPAPAPVGR	S	152	LSM14A	0.635988	0.975519	0.00675307	0.214879
									G7PXN2_194	GRS(1)PQPPAEEDEDDFDDTLVAIDTYNCDLHFK	S	194	HNRNPUL1	0.944376	0.989387	0.53899	0.785162
									G7PXN2_511	NYILDQTNVYGS(1)AQR	S	511	HNRNPUL1	0.650526	0.97578	0.0777674	0.407189
									G7PXN3_212	TPTHQPPKPGS(1)PGRPACPLSNLLLQSYEER	S	212	CCDC97	0.769737	0.981749	0.521653	0.774999
									G7PXQ9_165	TQS(1)LSALPK	S	165	CIC	0.916682	0.98715	0.0504332	0.357731
									G7PXQ9_488	KVFS(1)PVIR	S	488	CIC	0.0930484	0.953279	0.396407	0.697934
									G7PXR5_848	SVS(0.978)EAALAQPQGPLGTDSLK	S	848	LIPE	0.568782	0.975519	0.0679296	0.385628
									G7PXR5_944	RSS(0.964)QGATQMPLYSSPVVK	S	944	LIPE	0.694595	0.980984	0.491536	0.761442
									G7PXS6_453	TKPTQATGPSLPQKPPS(0.968)PEETK	S	453	XRCC1	0.121998	0.953279	0.156719	0.497462
									G7PXT1_341	GSYLTHEAS(1)GLDEQGEAR	S	341	CADM4	0.123907	0.953279	0.0841295	0.417139
									G7PXV2_251	EQTLQGAEEDEDLEGPPSYKPPT(0.991)PK	T	251	ECTIN2	0.0110358	0.953279	0.146516	0.47901
									G7PX66_176	S(1)PVSTRPLPSTSQK	S	176	LSM14A	0.545883	0.975519	0.0133651	0.255993
									G7PXH5_230	VGS(0.994)TGDIALHINPR	S	230	LGALS4	0.108309	0.953279	0.00978859	0.240977
									G7PXM2_222	KAEAAAAPTVAPGPAQPGHVS(0.866)PTPATTSPGEK	S	222	NUMBL	0.17911	0.965942	0.046421	0.349092
									G7PXX2_321	MKS(0.999)SSSVTTSETHPCTPSSSDDSDLQR	S	321	VASP	0.0908508	0.953279	0.995745	0.996634
									G7PXX7_268	HWVAPGGPYSAETPGVPS(1)PIAALK	S	268	IRF2BP1	0.736417	0.981749	0.647555	0.838343
									G7PXX7_283	NVAEALGHS(1)PKDPGGGGGPVRPGGAS(0.999)PAASSTAQPPTQHR	S	283	IRF2BP1	0.658094	0.97578	0.548384	0.789293
									G7PXV9_285	KIS(1)PPSYAR	S	285	CLASRP	0.931828	0.988575	0.00155668	0.139587
									G7PXV9_294	RDS(0.995)PTYDPYKR	S	294	CLASRP	0.213615	0.975519	0.0355477	0.313699
									G7PY40_224	GAPAGTS(0.977)PGVSQAPK	S	224	MISP	0.72757	0.981749	0.831019	0.92892
									G7PY40_377	AST(0.929)PDWVSEDPQPGLR	T	377	MISP	0.858761	0.981749	0.596012	0.811696
									G7PY40_394	ALS(0.999)SDSILGPAPDAR	S	394	MISP	0.30835	0.975519	0.560934	0.793591
									G7PY40_471	HLS(0.999)ESSGKPLSTK	S	471	MISP	0.811614	0.981749	0.391815	0.695216
									G7PY52_329	AQRLS(1)QETEALGR	S	329	NUCB1	0.0513535	0.953279	0.873354	0.942768
									G7PY56_645	PASVPPS(0.954)PSLSR	S	645	GYS1	0.168112	0.963701	0.0987794	0.429826
									G7PY99_516	S(1)WPLSISDSDSGLDTGPGTGDFK	S	516	HMHA1	0.743689	0.981749	0.16732	0.509164
									G7PY99_698	PTEATVSLS(0.861)SLVDYPHQAR	S	698	HMHA1	0.517394	0.975519	0.337388	0.656997
									G7PYA2_31	IDS(0.998)TEVIYQPR	S	31	STK11	0.452588	0.975519	0.737595	0.890077
									G7PYD5_77	EVPQDLRS(1)PAR	S	77	SGTA	0.287963	0.975519	0.0759467	0.405543
									G7PYL3_273	ELEAIFGRPVVDGEEGEPHSIS(1)PR	S	273	MAP2K2	0.0719433	0.953279	0.250826	0.591984
									G7PYL3_284	PRPPGRPIS(1)GHGMDSR	S	284	MAP2K2	0.636386	0.975519	0.270338	0.607041
									G7PYN7_283	LNIHQKT(0.974)HTGEK	T	283	G7PYN7	0.0263664	0.953279	0.259012	0.598887
									G7PXV9_427	LTRPAAS(0.971)PAVGEK	S	427	CLASRP	0.137092	0.953279	0.00114292	0.128064
									G7PYV2_217	TPS(0.993)FELPDASERPPTYCELVPR	S	217	SH2D3A	0.0345198	0.953279	0.992061	0.995615
									G7PZ01_66	EEHGGLIRS(1)PR	S	66	U2AF2	0.281395	0.975519	0.0953502	0.429826
									G7PXX7_300	DPGGGGGPVRPGGAS(1)PAASSTAQPPTQHR	S	300	IRF2BP1	0.820825	0.981749	0.000483822	0.108424
									G7PZ66_42	GIPLATGDTS(1)PEPELLPGAPLPPPK	S	42	EIF3G	0.452416	0.975519	0.738571	0.890338
									G7PZ67_151	VGMADANS(1)PPKPLSK	S	151	DNMT1	0.60925	0.975519	0.677786	0.85433
									G7PZ74_410	EALGLGPPAAQLT(1)PPPAPVGLR	T	410	RAVER1	0.715219	0.981749	0.586946	0.807456
									G7PZ82_651	RPRPES(1)PPAQEEEAPVSPHK	S	651	KRI1	0.435064	0.975519	0.429357	0.720763
									G7PZC7_360	S(1)GEGEVSGLMR	S	360	TRIM28	0.456337	0.975519	0.66084	0.846737
									G7PZC7_428	GAAAAATGQPGTAPAGT(0.977)PGAPPLAGMAIVK	T	428	TRIM28	0.717633	0.981749	0.526093	0.778548
									G7PZD4_479	DSSKGEDS(0.988)AEETEAKPAVVAPAPVVEAVSTPSAAFPSDATAENVK	S	479	ILF3	0.55293	0.975519	0.0747959	0.405543
									G7PZE1_1407	GRPPAEKLS(1)PNPPNLTK	S	1407	SMARCA4	0.374489	0.975519	0.224102	0.568115
									G7PY14_219	EGEDRDQPTT(0.965)PPKPLK	T	219	LIG1	0.116377	0.953279	0.00699451	0.214879
									G7PZE3_149	RLEDQAATPAGLGS(0.989)LT(0.972)PSAAGSTASLVGVGLPPPTPR	T	149	KANK2	0.081999	0.953279	0.17939	0.52007
									G7PZE3_19	AQVLHVPAPFPGTPGPAS(1)PPAFPAKDPDPPYSVETPYGYR	S	19	KANK2	0.306175	0.975519	0.857321	0.938696
									G7PZE3_323	QADPQPQAWPPPDS(1)PVR	S	323	KANK2	0.786556	0.981749	0.115478	0.448504
									G7PZE3_375	ALAMPGGPES(1)PPVFR	S	375	KANK2	0.846485	0.981749	0.448632	0.733323
									G7PZE3_428	SCDGTAGLPQVTAESSSS(0.866)PPGSK	S	428	KANK2	0.0638606	0.953279	0.174035	0.514222
									G7PYR1_22	TTITTTTTSSSGLGS(0.968)PTIVGSPR	S	22	MYADM	0.847536	0.981749	0.00383502	0.182549
									G7PZ33_334	TSS(0.93)EPEFNSLPR	S	334	PRAM1	0.0713337	0.953279	0.0224507	0.275343
									G7PZE3_72	LSS(0.999)LPR	S	72	KANK2	0.382552	0.975519	0.974913	0.988387
									G7PZE3_101	HSAYS(1)YCGR	S	101	KANK2	0.895884	0.983225	0.00133475	0.139587
									G7PZE4_1294	INS(0.992)LTFK	S	1294	DOCK6	0.897942	0.983225	0.0656125	0.379942
									G7PZE4_2017	LPQLLAPT(1)PPGLR	T	2017	DOCK6	0.51828	0.975519	0.641339	0.834635
									G7PZF6_15	GPAYGLS(1)AEVK	S	15	CNN1	0.66072	0.976026	0.258979	0.598887
									G7PZJ7_625	GDQCCYSHS(0.954)PPTPR	S	625	TRMT1	0.727965	0.981749	0.332793	0.653865
									G7PZJ8_145	VSSPSCDSQGLHAEEAPSSEPQS(1)PVAQTSGWPACSTPLPLVSR	S	145	NACC1	0.384672	0.975519	0.530938	0.77876
									G7PZE3_548	ERVPS(1)VAEAPQLRPAGTAVAK	S	548	KANK2	0.789303	0.981749	0.00161783	0.139587
									G7PZL2_319	FKGPGDTSNFDDYEEEEIRVS(1)INEK	S	319	PRKACA	0.200276	0.975519	0.110118	0.440874
									G7PZN4_38	S(1)ACPACLSDPSLGEHGFLNLQSSGLR	S	38	EPHX3	0.0745913	0.953279	0.707488	0.873408
									G7PZN6_76	ALS(1)HQEPMVSTQPAPR	S	76	FLJ00087	0.265339	0.975519	0.480642	0.752177
									G7PZQ5_218	TVFPGAVPVLPAS(1)PPPK	S	218	EPS15L1	0.138195	0.953279	0.41992	0.713937
									G7PZE3_588	ESQHIPTAEGASGS(0.985)NTEEEIR	S	588	KANK2	0.134314	0.953279	0.041511	0.329078
									G7PZE3_83	GPGSWWTS(0.998)TESLCSNASGDSR	S	83	KANK2	0.567577	0.975519	0.00705493	0.214879
									G7PZQ5_98	FHDTSS(0.832)PLMVTPPSAEAHWAVR	S	98	EPS15L1	0.792769	0.981749	0.869486	0.941895
									G7PZY3_557	LGVSVS(0.875)PSR	S	557	ZC3H18	0.990353	0.999337	0.59328	0.810267
									G7PZK6_143	PGHVS(1)PLQLTNIQVPQQALPTQR	S	143	RFX1	0.759759	0.981749	0.0273116	0.29566
									G7PZY5_179	KKPSEEEEATAAGGS(0.95)PGGPQANPIPVTDEVV	S	179	CYBA	0.241106	0.975519	0.0554194	0.357731
									G7Q002_166	AYGVPVKPMT(1)PK	T	166	CDK10	0.91329	0.98715	0.772594	0.910296
									G7PZQ5_244	STPSHGSVSSLNSTGSLS(1)PK	S	244	EPS15L1	0.738894	0.981749	0.0351739	0.312797
									G7Q013_499	RIDS(1)FVKR	S	499	G7Q013	0.478066	0.975519	0.114534	0.448504
									G7Q034_707	HEIVDT(1)PPGPEHLQDK	T	707	WDR24	0.0520118	0.953279	0.29115	0.626048
									G7Q058_260	TGSS(0.995)PTQGIVNK	S	260	MAPK8IP3	0.832606	0.981749	0.60232	0.814385
									G7Q078_1254	SLS(0.987)VPAASTAKPPPLPR	S	1254	TSC2	0.274829	0.975519	0.605703	0.814986
									G7Q078_1411	ADVGRLS(1)PEVK	S	1411	TSC2	0.233951	0.975519	0.32355	0.646235
									G7Q095_480	HPELTKPPPLTAAEPTTPLSHSASSDPADRLS(0.838)PFLAAR	S	480	TBC1D24	0.172697	0.965901	0.846253	0.934678
									G7Q0A5_1003	AQT(1)PPGPSLSR	T	1003	SRRM2	0.734649	0.981749	0.146845	0.47901
									G7Q0A5_1043	SST(0.972)PPGESYFGLSSLQLK	T	1043	SRRM2	0.976762	0.996792	0.362757	0.678014
									G7Q0A5_1103	SSS(0.904)PITELASR	S	1103	SRRM2	0.970687	0.996792	0.904585	0.960291
									G7Q0A5_1124	GELSAS(0.854)PTLK	S	1124	SRRM2	0.676701	0.980984	0.51562	0.770949
									G7Q0A5_1179	MALLPQEDATAS(0.995)PPR	S	1179	SRRM2	0.475336	0.975519	0.730385	0.884275
									G7Q0A5_1188	DKFS(0.999)PFPVQDRPESSLVFK	S	1188	SRRM2	0.182155	0.965942	0.719898	0.879801
									G7Q0A5_1320	ELSNS(0.999)PLR	S	1320	SRRM2	0.686069	0.980984	0.529084	0.778548
									G7PZY3_865	YEPSDKDRQS(0.943)PPPAK	S	865	ZC3H18	0.40829	0.975519	0.0380227	0.321052
									G7Q0A5_1413	AGMSSNQSVSS(0.791)PVLDAVPRT(0.991)PSR	T	1413	SRRM2	0.481738	0.975519	0.15389	0.491264
									G7Q0A5_1434	DGLPRT(0.979)PSRR	T	1434	SRRM2	0.432559	0.975519	0.774023	0.910598
									G7Q0A5_1472	DIPRT(0.999)PSR	T	1472	SRRM2	0.902055	0.983225	0.157282	0.497837
									G7Q0A5_1492	ALPQT(1)PRPR	T	1492	SRRM2	0.213411	0.975519	0.304756	0.63413
									G7Q0A5_1531	TVART(1)PLGQR	T	1531	SRRM2	0.732068	0.981749	0.510313	0.769437
									G7Q0A5_1541	SGS(0.948)SQELDVKPSASPQER	S	1541	SRRM2	0.315485	0.975519	0.93231	0.971683
									G7Q0A5_1552	SGSSQELDVKPSAS(0.994)PQER	S	1552	SRRM2	0.726545	0.981749	0.965267	0.985743
									G7Q0A5_2032	S(1)RT(1)PLLPR	S	2032	SRRM2	0.510891	0.975519	0.332692	0.653865
									G7Q0A5_2034	S(1)RT(1)PLLPR	T	2034	SRRM2	0.151381	0.958649	0.404744	0.703221
									G7Q0A5_2044	S(1)RS(1)PLAIR	S	2044	SRRM2	0.000863656	0.483864	0.23201	0.573879
									G7Q0A5_2046	S(1)RS(1)PLAIR	S	2046	SRRM2	0.0241351	0.953279	0.0626176	0.373574
									G7Q0A5_2067	S(0.948)LTRS(0.991)PPAIR	S	2067	SRRM2	0.629223	0.975519	0.145117	0.478573
									G7Q0A5_2071	SLT(0.792)RS(0.999)PPAIR	S	2071	SRRM2	0.84138	0.981749	0.164982	0.507453
									G7Q0A5_2123	PSMS(0.998)PTPLDR	S	2123	SRRM2	0.407931	0.975519	0.993969	0.995628
									G7Q0A5_2132	CRS(1)PGMLEPLGSSR	S	2132	SRRM2	0.357406	0.975519	0.0520045	0.357731
									G7Q0A5_2272	TPAAAAAMNLAS(1)PR	S	2272	SRRM2	0.371793	0.975519	0.918631	0.967541
									G7Q005_544	LS(1)PVSHGNTIALFFR	S	544	TCF25	0.229397	0.975519	0.0477001	0.35396
									G7Q0A5_2449	S(1)PVPSAFSDQSR	S	2449	SRRM2	0.34349	0.975519	0.0562385	0.359061
									G7Q0A5_2689	KPIDSLRDS(0.995)R	S	2689	SRRM2	0.789535	0.981749	0.416962	0.713089
									G7Q0A5_2695	SLSYS(0.999)PVER	S	2695	SRRM2	0.838935	0.981749	0.446646	0.732077
									G7Q0A5_2703	RRPS(1)PQPSPR	S	2703	SRRM2	0.89266	0.983225	0.691638	0.859899
									G7Q0A5_295	THTTALTGRS(0.999)PS(0.992)PASGR	S	295	SRRM2	0.118032	0.953279	0.228505	0.573036
									G7Q0A5_1404	AGMSSNQSVSS(0.999)PVLDAVPR	S	1404	SRRM2	0.309074	0.975519	0.0293802	0.297105
									G7Q0A5_323	RGEGDAPFSEPGTTNTQRPSS(0.885)PEPATK	S	323	SRRM2	0.85154	0.981749	0.747444	0.895733
									G7Q0A5_377	HGGS(1)PQPLATTPLSQEPVNPPSEAS(0.913)PTR	S	377	SRRM2	0.411163	0.975519	0.364887	0.678252
									G7Q0A5_398	HGGS(1)PQPLATTPLSQEPVNPPSEAS(0.913)PTR	S	398	SRRM2	0.229542	0.975519	0.687782	0.859721
									G7Q0A5_857	QGSITS(0.97)PQANEQSLT(0.998)PQR	S	857	SRRM2	0.443444	0.975519	0.169426	0.512101
									G7Q0A5_866	QGSITSPQANEQSLT(1)PQR	T	866	SRRM2	0.704475	0.980984	0.101552	0.431837
									G7Q0A5_2409	SRT(0.989)PPSAPSQSR	T	2409	SRRM2	0.173473	0.965901	0.0220219	0.275343
									G7Q0B4_36	RDS(1)FLGGGPGPEEPEDLALQLQQK	S	36	CCDC64B	0.421168	0.975519	0.769262	0.908809
									G7Q0F5_1636	S(1)IVVIHPDTGR	S	1636	PPL	0.971197	0.996792	0.131641	0.463121
									G7Q0A5_297	THTTALTGRS(0.995)PS(0.999)PASGR	S	297	SRRM2	0.455419	0.975519	0.0320614	0.304236
									G7Q0G8_32	ERS(1)PS(1)PLRGNVVPSPLPTR	S	32	CARHSP1	0.0444717	0.953279	0.0522994	0.357731
									G7Q0G8_41	GNVVPS(0.997)PLPTR	S	41	CARHSP1	0.679495	0.980984	0.447544	0.732077
									G7Q0G8_52	TFS(0.982)ATVR	S	52	CARHSP1	0.397776	0.975519	0.615	0.821048
									G7Q0J7_1093	SKS(0.821)PVGNPQLIQFSR	S	1093	KIAA0430	0.0336351	0.953279	0.386412	0.692126
									G7Q0J9_1040	NKHES(1)MISELEVR	S	1040	MYH11	0.0699183	0.953279	0.965509	0.985743
									G7Q0J9_1776	ATQQAEQLS(1)NELATER	S	1776	MYH11	0.779571	0.981749	0.0503542	0.357731
									G7Q0J9_23	NFINS(1)PVAQADWAAK	S	23	MYH11	0.417387	0.975519	0.217005	0.563419
									G7Q0J9_644	MTESS(0.996)LPSASK	S	644	MYH11	0.492969	0.975519	0.959375	0.984194
									G7Q0J9_693	S(1)GKLDAFLVLEQLR	S	693	MYH11	0.9211	0.987176	0.30836	0.635727
									G7Q0J9_8	GQLS(1)DDEKFLFVDK	S	8	MYH11	0.391025	0.975519	0.176831	0.51666
									G7Q0P5_500	AS(1)AVALEVQR	S	500	EEF2K	0.335636	0.975519	0.939145	0.976171
									G7Q0R2_586	HPPVLT(1)PPDQEVIR	T	586	PRKCA	0.174821	0.965942	0.0832375	0.417139
									G7Q0A5_876	SCFESS(0.919)PDPELK	S	876	SRRM2	0.283995	0.975519	0.0447254	0.341587
									G7Q0G8_30	ERS(1)PS(1)PLRGNVVPSPLPTR	S	30	CARHSP1	0.133828	0.953279	0.0320331	0.304236
									G7Q0R7_108	AESSSGGGTVPSSAGILEQGPSPGDGS(0.986)PPKPK	S	108	ARHGAP17	0.150835	0.958649	0.0733606	0.405543
									G7Q0R2_605	NIDQSEFEGFS(1)FVNSEFLKPEVK	S	605	PRKCA	0.355219	0.975519	0.033535	0.307235
									G7Q0S9_1838	AEDGAEAQAPSS(0.995)PPALEDTAAAGAAR	S	1838	GTF3C1	0.658308	0.97578	0.342264	0.659514
									G7Q0T4_196	EYVNVS(1)QELHPGAAK	S	196	LAT	0.595488	0.975519	0.209566	0.555127
									G7Q0T6_81	TEILDLDNSPLSPPS(1)PR	S	81	G7Q0T6	0.897649	0.983225	0.840847	0.932677
									G7Q0U2_14	GPPQS(1)PVFEGVYNNSR	S	14	ATXN2L	0.951571	0.990925	0.197373	0.538748
									G7Q0R4_1160	LEVTEIVKPS(1)PK	S	1160	RBBP6	0.333646	0.975519	0.00178167	0.139587
									G7Q0V3_445	S(1)LQPLAPR	S	445	MVP	0.256117	0.975519	0.778336	0.911801
									G7Q0R7_209	SPS(0.985)PPTQHTGQPPGQPSAPSQLSAPR	S	209	ARHGAP17	0.72404	0.981749	0.0288316	0.296974
									G7Q0W4_151	IADPEHDHTGFLT(1)EY(0.999)VATR	Y	151	MAPK3	0.668486	0.977219	0.786781	0.916811
									G7Q0U2_462	LQPSSS(0.881)PENSLDPFPPR	S	462	ATXN2L	0.516732	0.975519	0.0239674	0.275343
									G7Q0V3_873	EGMS(1)PQPAQAPQAPGDNHVVPVLR	S	873	MVP	0.285987	0.975519	0.00207214	0.139587
									G7Q0X3_569	RAS(0.999)AGPAPGPVVTAEGLHPSLPSPTGNSIPLGSSK	S	569	TBC1D10B	0.96204	0.992146	0.229394	0.573036
									G7Q0X5_253	RYS(1)WGTVEVENPHHCDFLNLR	S	253	SEPTIN1	0.192042	0.975519	0.701857	0.869945
									G7Q0X9_94	YEPQS(1)PGYEPR	S	94	ZNF768	0.75047	0.981749	0.713163	0.875626
									G7Q0Y3_1860	SDPPS(0.978)PPSTATSFGGPRPR	S	1860	SRCAP	0.447032	0.975519	0.0501257	0.357731
									G7Q0X1_378	QGS(1)LAMEELK	S	378	SPN	0.420467	0.975519	0.0296798	0.297105
									G7Q0X3_560	AAGGAPS(1)PPPPVR	S	560	TBC1D10B	0.423838	0.975519	0.0358405	0.314975
									G7Q107_120	KRPS(1)LPSS(0.996)PSPGLPK	S	120	TGFB1I1	0.335893	0.975519	0.175799	0.514987
									G7Q107_124	KRPS(1)LPSS(0.996)PSPGLPK	S	124	TGFB1I1	0.354037	0.975519	0.473447	0.750386
									G7Q107_126	KRPS(0.981)LPSSPS(0.996)PGLPK	S	126	TGFB1I1	0.483616	0.975519	0.827895	0.92892
									G7Q107_16	ERPAEPLT(1)PPPSYGHQPQTGSGESSGASGDKDHLYSTVCK	T	16	TGFB1I1	0.408301	0.975519	0.601992	0.814385
									G7Q107_175	VQNHLPASGPTQPPVASSTNEGS(0.821)PSPPEPTGK	S	175	TGFB1I1	0.849856	0.981749	0.183316	0.523994
									G7Q0Y3_3015	NPPS(0.948)PRPSQLPVLDR	S	3015	SRCAP	0.325022	0.975519	0.0362245	0.317106
									G7Q107_186	GS(1)LDTMLGLLQSDLSR	S	186	TGFB1I1	0.941266	0.989387	0.491859	0.761442
									G7Q107_386	RGS(1)LCATCGLPVTGR	S	386	TGFB1I1	0.424754	0.975519	0.172055	0.51366
									G7Q107_401	CVS(1)ALGR	S	401	TGFB1I1	0.107958	0.953279	0.241884	0.58279
									G7Q107_51	S(1)PKPAAPAAPPFSSSSGVLGTGLCELDR	S	51	TGFB1I1	0.373838	0.975519	0.464576	0.744185
									G7Q0Z6_117	AIEPQKEEADENYNS(1)INTR	S	117	STX4	0.608243	0.975519	0.0198622	0.261534
									G7Q144_639	ADEICIAGS(0.98)PLTPR	S	639	RBL2	0.910091	0.986754	0.14594	0.478853
									G7Q107_177	VQNHLPASGPTQPPVASSTNEGSPS(0.999)PPEPTGK	S	177	TGFB1I1	0.5088	0.975519	0.0181658	0.261534
									G7Q1B6_158	DFQDYMEPEEGCQGS(1)PQR	S	158	DYNC1LI2	0.0199669	0.953279	0.106058	0.435305
									G7Q1F1_486	HTEVLPAEEENDS(1)LGADGTHGAGAMESAAGVLIK	S	486	EDC4	0.739112	0.981749	0.072002	0.401384
									G7Q1F1_780	GFGSSAPEGLEPDSMASAASALHLLS(1)PR	S	780	EDC4	0.862947	0.981749	0.682589	0.857445
									G7Q1F5_230	TLSS(0.777)PTEPVKR	S	230	PSMB10	0.807706	0.981749	0.452822	0.734299
									G7Q1G8_291	GQTPNHNQQDGDSGS(0.913)LGSPSASR	S	291	SMPD3	0.979445	0.996792	0.463035	0.743844
									G7Q144_413	ENS(0.999)PCVTPVSTATHSLSR	S	413	RBL2	0.37004	0.975519	0.00179624	0.139587
									G7Q1J7_361	KEEPS(0.998)PLNLSHHPPDHQGEGR	S	361	ATXN1L	0.106604	0.953279	0.710835	0.875135
									G7Q1J7_456	ATFPDKEPT(0.999)PPPITSSHLPSHFMK	T	456	ATXN1L	0.755294	0.981749	0.470549	0.748403
									G7Q1N2_588	PLPS(1)PPK	S	588	BCAR1	0.346847	0.975519	0.139139	0.468076
									G7Q179_183	KSS(0.959)PSVKPAVDPAAAK	S	183	CIAPIN1	0.300612	0.975519	0.00621177	0.212319
									G7Q1S9_502	NRPPS(1)PLPLISK	S	502	MAP7D3	0.12015	0.953279	0.204227	0.548111
									G7Q1T5_640	KPS(1)EEEYVIR	S	640	ARHGEF6	0.0582963	0.953279	0.474966	0.750572
									G7Q1T5_684	KDS(1)IPQVLLPEEEKLIIEETR	S	684	ARHGEF6	0.695224	0.980984	0.380901	0.690614
									G7Q207_1390	AVTTVTQSTPVPGPSVPPPEELQVS(0.95)PGPR	S	1390	HCFC1	0.168286	0.963701	0.165075	0.507453
									G7Q207_549	S(1)PISVPGGSALISNLGK	S	549	HCFC1	0.360215	0.975519	0.757686	0.903963
									G7Q216_1049	AFGPGLQGGSAGS(0.993)PAR	S	1049	FLNA	0.690668	0.980984	0.841948	0.932677
									G7Q216_1424	CSGPGLS(1)PGMVR	S	1424	FLNA	0.0417454	0.953279	0.713473	0.875626
									G7Q216_1595	YGGDEIPFS(0.999)PYR	S	1595	FLNA	0.636509	0.975519	0.167514	0.509164
									G7Q216_1699	FGGEHVPNS(1)PFQVTALAGDQPSVQPPLR	S	1699	FLNA	0.900888	0.983225	0.474622	0.750572
									G7Q216_1998	NGQHVASS(0.842)PIPVVISQSEIGDASR	S	1998	FLNA	0.725327	0.981749	0.261006	0.600527
									G7Q216_2018	VRVS(1)GQGLHEGHTFEPAEFIIDTR	S	2018	FLNA	0.8363	0.981749	0.492231	0.761442
									G7Q216_2093	FADQHVPGS(1)PFSVK	S	2093	FLNA	0.419974	0.975519	0.385253	0.692104
									G7Q216_2096	FADQHVPGSPFS(0.968)VK	S	2096	FLNA	0.850858	0.981749	0.834626	0.930946
									G7Q216_2100	FADQHVPGSPFSVKVT(0.999)GEGR	T	2100	FLNA	0.227954	0.975519	0.369317	0.679568
									G7Q216_2117	APS(1)VANVGSHCDLSLK	S	2117	FLNA	0.889797	0.983225	0.829143	0.92892
									G7Q216_2123	APS(1)VANVGS(0.996)HCDLSLK	S	2123	FLNA	0.35469	0.975519	0.451893	0.734299
									G7Q216_2145	IPEISIQDMTAQVTS(1)PSGK	S	2145	FLNA	0.55038	0.975519	0.708317	0.873408
									G7Q216_2150	S(1)HEAEIVEGENHTYCIR	S	2150	FLNA	0.273667	0.975519	0.655818	0.845134
									G7Q216_2178	FVPAEMGTHTVS(0.956)VK	S	2178	FLNA	0.0502246	0.953279	0.601216	0.814385
									G7Q216_2292	FNEEHIPDSPFVVPVAS(0.986)PSGDAR	S	2292	FLNA	0.304343	0.975519	0.370139	0.679903
									G7Q216_2301	RLT(1)VSSLQESGLK	T	2301	FLNA	0.513606	0.975519	0.365911	0.678252
									G7Q216_2335	VHS(1)PSGALEECYVTEIDQDK	S	2335	FLNA	0.567754	0.975519	0.62565	0.827187
									G7Q216_2379	FNGTHIPGS(1)PFK	S	2379	FLNA	0.173698	0.965901	0.806759	0.92301
									G7Q216_2453	VTYT(1)PMAPGSYLISIK	T	2453	FLNA	0.716869	0.981749	0.218827	0.563669
									G7Q216_2459	VTYTPMAPGS(0.887)YLISIK	S	2459	FLNA	0.997308	0.99954	0.975596	0.988387
									G7Q216_2491	LVSNHS(0.785)LHETSSVFVDSLTK	S	2491	FLNA	0.649143	0.97578	0.0883085	0.426123
									G7Q216_2542	SS(0.972)FTVDCSK	S	2542	FLNA	0.276347	0.975519	0.919617	0.967541
									G7Q216_2564	T(1)PCEEILVK	T	2564	FLNA	0.657822	0.97578	0.102255	0.433589
									G7Q216_275	S(1)AGQGEVLVYVEDPAGHQEEAK	S	275	FLNA	0.51421	0.975519	0.323988	0.646533
									G7Q216_308	TFS(0.94)VWYVPEVTGTHK	S	308	FLNA	0.609727	0.975519	0.960478	0.984194
									G7Q216_359	VTAQGPGLEPS(1)GNIANK	S	359	FLNA	0.657029	0.97578	0.297788	0.629747
									G7Q216_810	GAGS(0.981)YTIMVLFADQATPTSPIR	S	810	FLNA	0.0651088	0.953279	0.853534	0.938092
									G7Q216_825	GAGSYTIMVLFADQATPTS(0.988)PIR	S	825	FLNA	0.836239	0.981749	0.384132	0.692104
									G7Q216_931	SPFSVAVS(0.948)PSLDLSK	S	931	FLNA	0.466322	0.975519	0.960095	0.984194
									G7Q2A9_248	EQDLPLTEAVRPKT(1)PPVVIK	T	248	SYAP1	0.540308	0.975519	0.768403	0.908809
									G7Q1I2_255	DLVLPTQASPAS(0.874)PALK	S	255	TERF2	0.361135	0.975519	0.0175238	0.259836
									G7Q2B7_729	S(1)LNLVDSPQPLLEK	S	729	PHKA2	0.902058	0.983225	0.42937	0.720763
									G7Q2C1_510	RPPSQSLTSSSLSSPDIFDSPS(0.991)PEEDKEEHISLAHR	S	510	SH3KBP1	0.0846101	0.953279	0.705369	0.873333
									G7Q2C1_586	ANS(1)PSLFGTEGKPK	S	586	SH3KBP1	0.156664	0.958649	0.831835	0.929283
									G7Q2C1_78	APEKPLHEVPS(1)GNSLLSSETILR	S	78	SH3KBP1	0.0241193	0.953279	0.927792	0.970915
									G7Q2C5_206	AYS(1)FCGTVEYMAPEVVNR	S	206	RPS6KA3	0.733731	0.981749	0.53566	0.781762
									G7Q1P4_61	DKDQPPSPS(0.989)PPPQSEAPSSTSR	S	61	MON1B	0.606253	0.975519	0.0285292	0.296974
									G7Q2B7_1044	SSTPSS(0.915)PTGTSSSDSGGHHIGWGER	S	1044	PHKA2	0.533215	0.975519	0.0317457	0.304236
									G7Q2C5_394	NS(1)IQFTDGYEVK	S	394	RPS6KA3	0.669644	0.97732	0.576648	0.802958
									G7Q2J5_383	VLGS(1)QEALHPVHYEEK	S	383	MAOB	0.514415	0.975519	0.57764	0.802958
									G7Q2K9_723	LASDDRPS(0.988)PPR	S	723	RBM10	0.736373	0.981749	0.333257	0.653865
									G7Q2C5_344	T(1)PKDS(1)PGIPPSANAHQLFR	T	344	RPS6KA3	0.187328	0.975519	0.0429799	0.336776
									G7Q2C5_348	TPKDS(1)PGIPPSANAHQLFR	S	348	RPS6KA3	0.233408	0.975519	0.0351719	0.312797
									G7Q2L0_835	ATLPS(0.998)PDKLPGFK	S	835	UBA1	0.20757	0.975519	0.151697	0.487037
									G7Q2L1_142	LTLNS(1)PIFDKPLSR	S	142	CDK16	0.943782	0.989387	0.407573	0.706347
									G7Q2L1_157	RVS(0.992)LSEIGFGK	S	157	CDK16	0.157966	0.958649	0.65915	0.846084
									G7Q2L4_260	GS(0.973)PSPASVSSGR	S	260	ARAF	0.488282	0.975519	0.915238	0.964746
									G7Q2M8_508	QAS(1)LDGLQQLR	S	508	TBC1D25	0.747788	0.981749	0.0742667	0.405543
									G7Q2K9_89	HRHS(0.998)PTGPPGFPR	S	89	RBM10	0.22843	0.975519	0.0247677	0.276142
									G7Q2P7_82	RQS(0.992)PARPPGPSTDTEALADGVLSQAVK	S	82	GPKOW	0.237897	0.975519	0.864529	0.940764
									G7Q2L0_13	RVS(0.999)GPDPKPGSNCSPAQSVLSEVPSVPTNGMAK	S	13	UBA1	0.337482	0.975519	0.0305857	0.303286
									G7Q2T3_3759	LGSSGLGS(1)ASSIQAAVR	S	3759	HUWE1	0.226378	0.975519	0.0877901	0.425839
									G7Q2T3_3818	REESPMDVDQPS(0.997)PSAQDTQSIASDGTPQGEK	S	3818	HUWE1	0.643811	0.97578	0.117345	0.45184
									G7Q2T3_3921	ESQLAHIKDEPPPLS(1)PAPLTPATPSSLDPFFSR	S	3921	HUWE1	0.548679	0.975519	0.160924	0.502271
									G7Q2W9_70	KES(1)PLLFK	S	70	MSN	0.975014	0.996792	0.775021	0.910854
									G7Q2Z3_73	RYS(1)DFEWLK	S	73	SNX12	0.942007	0.989387	0.0760682	0.405543
									G7Q2Z7_657	GDLAFGAPGPRPPS(1)PFDDPADDPEHK	S	657	MED12	0.886363	0.983225	0.4703	0.748403
									G7Q2Z9_466	TGS(0.986)PGPELLFHEGQQK	S	466	ZMYM3	0.908492	0.986401	0.476637	0.750572
									G7Q307_210	SVS(0.846)LVKDEPGLLPEGGSALPK	S	210	G7Q307	0.473915	0.975519	0.80036	0.922384
									G7Q307_668	LPLS(1)PIITLEEDAK	S	668	G7Q307	0.919136	0.98715	0.275904	0.61328
									G7Q338_313	KHS(1)LSSVTYVPR	S	313	CYSLTR1	0.0044916	0.863168	0.993762	0.995628
									G7Q344_303	CLQPS(1)EVS(1)S(1)KEVNIR	S	303	G7Q344	0.881455	0.983225	0.482229	0.754135
									G7Q344_306	CLQPS(1)EVS(1)S(1)KEVNIR	S	306	G7Q344	0.158733	0.958649	0.675911	0.853843
									G7Q344_307	CLQPS(1)EVS(1)S(1)KEVNIR	S	307	G7Q344	0.225066	0.975519	0.704952	0.873298
									G7Q361_123	ISTCGPSTLHITQNTEQELHS(0.78)PTVK	S	123	POF1B	0.69843	0.980984	0.820408	0.926697
									G7Q2N0_70	YGPLS(0.999)EPGSAR	S	70	WDR13	0.230523	0.975519	0.0102485	0.240977
									G7Q395_104	HTGPNS(1)PDTANDGFVR	S	104	HNRNPH2	0.336421	0.975519	0.0761208	0.405543
									G7Q3E9_42	GNSGENNNPGS(0.999)PTVSNFR	S	42	TSC22D3	0.473321	0.975519	0.568183	0.79981
									G7Q3J0_218	HLT(1)PEPDIVASTK	T	218	WDR44	0.375111	0.975519	0.40488	0.703221
									G7Q3J0_261	RKS(1)ELEFETLK	S	261	WDR44	0.652694	0.97578	0.499724	0.763971
									G7Q3J0_562	VS(0.996)PSPSQESLSSSK	S	562	WDR44	0.843492	0.981749	0.80248	0.922384
									G7Q3J1_410	EMLWGSSTQLASDGS(0.857)PK	S	410	DOCK11	0.129998	0.953279	0.197936	0.53909
									G7Q3K6_413	TAAELLQSQGSQAGGS(0.954)QTLKR	S	413	SEPTIN6	0.864492	0.981749	0.449525	0.73371
									G7Q3L1_149	IGELGAPEVWGLS(1)PK	S	149	NKAP	0.0890671	0.953279	0.365226	0.678252
									G7Q3M2_1393	TPVSGSLKS(0.996)PVPR	S	1393	THOC2	0.029422	0.953279	0.094972	0.429826
									G7Q3M2_1417	KIDTHPS(0.974)PSHSSTVK	S	1417	THOC2	0.411008	0.975519	0.0925446	0.428208
									G7Q3N7_187	STS(0.964)PVTDPSIPIR	S	187	ELF4	0.525081	0.975519	0.830633	0.92892
									G7Q3Q6_266	RSS(0.941)TSPDGIQGR	S	266	UBE2J1	0.950453	0.990925	0.0555075	0.357731
									G8F281_453	SSS(0.973)ESYTQSFQSR	S	453	PI4K2A	0.444582	0.975519	0.94534	0.978791
									G8F2B6_1323	LHLS(1)PPLGR	S	1323	G8F2B6	0.4427	0.975519	0.905016	0.960294
									G8F2B6_16	KLS(1)NPDIFSSTGK	S	16	G8F2B6	0.0295159	0.953279	0.127584	0.457466
									G8F2C7_1056	HGLQLGAQS(1)PGR	S	1056	ZNF687	0.844969	0.981749	0.395696	0.697934
									G8F2C7_518	NLLPAYRPNLS(0.951)PPAEAGLALPPTGYR	S	518	ZNF687	0.765932	0.981749	0.530449	0.77876
									G8F2C8_286	SKS(0.999)DATASISLSSNLK	S	286	PI4KB	0.756236	0.981749	0.126876	0.456976
									G8F2C8_437	S(1)VENLPECGITHEQR	S	437	PI4KB	0.307724	0.975519	0.121476	0.45361
									G8F2C8_520	RLS(1)EQLAHTPTAFK	S	520	PI4KB	0.460142	0.975519	0.31895	0.643753
									G8F2D1_1337	SFLVASVLPGPDGNINS(0.848)PTR	S	1337	POGZ	0.540657	0.975519	0.514312	0.770949
									G7Q380_544	QVPVMQGTGMQGASIQGGSQPGGFS(0.999)PGQNQVTPQDHEK	S	544	CSTF2	0.715343	0.981749	0.0104003	0.240977
									G8F2D1_425	SLDSEPSVPSAAKPPS(1)PEK	S	425	POGZ	0.077487	0.953279	0.0127811	0.248497
									G8F2D2_165	VAS(0.999)PGSTIDTAPLSSVDSLINK	S	165	CGN	0.849972	0.981749	0.33983	0.656997
									G8F2D2_338	RKVS(1)LVLEK	S	338	CGN	0.236388	0.975519	0.209012	0.554316
									G8F2H2_1376	VSS(0.994)PAPMEGGEEEEELLGPK	S	1376	ARID1A	0.793524	0.981749	0.571803	0.800381
									G8F2D1_445	TAPVASTPSSTPIPALS(0.879)PPTKVPEPNENVGDAVQTK	S	445	POGZ	0.483023	0.975519	0.0258486	0.284759
									G8F2H3_372	TPNDS(1)PGIPPSAGAHQLFR	S	372	RPS6KA1	0.889081	0.983225	0.190276	0.53329
									G8F2H2_317	GPS(0.997)PSPVGSPASVAQSR	S	317	ARID1A	0.344022	0.975519	0.000348752	0.0976942
									G8F2J6_567	QGGSQPSSFS(0.999)PGQSQVTPQDQEK	S	567	CSTF2	0.548027	0.975519	0.862881	0.940387
									G8F2P4_207	DFQEYVEPGEDFPAS(1)PQR	S	207	DYNC1LI1	0.260794	0.975519	0.687938	0.859721
									G8F2R7_119	PSS(1)PGGLPEEDSVLFNK	S	119	RABGAP1L	0.560989	0.975519	0.339347	0.656997
									G8F2X7_555	RLS(1)LLFLGSDLITGPTPTK	S	555	RGL1	0.878899	0.983225	0.632649	0.830432
									G8F2Y2_474	VGGVS(0.999)PEERPAPEVSTPFPPLPPEPGGGGEEK	S	474	SSH3	0.631168	0.975519	0.883815	0.949942
									G8F2Y3_633	NKPRS(1)PVVELSK	S	633	GRK2	0.491559	0.975519	0.925955	0.970915
									G8F2Y4_558	LTPVRPAAAS(0.995)PIVSGAR	S	558	KDM2A	0.366082	0.975519	0.274102	0.611401
									G8F2I2_1764	SPS(0.975)AEFSPAAPPGISGVHSPSLR	S	1764	ZFYVE26	0.172074	0.965901	0.0198443	0.261534
									G8F327_304	LHSS(0.872)NPNLSTLDFGEEK	S	304	OSBPL3	0.465378	0.975519	0.272511	0.609478
									G8F327_437	ALVHQLS(0.992)NESR	S	437	OSBPL3	0.718315	0.981749	0.0771195	0.405692
									G8F383_305	S(0.94)PSLSLAPLSPR	S	305	CNKSR1	0.0208952	0.953279	0.75045	0.898375
									G8F388_61	KVVVS(0.994)PTK	S	61	NCL	0.938025	0.989387	0.912446	0.963297
									G8F396_365	TVS(1)QESLTPGK	S	365	NEXN	0.618524	0.975519	0.157626	0.498222
									G8F3A7_232	RPSS(0.975)PEDPERDEEVLNHVLR	S	232	EPS8L3	0.0814311	0.953279	0.221665	0.567659
									G8F3C4_912	VLLLEANRHS(1)PGPER	S	912	CLIP2	0.467171	0.975519	0.0808075	0.414878
									G8F316_181	AAPAT(1)PPPPVK	T	181	NCKIPSD	0.608672	0.975519	4.8024e-05	0.0310623
									G8F3N3_102	FHDTSS(0.981)PLLISGTSAAELPWAVK	S	102	EPS15	0.24682	0.975519	0.340332	0.656997
									G8F3N3_771	VGT(0.998)PTRPCPPPPGK	T	771	EPS15	0.896092	0.983225	0.0758747	0.405543
									G8F3N3_790	LDS(1)PDPFK	S	790	EPS15	0.426576	0.975519	0.672726	0.852221
									G8F3N5_320	LIDSSGSASVLTHSSS(0.994)GNSLK	S	320	OSBPL9	0.908332	0.986401	0.602521	0.814385
									G8F3D9_96	GLDCSDWKPEAGLS(1)PPR	S	96	TCEA3	0.535181	0.975519	0.000305965	0.0976942
									G8F3P5_71	VEPSPGS(0.997)PKPAGR	S	71	RPUSD2	0.1034	0.953279	0.055194	0.357731
									G8F3Q8_929	SRS(0.847)SDIVSSVR	S	929	GAPVD1	0.858233	0.981749	0.869642	0.941895
									G8F3R6_141	SFS(1)MQDLTTIR	S	141	REEP1	0.361793	0.975519	0.118412	0.452347
									G8F3T7_515	RPEGPGAQAPSS(1)PR	S	515	TXLNA	0.829411	0.981749	0.232863	0.575123
									G8F3V8_51	SLS(0.961)EQPVVDTATATEQAK	S	51	NELFE	0.343568	0.975519	0.170015	0.512101
									G8F3Y8_556	SLDGAAAVDSADRS(0.849)PRPTSAPAIAQGQVAEGGVLDASAK	S	556	EPB41	0.73832	0.981749	0.0981129	0.429826
									G8F406_134	GGGGYTCQS(0.994)GSGWDEFTK	S	134	DSP	0.672139	0.977459	0.545364	0.788616
									G8F406_2167	SMS(0.986)FQGIR	S	2167	DSP	0.921758	0.987409	0.588681	0.809345
									G8F413_1175	EQTLS(1)PTITSGLHSIAR	S	1175	SEC31A	0.808579	0.981749	0.658411	0.846084
									G8F413_527	DSDQVAQS(1)DGEESPAAEEQLLGEHIKEEK	S	527	SEC31A	0.548667	0.975519	0.378726	0.69002
									G8F3N6_94	RGS(0.998)LSNAGDPEIVK	S	94	NRDC	0.540827	0.975519	0.00967824	0.240977
									G8F484_1134	MAPPVDDLS(1)PK	S	1134	PHF3	0.269204	0.975519	0.0618367	0.373574
									G8F4D9_531	RS(1)PQIPDEKDLMTQLR	S	531	LRCH4	0.261595	0.975519	0.0750313	0.405543
									G8F413_799	AQGEPVAGHES(1)PKIPYEK	S	799	SEC31A	0.184188	0.967388	0.0192669	0.261534
									G8F4E5_1457	DRS(1)PAPLPVLPSSSLR	S	1457	CUL9	0.0612241	0.953279	0.143336	0.475875
									G8F4E5_2437	VGLQS(1)PSVEAWETK	S	2437	CUL9	0.0620547	0.953279	0.577593	0.802958
									G8F4E9_1968	MPS(1)PNILK	S	1968	ZNF318	0.184326	0.967388	0.872349	0.942591
									G8F4H2_153	ASVSS(0.796)PHREFPPATAR	S	153	PSMF1	0.102964	0.953279	0.478058	0.750572
									G8F4E4_57	ALIQTCLNSPDS(1)PPRSDPTTDQR	S	57	SRF	0.891026	0.983225	0.017528	0.259836
									G8F4I5_203	HIS(1)LTLPATFR	S	203	MVB12B	0.292437	0.975519	0.000807936	0.121666
									G8F4M6_582	DSMVMHNS(0.995)DPNLHLLAEGAPIDWGEEYSNSGGGGSPSPSTPEAATLSEK	S	582	NIBAN2	0.0497454	0.953279	0.109151	0.440874
									G8F4M6_673	AES(0.999)PPPASPLPNGAPAGETPQPEAAPEASSPPASPLQHLLPGK	S	673	NIBAN2	0.426895	0.975519	0.133662	0.466668
									G8F4M8_38	IGPLGLS(1)PK	S	38	LOC102141410	0.797864	0.981749	0.759218	0.904093
									G8F4N4_675	PGWLSS(0.825)PTLGR	S	675	RNF123	0.414371	0.975519	0.519117	0.77329
									G8F4Q7_11	S(1)PPADAIPK	S	11	RCC1	0.994431	0.999337	0.38519	0.692104
									G8F4R0_51	LS(1)PENNQVLTK	S	51	TAF12	0.508559	0.975519	0.285669	0.621356
									G8F4R9_754	S(1)PVISRPK	S	754	ENAH	0.946121	0.989387	0.130406	0.461071
									G8F4U9_802	NHFS(1)FEK	S	802	GART	0.00085524	0.483864	0.387603	0.692126
									G8F4X1_995	IHLPLNYPPGS(1)PDLGR	S	995	PCDH1	0.56494	0.975519	0.0880995	0.426123
									G8F4Y3_281	SLTIY(0.998)AQVQKPGPLQK	Y	281	SLAMF1	0.0639137	0.953279	0.0645096	0.376865
									G8F512_675	RGS(0.978)LQAYTFEEQPALPVLLPTSSGLPPGWEEK	S	675	NEDD4	0.670754	0.977347	0.234682	0.576039
									G8F519_499	DTQRLS(0.911)PIPEEVPK	S	499	RSF1	0.553469	0.975519	0.260681	0.600527
									G8F519_517	STLESEKPGS(0.995)PEAAETSPPSNMIDHCEK	S	517	RSF1	0.0894129	0.953279	0.309957	0.6377
									G8F4J3_5	ANNS(1)PALTGNSQPQHQAAAAAAQQQQQCGGGGATKPAVSGK	S	5	PRPF38B	0.536812	0.975519	0.0236325	0.275343
									G8F537_1268	KGS(1)FGLPGQGDFLR	S	1268	PITPNM2	0.284074	0.975519	0.66718	0.850753
									G8F519_643	KPDS(1)PPKVLEPENK	S	643	RSF1	0.351922	0.975519	0.0194698	0.261534
									G8F570_599	IPS(1)AVSTVSMQNIHPK	S	599	SLC9A1	0.167931	0.963701	0.0812724	0.414878
									G8F570_703	IGS(1)DPLAYEPK	S	703	SLC9A1	0.552801	0.975519	0.383107	0.692104
									G8F570_785	SKEPSTPGTDDVFTPAPSDS(0.996)PSSQR	S	785	SLC9A1	0.862133	0.981749	0.442954	0.730669
									G8F570_796	CLS(1)DPGPHPEPGEGEPFIPK	S	796	SLC9A1	0.782994	0.981749	0.0898509	0.428208
									G8F574_561	QQS(1)LGGFFK	S	561	BCAS1	0.258247	0.975519	0.595719	0.811696
									G8F575_312	SHS(0.975)METMVGGQK	S	312	RAP1GAP2	0.429906	0.975519	0.26812	0.606497
									G8F583_544	TQLWASEPGT(1)PPLPTSLPSQNPILK	T	544	SRRT	0.643223	0.97578	0.84041	0.932677
									G8F539_9	AGS(1)LKDPDVAELFFKDDPEK	S	9	TAOK2	0.965911	0.994307	0.0334795	0.307235
									G8F583_74	HELS(1)PPQKR	S	74	SRRT	0.202232	0.975519	0.626708	0.827261
									G8F591_124	GEPNVSY(0.902)ICSR	Y	124	GSK3B	0.206326	0.975519	0.659198	0.846084
									G8F5F3_936	GSSPAS(1)PVYSSSDTVACR	S	936	SCAP	0.267826	0.975519	0.620877	0.821846
									G8F5G9_114	SQS(0.999)PAASDCSSSSSSASLPSSGR	S	114	BAG3	0.865662	0.981749	0.300198	0.631092
									G8F5G9_230	SST(0.947)PLHS(0.994)PSPIR	S	230	BAG3	0.735678	0.981749	0.641126	0.834635
									G8F5G9_318	VPPASVPCPSPS(0.812)PGPSAVPSSPK	S	318	BAG3	0.361917	0.975519	0.863175	0.940387
									G8F5I8_309	RVS(1)ADGQPFQHGDK	S	309	MIB2	0.70805	0.980984	0.426741	0.719137
									G8F5J6_889	MSQPGS(0.982)PSPKT(0.992)PTPSTPGDTQPNTPAPAPPAEDGIK	S	889	CHD4	0.950915	0.990925	0.225516	0.569122
									G8F5K1_165	GGHERPPS(1)PGLR	S	165	PHLDB1	0.956684	0.991437	0.417829	0.713338
									G8F583_67	ERFS(1)PPRHELS(1)PPQK	S	67	SRRT	0.591875	0.975519	0.0145892	0.259836
									G8F5K1_419	KNS(0.994)ITEISDNEDDLLEYHR	S	419	PHLDB1	0.302867	0.975519	0.202173	0.544555
									G8F5K1_819	S(1)GPLPSSSGSSSSSSQLSLATLGR	S	819	PHLDB1	0.14821	0.958649	0.675134	0.853342
									G8F5K1_361	SPS(1)PTLGESLAPR	S	361	PHLDB1	0.583765	0.975519	0.0118377	0.247927
									G8F5N0_205	TIVMGAS(1)FR	S	205	G8F5N0	0.84064	0.981749	0.185438	0.526701
									G8F5P7_115	IINLGPVHPGPLS(1)PEPQPMGVR	S	115	PIP4P1	0.396439	0.975519	0.637324	0.83231
									G8F5R9_421	SPSDEGPGGMGDDGRLS(1)PGVLVR	S	421	MAP4K1	0.958256	0.991437	0.252883	0.594038
									G8F5R9_454	PGPPPSTSSPHLTAHS(0.998)EPSLWNPPSR	S	454	MAP4K1	0.555649	0.975519	0.943374	0.978519
									G8F5V7_146	MITNSLNHDS(0.978)PPSTPPR	S	146	C19orf47	0.997937	0.99954	0.413929	0.710816
									G8F5W9_200	KYQEQELPPS(1)PSSAPR	S	200	RRAS	0.865013	0.981749	0.223209	0.567659
									G8F5X0_171	SPS(0.998)LDSPTPFPNLEPSENPLK	S	171	IRF3	0.661605	0.976026	0.71319	0.875626
									G8F5X0_174	SPSLDS(1)PTPFPNLEPSENPLK	S	174	IRF3	0.193614	0.975519	0.528238	0.778548
									G8F5L1_25	SNSQSDSHDEEVS(0.997)PTPPNPVVK	S	25	PRKAR1B	0.395276	0.975519	0.00956193	0.240977
									G8F618_109	EDKSPSEESAPTTS(0.985)PESVSGSVPSSGSSGR	S	109	RAD23A	0.394287	0.975519	0.678303	0.854456
									G8F5X5_4	S(1)PLGGGGGSGASSQAACLK	S	4	MSL1	0.447446	0.975519	0.0126482	0.248497
									G8F618_68	AGQGTSAPPEAS(0.987)PTAAPESSTSFPPAPTSGMSHPQPAAR	S	68	RAD23A	0.830652	0.981749	0.495293	0.762769
									G8F618_99	EDKS(0.996)PSEESAPTTSPESVSGSVPSSGSSGR	S	99	RAD23A	0.358583	0.975519	0.979399	0.989348
									G8F6B8_142	AKS(1)VEDDAEGHLIYHVGDWLQER	S	142	CLK2	0.296117	0.975519	0.581193	0.804154
									G8F6E8_387	CSS(1)LGDLLAEGPR	S	387	PLEKHO2	0.20649	0.975519	0.914037	0.963932
									G8F6F1_181	RAGDLLEDS(1)PK	S	181	HDGF	0.584623	0.975519	0.322282	0.645769
									I7G2J1_360	ATDES(1)EDEIPQLVPIGK	S	360	RSL1D1	0.792166	0.981749	0.183041	0.523994
									I7G3Q2_244	GKS(1)PPPEFAK	S	244	KPNA1	0.0137539	0.953279	0.795233	0.920343
									G8F618_181	AVEYLLTGIPGS(0.994)PEPEHGSVQESQVSEQPATEAAGENPLEFLR	S	181	RAD23A	0.695935	0.980984	0.0387878	0.321052
									I7G453_205	KPS(0.973)LVSDLPWEGAAPQSPSFSGSEDSGSPK	S	205	SNTB2	0.561722	0.975519	0.323232	0.646235
									I7G453_390	S(0.84)PSLGSDLTFATR	S	390	SNTB2	0.235537	0.975519	0.54313	0.786939
									I7G453_107	SPAGEAGAS(1)PPVR	S	107	SNTB2	0.236898	0.975519	0.00230465	0.139587
									I7G453_392	SPS(1)LGSDLTFATR	S	392	SNTB2	0.844423	0.981749	0.00316043	0.163547
									I7G496_70	TVIIEQSWGS(0.999)PK	S	70	HSPD1	0.70862	0.980984	0.707279	0.873408
									I7G5M1_32	LNATAS(0.994)LEQER	S	32	WFS1	0.398115	0.975519	0.187924	0.529732
									I7G6C3_342	S(1)VPNTPLRPNQQSVLNSSFSELFVK	S	342	TRIP11	0.141477	0.958649	0.0706185	0.39564
									I7G6C3_391	LSVHDMKPLDS(1)PGR	S	391	TRIP11	0.742833	0.981749	0.401252	0.701408
									I7G6J2_500	AQGAGVT(1)PPPTPSGSR	T	500	KIAA0251	0.165354	0.963701	0.11968	0.452347
									I7G6J2_549	LS(1)GGPEQITLEASSTEGHPGAPSPQHASR	S	549	KIAA0251	0.810814	0.981749	0.788783	0.916811
									I7G453_92	GLGPPS(1)PPAPLR	S	92	SNTB2	0.51264	0.975519	0.0406058	0.326858
									I7G7D3_202	RGS(1)IGENQIKDEK	S	202	CALD1	0.838269	0.981749	0.116942	0.451435
									I7G7L7_166	VQGEAVSNIQENTQTPTVQEES(1)EEEEVDETGVEVK	S	166	NACA	0.134789	0.953279	0.82926	0.92892
									I7G7R2_295	ILKS(1)PEIQR	S	295	RPL4	0.432327	0.975519	0.369115	0.679568
									I7G882_112	GNS(0.999)LTLIDLPGHESLR	S	112	I7G882	0.27684	0.975519	0.484153	0.755221
									I7G6S1_20	KLS(1)EPSSLQYLPYR	S	20	HMGCR	0.605577	0.975519	0.0281493	0.296162
									I7G8E9_121	RES(0.995)QTALVANQR	S	121	I7G8E9	0.688255	0.980984	0.040839	0.326858
									I7G8T8_188	LCDDGPQLPAS(1)PR	S	188	SORBS3	0.306944	0.975519	0.250376	0.591984
									I7G8T8_203	SAHHPSS(0.998)PSAPR	S	203	SORBS3	0.210585	0.975519	0.0816277	0.415068
									I7G8T8_209	SAHHPSSPSAPRS(0.99)PADPTDWGGQTSPR	S	209	SORBS3	0.501272	0.975519	0.328458	0.650817
									I7G8T8_221	SPADPTDWGGQTS(0.941)PRR	S	221	SORBS3	0.655467	0.97578	0.158209	0.49876
									I7G8T8_6	ADGGS(1)PFLGR	S	6	SORBS3	0.335833	0.975519	0.523127	0.775349
									I7G8U9_272	YIS(0.995)PDQLADLYK	S	272	ENO1	0.687001	0.980984	0.195007	0.535554
									I7G8V4_3	AS(0.996)PSSFTYYCPPSSSPVWSEPLYSLRPEHAR	S	3	FNTB	0.226124	0.975519	0.97378	0.988387
									I7G957_11	PCSEETPAIS(0.994)PSK	S	11	DUT	0.18179	0.965942	0.691519	0.859899
									I7G961_26	GPGGS(1)PGGLQK	S	26	I7G961	0.855164	0.981749	0.439041	0.729015
									I7G8H7_79	EFGSLPTT(0.941)PSEQR	T	79	STX7	0.493654	0.975519	0.0241121	0.275343
									I7G9N0_53	PSSSPGIPAS(0.764)PGSHR	S	53	GAS7	0.425254	0.975519	0.098492	0.429826
									I7G9Q3_248	LSS(0.999)MAMISGLSGR	S	248	MYLK	0.30978	0.975519	0.170645	0.512621
									I7G9Q3_261	KSS(1)TGS(0.909)PTSPLNAEK	S	261	MYLK	0.428991	0.975519	0.578301	0.802958
									I7G9Q3_262	SST(0.914)GSPTSPLNAEK	T	262	MYLK	0.834519	0.981749	0.667699	0.850753
									I7G9Q3_264	SSTGS(0.999)PTSPLNAEK	S	264	MYLK	0.261491	0.975519	0.934517	0.972714
									I7G9Q3_267	KSSTGSPTS(0.99)PLNAEK	S	267	MYLK	0.422286	0.975519	0.173984	0.514222
									I7G9Q3_335	IEGYPDPEVVWFKDDQS(1)IR	S	335	MYLK	0.197848	0.975519	0.140697	0.469892
									I7GA18_73	S(1)PNELVDDLFK	S	73	NSFL1C	0.569551	0.975519	0.0756903	0.405543
									I7GA41_172	SAS(0.838)ATSLTLSHCVDVVK	S	172	I7GA41	0.0651022	0.953279	0.28348	0.619618
									I7GAJ2_104	LT(1)PPPADLPLALPAHGLWSR	T	104	NAB2	0.698903	0.980984	0.258491	0.598887
									I7GAP3_78	LCDFGSASHVADNDITPY(0.978)LVSR	Y	78	PRPF4B	0.960417	0.991551	0.175448	0.514987
									I7GAZ9_72	RAS(0.969)LSDLTDLEDIEGLTVR	S	72	LOC117584	0.557493	0.975519	0.123663	0.455757
									I7GBU4_409	RHS(1)MENMELMK	S	409	GPSM2	0.905905	0.98598	0.357135	0.673687
									I7G9B5_76	SLGLSLS(0.999)GGDQEDAGR	S	76	I7G9B5	0.165329	0.963701	0.0393592	0.322754
									I7GC55_306	RPS(0.997)SSSVPLGDK	S	306	NDE1	0.692075	0.980984	0.202899	0.545856
									I7GD08_41	LS(1)PNPPK	S	41	I7GD08	0.0408079	0.953279	0.0510097	0.357731
									I7GD76_522	LKPGGVGAPSSSSSSLS(0.994)PSAR	S	522	LOC102133124	0.600208	0.975519	0.519136	0.77329
									I7GD76_590	EERS(1)PQTLAPIGEDVVK	S	590	LOC102133124	0.315048	0.975519	0.929301	0.970915
									I7GDG0_24	LSS(0.975)TDDGYIDLQFK	S	24	TMEM230	0.725767	0.981749	0.204106	0.548111
									I7GEK8_14	AAS(1)ALLLR	S	14	ISCU	0.483319	0.975519	0.444034	0.730919
									I7GET0_321	LPLVPES(1)PRR	S	321	ZC3HC1	0.527634	0.975519	0.492338	0.761442
									I7GET0_344	SQDATFSPGSEQAEKS(1)PGPIVSR	S	344	ZC3HC1	0.494766	0.975519	0.667967	0.850753
									I7GET0_354	TRS(0.792)WDSSSPVDRPEPEAASPTTR	S	354	ZC3HC1	0.609881	0.975519	0.222617	0.567659
									I7GET0_395	SMGTGDTPGLEVPSS(0.771)PLRK	S	395	ZC3HC1	0.100557	0.953279	0.374272	0.686369
									I7GET0_62	DTSATSQSVNGS(1)PQAEQPSLESTSK	S	62	ZC3HC1	0.525261	0.975519	0.945566	0.978791
									I7GET7_36	KQPPVS(0.952)PGTALVGSQK	S	36	HMGA1	0.105982	0.953279	0.928406	0.970915
									I7GF56_111	SELNEIKENQRS(1)PVR	S	111	PPIG	0.851254	0.981749	0.926317	0.970915
									I7GF56_72	SET(1)PPHWR	T	72	PPIG	0.391264	0.975519	0.40912	0.706347
									I7GGZ8_49	VHS(1)ENNACINFK	S	49	CDK14	0.990019	0.999337	0.243075	0.58279
									I7GH00_77	LNFS(0.85)HGTHEYHAETIK	S	77	PKM	0.86529	0.981749	0.805785	0.92301
									I7GH15_214	KIS(1)LPGQMAGTPITPLK	S	214	GORASP2	0.777549	0.981749	0.135026	0.467096
									I7GH38_328	DSVS(1)PVLHPSDLILTR	S	328	GPN1	0.491097	0.975519	0.352321	0.669434
									I7GH69_103	TFS(1)EPGDHPGMLTSGK	S	103	UCK1	0.95156	0.990925	0.823915	0.927619
									I7GH94_126	RGS(1)S(1)PDAHALLEITEESDAVLVDK	S	126	CAVIN1	0.920195	0.98715	0.714193	0.87603
									I7GHA3_264	AT(1)PPPSPLLSELLK	T	264	BRD8	0.681234	0.980984	0.0639028	0.376865
									I7GHB3_485	NSS(0.994)ISGPFGSR	S	485	PWP1	0.100645	0.953279	0.29177	0.626289
									I7GHF1_115	LTFDTTFS(0.965)PNTGKK	S	115	VDAC2	0.230256	0.975519	0.802042	0.922384
									I7GHH7_400	RKS(1)ELPQDVYTIK	S	400	PPP2R5D	0.159133	0.958649	0.486088	0.756474
									I7GHK1_45	RAS(0.94)SASVPAVGASVEGAR	S	45	PANK1	0.722484	0.981749	0.356197	0.673016
									I7GHK1_66	LGS(1)YSGPTSVSR	S	66	PANK1	0.695388	0.980984	0.221867	0.567659
									I7GHZ9_144	VNLEESSGVENS(1)PAGARPK	S	144	SCFD1	0.923383	0.987699	0.109282	0.440874
									I7GI53_22	NSSTETDQQPHS(0.796)PDSSSSVHSIR	S	22	JADE3	0.120238	0.953279	0.218412	0.563419
									I7GI89_131	S(1)RS(1)FDYNYR	S	131	SRSF10	0.463342	0.975519	0.213508	0.559172
									I7GI89_133	SRS(0.965)FDYNYR	S	133	SRSF10	0.314413	0.975519	0.606379	0.814986
									I7GIG9_48	SLS(1)ASPALGSTK	S	48	NADK	0.227492	0.975519	0.824097	0.927619
									I7GIG9_64	S(1)LHGPCPVTTFGPK	S	64	NADK	0.741904	0.981749	0.599649	0.814242
									I7GIK7_60	S(1)LQSLLGPSSK	S	60	CORO7	0.0411254	0.953279	0.155989	0.495845
									I7GIM8_94	SGVTVPTS(0.838)PK	S	94	I7GIM8	0.476072	0.975519	0.29456	0.626289
									I7GIN1_125	AEEKS(1)PISINVK	S	125	CCNL1	0.395989	0.975519	0.28774	0.622955
									I7GC55_211	TDTAVQATGS(0.996)VPSTPIAHR	S	211	NDE1	0.899693	0.983225	0.00440053	0.189646
									I7GIP6_65	LPEEWSQWLGGSSWPGYVRPLPPAAIES(1)PAVAAPAYSR	S	65	I7GIP6	0.0616385	0.953279	0.104096	0.433589
									I7GIP6_98	WRVS(1)LDVNHFAPDELTVK	S	98	I7GIP6	0.607781	0.975519	0.10343	0.433589
									I7GIX0_233	VSTGDTS(0.834)PCGTEEDSSPASPMHER	S	233	KIAA0930	0.39433	0.975519	0.0542833	0.357731
									I7GIX0_270	NNRPAFFS(0.823)PSLK	S	270	KIAA0930	0.240888	0.975519	0.898408	0.957817
									I7GIX0_290	SHS(1)ANDSEEFFR	S	290	KIAA0930	0.942809	0.989387	0.173913	0.514222
									I7GIX0_328	SLVGS(1)WLK	S	328	KIAA0930	0.226015	0.975519	0.524954	0.777542
									I7GIY4_206	S(0.997)PDTLAPVASER	S	206	CTIF	0.12029	0.953279	0.36259	0.678014
									I7GIZ7_110	SNS(0.975)LPHSAVSNAGSK	S	110	WDR20	0.573863	0.975519	0.123435	0.455757
									I7GJ15_241	SES(0.972)TSEFKPGYSLHDTSVAAK	S	241	GPR34	0.373091	0.975519	0.256773	0.597887
									I7GIP6_15	GPS(1)WDPFR	S	15	I7GIP6	0.974421	0.996792	0.0200998	0.261882
									I7GJ25_160	TLFLGIPDENFEDHSAPPS(1)PEEK	S	160	MAP3K5	0.244318	0.975519	0.0303162	0.30195
									I7GJ29_82	SHIAQWSPHT(0.943)PPR	T	82	IL6ST	0.924944	0.987828	0.776319	0.910854
									I7GJ29_79	SHIAQWS(1)PHTPPR	S	79	IL6ST	0.731204	0.981749	0.00213349	0.139587
									I7GJ62_2	S(1)GEDEQQEQTIAEDLVVTK	S	2	PA2G4	0.602068	0.975519	0.484339	0.755221
									I7GJ78_83	EKFPEFCSSPS(0.998)PPVEVK	S	83	I7GJ78	0.358807	0.975519	0.173459	0.514222
									I7GJL1_270	AMS(0.964)TTSVSSPQPGK	S	270	DBNL	0.260785	0.975519	0.691376	0.859899
									I7GJL1_284	LRS(1)PFLQK	S	284	DBNL	0.368285	0.975519	0.773592	0.910598
									I7GJM1_2	S(0.813)KSESPKEPEQLR	S	2	HNRNPA1	0.0933644	0.953279	0.814034	0.926697
									I7GJM1_6	SES(1)PKEPEQLRK	S	6	HNRNPA1	0.0855148	0.953279	0.38714	0.692126
									I7GJ43_289	RVS(1)PLNLSSVTP	S	289	CDC23	0.338043	0.975519	0.0195933	0.261534
									I7GJQ4_592	SKPIPIMPAS(1)PQK	S	592	DNM1L	0.123207	0.953279	0.041557	0.329078
[truncated: 243 more rows]

## Sheet: Fig 2b-d
	Age-associated phosphosites in proximal or distal colon (one-way ANOVA, p < 0.05) (related to Fig. 2b-d).
	Modifications in Master Protein	Sequence	Modification amino acid	Positions	Gene names	Median (Young & Proximal colon)	Median (Middle age & Proximal colon)	Median (Old & Proximal colon)	Median (Young & Distal colon)	Median (Middle age & Distal colon)	Median (Old & Distal colon)	Group
	A0A059TDH3_1036	VGS(1)LDNVGHLPAGGAVK	S	1036	MAP4	2.12685	1.78693	1.79254	3.91613	2.47026	2.84687	Distal colon
	A0A059TDH3_788	S(0.865)PSTLLPK	S	788	MAP4	0.875916	0.618508	-0.118793	0.740509	1.69789	0.2755	Distal colon
	G7NYC4_525	SRS(0.999)DIDVNAAAGAK	S	525	CLASP2	1.5109	1.46675	2.64606	2.58091	0.474187	1.56445	Overlap
	G7P457_495	KKPT(1)PVLLPQSK	T	495	SEC63	-0.635993	0.300577	0.659662	-0.225562	0.684684	-0.606611	Overlap
	G7P459_185	S(1)VENLFLSLATHVK	S	185	SYTL3	-0.492308	-2.26607	-0.672792	-0.728267	-1.32395	-2.14969	Overlap
	G7P4N8_38	GS(0.999)YVSIHSSGFR	S	38	DDX39B	-1.12363	-0.208385	0.450915	0.19818	-0.144446	-0.553511	Overlap
	G7NU50_420	ALS(1)LGTIPSLTR	S	420	TMEM201	-2.74833	-2.77331	-1.36275	-2.12791	-2.51574	-2.16578	Proximal colon
	G7P4Y6_318	LTASEQAHPQEPAESAHEPRLS(1)AEYEK	S	318	AKAP12	5.62047	4.68181	1.95165	5.79666	4.57754	4.39784	Overlap
	G7P7P5_607	EVPSKEEPS(1)PVKAEVAEK	S	607	MAP1B	2.3032	1.81591	0.74517	2.57151	2.20282	0.878036	Overlap
	G7PA51_443	SLS(1)PGKENVSALDMEK	S	443	PNN	3.78471	4.43185	0.943718	3.21703	4.17161	3.22556	Overlap
	G7NV78_390	LRLS(1)PS(0.969)PTSQR	S	390	LMNA	3.37581	5.00888	6.23418	5.38032	8.06286	5.81499	Proximal colon
	G7PGJ5_30	AQSWS(1)PPPEVSR	S	30	ACSS2	5.13015	5.20238	3.85914	4.64169	5.60172	4.09966	Overlap
	G7PIT1_188	RPAS(1)PSSPEHLPATPAESPAQR	S	188	SUDS3	0.723865	2.7132	4.00233	2.85877	1.08091	1.8722	Overlap
	G7PSQ3_509	ESAS(0.835)PTIPNLDLLEAHTK	S	509	PHF2	-0.479269	1.64091	1.33788	1.52662	0.680012	0.066726	Overlap
	G7PZQ5_230	STPS(0.924)HGSVSSLNSTGSLSPK	S	230	EPS15L1	-0.205902	-0.514045	0.698919	0.402312	0.412941	-0.843731	Overlap
	G7NVS1_274	RMS(1)DPPLGTMPTTPGLR	S	274	SH3BP2	-1.71363	-0.143688	-1.24543	-0.0768025	-0.551153	-0.0600627	Proximal colon
	G7Q2T3_3118	LFGHS(0.877)STSALSAILR	S	3118	HUWE1	-1.76904	-1.70565	-0.60904	-1.16053	-2.56864	-2.11353	Overlap
	Q9GKU1_279	ALAT(1)PPKLHTCEK	T	279	PDLIM2	0.253923	-1.44781	-0.613265	-0.00896879	-0.633974	-0.841375	Overlap
	G7NTA4_62	S(1)PGHEEPRPIVLSTESPAALK	S	62	ARHGEF16	0.89037	1.66756	1.98582	2.01894	2.42249	1.01693	Distal colon
	G7NTM2_957	GREDVSNFDDEFTSEAPILT(1)PPREPR	T	957	PKN2	2.30723	3.7307	1.86536	2.92084	2.50404	1.602	Distal colon
	G7NTM9_265	ISLNKS(1)PTK	S	265	ZNF326	3.24192	2.92319	3.57592	3.78242	4.1059	3.22264	Distal colon
	G7NTT1_593	SFNYS(1)PNSSTSEVSSTSASK	S	593	RPRD2	1.20603	1.22083	1.73141	1.65746	1.90878	1.14537	Distal colon
	G7NUH9_486	LQQQAALS(0.989)PTTAPAVSSVSK	S	486	GATAD2B	-0.486044	-0.433626	0.671495	-0.0067875	-0.0961978	-0.789542	Distal colon
	G7NUV1_1114	GGS(0.789)SKDLLDNQSQEEQRR	S	1114	EIF4G3	-1.86969	-0.90205	-0.237482	0.127341	-1.10201	-1.41781	Distal colon
	G7NV78_153	EAALSTALS(0.983)EKR	S	153	LMNA	-0.959767	-1.44674	-1.13952	-0.8243	-1.70696	-1.4352	Distal colon
	G7NV90_251	VIPAKS(0.998)PPPPTHGTQLGAPSR	S	251	MEF2D	1.78231	1.65964	1.22976	2.86928	2.39641	1.52808	Distal colon
	G7NVC9_84	RLS(1)LPMDIR	S	84	G7NVC9	-1.09445	-1.29408	-0.694045	-0.741739	-1.69107	-0.351194	Distal colon
	G7NVF0_185	TPTLQSS(0.981)PEVHNGLR	S	185	ZC3H11A	0.453956	0.560235	0.414802	0.531463	0.885568	-0.506247	Distal colon
	G7NVF3_1115	IQTQIDVINTFQTGAS(0.987)FK	S	1115	ATP2B4	0.919308	0.643834	0.99219	1.63515	-0.265824	1.95202	Distal colon
	G7NXF8_525	HNLFEDNMALPSESVSS(0.994)LTDLKPLIGSNQASPAR	S	525	NIBAN1	2.1232	4.22997	2.14865	4.00203	3.01328	3.75225	Proximal colon
	G7NVW2_384	RLS(0.999)PSASPPR	S	384	SRRM1	3.79483	3.10157	1.28823	3.54961	2.71881	2.79483	Distal colon
	G7NXJ0_777	VHADLVISKPVSKS(0.908)PER	S	777	ARID4B	-0.892469	0.268677	2.24124	0.399641	-0.0638975	-0.146722	Proximal colon
	G7NVW2_445	RES(0.996)PSPAPKPR	S	445	SRRM1	2.12281	1.40542	0.172521	2.32078	2.47006	1.38184	Distal colon
	G7NVW2_571	SPS(0.997)PAPPPR	S	571	SRRM1	0.0867923	0.0746358	0.272196	-0.301368	1.09691	-0.681297	Distal colon
	G7NXW5_1632	AHT(1)PLNTPDPSTK	T	1632	SETD2	0.458336	-1.04694	1.34344	-0.276904	0.692584	0.0048515	Proximal colon
	G7NVW2_625	TAS(1)PPPPPKR	S	625	SRRM1	3.99105	3.3288	1.40364	3.40984	4.81343	1.87725	Distal colon
	G7NVW2_724	RQS(0.953)PS(0.857)PSTRPIR	S	724	SRRM1	1.3796	0.646125	3.44052	2.68136	2.33985	0.899916	Distal colon
	G7NVW2_784	KPPAPPS(1)PVQSQS(0.999)PSTNWSPAVPVK	S	784	SRRM1	3.66032	3.6307	2.91063	3.76661	2.93044	1.83981	Distal colon
	G7NVX6_15	RAS(1)GQAFELILSPR	S	15	STMN1	-0.746072	-1.72643	-1.06729	-0.761716	-1.72827	-0.90693	Distal colon
	G7NVX6_24	ASGQAFELILS(1)PR	S	24	STMN1	0.146537	-1.18071	0.517493	0.616896	-0.678266	-0.223266	Distal colon
	G7NVX6_37	ESVPEFPLS(1)PPK	S	37	STMN1	2.30333	0.956346	1.25057	2.9365	2.14095	0.865866	Distal colon
	G7NWF6_259	ALSSEKS(0.997)PTADAKPAPK	S	259	LOC102135846	1.19625	2.02084	0.63167	1.63753	1.94682	0.677181	Distal colon
	G7NWL5_360	SIKS(1)DVPVYLK	S	360	CEP170	-1.58558	-1.6227	-0.474571	-0.86706	-1.92858	-1.20283	Distal colon
	G7NZ41_329	ERS(0.998)PSPSFR	S	329	PCYT1A	-0.575813	-0.825463	0.554362	-0.146982	-0.250819	-0.350082	Proximal colon
	G7NWW3_745	RDS(0.999)LTGSSDLYK	S	745	PUM1	1.53348	1.35273	1.45822	2.46718	1.65273	1.62513	Distal colon
	G7NZC2_2512	LVSPGS(0.87)ANETSSILVESVTR	S	2512	FLNB	-0.975589	-1.46763	-0.0261914	-0.884149	-1.33834	-1.42919	Proximal colon
	G7NX32_245	TWT(0.998)LCGTPEYLAPEIILSK	T	245	PRKACB	7.4953	6.81259	6.70655	6.73024	5.05443	7.28588	Distal colon
	G7NXI8_2106	SRS(0.781)LPAFPTSSLLMQSQK	S	2106	LYST	-1.04353	-0.638234	-0.664744	-0.18878	-1.15478	-1.8331	Distal colon
	G7NZE8_707	LGSQPIRAS(0.96)NPDLR	S	707	TNIK	0.724475	-1.17255	0.821216	1.07573	0.689432	0.238617	Proximal colon
	G7NZE8_764	ANS(1)KSEGS(1)PVLPHEPAK	S	764	TNIK	-0.049485	-0.654554	0.640313	-0.207786	-0.602735	-1.04129	Proximal colon
	G7NZU6_664	NLIDSMDQSAFAGFS(1)FVNPK	S	664	PRKCD	-1.3979	-0.249061	1.7395	0.202276	-0.262425	1.14938	Proximal colon
	G7NXJ2_187	NSNS(0.997)PPS(0.936)PSSMNQR	S	187	IRF2BP2	-0.209559	-0.290025	-0.243363	0.370215	-0.146505	-0.958774	Distal colon
	G7NXJ2_87	RKPS(1)PEPEGEVGPPK	S	87	IRF2BP2	3.86619	3.9593	3.63747	4.60277	5.01168	4.19594	Distal colon
	G7NY38_196	TLATGSSAYLWKPPS(1)R	S	196	FYCO1	0.387258	0.185451	1.31563	1.32587	1.09462	0.157515	Distal colon
	G7P0M3_2119	QAPS(0.997)IATIGSTCDLNLK	S	2119	FLNC	-1.30792	0.145868	0.359555	-0.459727	-0.437216	-0.265067	Proximal colon
	G7P0T3_143	NFNPNDTCLAS(1)CFK	S	143	TSPAN13	-1.23485	-0.451448	0.00699438	0.292932	-0.127576	0.0724977	Proximal colon
	G7NY84_537	QLS(1)LPLTQSK	S	537	MTMR12	-1.21073	-1.70853	-0.259684	-0.866778	-1.80964	-1.52549	Distal colon
	G7NY94_1377	VKAS(1)PITNDGEDEFVPSDGLDKDEYTFSPGK	S	1377	TOP2B	0.961322	0.0806298	1.22983	1.75266	0.829579	-0.250113	Distal colon
	G7P1N5_302	TPQS(1)PTLPPAK	S	302	CXADR	0.968345	-0.310785	-1.59636	-0.619283	0.563717	-0.12838	Proximal colon
	G7NYC4_482	SSSSS(0.907)QESLNRPFSSK	S	482	CLASP2	0.548039	-0.123521	-0.392243	-0.270543	0.244078	-0.694023	Distal colon
	G7NYX6_148	MNGVMFPGNS(0.873)PSYTER	S	148	PPP4R2	-0.200078	0.16119	-0.375862	-0.0489754	-0.346551	-1.01369	Distal colon
	G7NYY4_85	QLLLQQQQQQQVSGLKS(0.996)PK	S	85	FOXP1	0.436126	-0.390051	0.00550546	0.993015	0.341361	0.633696	Distal colon
	G7NZ09_465	IVSGS(0.958)PISTPSPSPLPR	S	465	YEATS2	-1.17862	-1.13693	-0.657151	-0.556953	-0.647292	-1.06874	Distal colon
	G7NZC2_2138	APS(1)VATVGSICDLNLK	S	2138	FLNB	2.2014	2.11636	1.91035	2.24448	1.5781	1.31077	Distal colon
	G7NZE4_208	LNS(0.999)PPSSIYK	S	208	FNDC3B	0.302827	0.101105	-0.859414	0.480208	0.449373	-0.474696	Distal colon
	G7NZE8_640	QNS(1)DPTSENPPLPTR	S	640	TNIK	-0.0902318	-0.058246	0.730406	0.874314	-0.680602	0.109504	Distal colon
	G7NZZ0_329	VDSPLPSDKAPT(1)PPGK	T	329	TMEM115	1.1002	1.97982	1.37744	0.843594	2.417	0.885714	Distal colon
	G7P098_2077	SQS(1)LPGADSLLAKPIDK	S	2077	TRRAP	2.54008	1.13783	1.85146	2.47006	1.84575	1.6572	Distal colon
	G7P0G2_529	RSS(0.962)LNSISSSDAK	S	529	PDE1C	1.55763	2.04129	2.80352	1.50416	1.88768	0.65119	Distal colon
	G7P129_903	SAFTPATATGSSPS(0.986)PVLGQGEK	S	903	ITSN1	2.63064	2.75698	2.68597	3.77828	2.96527	2.46819	Distal colon
	G7P1N2_253	TKTS(0.822)PNQSTLWISK	S	253	CHODL	-0.235912	-0.961102	-0.459968	-0.507448	-0.579702	-1.15666	Distal colon
	G7P435_211	QRS(1)PIALPVK	S	211	PNISR	2.68015	0.497818	2.64337	2.55651	2.50265	2.19074	Proximal colon
	G7P255_95	KAPVQPATLPS(0.972)PTPTR	S	95	MICALL2	2.38652	1.73549	2.39463	3.21285	3.11351	1.49551	Distal colon
	G7P2K1_399	SSS(0.997)SLLASPGHISAK	S	399	ESYT2	2.4455	2.50589	2.25501	3.13627	2.80538	1.47574	Distal colon
	G7P459_231	SQS(1)DTAVNVTTR	S	231	SYTL3	-1.77276	-1.558	-0.0670577	-0.710432	-1.16168	-1.32335	Proximal colon
	G7P2K1_419	EPTPSIAS(1)DISLPIATQELR	S	419	ESYT2	1.30847	1.33015	0.959011	1.94326	0.242461	-0.0467993	Distal colon
	G7P2L7_2	S(0.812)ETAPVAPAAAPPAEK	S	2	H1-2	2.22578	0.76519	2.24642	2.56609	1.81713	1.87646	Distal colon
	G7P2N4_2	S(0.815)ETAPVAPITPAPAEK	S	2	H1-3	0.647575	-0.314734	0.227448	0.750147	-0.360164	0.499769	Distal colon
	G7P2T6_2866	LGFVDVQNCMS(1)R	S	2866	ITPR3	-0.293031	-0.763921	-1.02401	0.380204	-0.669435	-0.5799	Distal colon
	G7P4X3_617	SSEPVKETVQTTQS(0.995)PTPVEK	S	617	SCAF8	1.77518	0.00219707	2.35134	1.37197	1.68209	1.39164	Proximal colon
	G7P2U6_582	SES(1)LSNCSIGK	S	582	ANKS1A	1.43973	0.914477	0.228233	2.42382	2.10237	1.26734	Distal colon
	G7P320_704	LKS(1)EDELRPEVDEHTQK	S	704	REPS1	2.16421	2.17397	2.63166	3.41034	2.00279	2.12002	Distal colon
	G7P362_87	QKS(0.965)YTLVVAK	S	87	EPB41L2	2.12584	1.81568	2.25705	2.80112	1.185	1.60648	Distal colon
	G7P3E4_656	ELGS(1)TEDIYLASR	S	656	DAAM2	1.20598	-0.279926	0.100225	0.560468	-0.802114	0.669295	Distal colon
	G7P3Y6_173	VDAAPGIPPAVESLRDS(0.815)PLPK	S	173	TBCC	-0.332122	-0.763361	0.50933	0.11114	-0.258035	-1.12432	Distal colon
	G7P421_386	RMS(1)ADMSEIEAR	S	386	MAP3K7	-0.269921	-1.61041	-0.779099	0.462765	-0.626896	-0.883179	Distal colon
	G7P4H7_894	FGVPS(0.991)PSSGPSQALTSTGNFK	S	894	NUP153	0.159314	-0.432555	0.25929	-0.115528	0.0867154	-0.758657	Distal colon
	G7P4P7_380	KGNS(0.993)PNSELPPPK	S	380	PRRC2A	-0.463895	-0.302553	1.18647	0.544978	0.521509	0.0901417	Distal colon
	G7P4P8_1003	ENAS(1)PAPGTTAEEAMSR	S	1003	BAG6	3.5722	2.67221	4.32862	3.8471	3.19294	2.62593	Distal colon
	G7P4Y1_8340	SKT(0.995)PTGPELDTSYK	T	8340	SYNE1	3.43318	3.17145	3.74249	3.40528	4.11623	3.50974	Distal colon
	G7P4Y6_1341	EVSSLEGS(1)PPPCR	S	1341	AKAP12	3.22315	2.73466	2.82333	3.58606	2.54046	2.11552	Distal colon
	G7P4Y6_194	EQS(1)HAEISPPAESSQAMVEECKEEGEEK	S	194	AKAP12	4.08634	3.23905	1.7682	4.48303	2.75101	2.71679	Distal colon
	G7P4Y6_328	VELPS(0.998)EEQVSGSQGPSEEKPAPLATEVFDEK	S	328	AKAP12	0.958114	2.11955	0.348182	1.17536	-0.0130802	0.944904	Distal colon
	G7P4Z9_48	RVS(1)QDLDVEKPDASPTSLQLR	S	48	SASH1	-0.20565	0.0223771	0.0860774	0.137582	5.5187e-05	-1.20138	Distal colon
	G7P5G0_1304	AAVGQES(1)PGGLEAGNAK	S	1304	PDS5A	0.436953	0.17432	1.00445	0.877663	0.394508	-0.39378	Distal colon
	G7P5H1_1357	SINHQIES(0.996)PSER	S	1357	LIMCH1	0.604727	-0.562034	0.856126	1.07684	-0.028106	0.318152	Distal colon
	G7P649_1736	ATS(0.98)PLIEETPIGSIK	S	1736	ANK2	0.0421785	0.199508	-0.0858568	1.71672	0.456307	-0.159578	Distal colon
	G7P704_241	S(1)LPLGVEELGQPPVEGPGGR	S	241	RGS14	-1.9629	-1.56648	0.303805	-0.988745	-1.02016	-1.34324	Proximal colon
	G7P750_10	RLS(1)LES(1)EGAGEGAAAAPELSALEEAFR	S	10	TPPP	0.051832	3.84605	1.36587	4.61243	2.43959	2.14381	Proximal colon
	G7P649_2386	S(1)PQGLELALPSR	S	2386	ANK2	0.714347	0.706699	0.4804	2.06937	1.25272	0.694259	Distal colon
	G7P649_34	SDSNAS(0.999)FLR	S	34	ANK2	-0.243624	-1.08462	-0.418143	0.878417	0.21157	-0.153681	Distal colon
	G7P649_3795	LYLQT(0.99)PTSSER	T	3795	ANK2	0.0553693	-0.277567	-1.17292	0.063573	-0.156736	-0.82158	Distal colon
	G7P649_3804	GGS(1)PIIQEPEEPSEHR	S	3804	ANK2	2.62766	1.96872	1.96553	3.86569	3.26179	2.23804	Distal colon
	G7P880_94	RPS(0.993)GTGTGPEDGRPSLGSPYGQPPR	S	94	PDLIM4	2.55378	4.27037	4.02409	4.28649	4.54825	2.64106	Proximal colon
	G7P661_755	QKT(1)PPPVAPKPAVK	T	755	SYNPO2	3.67345	4.25961	2.97892	4.73076	5.38529	3.58247	Distal colon
	G7P661_781	SSSSQPVTPVSPVWS(0.999)PGVAPTQPPAFPTSNPSK	S	781	SYNPO2	-0.763079	1.36227	-0.421194	0.756909	3.93373	0.477904	Distal colon
	G7P6A3_140	EVHDELEDLPS(1)PPPPLSPPPTTSPHK	S	140	GPHN	0.877359	0.872188	0.923577	1.02583	0.874551	-0.106069	Distal colon
	G7P6D1_901	AHS(0.999)PTQILNR	S	901	OTUD4	0.129427	0.613513	1.35503	1.24686	1.56698	0.505085	Distal colon
	G7P7K3_204	QHEVEIPS(0.903)PTQK	S	204	PDE4D	-0.625407	-0.896196	-1.34589	-0.318591	-0.453747	-1.41563	Distal colon
	G7P848_179	RFS(1)DFLGLHSK	S	179	SNX2	0.503452	-0.403569	-0.200833	0.507791	-0.355522	-0.992098	Distal colon
	G7P864_813	KES(1)KGPIVPLNVADQK	S	813	SLC12A2	0.572023	0.241414	1.25356	1.90761	0.977938	0.371264	Distal colon
	G7P8L3_581	GMYDGPVFDLTTT(0.965)PK	T	581	DPYSL3	4.83879	5.21186	4.64268	5.82588	5.19989	4.12973	Distal colon
	G7P9V0_656	SLS(1)PGVSR	S	656	ACIN1	0.739284	-0.704281	0.320133	-0.0984308	0.235493	-0.456787	Proximal colon
	G7P8L3_594	GS(1)PTRPNPPVR	S	594	DPYSL3	7.92366	6.83719	7.16188	7.492	8.10953	6.81818	Distal colon
	G7P9Z8_359	VPS(1)PPPAPEPPWHCGDR	S	359	KHNYN	-1.2987	-1.46089	-0.39282	-0.98592	-0.705039	-1.08629	Proximal colon
	G7P8L3_60	EESREPAPAS(1)PAPSGVEIR	S	60	DPYSL3	3.95162	3.653	3.05781	4.57522	3.85406	3.22669	Distal colon
	G7PA51_66	RGFS(0.997)DSGGGPPAK	S	66	PNN	0.0464275	0.660708	2.14277	-0.204028	-0.076201	-0.174639	Proximal colon
	G7P8S4_999	SAAVISQPPTPPT(0.873)GQPVR	T	999	LARP1	0.460068	-0.0959479	0.492733	0.560163	0.48095	-0.30876	Distal colon
	G7P961_277	S(1)PPVQPHTPVTISLGTAPSLQNNQPVEFNHAINYVNK	S	277	SIN3A	1.22269	2.84658	2.45595	1.95494	3.21217	1.77153	Distal colon
	G7PAI2_6361	LTSCTPGLEDEKEAS(0.99)ENETDMEDHR	S	6361	SYNE2	1.20672	1.48885	3.31654	2.21362	2.95733	3.04835	Proximal colon
	G7P9D1_2714	IPSFFPSPEEPPS(0.763)PSAPLIAK	S	2714	AKAP13	-1.24474	-1.59117	-0.355302	-0.950232	-1.81897	-0.441426	Distal colon
	G7P9F2_382	AMS(0.999)LSDALK	S	382	PLIN1	0.141676	0.639594	-0.326075	-0.0941812	0.666541	1.89236	Distal colon
	G7P9V0_1003	TAQVPS(1)PPR	S	1003	ACIN1	5.54312	5.05289	5.41625	4.70934	5.30286	3.87993	Distal colon
	G7P9Z4_410	NQMPS(0.976)PTSTGTPSPGPQGNQGAER	S	410	RIPK3	-1.76297	-1.05116	-0.984488	-1.44654	-0.428587	-1.25697	Distal colon
	G7PAA0_597	KEELIGIAY(1)NR	Y	597	FERMT2	-0.0862147	-0.25204	-0.981723	0.677146	-0.045018	0.728169	Distal colon
	G7PAB3_103	SDS(1)VDYGQTHYYHQR	S	103	SAMD4A	-1.72359	-0.563968	-0.579038	0.189233	-1.29986	-0.820596	Distal colon
	G7PBL1_238	SYSPY(0.996)DMLESIR	Y	238	ANXA2	-2.49318	-1.46537	-1.23012	-1.73372	-2.34064	-1.75733	Proximal colon
	G7PBL9_371	MKPAGS(1)VNDMALDAFDLDR	S	371	EVL	-0.596371	0.0825499	1.68108	0.0856813	-0.558842	-1.11589	Proximal colon
	G7PAK8_677	S(1)IVNYKPK	S	677	ACTN1	-0.206893	-0.326561	-1.41927	1.01929	-0.758404	0.62745	Distal colon
	G7PAM0_609	S(1)REDLSAQPVQTK	S	609	TJP1	2.88436	1.80762	1.85631	2.83958	1.65488	2.0703	Distal colon
	G7PAY4_7	AST(0.99)LLRDEELEEIKK	T	7	CHP1	-0.31934	-0.302668	0.784717	0.52383	-0.661931	0.256034	Distal colon
	G7PB71_1039	MVIQGPSS(0.95)PQGEAMVTDVLEDQK	S	1039	TP53BP1	0.644365	1.11614	0.196429	1.27865	-0.203625	-0.608814	Distal colon
	G7PCS1_46	ASS(0.993)PQGFDVDR	S	46	ANXA13	-0.220017	-1.19177	0.790507	-0.182094	-0.234955	-0.784324	Proximal colon
	G7PBH0_1857	NLAS(1)PEGTLATLGLK	S	1857	DMXL2	-0.785409	-2.06305	-0.862494	-1.03772	-2.15038	-2.30207	Distal colon
	G7PBK4_325	S(1)PGHMVILDQTK	S	325	SLTM	0.465578	2.88652	2.14929	1.67679	2.43098	1.54772	Distal colon
	G7PD44_337	AGPVS(1)PGHVK	S	337	PARP10	0.426023	-1.43173	0.583494	-0.295537	0.19237	-0.3936	Proximal colon
	G7PBU6_100	KKEPAITSQNS(1)PEAR	S	100	TCEA1	5.91115	5.51021	5.89808	5.95053	5.87079	5.0053	Distal colon
	G7PBY0_113	LLS(1)FQR	S	113	PDE7A	-1.25533	-1.66717	-1.20058	-1.54628	-1.54304	-2.19817	Distal colon
	G7PBY0_84	RGS(0.988)HPYIDFR	S	84	PDE7A	-0.334311	0.41326	-0.306993	-0.0692898	-0.771854	-0.913903	Distal colon
	G7PDL9_945	NPVDYMDLPFSAS(0.998)PSR	S	945	SORBS1	4.82825	5.81025	3.26335	5.20419	5.25137	4.02675	Proximal colon
	G7PC33_36	SYLYLSPSGNSS(0.997)PPGS(0.998)PTLQK	S	36	TPD52	1.38384	2.64857	2.33979	2.52431	3.64343	2.0786	Distal colon
	G7PDV2_301	RLS(1)GKDTEQIR	S	301	SUFU	-0.358981	-1.3698	1.28622	0.312584	-0.343982	-0.240467	Proximal colon
	G7PCV6_678	SVAS(1)NQSEMEFSSLQDMPK	S	678	CCAR2	2.34385	2.81554	1.10542	2.29246	0.738707	0.471742	Distal colon
	G7PCY1_509	GLYDGPVCEVSVT(0.887)PK	T	509	DPYSL2	3.08284	2.80127	2.01049	3.30834	3.06086	2.80278	Distal colon
	G7PE81_910	SPS(0.999)AGNIHILTGFAK	S	910	INPP5F	0.526707	-0.615282	0.969166	0.76845	1.40833	0.551851	Proximal colon
	G7PDE9_4298	IHGSGHVEEPAS(1)PLAAYQK	S	4298	ANK3	1.71974	1.49339	-0.181615	2.0626	1.59981	0.754536	Distal colon
	G7PE82_279	VHS(1)PPASLVPR	S	279	MCMBP	1.22326	1.87999	3.35602	2.58057	2.61925	1.90371	Proximal colon
	G7PDL9_350	RVGEQDSAPTQEKPTS(1)PGR	S	350	SORBS1	6.54533	6.0248	6.75718	8.00417	7.86784	6.51697	Distal colon
	G7PDL9_369	S(1)AQDLSDVSMDEVGIPLR	S	369	SORBS1	0.0628645	0.901069	-0.0148072	0.612077	-0.564419	-0.43993	Distal colon
	G7PDU4_1318	GYTS(0.922)DSEVYTDHAR	S	1318	GBF1	2.36909	3.14983	3.21127	3.27144	2.15546	2.01745	Distal colon
	G7PEW1_228	RPES(0.998)PSEISPIK	S	228	WAPL	0.847191	2.27037	0.568142	1.4613	1.12795	1.18916	Proximal colon
	G7PDY1_681	IEEVLSPEGSPSKS(1)PTK	S	681	ADD3	5.76766	5.39641	5.71475	5.8119	6.07267	5.02985	Distal colon
	G7PE07_774	GVS(1)MPNMLEPK	S	774	ABLIM1	-0.310471	-0.432667	-0.749354	0.658638	-1.00034	-0.540927	Distal colon
	G7PE82_135	VS(0.984)PSTSYTPSR	S	135	MCMBP	0.322447	1.38611	0.756186	0.369495	1.22106	-0.280907	Distal colon
	G7PEH7_506	RGS(1)GHPAYAEVEPVGEK	S	506	PLXDC2	2.80708	2.73172	2.96615	3.05178	3.27493	2.24384	Distal colon
	G7PEQ6_284	SAS(1)ADNLTLPR	S	284	CCNY	2.64842	3.17576	3.19165	3.54282	2.70786	2.82994	Distal colon
	G7PFH0_96	S(1)WHDVQVSNAYVK	S	96	TPD52L2	-0.283154	-1.30139	-0.343687	0.0506324	-0.551253	-0.0227451	Proximal colon
	G7PEU3_3121	MSVPGRPAGEEPSAQPPS(1)PR	S	3121	WDFY4	0.858121	0.574078	1.20029	0.946886	0.959355	-0.18562	Distal colon
	G7PEZ9_357	AQQVS(1)QGLDVLTAK	S	357	VCL	-0.566232	-0.720024	-1.90391	-0.0818077	-1.11039	-0.828864	Distal colon
	G7PF64_343	AILDAEPGPRPALQPS(0.804)PSIR	S	343	TBC1D10A	-0.289052	0.0825457	-0.163897	1.17729	0.045425	-0.496266	Distal colon
	G7PF78_615	S(1)PPLPAVIR	S	615	MORC2	1.10857	0.990989	1.35576	1.48139	1.41668	0.560472	Distal colon
	G7PFD6_530	TESEVPPRPAS(1)PK	S	530	SH3BP1	4.35607	4.63291	3.84147	4.28449	5.04014	3.89396	Distal colon
	G7PFG9_15	SLSTSGES(1)LYHVLGLDK	S	15	DNAJC5	1.7412	0.511883	0.286606	1.6391	0.441038	1.23958	Distal colon
	G7PFS2_206	TVQSNS(1)PISALAPTGK	S	206	VAPB	0.67041	-0.903769	0.0972872	0.130693	0.946299	-0.916158	Distal colon
	G7PHR3_54	DAEPPS(0.861)PTPAGPPR	S	54	ADCY6	1.59924	0.122344	0.504894	0.839029	1.06978	1.06413	Proximal colon
	G7PG28_506	TGQAGSLSGS(0.969)PKPFSPQLSTPITTK	S	506	ZMYND8	1.09725	1.58975	1.39069	1.6211	2.26334	1.0535	Distal colon
	G7PG39_9	MNTAPSRPS(0.918)PTR	S	9	NCOA5	1.5728	2.2355	0.318615	1.65653	3.07546	0.872526	Distal colon
	G7PIA3_132	FRS(1)PPEALVQGR	S	132	LIMA1	0.0434399	-0.50751	2.43382	1.11411	1.70201	0.325742	Proximal colon
	G7PH10_2	AS(1)GVQVADEVCR	S	2	DSTN	5.31321	5.89644	4.34915	6.55064	5.09673	4.81466	Distal colon
	G7PH71_292	LGS(1)PLAVDEALR	S	292	MICAL3	-0.256851	-0.642884	-1.55373	-0.311835	-1.7151	-1.59157	Distal colon
	G7PHL4_1232	IPEPS(0.908)PVTR	S	1232	KIF21A	1.35065	1.10693	0.267102	1.73121	1.39156	0.687524	Distal colon
	G7PHT7_444	GPLDGSPY(0.998)AQVQRPPR	Y	444	TNS2	-0.426573	0.0943987	0.609097	0.593916	-0.595253	-0.481211	Distal colon
	G7PHZ2_43	RQS(1)IPEEFK	S	43	G7PHZ2	-0.734557	-0.839786	-0.216921	-0.294922	-0.164919	-1.21102	Distal colon
	G7PJ35_635	PLS(0.996)PTAFSLK	S	635	HAL	-0.300549	-0.946912	0.911321	-0.0130673	-1.05608	-1.59179	Proximal colon
	G7PJ38_137	RIS(1)MEDLNKR	S	137	CDK17	-0.138035	-1.57619	0.519443	0.459502	-0.0441573	-0.107706	Proximal colon
	G7PJ38_146	RLS(1)LPADIR	S	146	CDK17	1.08528	0.276188	1.28958	1.40544	1.00025	0.618021	Proximal colon
	G7PJ38_180	RAS(0.998)LSEIGFGK	S	180	CDK17	0.321442	-0.480171	0.243425	0.276064	0.0532592	0.175316	Proximal colon
	G7PIA3_610	TLS(1)PPIRK	S	610	LIMA1	1.53438	2.26097	1.59854	1.54248	2.68361	2.28429	Distal colon
	G7PIP1_72	FQS(1)LGVAFYR	S	72	RAB7A	-0.830464	-0.76935	0.487235	-0.140962	-1.83941	-0.39141	Distal colon
	G7PIT4_182	CSDVSELSSS(0.91)PPGPYHQEPYVCKPEER	S	182	PRKAB1	4.61245	4.78318	2.86454	3.39454	4.47001	2.93714	Distal colon
	G7PJX3_476	MESSFGS(0.975)PSKQESSESLPK	S	476	ATF7IP	0.159096	-0.329516	1.68113	0.571286	0.262847	-0.476378	Proximal colon
	G7PJ24_623	KQS(1)QQLELLESELR	S	623	PLXNC1	0.904556	1.18836	1.21307	1.35994	1.23129	0.172384	Distal colon
	G7PJ45_149	GS(1)PHYFSPFRPY	S	149	SRSF1	1.23866	2.61861	0.135614	1.07615	2.39478	-0.073257	Distal colon
	G7PK75_1108	HSS(0.95)ETFSSTPSATR	S	1108	IRS1	-1.1707	-1.60635	-0.538718	-0.939613	-0.619482	-0.650577	Proximal colon
	G7PJ67_899	VISRPPPSVS(0.924)PPK	S	899	KDM2B	1.04863	-0.484965	0.262809	0.727902	0.262604	-0.00911052	Distal colon
	G7PJ87_73	LTVENS(1)PKQEAGISEGQGTAGEEEEK	S	73	DENR	1.75775	0.865991	0.389624	2.44624	2.02041	0.585397	Distal colon
	G7PK26_526	GKEDLAEAEIIKDSPDS(0.976)PEPPNK	S	526	INTS13	-0.523723	-0.247245	0.431554	1.07538	1.1388	-0.136254	Distal colon
	G7PK57_583	S(0.952)PGPTGSDLLPGAPVLSLR	S	583	STK11IP	-1.35755	-1.80097	-0.889924	-0.92042	-1.99795	-1.55244	Distal colon
	G7PL46_471	RMS(1)VDYNGEQK	S	471	PLCL1	-0.778206	-1.29488	0.0691377	-0.318077	-0.899293	-0.371773	Proximal colon
	G7PKB8_304	S(0.983)VSSFPVPQDNVDTHPGSGK	S	304	ATG16L1	1.3208	0.912349	0.0420123	1.52539	0.847752	0.534902	Distal colon
	G7PL71_483	RLS(1)LPGLLSQVSPR	S	483	ALS2	-1.30794	-2.26847	-0.995516	-2.0683	-1.13698	-1.5159	Proximal colon
	G7PLG1_303	SPS(0.954)PPDGS(1)PAATPEIR	S	303	BIN1	0.664908	-0.794536	1.03296	1.10586	0.331698	0.4786	Proximal colon
	G7PKF6_632	AQS(0.999)SPASATFPVSVQEPPTKPR	S	632	HDAC4	1.94503	3.03793	2.82796	3.25612	3.16797	2.80907	Distal colon
	G7PLW2_437	LSSKLS(0.996)AVSLR	S	437	SNX17	0.0364664	-0.86598	1.21433	0.447747	0.401706	0.4546	Proximal colon
	G7PKM7_270	RADNCS(1)PVAEEETTGSAESTLPK	S	270	TANC1	-0.0406465	0.484837	0.550968	-0.597313	0.929133	-0.73095	Distal colon
	G7PM32_135	AS(1)PS(0.999)PQPSSQPLQIHR	S	135	EML4	-0.0938053	-0.331781	2.94729	0.684366	1.07803	0.311669	Proximal colon
	G7PKV7_78	TET(1)PPPLASLNVSK	T	78	LSM12	2.789	3.01975	2.79171	2.9901	2.63136	2.3643	Distal colon
	G7PM57_611	DGS(1)LGEGLTMK	S	611	TTC7A	-1.337	-1.42788	0.158256	-0.664894	-0.669593	-0.912055	Proximal colon
	G7PL47_438	TST(0.996)PTTDLPIK	T	438	SATB2	0.328955	0.63669	0.396702	0.164825	-0.198375	-0.825433	Distal colon
	G7PLG1_331	VNHEPEPAGGATPGATLPKS(0.971)PSQLR	S	331	BIN1	2.23103	2.74837	1.88243	3.59682	3.27517	2.39238	Distal colon
	G7PM15_213	RLS(1)NVSLPGPGLSVPR	S	213	PRKD3	0.849255	0.720772	1.03869	0.680068	0.722955	-0.650837	Distal colon
	G7PN90_240	VLS(1)PLIIK	S	240	RNF169	-1.6807	-1.51758	-0.789483	-1.50814	-1.96766	-1.37561	Proximal colon
	G7PNB1_102	YMS(0.929)FTDK	S	102	PAK1	-1.7326	-0.973751	0.920707	-0.638883	-0.890795	-0.640646	Proximal colon
	G7PM32_137	ASPS(1)PQPSSQPLQIHR	S	137	EML4	2.19749	4.16795	2.41948	4.23382	5.18113	1.58458	Distal colon
	G7PMA9_436	PSPIPS(1)PVLGR	S	436	EHBP1	0.485501	0.675934	0.619497	-0.61015	0.797711	-0.00894891	Distal colon
	G7PME0_621	VGSLT(1)PPSSPK	T	621	AAK1	0.152042	-0.245703	-0.479564	-0.545102	0.340893	-0.52295	Distal colon
	G7PP96_252	AELLQSDENGIPNS(0.998)PQK	S	252	SLC29A2	0.166573	-1.2947	-0.360847	-1.02657	-0.468356	-0.833542	Proximal colon
	G7PMF4_701	DKTESVTSGPMSPEGSPSKS(0.915)PSK	S	701	ADD2	0.40976	0.291949	0.0921316	1.076	0.303597	-0.703415	Distal colon
	G7PP14_748	IQPSS(0.986)PPPNHPNNHLFR	S	748	SIK3	0.395184	0.525701	0.717527	0.987434	1.17675	0.336389	Distal colon
	G7PP19_511	NS(1)PGLGSLVSPHGPHMPPAASIPPPPGLGGVK	S	511	RNF214	-0.189052	-0.778732	-1.28643	0.231551	-0.491562	-1.12482	Distal colon
	G7PP38_1921	TIAHS(0.945)PTSFTESSSK	S	1921	KMT2A	0.629285	0.367935	0.521119	-0.628144	1.04055	0.251389	Distal colon
	G7PPA7_419	VERPPS(0.945)PFSMAPQASLPPVPPR	S	419	CBL	1.45751	1.50814	1.48604	1.64626	2.06108	0.752135	Distal colon
	G7PQA3_414	AIS(0.998)SDMFFGR	S	414	ARFGAP2	-2.37271	-2.03733	-0.259977	-1.01198	-1.82878	-0.729839	Proximal colon
	G7PPT3_159	S(0.883)KSPLPPEEEAKDEEEDQTLVNLDTYTSDLHFQVSK	S	159	HNRNPUL2	5.03997	7.26039	5.43441	6.04679	3.07824	5.1354	Distal colon
	G7PQ26_349	GSLAS(1)LDSLRK	S	349	CTNND1	4.42269	3.69318	3.73227	4.72046	3.7186	3.78612	Distal colon
	G7PQ44_1387	HNGSLS(1)PGLEAR	S	1387	TNKS1BP1	-0.367979	-0.575134	-0.239585	0.733111	0.458811	-0.721904	Distal colon
	G7PQA2_354	DGTAPPPQSPGSPGTGQDEEWS(0.997)DEESPRK	S	354	PACSIN3	0.249947	0.618824	1.31314	2.35534	-0.469845	1.25592	Distal colon
	G7PQA9_51	SSS(0.999)PEPVTHLK	S	51	ARHGAP1	5.34828	4.37488	4.26353	4.80915	4.98852	3.5803	Distal colon
	G7PR43_112	KS(1)PRPAGPQLFLPDPDPQR	S	112	C15H9orf142	-0.425364	-2.04128	-0.730981	-1.49745	-1.21569	-1.2221	Proximal colon
	G7PQN8_153	FQEQECPPS(1)PEPTRK	S	153	RRAS2	4.9192	2.86977	4.26258	4.71814	3.99175	3.16627	Distal colon
	G7PQT8_616	TQS(0.996)GNFNTDTLGMAEFR	S	616	PPFIBP2	-0.479037	-1.03416	-0.485617	-0.0487344	-0.402566	-0.909968	Distal colon
	G7PQW3_873	RPS(1)LGELLLR	S	873	FAM160A2	0.429457	-0.789411	0.842433	0.752637	-0.23516	0.0664582	Distal colon
	G7PSA4_1089	STS(1)LSALIR	S	1089	DENND4C	-0.285509	-0.703821	1.19372	0.637537	0.208061	0.190638	Proximal colon
	G7PR09_1223	KNS(1)LISSLEEEVSILNR	S	1223	NUMA1	1.28354	1.58313	1.37946	2.1468	-0.0393099	1.76663	Distal colon
	G7PR59_1731	EGAGVWHQDGAFPQQCPGT(0.982)PSSEVEQDGAGLSQPAALGIANPLLAMPAPSPEHSSPSVR	T	1731	SEC16A	-0.237186	0.920414	0.79574	1.18153	-0.281138	0.810985	Distal colon
	G7PRF3_1039	LDPAQSAS(0.99)RENLLEEQGSIALR	S	1039	SPTAN1	4.87206	4.7942	4.776	5.64394	4.55222	4.87667	Distal colon
	G7PSG7_325	SYS(1)AGNASQLEQLSR	S	325	KANK1	2.02398	1.12139	0.602927	1.59148	0.958686	0.98567	Proximal colon
	G7PSG9_903	VMSSS(0.996)NPDLAGTHSAADEEVK	S	903	DOCK8	2.23001	1.00094	3.49512	2.62438	2.24008	1.89081	Proximal colon
	G7PSH2_128	S(0.999)LLTGPSQLK	S	128	PGM1	-1.76544	-1.79668	0.236775	-2.08548	-1.50836	-1.50614	Proximal colon
	G7PRN0_996	RPS(1)QEQSASASSGQPQAPLNR	S	996	FKBP15	3.75302	4.03542	3.23674	3.6963	3.8476	2.22548	Distal colon
	G7PSA4_505	HPTGSSITKS(0.999)PALMAK	S	505	DENND4C	2.16618	1.54729	2.53661	2.90242	1.93666	1.50023	Distal colon
	G7PSV8_263	IMSCS(1)PDTQCSR	S	263	UBE2O	-0.10782	-0.647722	0.997594	-0.111278	-0.382843	-0.572562	Proximal colon
	G7PSA4_732	HSQPS(1)PEPHSPTESPAWGSSIVK	S	732	DENND4C	0.967072	0.897083	1.11318	1.0443	1.38193	0.409381	Distal colon
	G7PSA4_753	VPS(1)GIFDINSR	S	753	DENND4C	0.484153	-0.306626	0.0559759	0.906005	-0.271905	0.137824	Distal colon
	G7PTC1_346	LHKPPADS(1)GVDLR	S	346	SLC16A3	-0.378982	-0.0304888	0.979306	0.210666	-0.757029	-0.992295	Proximal colon
	G7PSL0_277	DAPIS(0.999)PASIASSSSTPSSK	S	277	TLE4	-0.768656	-0.943457	0.100647	-0.522554	-0.890083	-1.28708	Distal colon
	G7PSW1_135	EVGWVQQVPNATT(0.976)PPATLPSSGP	T	135	CYGB	0.0315744	-0.700913	0.0491843	0.630347	0.832782	-0.922108	Distal colon
	G7PSZ9_341	QQFTVSSGES(1)PPLSAGNIYQK	S	341	WDR81	0.0589016	0.253546	0.907185	0.760726	0.327825	0.1163	Distal colon
	G7PTR2_2168	SHVSSEPYEPIS(1)PPQVPVVHEK	S	2168	NCOR1	0.548472	1.59915	1.646	1.85441	1.24441	0.6405	Distal colon
	G7PUE2_106	SES(0.986)SGSLPNTIDMR	S	106	AKAP1	-0.0382448	-1.37362	0.901107	0.483931	-0.738477	-0.36599	Proximal colon
	G7PTY7_2007	SSS(0.999)PTSYWK	S	2007	MYO18A	-1.00122	0.144694	-0.517218	0.0297624	0.512268	-0.761955	Distal colon
	G7PVE2_48	TAVIPINGS(1)PR	S	48	RB1	-1.68791	-1.73385	1.05872	-0.775303	-1.0307	-1.57913	Proximal colon
	G7PUB2_926	QLSALS(1)SDGEGQGQPAPR	S	926	ABCC3	0.701672	0.103001	0.0943774	1.30205	1.01881	-0.398099	Distal colon
	G7PUD8_100	ASAPS(1)PGAQVACDHCLK	S	100	TRIM25	4.29838	4.37547	2.81986	3.73338	4.71418	3.39006	Distal colon
	G7PV75_442	T(0.996)FCGTPDYIAPEIIAYQPYGK	T	442	PRKCA	3.0405	3.82297	4.32479	3.72987	2.20939	4.48007	Distal colon
	G7PVI9_1520	SHS(0.992)PSTSQSGSQLR	S	1520	LMO7	3.51673	2.89179	2.94103	3.50852	3.82402	2.17703	Distal colon
	G7PVJ3_2706	SLS(1)PNHNTLQTLK	S	2706	MYCBP2	2.20245	1.77511	2.27113	3.05262	2.92665	1.49903	Distal colon
	G7PVL2_643	TFSESSVWSQQSSRPS(0.967)LK	S	643	ABCC4	0.554341	0.548618	0.171894	0.77087	0.345305	-0.489254	Distal colon
	G7PVQ6_1475	GDEGPVGHQGPIGQEGAPGRPGS(1)PGLPGMPGR	S	1475	COL4A2	0.297711	0.314882	0.762728	0.919151	-0.800044	1.2336	Distal colon
	G7PVT2_309	RPAPAVS(0.991)PGSWK	S	309	CHAMP1	1.72912	1.83344	1.48007	1.98228	2.30614	0.712456	Distal colon
	G7PVZ7_1360	AES(1)PESSAIESTQSTPQK	S	1360	PDS5B	1.41111	1.08364	1.03892	2.46547	1.13951	1.60741	Distal colon
	G7PW00_589	WNS(0.999)FQLSHQPR	S	589	STARD13	0.226698	0.0456925	0.973502	0.686475	0.628627	0.099856	Distal colon
	G7PW04_337	SPS(1)PSPTS(0.901)PGSLR	S	337	DCLK1	0.725552	0.564339	0.868546	1.38921	2.17403	0.184548	Distal colon
	G7PW60_1033	GPRT(1)PPITTK	T	1033	ZC3H13	0.436859	-0.576574	1.1435	0.517907	0.463996	-0.108693	Distal colon
	G7PW62_5	GS(0.857)VSDEEMMELR	S	5	LCP1	0.990792	0.110412	3.46629	0.696621	-0.899221	0.478751	Distal colon
	G7PWE9_460	GIS(0.992)QTNLITTVTPEK	S	460	EPB41L3	1.63528	0.490376	0.389453	1.92014	1.54279	0.384789	Distal colon
	G7PWJ2_594	ALS(0.995)PLSPVAIEQTSLK	S	594	ZNF521	-1.70739	-2.0658	-2.12772	-1.70757	-2.12276	-2.11827	Distal colon
	G7PWM7_459	S(1)APDISFTIDANK	S	459	DTNB	-1.12725	-1.31195	-1.01667	-0.263177	-1.60224	-1.12052	Distal colon
	G7PWU3_935	ARGS(0.983)PPTSSNIVQGQIK	S	935	WDR7	0.464558	-0.121685	0.703133	0.785703	0.481215	-0.942286	Distal colon
	G7PWV0_470	DTLS(0.998)NPQSPQPSPYNSPK	S	470	NEDD4L	-1.73853	-1.42756	-0.391354	-1.29557	-0.829729	-1.74695	Distal colon
	G7PWW7_143	QSGT(0.853)PPGMGAPGVPGAAGVGGAGGR	T	143	RELCH	0.685807	0.407662	0.417413	0.393757	1.04904	-0.0121992	Distal colon
	G7PWX9_530	SAS(0.966)PHDVDLCLVSPCEFEHR	S	530	MAP1S	0.0960778	0.348256	0.473364	1.80913	0.388752	-0.389469	Distal colon
	G7PX66_152	S(0.999)PTMEQAVQTASAHLPAPAPVGR	S	152	LSM14A	5.35733	5.17278	4.21577	5.4436	5.58368	4.50328	Distal colon
	G7PXV2_251	EQTLQGAEEDEDLEGPPSYKPPT(0.991)PK	T	251	ECTIN2	1.52997	1.22862	2.24766	1.83658	1.09325	1.38667	Proximal colon
	G7PX66_176	S(1)PVSTRPLPSTSQK	S	176	LSM14A	5.76613	5.60951	6.45966	6.58262	6.41937	5.8497	Distal colon
	G7PXH5_230	VGS(0.994)TGDIALHINPR	S	230	LGALS4	-1.54455	0.184919	0.0242367	0.753182	-0.398478	-0.442422	Distal colon
	G7PXM2_222	KAEAAAAPTVAPGPAQPGHVS(0.866)PTPATTSPGEK	S	222	NUMBL	0.226819	0.368346	-0.608035	0.495095	0.686557	-0.562607	Distal colon
	G7PXV9_285	KIS(1)PPSYAR	S	285	CLASRP	1.38064	1.51323	1.31783	1.68167	2.27718	1.02047	Distal colon
	G7PXV9_294	RDS(0.995)PTYDPYKR	S	294	CLASRP	0.171275	-1.5774	0.926972	-0.118421	-0.556032	-1.6859	Distal colon
	G7PYN7_283	LNIHQKT(0.974)HTGEK	T	283	G7PYN7	0.156483	0.36589	-0.802357	0.0239876	-1.19798	-1.32733	Proximal colon
	G7PXV9_427	LTRPAAS(0.971)PAVGEK	S	427	CLASRP	0.285687	-0.71919	1.12399	-0.14797	0.786832	-0.950451	Distal colon
	G7PYV2_217	TPS(0.993)FELPDASERPPTYCELVPR	S	217	SH2D3A	-1.41894	-1.132	0.393062	-0.415554	-0.470307	-0.46371	Proximal colon
	G7PXX7_300	DPGGGGGPVRPGGAS(1)PAASSTAQPPTQHR	S	300	IRF2BP1	1.64804	2.0951	1.55865	2.55433	2.77794	1.06663	Distal colon
	G7PY14_219	EGEDRDQPTT(0.965)PPKPLK	T	219	LIG1	2.06387	1.99068	2.98165	2.16959	2.26305	1.04605	Distal colon
	G7PYR1_22	TTITTTTTSSSGLGS(0.968)PTIVGSPR	S	22	MYADM	1.13574	0.9788	0.816613	1.71639	1.2895	0.724267	Distal colon
	G7PZ33_334	TSS(0.93)EPEFNSLPR	S	334	PRAM1	-1.58045	-1.60811	0.66187	-0.235589	-1.46006	-1.04267	Distal colon
	G7PZE3_101	HSAYS(1)YCGR	S	101	KANK2	-0.314758	-0.427663	-0.044657	0.453655	-1.1387	0.559396	Distal colon
	G7PZE3_548	ERVPS(1)VAEAPQLRPAGTAVAK	S	548	KANK2	5.24383	4.79956	5.08319	5.97825	4.80503	5.45695	Distal colon
	G7PZE3_588	ESQHIPTAEGASGS(0.985)NTEEEIR	S	588	KANK2	0.852007	-1.50173	0.531999	0.86527	0.153038	0.0170125	Distal colon
	G7PZE3_83	GPGSWWTS(0.998)TESLCSNASGDSR	S	83	KANK2	-0.251743	0.627344	0.649582	1.4119	-0.302488	0.688301	Distal colon
	G7PZK6_143	PGHVS(1)PLQLTNIQVPQQALPTQR	S	143	RFX1	0.886099	0.114134	0.183556	0.367024	0.319786	-0.32033	Distal colon
	G7PZQ5_244	STPSHGSVSSLNSTGSLS(1)PK	S	244	EPS15L1	3.71176	3.14789	3.17534	4.36108	3.84602	3.93047	Distal colon
	G7PZY3_865	YEPSDKDRQS(0.943)PPPAK	S	865	ZC3H18	3.94813	1.87914	4.37672	3.97384	4.14088	2.64957	Distal colon
	G7Q0A5_2044	S(1)RS(1)PLAIR	S	2044	SRRM2	0.0638437	0.219303	3.73585	1.93309	0.548201	1.23197	Proximal colon
	G7Q0A5_2046	S(1)RS(1)PLAIR	S	2046	SRRM2	0.0638437	0.640134	2.42275	1.5002	-0.0417729	0.863314	Proximal colon
	G7Q005_544	LS(1)PVSHGNTIALFFR	S	544	TCF25	-0.938038	-0.965227	-0.385905	-1.07249	-1.56422	-0.741642	Distal colon
	G7Q0A5_1404	AGMSSNQSVSS(0.999)PVLDAVPR	S	1404	SRRM2	2.1886	2.83385	3.16034	3.36444	3.13979	2.30653	Distal colon
	G7Q0A5_2409	SRT(0.989)PPSAPSQSR	T	2409	SRRM2	2.43448	3.45653	3.82519	3.31577	2.73309	1.50028	Distal colon
	G7Q0A5_297	THTTALTGRS(0.995)PS(0.999)PASGR	S	297	SRRM2	1.85979	2.25303	2.86818	2.97938	1.51962	1.15243	Distal colon
	G7Q0G8_32	ERS(1)PS(1)PLRGNVVPSPLPTR	S	32	CARHSP1	0.149806	-0.172307	1.84239	1.02373	0.222237	1.26451	Proximal colon
	G7Q0J7_1093	SKS(0.821)PVGNPQLIQFSR	S	1093	KIAA0430	0.809293	-0.0529845	0.987482	0.577401	-0.158793	-0.162681	Proximal colon
	G7Q0A5_876	SCFESS(0.919)PDPELK	S	876	SRRM2	-0.364557	0.385234	1.51345	0.680393	0.215067	-0.457765	Distal colon
	G7Q0G8_30	ERS(1)PS(1)PLRGNVVPSPLPTR	S	30	CARHSP1	0.213472	-0.39447	0.787402	1.02373	-0.567568	0.570831	Distal colon
	G7Q0R2_605	NIDQSEFEGFS(1)FVNSEFLKPEVK	S	605	PRKCA	0.617364	-0.741019	1.08983	1.58002	-0.0596946	2.6708	Distal colon
	G7Q0R4_1160	LEVTEIVKPS(1)PK	S	1160	RBBP6	0.820982	2.0401	1.15899	1.86593	1.51954	0.796012	Distal colon
	G7Q0R7_209	SPS(0.985)PPTQHTGQPPGQPSAPSQLSAPR	S	209	ARHGAP17	4.18345	4.21822	4.26722	4.6531	5.32789	3.7504	Distal colon
	G7Q0U2_462	LQPSSS(0.881)PENSLDPFPPR	S	462	ATXN2L	0.180796	-0.102463	-0.201962	0.17581	-0.0963368	-1.15589	Distal colon
	G7Q0V3_873	EGMS(1)PQPAQAPQAPGDNHVVPVLR	S	873	MVP	4.81296	4.09816	4.1248	4.40754	4.37037	3.36424	Distal colon
	G7Q0X1_378	QGS(1)LAMEELK	S	378	SPN	-0.537104	-1.04203	-0.497358	0.72919	0.358428	-0.975506	Distal colon
	G7Q0X3_560	AAGGAPS(1)PPPPVR	S	560	TBC1D10B	1.30024	1.90312	1.64839	1.60642	1.73319	1.19926	Distal colon
	G7Q0Y3_3015	NPPS(0.948)PRPSQLPVLDR	S	3015	SRCAP	-1.13877	-0.749294	-0.545165	-0.0457589	-0.915885	-0.369699	Distal colon
	G7Q0Z6_117	AIEPQKEEADENYNS(1)INTR	S	117	STX4	2.26105	1.74964	2.81976	2.77765	2.13009	1.65496	Distal colon
	G7Q107_177	VQNHLPASGPTQPPVASSTNEGSPS(0.999)PPEPTGK	S	177	TGFB1I1	3.03213	4.55687	4.40252	5.32426	4.2708	3.15362	Distal colon
	G7Q1B6_158	DFQDYMEPEEGCQGS(1)PQR	S	158	DYNC1LI2	0.262578	-0.701605	1.92123	0.923375	-1.32419	0.2579	Proximal colon
	G7Q144_413	ENS(0.999)PCVTPVSTATHSLSR	S	413	RBL2	-0.41634	-1.17534	-0.379903	-0.0703753	-0.504896	-0.994501	Distal colon
	G7Q179_183	KSS(0.959)PSVKPAVDPAAAK	S	183	CIAPIN1	2.94957	1.51226	1.63631	1.39127	2.44303	1.08656	Distal colon
	G7Q216_1424	CSGPGLS(1)PGMVR	S	1424	FLNA	4.26237	4.65186	2.942	3.98514	4.86614	3.19572	Proximal colon
	G7Q1I2_255	DLVLPTQASPAS(0.874)PALK	S	255	TERF2	-0.112603	-0.322166	0.651531	0.34055	-0.372891	-0.261536	Distal colon
	G7Q2C1_78	APEKPLHEVPS(1)GNSLLSSETILR	S	78	SH3KBP1	2.26436	3.05183	3.77735	2.97829	2.82591	2.74709	Proximal colon
	G7Q1P4_61	DKDQPPSPS(0.989)PPPQSEAPSSTSR	S	61	MON1B	-0.0517122	-0.45542	-0.233825	0.338134	-0.319225	-0.072765	Distal colon
	G7Q2B7_1044	SSTPSS(0.915)PTGTSSSDSGGHHIGWGER	S	1044	PHKA2	1.37067	1.25561	0.862797	0.364158	1.47837	0.331593	Distal colon
	G7Q2C5_344	T(1)PKDS(1)PGIPPSANAHQLFR	T	344	RPS6KA3	-0.913761	-0.332106	-0.0359039	0.274878	-0.531922	-0.718113	Distal colon
	G7Q2C5_348	TPKDS(1)PGIPPSANAHQLFR	S	348	RPS6KA3	3.63925	3.08769	3.80699	3.43547	3.86563	3.25404	Distal colon
	G7Q2K9_89	HRHS(0.998)PTGPPGFPR	S	89	RBM10	3.26045	4.10871	4.14775	3.49324	4.10472	3.18239	Distal colon
	G7Q2L0_13	RVS(0.999)GPDPKPGSNCSPAQSVLSEVPSVPTNGMAK	S	13	UBA1	1.73427	0.536399	1.05506	1.75044	1.6696	0.978364	Distal colon
	G7Q338_313	KHS(1)LSSVTYVPR	S	313	CYSLTR1	1.63187	0.364801	3.14188	1.14352	1.29619	1.39121	Proximal colon
	G7Q2N0_70	YGPLS(0.999)EPGSAR	S	70	WDR13	0.682299	-1.3337	-0.495679	0.189213	-0.619726	-0.152062	Distal colon
	G7Q3M2_1393	TPVSGSLKS(0.996)PVPR	S	1393	THOC2	1.15908	0.59079	1.81059	1.62248	1.21906	1.12746	Proximal colon
	G8F2B6_16	KLS(1)NPDIFSSTGK	S	16	G8F2B6	-0.913993	-0.40691	0.178134	-0.278799	0.0854789	-0.788686	Proximal colon
	G7Q380_544	QVPVMQGTGMQGASIQGGSQPGGFS(0.999)PGQNQVTPQDHEK	S	544	CSTF2	1.28986	1.57256	1.64403	2.27642	1.60194	1.19978	Distal colon
	G8F2D1_425	SLDSEPSVPSAAKPPS(1)PEK	S	425	POGZ	0.904241	2.81542	2.51688	1.83572	3.28284	2.70094	Distal colon
	G8F2D1_445	TAPVASTPSSTPIPALS(0.879)PPTKVPEPNENVGDAVQTK	S	445	POGZ	0.772347	0.248128	0.370477	0.720784	0.965875	0.0635157	Distal colon
	G8F2H2_317	GPS(0.997)PSPVGSPASVAQSR	S	317	ARID1A	1.97867	1.42227	0.630581	1.78268	2.1527	0.820026	Distal colon
	G8F2I2_1764	SPS(0.975)AEFSPAAPPGISGVHSPSLR	S	1764	ZFYVE26	0.512415	-0.298554	1.03446	1.34336	0.286978	0.793644	Distal colon
	G8F383_305	S(0.94)PSLSLAPLSPR	S	305	CNKSR1	-0.931209	0.542883	0.72275	-0.111119	-0.085056	0.16501	Proximal colon
	G8F316_181	AAPAT(1)PPPPVK	T	181	NCKIPSD	0.412638	-0.353023	0.126825	-0.0417683	0.439349	-1.59148	Distal colon
	G8F3D9_96	GLDCSDWKPEAGLS(1)PPR	S	96	TCEA3	1.5464	2.52762	1.50861	2.79916	2.7462	0.887967	Distal colon
	G8F3N6_94	RGS(0.998)LSNAGDPEIVK	S	94	NRDC	4.48371	4.48946	4.61643	4.37914	4.67932	4.09523	Distal colon
	G8F413_799	AQGEPVAGHES(1)PKIPYEK	S	799	SEC31A	5.7108	6.2982	6.14808	6.02747	6.20871	5.44238	Distal colon
	G8F4E4_57	ALIQTCLNSPDS(1)PPRSDPTTDQR	S	57	SRF	3.49219	3.40871	3.40602	4.15292	2.98267	2.75098	Distal colon
	G8F4I5_203	HIS(1)LTLPATFR	S	203	MVB12B	-1.65066	-2.16721	-1.33029	-1.37175	-2.49578	-1.27227	Distal colon
	G8F4M6_582	DSMVMHNS(0.995)DPNLHLLAEGAPIDWGEEYSNSGGGGSPSPSTPEAATLSEK	S	582	NIBAN2	1.94284	2.07204	4.24597	2.97203	2.09359	1.85277	Proximal colon
	G8F4U9_802	NHFS(1)FEK	S	802	GART	-1.33456	-2.70471	-1.03266	-1.67987	-2.0923	-2.05266	Proximal colon
	G8F4J3_5	ANNS(1)PALTGNSQPQHQAAAAAAQQQQQCGGGGATKPAVSGK	S	5	PRPF38B	-0.610043	-0.281526	0.00842404	-0.195534	0.854584	-0.257777	Distal colon
	G8F519_643	KPDS(1)PPKVLEPENK	S	643	RSF1	-0.442116	-1.87897	-0.445645	-0.340583	-0.922384	-1.26311	Distal colon
	G8F539_9	AGS(1)LKDPDVAELFFKDDPEK	S	9	TAOK2	-1.09456	-1.62053	-1.33125	-1.25251	-2.35595	-1.5232	Distal colon
	G8F583_67	ERFS(1)PPRHELS(1)PPQK	S	67	SRRT	0.371746	0.498302	1.5842	0.330779	0.360887	-0.807744	Distal colon
	G8F5K1_361	SPS(1)PTLGESLAPR	S	361	PHLDB1	-0.145588	0.0160363	-0.800934	-0.720491	-0.162688	-0.952589	Distal colon
	G8F5L1_25	SNSQSDSHDEEVS(0.997)PTPPNPVVK	S	25	PRKAR1B	-0.488068	0.230673	-0.244141	0.552551	0.225957	-0.542079	Distal colon
	G8F5X5_4	S(1)PLGGGGGSGASSQAACLK	S	4	MSL1	-0.466612	0.306322	-0.348698	-0.809936	0.0313459	-1.44045	Distal colon
	I7G3Q2_244	GKS(1)PPPEFAK	S	244	KPNA1	-0.920754	-2.04999	-0.715273	-1.21009	-1.07177	-1.68416	Proximal colon
	G8F618_181	AVEYLLTGIPGS(0.994)PEPEHGSVQESQVSEQPATEAAGENPLEFLR	S	181	RAD23A	0.561524	2.14248	0.617595	1.56149	-0.76848	0.644702	Distal colon
	I7G453_107	SPAGEAGAS(1)PPVR	S	107	SNTB2	6.67843	5.99704	5.80739	6.63779	6.69535	5.60822	Distal colon
	I7G453_392	SPS(1)LGSDLTFATR	S	392	SNTB2	0.627642	0.488721	0.852534	0.762382	0.193937	-0.0598328	Distal colon
	I7G453_92	GLGPPS(1)PPAPLR	S	92	SNTB2	4.04909	3.87394	3.55159	4.9129	4.63917	4.00018	Distal colon
	I7G6S1_20	KLS(1)EPSSLQYLPYR	S	20	HMGCR	-1.07761	-1.68713	-0.329877	-1.3181	-1.46835	-2.14381	Distal colon
	I7G8E9_121	RES(0.995)QTALVANQR	S	121	I7G8E9	0.529735	-0.472106	1.64252	1.00529	0.374069	1.06774	Distal colon
	I7G8H7_79	EFGSLPTT(0.941)PSEQR	T	79	STX7	1.00986	0.523167	1.15518	1.3741	0.107981	0.619013	Distal colon
	I7G9B5_76	SLGLSLS(0.999)GGDQEDAGR	S	76	I7G9B5	1.01216	0.60216	1.9368	1.7137	0.313116	0.762006	Distal colon
	I7GD08_41	LS(1)PNPPK	S	41	I7GD08	-0.307892	3.59354	3.20928	3.30723	3.71174	2.92533	Proximal colon
	I7GIK7_60	S(1)LQSLLGPSSK	S	60	CORO7	-1.35705	-1.77824	-0.595389	0.0402953	-1.57705	-0.914224	Proximal colon
	I7GC55_211	TDTAVQATGS(0.996)VPSTPIAHR	S	211	NDE1	0.0477366	-0.253658	-0.363838	0.126949	0.215374	-1.07977	Distal colon
	I7GIP6_15	GPS(1)WDPFR	S	15	I7GIP6	3.15932	2.62738	3.38034	4.65784	2.87606	2.75021	Distal colon
	I7GJ25_160	TLFLGIPDENFEDHSAPPS(1)PEEK	S	160	MAP3K5	-0.847555	0.674294	-0.282883	1.03486	-0.820807	-0.169578	Distal colon
	I7GJ29_79	SHIAQWS(1)PHTPPR	S	79	IL6ST	1.68185	0.753096	1.15532	2.14415	1.903	1.49406	Distal colon
	I7GJ43_289	RVS(1)PLNLSSVTP	S	289	CDC23	-1.33129	-1.56281	-0.0204912	0.173184	0.215295	-0.940996	Distal colon
	I7GJQ4_592	SKPIPIMPAS(1)PQK	S	592	DNM1L	3.42141	3.54466	2.21043	2.89951	3.5031	2.55361	Distal colon
	I7GJT1_37	AMADELS(1)EKQVYDAHTK	S	37	CAV1	2.19441	2.04865	1.9041	4.64709	3.15145	0.451552	Distal colon
	I7GK56_371	GGPVQVLEDQELKS(1)QPEPLVVK	S	371	SELENBP1	-0.361049	-1.12604	-1.38563	-0.323037	-0.675557	-0.940263	Proximal colon
	I7GK41_87	AEADVAS(1)LNRR	S	87	TPM1	1.84446	2.24114	1.94467	3.28313	2.20156	2.4979	Distal colon
	I7GKA6_5	KET(1)PPPLVPPAAR	T	5	WDR77	4.01436	3.38705	3.50974	3.77537	3.78271	3.32888	Distal colon
	I7GMN8_210	SLS(0.951)FEMQQDELIEKPMSPMQYAR	S	210	IVNS1ABP	-1.2272	0.043295	0.861712	0.849281	-0.209261	0.499766	Proximal colon
	I7GMP2_460	VDS(0.991)PTVTTTLK	S	460	KLC1	-0.577362	-0.816971	0.0781669	-0.11953	-0.616572	-0.784097	Proximal colon
	I7GLZ7_266	SPS(0.997)PYYSR	S	266	TRA2B	2.23137	2.67218	4.95814	4.46943	2.06944	1.93589	Distal colon
	K4JU89_592	NFTKPQDGDVIAPLIT(1)PQKK	T	592	SAMHD1	-0.813655	-0.744351	0.665507	-0.3196	-0.0377301	-0.15069	Proximal colon
	M4ZHZ6_36	MSS(0.967)LVGPTQSFFMR	S	36	MS4A1	-1.00237	0.406762	0.794555	-1.05292	-0.0674709	-0.743475	Proximal colon
	I7GNG0_246	DHS(1)PTPSVFNSDEER	S	246	FIP1L1	1.14246	0.20547	1.11461	2.0888	-0.308255	1.86554	Distal colon
	Q4R2Y8_251	KADTTTPTPTAILAPGS(0.972)PASPPGSLEPK	S	251	BRD2	-0.831232	-0.125845	0.257314	0.616005	0.444293	0.18265	Proximal colon
	P68367_340	S(1)IQFVDWCPTGFK	S	340	TUBA4A	-0.103625	0.0371569	0.62987	0.560124	0.115316	-0.498279	Distal colon
	Q4R3A8_85	TQT(1)PPASPAPQPTEER	T	85	CTTN	5.12433	4.26493	3.62589	5.30219	5.76846	3.62184	Distal colon
	Q4R3G2_104	SCDFLS(0.851)SFR	S	104	SERPINB6	-1.82485	-2.04919	-1.34103	-2.20514	-2.64119	-1.44897	Distal colon
	Q4R3J1_20	SGS(0.979)MDPSGAHPSVR	S	20	KHDRBS1	1.63522	3.31775	2.56797	3.04443	1.95995	0.373596	Distal colon
	Q4R4I8_859	PAS(0.998)PTPVIVASHTANKEEK	S	859	COPB2	6.65366	7.6182	7.13634	7.3375	7.91542	7.03691	Distal colon
	Q4R4L6_604	SVVS(1)FDKVK	S	604	SAFB	1.65951	0.789306	0.278969	2.54875	1.02278	1.04403	Distal colon
	Q4R4Q3_366	SHT(0.894)SEGAHLDITPNSGAAGNNAGPK	T	366	NDRG1	1.28383	2.48724	1.67652	3.01751	1.82344	1.81687	Distal colon
	Q4R4X4_47	TYSLGSALRPS(0.936)TSR	S	47	VIM	-0.564414	0.325185	1.34191	-0.20745	0.0867589	0.0569535	Proximal colon
	Q4R4X0_51	KAPAAQEEPGT(0.998)PPSSPLSAEQLDR	T	51	UNG	-0.0529944	-0.101414	-0.52409	-0.0808494	-0.422117	-1.12989	Distal colon
	Q4R4X4_55	SLYAS(0.991)SPGGVYATR	S	55	VIM	1.64657	1.88463	1.91425	1.41374	2.12789	2.15008	Distal colon
	Q4R5C0_156	LGGS(1)AVISLEGKPL	S	156	CFL1	-1.73946	0.306846	0.601934	-0.355155	-1.41097	-0.722072	Distal colon
	Q4R5Y9_248	VSGLPTPDLSWQLDGKPIRPDS(1)AHK	S	248	PALLD	1.92841	1.45384	0.171883	1.77311	1.6762	1.50755	Proximal colon
	Q4R5G3_413	FKS(1)LDDVIKR	S	413	ALDH1A1	-0.824941	-1.09114	-0.607838	0.331928	-0.983874	-1.24473	Distal colon
	Q4R7F0_88	VEQATKPS(0.827)FESGR	S	88	RBMX	0.692347	-0.412212	1.53113	-0.00263859	0.293148	-0.241215	Proximal colon
	Q4R6I9_164	SRLS(0.999)PAGEMKPLPLSEGK	S	164	Q4R6I9	2.80462	2.72732	2.96941	3.87234	3.09074	2.32146	Distal colon
	Q4R7I7_211	PSSGNIPS(0.965)SPPASGGGS(0.913)PTSPR	S	211	BIN2	1.13059	0.836074	1.40339	2.10127	2.64531	0.132996	Distal colon
	Q4R7W3_326	SVAAEGALLPQT(0.988)PPSPR	T	326	RALGPS2	0.449732	1.5613	1.06973	1.41293	1.09248	0.473337	Distal colon
	Q4R8C2_232	SSS(0.998)PAPADIAQTVQEDLR	S	232	G3BP1	3.69899	5.48202	3.89331	5.36852	4.16072	3.80748	Distal colon
	Q4R8P7_30	TIS(1)DGTISASK	S	30	FNBP1L	0.89318	0.320724	0.455474	1.75403	0.362471	1.00322	Distal colon
	Q4R8T6_145	DAVSAS(0.99)PCSTPLAR	S	145	SKIV2L	0.14678	0.453417	0.922686	0.555467	0.815766	0.261121	Distal colon
	Q4R928_69	RDS(0.946)TEITSILLK	S	69	HACE1	1.03225	0.527056	-0.231211	1.46828	0.315472	0.157301	Distal colon
	Q4R9C3_150	SPS(0.894)PPLPAHIPPEPPRT(0.932)PPFSAK	S	150	PHACTR4	-1.01392	-0.864193	0.303422	-0.214235	-0.992495	-0.533587	Proximal colon
	Q4R9B5_468	SKYDEIFYNLAPADGKLS(0.976)GSK	S	468	EHD1	4.02051	3.21845	4.08783	4.50411	3.53008	3.14576	Distal colon
	Q4R9C3_164	SPS(0.894)PPLPAHIPPEPPRT(0.932)PPFSAK	T	164	PHACTR4	-0.904619	-0.675761	-0.182965	-0.214235	-0.00739015	-1.16842	Distal colon
	Q4R9G5_50	NQSPAEAEKPASSSLPSS(0.975)PPPQLLTR	S	50	NUP88	1.64467	0.777607	1.80979	2.32419	2.23968	1.22557	Distal colon
	Q5ISL3_608	RLS(1)VELTSSLFR	S	608	CTNNB1	3.26242	2.63499	1.53385	2.60317	2.00886	3.57362	Distal colon
	Q60HG8_19	RPFFPFHS(0.976)PSR	S	19	CRYAB	-1.00404	-1.27901	-1.158	-2.12853	-1.39706	-1.29224	Distal colon
	Q9BE69_574	SST(0.914)GSPTSPLNAEK	T	574	MYLK	5.21401	5.24822	2.364	5.7868	4.63363	4.00364	Proximal colon
	Q95KG9_31	AES(0.999)PTPGLAQGMEPGAGQEGAMFVHAR	S	31	MON1A	1.27846	1.19693	0.927484	1.59596	1.77762	0.655474	Distal colon
	Q9BGX2_339	SHS(0.999)SPSLNPDTSPITAK	S	339	PSD3	0.505953	0.391082	-0.438203	-0.0903695	0.851009	0.000407294	Distal colon

## Sheet: Fig 2d-f
	Enriched pathways using proteins corresponding to the age-associated phosphosites in proximal or distal colon (related to Fig. 2d-f).
	Pathway ID	Pathway name	Displayed in Fig. 2d-f	Log10(p value)	Log10(q-value)	Significant sites	Genes
	GO:0030029	actin filament-based process	yes	-11.4434	-7.09593	Proximal colon	CXADR,FLNA,FLNB,FLNC,PAK1,PDLIM4,SORBS1,PALLD,TNIK,KANK1,SYNE2,SH3KBP1,EVL,LIMA1,PDLIM2,PHACTR4,CORO7,ANXA2,VIM,TPPP,CLASP2
	GO:0051129	negative regulation of cellular component organization	yes	-9.19439	-5.324	Proximal colon	ADCY6,ANXA2,FLNA,LMNA,MAP1B,PHF2,PRKCD,VIM,HUWE1,SCAF8,INPP5F,WAPL,CLASP2,KANK1,EVL,LIMA1,BIN1,PAK1,RB1,TPPP,TNIK,SYNE2,IRS1,SORBS1,ALS2
	R-HSA-194315	Signaling by Rho GTPases	yes	-8.38042	-4.63498	Proximal colon	DYNC1LI2,FLNA,KLC1,MYLK,PAK1,PRKCD,VIM,DDX39B,AKAP12,CLASP2,RBMX,EVL,ALS2,DOCK8,ARFGAP2,KANK1,ARID4B,SUDS3,SYNE2
	GO:1901653	cellular response to peptide	yes	-6.26335	-2.79841	Proximal colon	ADCY6,SLC29A2,IRS1,MAP1B,PRKCD,RB1,VIM,SORBS1,DENND4C,FLNA
	R-HSA-75153	Apoptotic execution phase	yes	-6.24282	-2.79841	Proximal colon	KPNA1,LMNA,PRKCD,VIM,ACIN1,DDX39B,RGS14,THOC2
	GO:0031532	actin cytoskeleton reorganization	yes	-6.11935	-2.72609	Proximal colon	CXADR,FLNA,PAK1,PDLIM4,TNIK,BIN1
	hsa05132	Salmonella infection	yes	-5.97831	-2.68587	Proximal colon	ANXA2,DYNC1LI2,FLNA,FLNB,FLNC,KLC1,KPNA1,PAK1,MYLK,PRKCD,SAMHD1,IRS1,VIM
	GO:1903034	regulation of response to wounding	yes	-5.95419	-2.68587	Proximal colon	ANXA2,FLNA,MYLK,PRKCD,INPP5F,CLASP2,KANK1,RB1,SAMHD1
	GO:0051647	nucleus localization	yes	-5.72681	-2.52543	Proximal colon	BIN1,LMNA,SYNE2,TMEM201,MAP1B,CLASP2,EML4,ARFGAP2,DYNC1LI2,KLC1
	GO:0032271	regulation of protein polymerization	yes	-5.57859	-2.46154	Proximal colon	BIN1,MAP1B,PAK1,PRKCD,TPPP,KANK1,EVL,RB1,ATF7IP,CLASP2,ANXA2,RGS14,ACIN1,NIBAN2
	GO:0000226	microtubule cytoskeleton organization	no	-5.104	-2.15444	Proximal colon	DYNC1LI2,FLNA,LMNA,MAP1B,RGS14,TPPP,CLASP2,SYNE2,EML4,SETD2,RB1,WAPL,CDK17,ACIN1,MCMBP,MARF1,CORO7
	GO:0032386	regulation of intracellular transport	no	-5.04698	-2.11445	Proximal colon	ANXA2,FLNA,MAP1B,PRKCD,HUWE1,INPP5F,SETD2,SUFU,CXADR,LMNA,RB1,PDLIM4,SNX17,PDLIM2,PARP10,ADCY6,SLC29A2
	GO:0010639	negative regulation of organelle organization	no	-4.97231	-2.07196	Proximal colon	LMNA,MAP1B,PRKCD,HUWE1,WAPL,CLASP2,KANK1,LIMA1,SCAF8,CORO7
	R-HSA-445355	Smooth Muscle Contraction	no	-4.94566	-2.06055	Proximal colon	ANXA2,MYLK,PAK1,SORBS1,VIM
	GO:0006338	chromatin remodeling	no	-4.73596	-1.90697	Proximal colon	LMNA,PAK1,PHF2,RB1,BRD2,HUWE1,SETD2,ARID4B,SUDS3,NIBAN2,PARP10,ANXA2,IVNS1ABP,SCAF8,RBMX,ATF7IP
	hsa03013	Nucleocytoplasmic transport	no	-4.66933	-1.87813	Proximal colon	KPNA1,PNN,DDX39B,ACIN1,THOC2,SRRM2,RBMX,IVNS1ABP,SCAF8,ANXA2,PRKCD
	GO:0061061	muscle structure development	no	-4.57658	-1.81386	Proximal colon	BIN1,CXADR,FLNB,FLNC,LMNA,MYLK,RB1,PDLIM4,PDLIM2,PAK1,IRS1
	R-HSA-9012999	RHO GTPase cycle	no	-4.12482	-1.45227	Proximal colon	PAK1,VIM,DDX39B,AKAP12,RBMX,ALS2,DOCK8,ARFGAP2
	GO:0031400	negative regulation of protein modification process	no	-3.90613	-1.31609	Proximal colon	PRKCD,RB1,IVNS1ABP,RGS14,TPPP,INPP5F,PARP10,NIBAN1,VIM,IRS1
	GO:0001843	neural tube closure	no	-3.75726	-1.2293	Proximal colon	BRD2,SETD2,SUFU,PHACTR4,SNX17,MYLK,ANXA2,FLNA,PAK1
	R-HSA-5653656	Vesicle-mediated transport	yes	-15.142	-11.0428	Distal colon	BIN1,ANK2,ANK3,CBL,COL4A2,CTTN,PRKAB1,ITSN1,SNX2,SPTAN1,STX4,TJP1,TPD52,TUBA4A,RAB7A,GBF1,COPB2,PUM1,SEC16A,TMEM115,AAK1,SEC31A,MON1B,TBC1D10B,PACSIN3,FNBP1L,KIF21A,DENND4C,EPS15L1,TBC1D10A,MON1A,REPS1,MVB12B,VAPB,MYO18A
	GO:0030029	actin filament-based process	yes	-14.9132	-11.0428	Distal colon	ACTN1,ADD2,ANK2,CFL1,DPYSL3,CTTN,EPB41L2,FLNB,LCP1,SPTAN1,SRF,TJP1,TPM1,TAOK2,SORBS1,DSTN,LIMCH1,TNIK,EPB41L3,NEDD4L,DAAM2,SH3BP1,LIMA1,FNBP1L,ARHGAP17,MICAL3,PDLIM2,PHACTR4,MICALL2,STARD13,MYO18A,STMN1,MAP4,NUMA1,VIM,RIPK3,CHP1,CLASP2,NDE1
	R-HSA-194315	Signaling by Rho GTPases	yes	-14.5457	-10.8002	Distal colon	ACTN1,ADD3,ARHGAP1,CAV1,CFL1,CTNNB1,CTTN,PRKCA,PKN2,RBBP6,TRA2B,ITSN1,SPTAN1,SRF,TUBA4A,VIM,RAB7A,DDX39B,VAPB,AKAP12,SRRM1,FERMT2,AKAP13,RRAS2,CLASP2,SH3BP1,ARHGEF16,NCKIPSD,NDE1,FNBP1L,ARHGAP17,STARD13,WDR81
	GO:0032970	regulation of actin filament-based process	yes	-13.2544	-9.75198	Distal colon	ADD2,ADD3,BIN1,ANK2,CAV1,CTTN,STMN1,PDE4D,SPTAN1,TJP1,TPM1,TAOK2,FERMT2,DSTN,AKAP13,LIMCH1,CLASP2,DAAM2,SH3BP1,KANK2,LIMA1,ARHGAP17,MYADM,SYNPO2,CRYAB,MAP1B,NUMA1,MAP1S,MYCBP2,PHLDB1,FYCO1,LMNA,MAP4,TERF2,RAB7A,HUWE1,SLC12A2,SRF,SIN3A,DPYSL3,PHF2,VIM,PACSIN3,LCP1
	GO:0051640	organelle localization	yes	-11.2864	-8.01809	Distal colon	BIN1,CBL,CFL1,CTNNB1,LMNA,MAP1B,MAP4,NUMA1,NUP88,STX4,RAB7A,STX7,CDC23,GBF1,VAPB,SEC16A,DNM1L,CLASP2,EML4,NDE1,FNBP1L,MAP1S,ESYT2,FYCO1,CHAMP1
	GO:0034329	cell junction assembly	yes	-10.3617	-7.16028	Distal colon	ACTN1,ADD2,ANK2,CTNNB1,CTNND1,CTTN,MAP1B,PRKCA,PKN2,SRF,TJP1,VCL,TAOK2,SORBS1,FERMT2,EPB41L3,SH3BP1,MICALL2,ANK3,PPFIBP2,NUMBL,GPHN,TANC1
	GO:0010256	endomembrane system organization	yes	-9.99081	-6.81939	Distal colon	BIN1,ANK2,ANK3,CAV1,LYST,LMNA,PRKCA,STX4,BAG6,GBF1,VAPB,SEC16A,NDRG1,SEC31A,CLASP2,EPB41L3,SYNE1,PACSIN3,BIN2,FNBP1L,ESYT2,HACE1,FHIP1B,MYO18A,RAB7A,STX7,DNM1L,GPHN,CHP1,AAK1,SH3BP1,MYADM
	GO:0016071	mRNA metabolic process	yes	-9.32429	-6.23205	Distal colon	CSTF2,PNN,RBBP6,SRSF1,TRA2B,SKIC2,DDX39B,RBM10,SRRM1,KHDRBS1,CLASRP,ATXN2L,ACIN1,SAMD4A,ZC3H13,RPRD2,SRRM2,SRRT,PRPF38B,CCAR2,WDR77,FIP1L1,TNKS1BP1,PPP4R2,ZNF326,NUP88,ZC3H11A,NUP153,ACTN1,VIM,PRKCA,TRRAP,SAFB,SLTM
	WP5323	Fatty Acids and Lipoproteins Transport in Hepatocytes	yes	-9.0092	-5.96272	Distal colon	BIN1,ANK2,DPYSL2,CTTN,HMGCR,ITSN1,SNX2,RAB7A,DNM1L,EHD1,AAK1,EHBP1,FKBP15,PACSIN3,NCKIPSD,FNBP1L,ESYT2,EPS15L1,REPS1,CAV1,LYST,SH3BP1,BIN2,CBL,CTNNB1,DNAJC5
	GO:0051301	cell division	yes	-8.38164	-5.37655	Distal colon	ANK3,CFL1,EPB41L2,STMN1,LIG1,MAP4,NUMA1,PKN2,CDC23,NUMBL,PDS5B,CLASP2,POGZ,PDS5A,ZFYVE26,EML4,NDE1,INTS13,MICAL3,MCMBP,CCNY,NUP88,PRKCA,TUBA4A,TAOK2,KHDRBS1,LSM14A,MAP1S,CHAMP1,CRYAB,CTNNB1,LMNA,MAP1B,NCOR1,CHP1,SIK3
	R-HSA-75153	Apoptotic execution phase	no	-7.85052	-4.90096	Distal colon	CTNNB1,H1-5,LMNA,SPTAN1,TJP1,VIM,DNM1L,ACIN1,RIPK3,NUMA1,MAP3K7,ITPR3,MAP3K5,TUBA4A
	GO:0044089	positive regulation of cellular component biogenesis	no	-7.73957	-4.80704	Distal colon	BIN1,CAV1,DPYSL3,CTTN,LCP1,MAP1B,NUMA1,PRKCA,SRF,TPM1,RAB7A,G3BP1,FERMT2,MORC2,LIMCH1,CLASP2,PHLDB1,SIN3A,FNBP1L,SYNPO2,CTNNB1,TERF2,CDC23,DNM1L,DSTN,FYCO1
	R-HSA-9013405	RHOD GTPase cycle	no	-7.71624	-4.8001	Distal colon	ACTN1,ADD3,ARHGAP1,CAV1,RAB7A,VAPB,AKAP12,ARHGAP17,ITSN1,ARHGEF16,FNBP1L,STARD13,WDR81,PKN2,AKAP13,FERMT2,SH3BP1
	WP35	G protein signaling pathways	no	-7.03787	-4.19552	Distal colon	PDE1C,PDE4D,PDE7A,PRKACB,PRKAR1B,PRKCA,AKAP12,AKAP13,PRKD3,PLIN1,PRKAB1,ACSS2,ITPR3,CTNNB1,MEF2D,MAP3K5,RPS6KA3,ARID1A,TUBA4A,SLC12A2,TJP1,CBL,PHKA2,SORBS1,ATP2B4,EPB41L2,PPFIBP2,EPB41L3,DNAJC5,EHD1,SIN3A,KIF21A
	GO:0016197	endosomal transport	no	-6.89774	-4.09441	Distal colon	ARHGAP1,LYST,ITSN1,SNX2,RAB7A,GBF1,DCLK1,EHD1,TBC1D10B,EPS15L1,MICALL2,TBC1D10A,REPS1,FHIP1B,WDR81
	GO:0006325	chromatin organization	no	-6.82269	-4.05497	Distal colon	H1-5,LMNA,KMT2A,PHF2,PRKCA,RBL2,SAFB,BAG6,ARID1A,TRRAP,NCOR1,HDAC4,HUWE1,SRCAP,MORC2,SATB2,ZMYND8,RSF1,YEATS2,GATAD2B,SUDS3,KDM2B,MSL1,WDR77,MAP3K7,CAV1,PRKACB,PKN2,RPS6KA3,DCLK1
	GO:0032989	cellular component morphogenesis	no	-6.57805	-3.85379	Distal colon	ANK2,ANK3,CTNNB1,CTTN,STMN1,MAP1B,SNX2,SRF,TOP2B,TPM1,VCL,DCLK1,NUMBL,TAOK2,DNM1L,PLXNC1,TNIK,MYCBP2,EPB41L3,MAP1S,MAP4,VIM,EHD1,MICALL2,ACTN1,FLNB,SATB2,NDE1,AKAP13
	GO:0090257	regulation of muscle system process	no	-6.48658	-3.79229	Distal colon	BIN1,ANK2,ATP2B4,CAV1,CTTN,IL6ST,LMNA,PDE4D,PRKCA,SRF,TPM1,HDAC4,FOXP1,NRDC,PRKAR1B
	GO:0051668	localization within membrane	no	-6.42863	-3.74388	Distal colon	ANK2,ANK3,CAV1,LMNA,RAB7A,BAG6,TAOK2,SEC16A,GPHN,EHD1,FERMT2,SEC63,TNIK,CLASP2,EPB41L3,DENND4C,MICALL2,PRAM1,MYADM
	GO:0006974	DNA damage response	no	-6.17568	-3.53575	Distal colon	CBL,LIG1,RAD23A,RBBP6,TERF2,TP53BP1,UBA1,UNG,BAG6,TRRAP,TAOK2,HUWE1,NDRG1,MORC2,PDS5B,POGZ,PDS5A,ZFYVE26,ZMYND8,FOXP1,CCAR2,TNKS1BP1,KMT2A,TOP2B,SIN3A,MCMBP,MYO18A,TCEA1,TRIM25,PPP4R2
