# Supplementary material for: Age-, sex- and proximal–distal-resolved multi-omics identifies regulators of intestinal aging in non-human primates
Source: Nat Aging. 2024 Feb 6;4(3):414–33. doi: 10.1038/s43587-024-00572-9 (PMC10950786; doi:10.1038/s43587-024-00572-9)
Supplement: Supplementary file 6 — Statistical source data. [file 43587_2024_572_MOESM6_ESM.xlsx]

## Sheet: Fig 3a-c
	List of tissue samples used in the age-related metabolome analysis, as well as the significance of differences in all metabolites with age in proximal or distal colon (related to Fig. 3a-c).
	Samples used in age-related metabolome analysis								Metabolites	All				Male				Female
		Male			Female					p value (Proximal colon, Kruskal Wallis test)	FDR (Proximal colon)	p value (Distal colon, Kruskal Wallis test)	FDR (Distal colon)	p value (Proximal colon, Kruskal Wallis test)	FDR (Proximal colon)	p value (Distal colon, Kruskal Wallis test)	FDR (Distal colon)	p value (Proximal colon, Kruskal Wallis test)	FDR (Proximal colon)	p value (Distal colon, Kruskal Wallis test)	FDR (Distal colon)
		Y	M	O	Y	M	O		(RS)-Mevalonic acid	0.611875	0.918318	0.352469	0.556652	0.956529	0.964369	0.202606	0.448643	0.561144	0.812008	0.948729	0.96761
	Proximal colon	2-16-A	2-2-A	3-2-A	2-20-A	F-A	2-30-A		(S)-1-Pyrroline-5-carboxylate/1-Pyrroline-2-carboxylic acid	0.84896	0.946257	0.403468	0.596755	0.956529	0.964369	0.737792	0.83871	0.252138	0.698491	0.567082	0.781963
		2-8-A	2-3-A	3-7-A	2-23-A	2-22-A	3-18-A		1- (beta-D-Ribofuranosyl)-1,4-dihydronicotinamide	0.93223	0.978365	0.089756	0.265384	0.561144	0.897481	0.346983	0.573641	0.732632	0.843762	0.172005	0.494312
		2-9-A	3-15-A	3-13-A	2-29-A	2-25-A	3-19-A		1- (sn-Glycero-3-phospho)-1D-myo-inositol	0.687792	0.928962	0.0104457	0.108884	0.288101	0.889982	0.035466	0.253623	0.732632	0.843762	0.219892	0.551973
									12-Hydroxy-12-octadecanoylcarnitine	0.413523	0.888519	0.0399863	0.18216	0.147916	0.844669	0.519457	0.703284	0.561144	0.812008	0.046959	0.313911
		Male			Female				16 (17)-EpDPE	0.884434	0.959307	0.922119	0.951515	0.301194	0.889982	0.580503	0.732677	0.393241	0.779719	0.884434	0.942339
		Y	M	O	Y	M	O		16-Hydroxypalmitic acid	0.140168	0.765177	0.0309549	0.164184	0.0793939	0.844669	0.240052	0.487234	0.875173	0.92321	0.0707132	0.364057
	Distal colon	2-16-D	2-2-D	3-2-D	2-20-D	F-D	2-30-T		1-aminocyclopropane-1-carboxylate	0.475832	0.891082	0.102589	0.289413	0.393241	0.889982	0.160348	0.411606	0.875173	0.92321	0.443585	0.706748
		2-16-R	2-2-R	3-2-R	2-20-R	F-R	2-30-R		1-Methyladenine;7-Methyladenine	0.121103	0.737411	0.505797	0.676228	0.0793939	0.844669	0.948729	0.97083	0.561144	0.812008	0.289664	0.632729
		2-8-D	2-3-D	3-7-D	2-23-D	2-22-D	3-18-D		1-methyladenosine	0.277842	0.807866	0.229071	0.440246	0.176694	0.844669	0.805434	0.865982	0.0608101	0.638962	0.0549911	0.331564
		2-8-R	2-3-R	3-7-R	2-23-R	2-22-R	3-18-R		1-Methylnicotinamide	0.149481	0.765177	0.14534	0.347798	0.19312	0.844669	0.240052	0.487234	0.252138	0.698491	0.147743	0.478221
		2-9-D	3-15-D	3-13-D	2-29-D	2-25-D	3-19-D		2- (4-hydroxyphenyl)propionate;4-Methoxyphenylacetic acid;D-Phenyllactic acid	0.0745346	0.735846	0.411421	0.596755	0.393241	0.889982	0.716531	0.825219	0.0608101	0.638962	0.385499	0.68872
		2-9-R	3-15-R	3-13-R	2-29-R	2-25-R	3-19-R		2,3-dihydroxybenzoate;3,4-dihydroxybenzoate;2,6-Dihydroxybenzoic acid;Gentisic acid (2,5-dihydroxybenzoic acid);2-Pyrocatechuic acid	0.26206	0.783151	0.184254	0.386744	0.19312	0.844669	0.475832	0.6774	0.732632	0.843762	0.235877	0.566658
									2,4-dihydroxypyrimidine-5-carboxylic acid	0.63003	0.918318	0.170159	0.374375	0.301194	0.889982	0.0600327	0.286593	0.837128	0.92321	0.580503	0.782554
									2,6-Dimethylheptanoyl carnitine	0.0727209	0.735846	0.0325029	0.169401	0.755699	0.931373	0.112896	0.361857	0.0389902	0.638962	0.281111	0.621882
	Note: For screening age-related metabolites among young, middle-aged, and old monkeys in both proximal and distal colon, we ensured strict balance in sampling locations and the number of samples from each monkey within each age group. Moreover, it was ensured that the same monkey provided tissue samples from both proximal and distal colon. Furthermore, for screening the age-related metabolites of…								2-acetamido-2-deoxy-beta-D-glucosylamine	0.0728114	0.735846	0.15976	0.366613	0.561144	0.897481	0.118997	0.365091	0.0664629	0.638962	0.63003	0.810603
									2-Dehydropantoate/4-Hydroxy-2-oxohexanoic acid/ (S)-2-Aceto-2-hydroxybutanoic acid/3-Hydroxy-5-oxohexanoate	0.884434	0.959307	0.0272167	0.156319	0.956529	0.964369	0.587333	0.732677	0.956529	0.962791	0.0188809	0.241912
									2-Ethylacrylylcarnitine, Tiglylcarnitine	0.926795	0.977665	0.231665	0.441096	0.956529	0.964369	0.139351	0.397251	0.329193	0.752616	0.430803	0.69539
									2-Hydroxy-3-methylbutyric acid	0.805434	0.933047	0.362669	0.564662	0.875173	0.952622	0.0077532	0.20922	0.956529	0.962791	0.484254	0.722855
									2-Hydroxyadenine	0.150358	0.765177	0.0151131	0.127323	0.393241	0.889982	0.118997	0.365091	0.0664629	0.638962	0.109004	0.424286
									2-hydroxybutyric acid;alpha-hydroxyisobutyric acid;3-Hydroxybutyric acid	0.587333	0.894083	0.535865	0.695279	0.586646	0.897481	0.567082	0.732677	0.393241	0.779719	0.197922	0.532365
									2-Hydroxymyristoylcarnitine	0.528651	0.891082	0.103673	0.289812	0.113293	0.844669	0.522504	0.703284	0.561144	0.812008	0.00508886	0.156482
									2-hydroxyphenylacetic acid	0.959891	0.987179	0.168168	0.374375	0.956529	0.964369	0.0611442	0.286593	0.732632	0.843762	0.686475	0.849461
									2-Methylbutyric acid	0.926795	0.977665	0.254076	0.460415	0.956529	0.964369	0.317843	0.538494	0.732632	0.843762	0.413523	0.68872
									2-Phenylpropionate;4-Coumaryl alcohol;3-Methylphenylacetic acid	0.443585	0.891082	0.14534	0.347798	0.491098	0.897481	0.235877	0.487234	0.732632	0.843762	0.504488	0.74225
									2-Pyrrolidinone	0.519457	0.891082	0.0785874	0.251725	0.561144	0.897481	0.140168	0.397251	0.429796	0.779719	0.164143	0.494312
									3- (2-hydroxyphenyl)propanoate	0.103415	0.737411	0.60064	0.740641	0.329193	0.889982	0.63003	0.771849	0.0608101	0.638962	0.372207	0.68872
									3,3-Dimethylglutaric acid;Pimelic acid	0.976785	0.987426	0.089174	0.264937	0.875173	0.952622	0.166074	0.411606	0.832012	0.92321	0.45305	0.711705
									3,4-Dihydroxyphenylacetaldehyde;2-Methoxybenzoic acid;Mandelic acid;3-Methoxybenzoic acid	0.959891	0.987179	0.169844	0.374375	0.956529	0.964369	0.0611442	0.286593	0.732632	0.843762	0.586677	0.782554
									3,4-Dimethoxybenzoic acid	0.84896	0.946257	0.0820234	0.253059	0.732632	0.904757	0.128397	0.381468	0.956529	0.962791	0.528651	0.747403
									3alpha,7alpha-Dihydroxy-5beta-cholestanate	0.622399	0.918318	0.292811	0.497455	0.288101	0.889982	0.691826	0.815082	1	1	0.197922	0.532365
									3-Furoic acid;2-Furoic acid	0.24146	0.765177	0.241431	0.452683	0.837128	0.952622	0.884434	0.92191	0.118442	0.638962	0.00861383	0.176584
									3-Guanidinopropionic acid;Creatine	0.317843	0.835356	0.422692	0.605957	0.19312	0.844669	0.150358	0.402044	0.586646	0.816261	0.129907	0.459154
									3-Hydroxy-11Z-octadecenoylcarnitine	0.0690783	0.735846	0.703736	0.807459	0.288101	0.889982	0.959891	0.974147	0.288101	0.720757	0.810158	0.907554
									3-Hydroxy-5, 8-tetradecadiencarnitine	0.0540347	0.735846	0.520012	0.684549	0.429796	0.889982	0.268262	0.498223	0.288101	0.720757	0.149481	0.481314
									3-Hydroxy-9-hexadecenoylcarnitine	0.22908	0.765177	0.384541	0.581063	0.837128	0.952622	0.75085	0.839587	0.201897	0.663991	0.547529	0.763561
									3-Hydroxycapric acid	0.522504	0.891082	0.755761	0.853472	0.732632	0.904757	0.528651	0.703284	0.252138	0.698491	0.277842	0.621882
									3-hydroxydecanoyl carnitine	0.531752	0.891082	0.855426	0.911762	0.956529	0.964369	0.737792	0.83871	0.491098	0.812008	0.834196	0.917765
									3-Hydroxyhexadecanoylcarnitine	0.342948	0.860462	0.114817	0.313593	0.147916	0.844669	0.97688	0.987426	0.099151	0.638962	0.0163896	0.234121
									3-Hydroxyisovaleric acid	0.796068	0.933047	0.752364	0.852125	0.875173	0.952622	0.107736	0.355209	0.837128	0.92321	0.484254	0.722855
									3-Hydroxyisovalerylcarnitine	0.121103	0.737411	0.149996	0.354798	0.201897	0.844669	0.948729	0.97083	0.429796	0.779719	0.0145805	0.221281
									3-Hydroxykynurenine	0.214153	0.765177	0.22498	0.435104	0.161003	0.844669	0.00658216	0.20922	0.429796	0.779719	0.240052	0.574443
									3-hydroxy-N6,N6,N6-trimethyl-L-lysine	0.737792	0.928962	0.211231	0.419206	0.491098	0.897481	0.413523	0.633421	0.0608101	0.638962	0.0109478	0.190334
									3-hydroxyoctanoyl carnitine	0.308684	0.835356	0.830742	0.900374	0.329193	0.889982	0.172005	0.411606	0.561144	0.812008	0.0137523	0.221281
									3-Hydroxyphenylacetic acid	0.890817	0.96043	0.06982	0.238048	0.19312	0.844669	0.289664	0.51044	0.491098	0.812008	0.29115	0.632729
									3-Indolepropionic acid;5-methoxyindoleacetaldehyde	0.367879	0.860555	0.520925	0.684549	0.393241	0.889982	0.196597	0.446153	0.113293	0.638962	0.64	0.811122
									3-ketosphingosine	0.261698	0.783151	0.167732	0.374375	0.111239	0.844669	0.270443	0.498223	0.561144	0.812008	0.605331	0.798944
									3-methyglutaric acid	0.777663	0.931593	0.80761	0.89331	0.176694	0.844669	0.691826	0.815082	0.67032	0.843762	0.883984	0.942339
									3-methylhistamine	0.1813	0.765177	0.6134	0.745535	0.099151	0.844669	0.777663	0.855568	0.393241	0.779719	0.365734	0.68872
									3-Methylhistidine;methyl-L-histidine	0.884434	0.959307	0.0372897	0.176409	0.586646	0.897481	0.0898731	0.340787	0.956529	0.962791	0.160348	0.49307
									4- (2-Aminophenyl)-2,4-dioxobutanoic acid	0.331124	0.844984	0.111756	0.306829	0.561144	0.897481	0.0222143	0.220122	0.429796	0.779719	0.926795	0.958732
									4-aminobutanoate;2-amino-2-methylpropanoate;3-aminoisobutanoate;L-Alpha-aminobutyric acid (homoalanine);Dimethylglycine;Gama-Aminobutryic acid;2-Aminobutyric acid;D-Alpha-aminobutyric acid;gama-Aminobutryic acid (GABA);L- (+)-2-Aminobutyric acid	0.522504	0.891082	0.62596	0.74896	0.288101	0.889982	0.528651	0.703284	0.67032	0.843762	0.755254	0.88981
									4-Aminopyridine	0.884434	0.959307	0.043396	0.193161	0.956529	0.964369	0.0387176	0.262748	0.837128	0.92321	0.0489212	0.316115
									4-Guanidinobutanoic acid	0.385499	0.868432	0.20529	0.413945	0.393241	0.889982	0.75085	0.839587	0.176694	0.663991	0.157559	0.491873
									4-Hydroxybenzyl alcohol	0.385499	0.868432	0.473076	0.645104	0.288101	0.889982	0.172005	0.411606	0.732632	0.843762	0.323468	0.656544
									4-Hydroxyindole	0.372207	0.860555	0.417332	0.602486	0.147916	0.844669	0.191098	0.438526	0.429796	0.779719	0.401607	0.68872
									4-Pyridoxic acid	0.580503	0.894083	0.82763	0.900374	0.393241	0.889982	0.580503	0.732677	0.956529	0.962791	0.331124	0.663326
									4-Pyrimidine Methanamine / 2-Aminomethylpyrimidine	0.63003	0.918318	0.181236	0.386369	0.561144	0.897481	0.223784	0.477871	0.118442	0.638962	0.413523	0.68872
									5,6-Dihydroxyindole	0.84896	0.946257	0.674257	0.791351	0.429796	0.889982	0.281111	0.498223	0.429796	0.779719	0.611875	0.798944
									5,6-Epoxy-8,11,14-eicosatrienoic acid/5-HETE	0.884434	0.959307	0.759173	0.855113	0.956529	0.964369	0.994169	0.995788	0.67032	0.843762	0.475832	0.72256
									5-Aminoimidazole ribonucleotide	0.796068	0.933047	0.0731228	0.24574	0.837128	0.952622	0.20499	0.448643	0.67032	0.843762	0.0823254	0.366885
									5-aminopentanamide	0.235877	0.765177	0.00321882	0.0637956	0.176694	0.844669	0.0445514	0.277126	0.0273237	0.638962	0.0277423	0.270513
									5-aminopentanoate;N-Methyl-a-aminoisobutyric acid	0.580503	0.894083	0.365951	0.565477	0.561144	0.897481	0.182363	0.423221	0.147916	0.663991	0.948729	0.96761
									5-hydroxyindole thiazolidine carboxylate	0.994145	0.995788	0.888813	0.934394	0.871159	0.952622	0.528651	0.703284	0.67032	0.843762	0.484254	0.722855
									5-Hydroxyindoleacetic acid	0.385499	0.868432	0.70257	0.807459	0.561144	0.897481	0.0246802	0.220122	0.0509058	0.638962	0.314066	0.65595
									5-hydroxytryptophol	0.910677	0.972337	0.700048	0.807459	0.732632	0.904757	0.359374	0.584696	0.201897	0.663991	0.675831	0.837975
									5'-Methylthioadenosine	0.691826	0.928962	0.68343	0.796041	0.491098	0.897481	0.459426	0.660156	0.491098	0.812008	0.182363	0.514465
									5-oxo-proline;Pyrrolidonecarboxylic acid;Pyroglutamic acid (5-oxoproline)	0.0600327	0.735846	0.422692	0.605957	0.0664629	0.844669	0.367879	0.589182	0.491098	0.812008	0.172005	0.494312
									6-deoxy-L-galactose;L-rhamnose;D-Fucose;2-deoxy-D-glucose;L-Fucose	0.587333	0.894083	0.153874	0.361193	0.956529	0.964369	0.84896	0.895559	0.393241	0.779719	0.0758538	0.366885
									6-Phosphogluconic acid	0.796068	0.933047	0.272882	0.477445	0.561144	0.897481	0.522154	0.703284	0.252138	0.698491	0.144327	0.472134
									7alpha,25-Dihydroxy-4-cholesten-3-one/Calcitriol	0.75393	0.928962	0.00198809	0.0505806	0.956529	0.964369	0.00841468	0.20922	0.561144	0.812008	0.26206	0.602648
									7-Methylguanine	0.470299	0.891082	0.176933	0.381804	0.113293	0.844669	0.84896	0.895559	0.586646	0.816261	0.0823254	0.366885
									9,10-Epoxyoctadecenoic acid/13S-hydroxyoctadecadienoic acid	0.484254	0.891082	0.464629	0.639254	0.586646	0.897481	0.423311	0.633421	0.561144	0.812008	0.93223	0.958732
									acetoacetate	0.0690783	0.735846	0.0835147	0.253059	0.393241	0.889982	0.0199948	0.220122	0.0664629	0.638962	0.834196	0.917765
									Acetyl-N-formyl-5-methoxykynurenamine	0.675831	0.928962	0.256568	0.460415	0.561144	0.897481	0.834196	0.884536	0.732632	0.843762	0.00613609	0.169968
									AcylCarnitine (13:0)	0.459426	0.891082	0.0675799	0.235872	0.875173	0.952622	0.096972	0.340787	0.393241	0.779719	0.0643969	0.352534
									AcylCarnitine (20:1)	0.219892	0.765177	0.106513	0.296402	0.113293	0.844669	0.64118	0.780843	0.561144	0.812008	0.0319225	0.270513
									AcylCarnitine (20:2)	0.34143	0.860462	0.158089	0.365507	0.110042	0.844669	0.926795	0.957947	0.491098	0.812008	0.0781045	0.366885
									AcylCarnitine (22:1)	0.212984	0.765177	0.0188078	0.131503	0.0519447	0.844669	0.365734	0.589182	0.561144	0.812008	0.0222143	0.264775
									Adenine	0.0387176	0.735846	0.769502	0.863583	0.0664629	0.844669	0.277842	0.498223	0.0793939	0.638962	0.567082	0.781963
									Adenosine 5'-diphosphate (ADP);2'-deoxyguanosine 5'-diphosphate	0.385499	0.868432	0.244532	0.45709	0.956529	0.964369	0.982609	0.987426	0.252138	0.698491	0.0643969	0.352534
									Adenosine diphosphate ribose	0.749958	0.928962	0.254841	0.460415	0.147916	0.844669	0.611875	0.758675	0.724815	0.843762	0.385499	0.68872
									Adenosine monophosphate	0.652528	0.918318	0.0354338	0.174334	0.147916	0.844669	0.0579628	0.286593	0.67032	0.843762	0.0707132	0.364057
									adenosine-5'-diphosphoglucose;GDP-L-fucose	0.64118	0.918318	0.760885	0.855474	0.732632	0.904757	0.121103	0.365091	0.393241	0.779719	0.716531	0.86575
									Adenylsuccinic acid	0.93223	0.978365	0.163399	0.371091	0.586646	0.897481	0.0707132	0.304116	0.875173	0.92321	0.611875	0.798944
									Adipic acid	0.994169	0.995788	0.440511	0.622791	0.329193	0.889982	0.459426	0.660156	0.67032	0.843762	0.796068	0.907219
									Adonitol;Arabitol/Ribitol/Xylitol;D-Xylitol;D-Arabitol;L-Arabitol	0.622704	0.918318	0.423963	0.606366	0.561144	0.897481	0.884434	0.92191	0.67032	0.843762	0.531752	0.750062
									Ala-Ala	0.420842	0.888519	0.270615	0.476872	1	1	0.0981128	0.342837	0.0793939	0.638962	0.547529	0.763561
									Ala-Gln;Gamma-glutamyl-Alanine	0.281111	0.807866	0.815908	0.894866	0.837128	0.952622	0.281111	0.498223	0.0509058	0.638962	0.522504	0.743842
									Ala-Glu;5-L-Glutamyl-L-alanine;alpha-glutamylalanine;Glu-Ala	0.55722	0.894083	0.199216	0.405689	0.561144	0.897481	0.202606	0.448643	0.099151	0.638962	0.134546	0.462268
									Ala-Lys;Lys-Ala	0.172005	0.765177	0.350621	0.556652	0.491098	0.897481	0.149481	0.401445	0.19312	0.663991	0.385499	0.68872
									Ala-Phe;N-acetyl-5-methoxykynurenamine;Phe-Ala;	0.84896	0.946257	0.01903	0.131503	0.732632	0.904757	0.0326226	0.250786	0.429796	0.779719	0.518049	0.743842
									Ala-Pro	0.365734	0.860555	0.08697	0.259643	0.429796	0.889982	0.0313673	0.249968	0.0608101	0.638962	0.519457	0.743842
									Ala-Tyr	0.172005	0.765177	0.00724206	0.0875208	0.491098	0.897481	0.0144322	0.220122	0.176694	0.663991	0.50306	0.74225
									Allantoin	0.2443	0.765177	0.0190305	0.131503	0.201897	0.844669	0.0636481	0.286593	0.0509058	0.638962	0.000911882	0.156482
									alpha-aminoadipate;N-Methyl-L-glutamate/2-Aminoadipic acid	0.240052	0.765177	0.01448	0.126698	0.67032	0.904757	0.0254125	0.220122	0.252138	0.698491	0.423311	0.68872
									alpha-Ketoglutaric acid (Oxoglutaric acid)	0.096972	0.735846	0.37093	0.56606	0.429796	0.889982	0.699965	0.819959	0.147916	0.663991	0.342948	0.671052
									Alpha-Linolenic acid (18:3)	0.580503	0.894083	0.0756353	0.247424	0.67032	0.904757	0.240052	0.487234	0.491098	0.812008	0.0728114	0.364057
									Alpha-Tocopherol	0.0794868	0.735846	0.308379	0.516766	0.147916	0.844669	0.675831	0.805496	0.561144	0.812008	0.423311	0.68872
									Aminoadipic acid;N-methyl-L-glutamate	0.0647746	0.735846	0.18219	0.386369	0.288101	0.889982	0.308684	0.536272	0.147916	0.663991	0.1813	0.514465
									Anserine	0.528651	0.891082	0.191877	0.398663	0.586646	0.897481	0.157559	0.411606	0.837128	0.92321	0.699965	0.854124
									Arachidonic acid (20:4)	0.652528	0.918318	0.23819	0.449347	0.561144	0.897481	0.492824	0.690403	0.561144	0.812008	0.413523	0.68872
									Arg-Phe;Phe-Arg	0.191098	0.765177	0.0822083	0.253059	0.393241	0.889982	0.0947299	0.340787	0.0509058	0.638962	0.484254	0.722855
									Arg-Ser;Ser-Arg	0.308684	0.835356	0.247867	0.459152	0.837128	0.952622	0.157259	0.411606	0.0509058	0.638962	0.346983	0.671052
									Ascorbic acid/monodehydroascorbate;D-glucuronolactone	0.147743	0.765177	0.0584204	0.226305	0.301194	0.889982	0.271418	0.498223	0.19312	0.663991	0.0728114	0.364057
									Asn-Asn	0.7786	0.931593	0.07149	0.241573	0.50486	0.897481	0.804807	0.865982	0.561144	0.812008	0.00232337	0.156482
									Asn-Asp;Asp-Asn	0.860071	0.951338	0.133983	0.340494	0.360736	0.889982	0.129907	0.382263	0.561144	0.812008	0.0119668	0.198907
									Asn-Glu	0.372207	0.860555	0.0131164	0.124101	0.837128	0.952622	0.0572889	0.286593	0.201897	0.663991	0.104021	0.41541
									Asn-Ser;Ser-Asn	0.240052	0.765177	0.314479	0.522715	0.875173	0.952622	0.0398022	0.263208	0.252138	0.698491	0.801769	0.907219
									Asp-Gly	0.308684	0.835356	0.337451	0.544704	0.113293	0.844669	0.268262	0.498223	0.837128	0.92321	0.84896	0.92083
									Asp-Val	0.83357	0.946257	0.00723672	0.0875208	0.429796	0.889982	0.0101246	0.20922	0.864453	0.92321	0.413236	0.68872
									Asymmetric dimethylarginine	0.359374	0.860555	0.0650902	0.235872	0.956529	0.964369	0.587333	0.732677	0.0793939	0.638962	0.0453399	0.313911
									Azelaic acid	0.250082	0.765177	0.660231	0.781696	0.0793939	0.844669	0.652528	0.786873	0.732632	0.843762	0.64118	0.811122
									Benzenebutanoic acid	0.75085	0.928962	0.0372337	0.176409	0.732632	0.904757	0.104021	0.351501	0.429796	0.779719	0.342948	0.671052
									Benzylamine	0.096972	0.735846	0.622679	0.74896	0.147916	0.844669	0.834196	0.884536	0.561144	0.812008	0.235877	0.566658
									beta-Alanine;L-Alanine;D-alanine;sarcosine	0.0408099	0.735846	0.0436574	0.193161	0.176694	0.844669	0.112896	0.361857	0.176694	0.663991	0.118997	0.43817
									Betaine	0.372207	0.860555	0.849665	0.911762	0.491098	0.897481	0.423311	0.633421	0.837128	0.92321	0.522504	0.743842
									Betaine aldehyde	0.0572889	0.735846	0.608812	0.744372	0.099151	0.844669	0.2443	0.490996	0.491098	0.812008	0.810158	0.907554
									beta-Nicotinamide adenine dinucleotide hydrate (NAD)	0.622704	0.918318	0.895511	0.935042	0.561144	0.897481	0.0572889	0.286593	0.288101	0.720757	0.103415	0.41541
									Bicine	0.652528	0.918318	0.371856	0.566068	0.875173	0.952622	0.429799	0.638418	0.561144	0.812008	0.420842	0.68872
									Butoxyacetic acid;6-Hydroxyhexanoic acid;Leucinic acid;Hydroxyisocaproic acid	0.484254	0.891082	0.0334686	0.172704	0.252138	0.889982	0.0872833	0.340787	1	1	0.0823254	0.366885
									Butyric acid (C4:0)	0.777663	0.931593	0.128696	0.333959	0.732632	0.904757	0.24146	0.488479	0.561144	0.812008	0.308684	0.652372
									C16:2-OH carnitine;3-Hydroxyhexadecadienoylcarnitine	0.139351	0.765177	0.145196	0.347798	0.393241	0.889982	0.281111	0.498223	0.301194	0.720757	0.0319491	0.270513
									C18:2-OH carnitine	0.737792	0.928962	0.141571	0.347798	0.67032	0.904757	0.470299	0.671077	0.201897	0.663991	0.399266	0.68872
									Cadaverine	0.587333	0.894083	0.280545	0.483292	0.732632	0.904757	0.281111	0.498223	0.252138	0.698491	0.470299	0.717702
									Capric acid (10:0)	0.687792	0.928962	0.501606	0.673554	0.329193	0.889982	0.55722	0.732677	0.875173	0.92321	0.519457	0.743842
									Caproylcholine	0.652528	0.918318	0.00929826	0.102115	0.491098	0.897481	0.103415	0.351501	0.956529	0.962791	0.134546	0.462268
									Carcinine	0.399266	0.888519	0.1555	0.362244	0.393241	0.889982	0.147743	0.401445	0.837128	0.92321	0.894839	0.942339
									Carnosine;His-Ala;Ala-His	0.959891	0.987179	0.331425	0.539013	0.956529	0.964369	0.0823254	0.330916	0.586646	0.816261	0.982609	0.984209
									CDP-ethanolamine	0.522504	0.891082	0.681381	0.796041	0.0664629	0.844669	0.144327	0.401445	0.288101	0.720757	0.805434	0.907219
									Chenodeoxycholic acid glycine conjugate;Glyco Chenodeoxycholic acid;Glyco Ursodeoxycholic acid	0.0237402	0.735846	0.00163348	0.0505806	0.115041	0.844669	0.169013	0.411606	0.0664629	0.638962	0.00779258	0.171158
									cholesterol sulfate	0.051565	0.735846	0.139566	0.347798	0.0793939	0.844669	0.430803	0.638418	0.393241	0.779719	0.323468	0.656544
									Cholesterol-H2O;Lathosterol-H2O	0.219892	0.765177	0.0393608	0.182007	0.301194	0.889982	0.0422673	0.273625	0.561144	0.812008	0.675831	0.837975
									Cholic acid/a-TCA/b-TCA/w-TCA	0.443585	0.891082	0.0223809	0.140662	0.0793939	0.844669	0.240052	0.487234	0.837128	0.92321	0.0589887	0.348827
									Choline	0.75085	0.928962	0.455647	0.633989	0.429796	0.889982	0.85394	0.899269	0.288101	0.720757	0.587333	0.782554
									cis-5-Tetradecenoylcarnitine	0.109004	0.737411	0.404986	0.596755	0.561144	0.897481	0.755254	0.839929	0.0581666	0.638962	0.737792	0.882766
									cis-Aconitic acid	0.531752	0.891082	0.662217	0.781696	0.875173	0.952622	0.675831	0.805496	0.429796	0.779719	0.0321097	0.270513
									Citraconic acid;Itaconic acid	0.367879	0.860555	0.0640239	0.235872	0.176694	0.844669	0.0254125	0.220122	0.0664629	0.638962	0.459426	0.711705
									citrate;isocitric acid	0.235877	0.765177	0.257147	0.460415	0.732632	0.904757	0.982609	0.987426	0.113293	0.638962	0.0872833	0.378023
									Citrulline	0.0947299	0.735846	0.0804379	0.253059	0.176694	0.844669	0.423311	0.633421	0.393241	0.779719	0.0193054	0.242303
									CMP-N-glycoloylneuraminate	0.699965	0.928962	0.437545	0.621455	0.252138	0.889982	0.652528	0.786873	0.176694	0.663991	0.096972	0.408478
									Cortisone;Aldosterone	0.109004	0.737411	0.136868	0.346394	0.0664629	0.844669	0.107736	0.355209	0.561144	0.812008	0.884434	0.942339
									Cortolone	0.84896	0.946257	0.133419	0.340466	0.429796	0.889982	0.096972	0.340787	0.586646	0.816261	0.737792	0.882766
									Creatinine	0.63003	0.918318	0.0544398	0.221725	0.586646	0.897481	0.281111	0.498223	0.491098	0.812008	0.0319225	0.270513
									Cys-Gly;Gly-Cys;Cysteinylglycine	0.475832	0.891082	0.265384	0.468998	0.201897	0.844669	0.219892	0.472844	0.393241	0.779719	0.202606	0.532365
									Cytarabine ;Cytidine	0.0745346	0.735846	0.430377	0.61269	0.201897	0.844669	0.777663	0.855568	0.393241	0.779719	0.580503	0.782554
									cytidine 5'-diphosphocholine;Citicoline	0.796068	0.933047	0.102589	0.289413	0.393241	0.889982	0.0232783	0.220122	0.176694	0.663991	0.982609	0.984209
									Cytidine 5'-monophosphate	0.372207	0.860555	0.569035	0.72156	0.732632	0.904757	0.755254	0.839929	0.429796	0.779719	0.263597	0.602648
									Cytidine monophosphate	0.884434	0.959307	0.403468	0.596755	0.429796	0.889982	0.22908	0.484138	0.67032	0.843762	0.863986	0.928936
									Cytidine monophosphate N-acetylneuraminic acid	0.0823254	0.735846	0.814684	0.894866	0.875173	0.952622	0.884434	0.92191	0.0608101	0.638962	0.97688	0.983275
									Cytosine	0.805434	0.933047	0.404797	0.596755	0.732632	0.904757	0.149406	0.401445	0.837128	0.92321	0.948729	0.96761
									D-Arabinono-1,4-lactone;2-Hydroxyglutarate	0.367879	0.860555	0.374568	0.568788	0.429796	0.889982	0.716531	0.825219	0.837128	0.92321	0.484254	0.722855
									Decanoylcarnitine	0.323468	0.837237	0.790583	0.879219	0.0389902	0.844669	0.528651	0.703284	0.491098	0.812008	0.567082	0.781963
									Decenoylcarnitine (C10:1)	0.208618	0.765177	0.234289	0.444715	0.147916	0.844669	0.459426	0.660156	0.67032	0.843762	0.0823254	0.366885
									deoxycarnitine;Acetylcholine	0.687792	0.928962	0.658746	0.781696	0.875173	0.952622	0.777663	0.855568	0.429796	0.779719	0.470299	0.717702
									Deoxycytidine	0.699965	0.928962	0.407119	0.596755	0.732632	0.904757	0.104021	0.351501	0.875173	0.92321	0.959891	0.972542
									Deoxyguanosine;2'-deoxyguanosine;Adenosine	0.0579628	0.735846	0.440511	0.622791	0.288101	0.889982	0.317843	0.538494	0.0509058	0.638962	0.699965	0.854124
									Deoxyinosine	0.325365	0.837237	0.131628	0.34013	0.837128	0.952622	0.0195326	0.220122	0.099151	0.638962	0.0503728	0.316115
									deoxyribose	0.834196	0.946257	0.0740064	0.246021	0.732632	0.904757	0.716531	0.825219	0.67032	0.843762	0.046959	0.313911
									Deoxyuridine	0.484254	0.891082	0.814684	0.894866	0.732632	0.904757	0.263597	0.498223	0.875173	0.92321	0.046413	0.313911
									D-galactose 1-phosphate;D-Glucose-6-phosphate;D-fructose 6-phosphate;D-mannose 6-phosphate;D-Glucose 1-phosphate	0.475832	0.891082	0.140196	0.347798	0.956529	0.964369	0.504488	0.701946	0.429796	0.779719	0.459426	0.711705
									D-Glucosamine 6-phosphate	0.103415	0.737411	0.357801	0.561346	0.393241	0.889982	0.312315	0.538022	0.0664629	0.638962	0.863986	0.928936
									D-Glucuronic acid;2-Dehydro-L-gulonate/3-Dehydro-L-gulonate	0.652528	0.918318	0.703736	0.807459	0.586646	0.897481	0.172005	0.411606	0.875173	0.92321	0.142649	0.472134
									Diaminopimelic acid	0.223784	0.765177	0.060655	0.233143	0.67032	0.904757	0.0342431	0.252179	0.147916	0.663991	0.64118	0.811122
									diethanolamine	0.63003	0.918318	0.0177072	0.129642	0.875173	0.952622	0.0163896	0.220122	0.956529	0.962791	0.118997	0.43817
									Dihydroxyacetone phosphate;Glyceraldehyde 3-phosphate	0.580503	0.894083	0.411421	0.596755	0.956529	0.964369	0.109004	0.356581	0.329193	0.752616	0.116928	0.43817
									Dimethylbenzimidazole	0.310257	0.835356	0.314479	0.522715	0.222455	0.889982	0.512273	0.703284	0.329193	0.752616	0.108754	0.424286
									DL-2-Aminooctanoic acid	0.399266	0.888519	0.814684	0.894866	0.732632	0.904757	0.147743	0.401445	0.0509058	0.638962	0.128397	0.458817
									DL-Palmitoylcarnitine	0.675831	0.928962	0.0568626	0.22552	0.176694	0.844669	0.777663	0.855568	0.586646	0.816261	0.0394028	0.295521
									DL-Stearoylcarnitine	0.430803	0.891082	0.0780582	0.251339	0.118442	0.844669	0.810158	0.869541	0.561144	0.812008	0.0260139	0.270513
									Docosahexaenoic acid (22:6)	0.652528	0.918318	0.00150231	0.0505806	0.393241	0.889982	0.00784442	0.20922	0.67032	0.843762	0.104021	0.41541
									Dodecanoylcarnitine;lauroylcarnitine	0.312315	0.835356	0.229071	0.440246	0.0664629	0.844669	0.691826	0.815082	0.561144	0.812008	0.0039114	0.156482
									D-saccharic acid;galactarate;D-Glucaric acid	0.0199948	0.735846	0.0617578	0.234451	0.0664629	0.844669	0.372207	0.593025	0.147916	0.663991	0.147743	0.478221
									Eicosanoic acid (20:1)	0.0321097	0.735846	0.733954	0.832807	0.0664629	0.844669	0.443585	0.651086	0.176694	0.663991	0.182363	0.514465
									Eicosapentaenoic acid (20:5)	0.755254	0.928962	0.0175748	0.129642	0.561144	0.897481	0.051565	0.280641	1	1	0.281111	0.621882
									Elaidic carnitine;Vaccenyl carnitine	0.118997	0.737411	0.0168512	0.129642	0.0608101	0.844669	0.235877	0.487234	0.329193	0.752616	0.00841468	0.176584
									Ergothioneine	0.687792	0.928962	0.0674785	0.235872	0.732632	0.904757	0.096972	0.340787	0.19312	0.663991	0.184509	0.51813
									erythritol	0.096972	0.735846	0.0343855	0.172704	0.561144	0.897481	0.22908	0.484138	0.118442	0.638962	0.169013	0.494312
									ethanolamine phosphate	0.423311	0.888519	0.164877	0.372793	0.837128	0.952622	0.0647746	0.286593	0.429796	0.779719	0.834196	0.917765
									FA (17:1)	0.484254	0.891082	0.0226683	0.140818	0.875173	0.952622	0.281111	0.498223	0.429796	0.779719	0.00362507	0.156482
									FA (20:2)	0.691826	0.928962	0.181781	0.386369	0.67032	0.904757	0.359374	0.584696	0.491098	0.812008	0.0380442	0.295521
									FA (20:3)	0.777663	0.931593	0.00413926	0.0713524	0.732632	0.904757	0.0497871	0.280641	0.561144	0.812008	0.0417758	0.305816
									FA (22:1)	0.116928	0.737411	0.932562	0.955719	0.0581666	0.844669	0.587333	0.732677	0.429796	0.779719	0.157559	0.491873
									FA (22:3)	0.716531	0.928962	0.00763796	0.0886292	0.732632	0.904757	0.166074	0.411606	0.561144	0.812008	0.046959	0.313911
									FA (22:4)	0.699965	0.928962	0.031235	0.164184	0.956529	0.964369	0.121103	0.365091	0.732632	0.843762	0.2443	0.577864
									FA (22:5)	0.810158	0.933047	0.0158095	0.129642	0.875173	0.952622	0.0914637	0.340787	0.732632	0.843762	0.128397	0.458817
									FA (24:2)	0.982609	0.987426	0.11708	0.315809	0.67032	0.904757	0.164143	0.411606	0.19312	0.663991	0.191098	0.529392
									FA (24:3)	0.312315	0.835356	0.00645569	0.0875208	0.956529	0.964369	0.0872833	0.340787	0.252138	0.698491	0.0241096	0.264775
									FA (24:4)	0.160348	0.765177	0.00192467	0.0505806	0.956529	0.964369	0.033845	0.252179	0.0793939	0.638962	0.034444	0.278724
									FA (24:5)	0.223784	0.765177	0.00197739	0.0505806	0.561144	0.897481	0.0453399	0.277126	0.252138	0.698491	0.0549911	0.331564
									FA (26:3)	0.123522	0.744762	0.00750522	0.0886292	0.577516	0.897481	0.0171571	0.220122	0.0509058	0.638962	0.0870637	0.378023
									FA (26:4)	0.169013	0.765177	0.00227372	0.0505806	0.732632	0.904757	0.0222143	0.220122	0.099151	0.638962	0.0422673	0.305816
									FA (26:5)	0.0497871	0.735846	0.00143614	0.0505806	0.393241	0.889982	0.0489212	0.280641	0.0509058	0.638962	0.0241096	0.264775
									Formylkynurenine	0.796068	0.933047	0.139424	0.347798	0.561144	0.897481	0.0062485	0.20922	0.732632	0.843762	0.755254	0.88981
									Fructose 1,6-bisphosphate	0.250082	0.765177	0.231665	0.441096	0.561144	0.897481	0.346983	0.573641	0.19312	0.663991	0.0232783	0.264775
									fumarate;Maleic acid	0.219892	0.765177	0.210281	0.419206	0.429796	0.889982	0.75085	0.839587	0.099151	0.638962	0.00681722	0.169968
									Galactitol;Theobromine/Paraxanthine/Theophylline;Sorbitol	0.202606	0.765177	0.636863	0.760525	0.429796	0.889982	0.0183156	0.220122	0.301194	0.720757	0.0572889	0.342065
									galacturonic acid	0.652528	0.918318	0.687547	0.799322	0.586646	0.897481	0.160348	0.411606	0.875173	0.92321	0.142649	0.472134
									Gamma Glutamylglutamic acid;Glu-Glu	0.982609	0.987426	0.0771841	0.251155	0.561144	0.897481	0.197922	0.447507	0.252138	0.698491	0.103415	0.41541
									Gamma-Glutamylcysteine;Glu-Cys;Cys-Glu	0.587333	0.894083	0.00108457	0.0505806	0.956529	0.964369	0.0214484	0.220122	0.252138	0.698491	0.0241096	0.264775
									Gamma-glutamyl-Glutamate	0.931959	0.978365	0.0304484	0.164184	0.808249	0.952622	0.108007	0.355209	0.875173	0.92321	0.330262	0.663326
									Gamma-glutamyl-Leucine;Gamma-glutamyl-Isoleucine;Gln-Ile;Gln-Leu	0.116928	0.737411	0.00209799	0.0505806	0.288101	0.889982	0.0636689	0.286593	0.0793939	0.638962	0.0489836	0.316115
									GDP-glucose;sigma-guanosine 5'-diphosphomannose	0.84896	0.946257	0.933963	0.955719	0.561144	0.897481	0.182363	0.423221	0.176694	0.663991	0.296303	0.632729
									Gln-Asp;Glu-Asn;Asp-Gln	0.346983	0.860462	0.197092	0.402697	0.429796	0.889982	0.587333	0.732677	0.429796	0.779719	0.157559	0.491873
									Gln-Gln	0.547529	0.894083	0.121389	0.319034	0.288101	0.889982	0.280743	0.498223	0.147916	0.663991	0.382312	0.68872
									Gln-Glu;Glu-Gln	0.652528	0.918318	0.57721	0.727495	0.429796	0.889982	0.580503	0.732677	0.0664629	0.638962	0.119695	0.43817
									Gln-Lys	0.652528	0.918318	0.0838917	0.253059	0.329193	0.889982	0.0100284	0.20922	0.491098	0.812008	0.367879	0.68872
									Gln-Thr	0.29115	0.825147	0.021025	0.138931	0.67032	0.904757	0.0237402	0.220122	0.19312	0.663991	0.258273	0.602648
									Glu-Asp;Asp-Glu	0.522504	0.891082	0.723016	0.821913	0.393241	0.889982	0.367879	0.589182	0.67032	0.843762	0.737792	0.882766
									Gluconic acid	0.182363	0.765177	0.144687	0.347798	0.67032	0.904757	0.164143	0.411606	0.288101	0.720757	0.805434	0.907219
									Glu-Ile;Glu-Leu	0.796068	0.933047	0.497108	0.671915	0.956529	0.964369	0.0589887	0.286593	0.429796	0.779719	0.926795	0.958732
									Glu-Phe;Phe-Glu	0.716531	0.928962	0.508813	0.677315	0.429796	0.889982	0.19562	0.44558	0.561144	0.812008	0.164143	0.494312
									Glu-Ser;Ser-Glu;Asp-Thr;Thr-Asp	0.0707132	0.735846	0.181236	0.386369	0.147916	0.844669	0.296303	0.517688	0.491098	0.812008	0.580503	0.782554
									Glutathione	0.372207	0.860555	0.245268	0.45709	0.201897	0.844669	0.268262	0.498223	0.329193	0.752616	0.317843	0.65595
									Glu-Thr	0.587333	0.894083	0.443701	0.623005	0.561144	0.897481	0.20499	0.448643	0.429796	0.779719	0.84896	0.92083
									Glu-Trp	0.528651	0.891082	0.167623	0.374375	0.561144	0.897481	0.172005	0.411606	0.732632	0.843762	0.777663	0.907219
									Gly-Asp	0.172005	0.765177	0.859933	0.914773	0.732632	0.904757	0.894839	0.928037	0.0664629	0.638962	0.93223	0.958732
									Glycerate 2-phosphate;Glycerate 3-phosphate	0.128397	0.753706	0.00138323	0.0505806	0.429796	0.889982	0.0947299	0.340787	0.252138	0.698491	0.0111415	0.190334
									Glyceric acid	0.219892	0.765177	0.603352	0.740641	0.099151	0.844669	0.296303	0.517688	0.586646	0.816261	0.675831	0.837975
									Glycerol	0.531752	0.891082	0.817748	0.894866	0.875173	0.952622	0.982609	0.987426	0.393241	0.779719	0.587333	0.782554
									glycerol 2-phosphate	0.475832	0.891082	0.084144	0.253059	0.67032	0.904757	0.0947299	0.340787	0.252138	0.698491	0.051565	0.317125
									Glycerol 3-phosphate	0.475832	0.891082	0.084144	0.253059	0.67032	0.904757	0.0947299	0.340787	0.252138	0.698491	0.051565	0.317125
									Glycerophosphocholine	0.372207	0.860555	0.00326998	0.0637956	0.732632	0.904757	0.0049712	0.20922	0.288101	0.720757	0.323468	0.656544
									Glycerylphosphorylethanolamine	0.0417758	0.735846	0.012202	0.119115	0.0509058	0.844669	0.00442249	0.20922	0.0664629	0.638962	0.834196	0.917765
									Glycine	0.399266	0.888519	0.0223809	0.140662	0.732632	0.904757	0.182363	0.423221	0.0608101	0.638962	0.0394028	0.295521
									Glycochenodeoxycholic acid/GUDCA	0.035466	0.735846	0.00331944	0.0637956	0.113293	0.844669	0.1813	0.423221	0.176694	0.663991	0.0024643	0.156482
									Glycocholic acid	0.0107574	0.735846	0.0011388	0.0505806	0.113293	0.844669	0.484254	0.681501	0.147916	0.663991	0.00135719	0.156482
									Gly-Glu;D-Glutamylglycine;Glu-Gly；Asp-Ala;Ala-Asp	0.805434	0.933047	0.0989577	0.284388	0.561144	0.897481	0.504488	0.701946	0.113293	0.638962	0.0319225	0.270513
									Gly-Gly;L-Asparagine;3-ureidopropionate	0.0214484	0.735846	0.00628355	0.0875208	0.201897	0.844669	0.139351	0.397251	0.0581666	0.638962	0.0145805	0.221281
									Gly-Lys;Lys-Gly	0.367879	0.860555	0.264436	0.468998	0.491098	0.897481	0.0147094	0.220122	0.393241	0.779719	0.801769	0.907219
									Gly-Phe	0.63003	0.918318	0.0345407	0.172704	0.732632	0.904757	0.00968258	0.20922	0.288101	0.720757	0.884434	0.942339
									Gly-Ser	0.504488	0.891082	0.120536	0.319034	0.67032	0.904757	0.0388781	0.262748	0.147916	0.663991	0.664769	0.830961
									Gly-Val;N-Acetylornithine	0.587333	0.894083	0.218161	0.42729	0.393241	0.889982	0.430803	0.638418	0.252138	0.698491	0.0781045	0.366885
									Guanidineacetic acid	0.150358	0.765177	0.00397481	0.0713524	0.329193	0.889982	0.0112069	0.220122	0.491098	0.812008	0.150358	0.481615
									Guanine	0.716531	0.928962	0.00669257	0.0875208	0.956529	0.964369	0.0222143	0.220122	0.329193	0.752616	0.22908	0.5658
									Guanosine	0.64118	0.918318	0.984358	0.989053	0.586646	0.897481	0.587333	0.732677	0.956529	0.962791	0.644941	0.811122
									guanosine 5'-diphosphate	0.22908	0.765177	0.919354	0.951515	0.732632	0.904757	0.459426	0.660156	0.113293	0.638962	0.317843	0.65595
									guanosine 5'-diphosphoglucose;GDP-mannose	0.611875	0.918318	0.151809	0.35771	0.429796	0.889982	0.107736	0.355209	0.956529	0.962791	0.00718563	0.169968
									guanosine 5'-monophosphate;Cyclic pyranopterin monophosphate;2'-Deoxyguanosine 5'-monophosphate	0.687792	0.928962	0.0445849	0.194466	0.0793939	0.844669	0.0781045	0.322378	0.586646	0.816261	0.519457	0.743842
									Heptadecanoic acid (17:0)	0.22908	0.765177	0.531857	0.694462	0.0793939	0.844669	0.443585	0.651086	0.875173	0.92321	0.982609	0.984209
									Heptadecanoyl carnitine	0.312315	0.835356	0.543971	0.696963	0.0793939	0.844669	0.235877	0.487234	0.956529	0.962791	0.157559	0.491873
									Heptanoic acid	0.97688	0.987426	0.14534	0.347798	0.732632	0.904757	0.118997	0.365091	0.732632	0.843762	0.492824	0.732094
									Heptanoylcarnitine	0.547529	0.894083	0.0366513	0.176409	0.875173	0.952622	0.113558	0.361857	0.19312	0.663991	0.20499	0.532365
									Hexadecanedioic acid	0.079953	0.735846	0.216692	0.427133	0.0664629	0.844669	0.346983	0.573641	0.429796	0.779719	0.0422673	0.305816
									Hexanoylcarnitine	0.926795	0.977665	0.167623	0.374375	0.67032	0.904757	0.0643969	0.286593	0.956529	0.962791	0.75085	0.889735
									hippurate	0.652528	0.918318	0.00500135	0.0809428	0.875173	0.952622	0.26206	0.498223	0.732632	0.843762	0.00968258	0.186087
									His-Leu;His-Ile	0.2443	0.765177	0.0119076	0.118115	0.429796	0.889982	0.0960386	0.340787	0.19312	0.663991	0.152511	0.485981
									His-Pro	0.959891	0.987179	0.0236594	0.144065	0.956529	0.964369	0.0621765	0.286593	0.875173	0.92321	0.385499	0.68872
									Histamine	0.716531	0.928962	0.0798362	0.253059	0.837128	0.952622	0.046413	0.277126	0.67032	0.843762	0.0872833	0.378023
									homocysteine thiolactone	0.587333	0.894083	0.596595	0.740285	0.837128	0.952622	0.528651	0.703284	0.099151	0.638962	0.84896	0.92083
									homoserine;L-threonine;allothreonine;L-Homoserine	0.611875	0.918318	0.196248	0.402697	0.561144	0.897481	0.587333	0.732677	0.176694	0.663991	0.208618	0.532365
									Homovanillic acid;Hydroxyphenyllactic acid;methyl vanillate	0.85394	0.946257	0.0572052	0.22552	0.732632	0.904757	0.121103	0.365091	0.956529	0.962791	0.385499	0.68872
									Hydrocinnamic acid;3-phenylpropionate (Hydrocinnamic acid)	0.443585	0.891082	0.14534	0.347798	0.491098	0.897481	0.235877	0.487234	0.732632	0.843762	0.504488	0.74225
									Hydroxybutyrylcarnitine	0.587333	0.894083	0.990288	0.991901	0.732632	0.904757	0.385499	0.604801	0.837128	0.92321	0.277842	0.621882
									Hydroxycaprylic acid	0.75085	0.928962	0.605166	0.741389	0.429796	0.889982	0.522504	0.703284	0.586646	0.816261	0.522504	0.743842
									Hydroxyhexanoycarnitine	0.0132781	0.735846	0.617095	0.748547	0.0389902	0.844669	0.0621765	0.286593	0.301194	0.720757	0.166074	0.494312
									Hypotaurine	0.547529	0.894083	0.257147	0.460415	0.875173	0.952622	0.420842	0.633421	0.176694	0.663991	0.028733	0.270513
									Hypoxanthine	0.522504	0.891082	0.01448	0.126698	0.429796	0.889982	0.0823254	0.330916	0.586646	0.816261	0.202606	0.532365
									Iditol/Mannitol/Dulcitol	0.475832	0.891082	0.834493	0.900374	0.393241	0.889982	0.675831	0.805496	0.875173	0.92321	0.737792	0.882766
									Ile-Ala;Leu-Ala;Ala-Ile;Ala-Leu	0.75085	0.928962	0.0174564	0.129642	0.288101	0.889982	0.0572889	0.286593	0.732632	0.843762	0.420842	0.68872
									Ile-Glu	0.331124	0.844984	0.0140306	0.126698	0.429796	0.889982	0.0621765	0.286593	0.561144	0.812008	0.208618	0.532365
									Ile-His;Leu-His	0.208618	0.765177	0.0564373	0.22552	0.429796	0.889982	0.0294131	0.244447	0.176694	0.663991	0.777663	0.907219
									Ile-Ser;Leu-Ser	0.164143	0.765177	0.367879	0.565615	0.67032	0.904757	0.611875	0.758675	0.147916	0.663991	0.644941	0.811122
									Ile-Thr;Thr-Leu;Leu-Thr;Thr-Ile	0.504488	0.891082	0.0198179	0.135089	0.288101	0.889982	0.0636481	0.286593	0.732632	0.843762	0.423311	0.68872
									Ile-Tyr;Leu-Tyr;Tyr-Ile;Tyr-Leu	0.75085	0.928962	0.00858699	0.0972833	0.393241	0.889982	0.0222143	0.220122	0.875173	0.92321	0.281111	0.621882
									Imidazoleacetic acid	0.0380442	0.735846	0.561397	0.713881	0.429796	0.889982	0.26206	0.498223	0.0581666	0.638962	0.0321097	0.270513
									Indole	0.263597	0.783151	0.403468	0.596755	0.837128	0.952622	0.166074	0.411606	0.393241	0.779719	0.84896	0.92083
									Indoleacetaldehyde	0.777663	0.931593	0.0343339	0.172704	0.837128	0.952622	0.00613609	0.20922	0.732632	0.843762	0.0178922	0.234121
									Indoleacrylic acid	0.0898731	0.735846	0.0163527	0.129642	0.147916	0.844669	0.281111	0.498223	0.19312	0.663991	0.0647746	0.352534
									Indolelactic acid/5-Methoxyindoleacetate;Cinnamoylglycine	0.531752	0.891082	0.0669738	0.235872	0.429796	0.889982	0.63003	0.771849	0.147916	0.663991	0.017581	0.234121
									Indoxyl sulfate	0.0643969	0.735846	0.0168892	0.129642	0.201897	0.844669	0.29115	0.511591	0.288101	0.720757	0.00718563	0.169968
									Inosine	0.926795	0.977665	0.452239	0.630674	0.732632	0.904757	0.805434	0.865982	0.429796	0.779719	0.443585	0.706748
									Inosine 5'-phosphate	0.75085	0.928962	0.274297	0.477883	0.956529	0.964369	0.687792	0.815013	0.252138	0.698491	0.119695	0.43817
									Isobutyryl carnitine;Butyrylcarnitine	0.484254	0.891082	0.0183156	0.130978	0.67032	0.904757	0.149481	0.401445	0.67032	0.843762	0.0643969	0.352534
									Kynurenic acid	0.75085	0.928962	0.0269004	0.156319	0.875173	0.952622	0.0600327	0.286593	0.561144	0.812008	0.385499	0.68872
									L-Acetylcarnitine;O-Acetyl-L-carnitine	0.75085	0.928962	0.194488	0.401375	0.561144	0.897481	0.22908	0.484138	0.0389902	0.638962	0.0394028	0.295521
									L-a-Lysophosphatidylserine	0.675831	0.928962	0.0386579	0.180111	0.956529	0.964369	0.0188591	0.220122	0.393241	0.779719	0.420842	0.68872
									L-Arginine	0.20499	0.765177	0.0368721	0.176409	0.176694	0.844669	0.805434	0.865982	0.0581666	0.638962	0.00482795	0.156482
									L-Aspartate;D-aspartate;Iminodiacetic acid	0.959891	0.987179	0.209336	0.419206	0.491098	0.897481	0.26206	0.498223	0.113293	0.638962	0.716531	0.86575
									L-Aspartic acid	0.528651	0.891082	0.0822083	0.253059	0.586646	0.897481	0.271418	0.498223	0.0581666	0.638962	0.208618	0.532365
									Lauric acid (12:0)	0.587333	0.894083	0.612939	0.745535	0.429796	0.889982	0.982609	0.987426	0.288101	0.720757	0.107736	0.424286
									L-Carnitine	0.459426	0.891082	0.0692751	0.238012	0.956529	0.964369	0.034444	0.252179	0.118442	0.638962	0.622704	0.810603
									L-Cystathionine;Cys-Thr;Thr-Cys	0.413523	0.888519	0.777049	0.867305	0.732632	0.904757	0.208618	0.454964	0.301194	0.720757	0.107736	0.424286
									L-Erythrulose	0.75085	0.928962	0.955237	0.970737	0.491098	0.897481	0.884434	0.92191	0.288101	0.720757	0.894839	0.942339
									Leu-Arg;Arg-Ile;Ile-Arg;Arg-Leu	0.519457	0.891082	0.117609	0.315849	0.19312	0.844669	0.104021	0.351501	0.429796	0.779719	0.894839	0.942339
									Leucamine (Chemical)	0.0254125	0.735846	0.408957	0.596755	0.099151	0.844669	0.312315	0.538022	0.147916	0.663991	0.97688	0.983275
									Leu-Glu	0.834196	0.946257	0.360497	0.564137	0.561144	0.897481	0.385499	0.604801	0.586646	0.816261	0.84896	0.92083
									Leu-Gly	0.26206	0.783151	0.215556	0.42626	0.561144	0.897481	0.0758538	0.317348	0.19312	0.663991	0.894839	0.942339
									Leu-Ile;Leu-Leu;Ile-Ile;Ile-Leu	0.423311	0.888519	0.00870013	0.0972833	0.19312	0.844669	0.0898731	0.340787	0.561144	0.812008	0.19562	0.532365
									Leukotriene A4	0.894839	0.96043	0.558035	0.713496	0.875173	0.952622	0.863986	0.906743	0.732632	0.843762	0.367879	0.68872
									Leu-Lys;Lys-Leu;Ile-Lys;Lys-Ile	0.367879	0.860555	0.0233594	0.14366	0.301194	0.889982	0.0914637	0.340787	0.252138	0.698491	0.29115	0.632729
									Leu-Met	0.97688	0.987426	0.0654823	0.235872	0.732632	0.904757	0.129907	0.382263	0.875173	0.92321	0.504488	0.74225
									Leu-Phe;Phe-Ile;Ile-Phe;Phe-Leu	0.75085	0.928962	0.0291039	0.162717	0.201897	0.844669	0.0659522	0.289718	0.561144	0.812008	0.417401	0.68872
									Leu-Pro;Ile-Pro;Pro-Ile;Pro-Leu	0.263597	0.783151	0.0829523	0.253059	0.0608101	0.844669	0.051565	0.280641	0.099151	0.638962	0.93223	0.958732
									Leu-Ser	0.423311	0.888519	0.535865	0.695279	0.491098	0.897481	0.522504	0.703284	0.429796	0.779719	0.910677	0.950876
									Leu-Val;Val-Leu;Ile-Val;Val-Ile	0.737792	0.928962	0.00720354	0.0875208	0.67032	0.904757	0.0758538	0.317348	0.875173	0.92321	0.169013	0.494312
									L-Glutamic acid;N-Acetylserine;D-Glutamic acid;N-methyl-D-aspartic acid;O-Acetyl-L-serine	0.325365	0.837237	0.067885	0.235872	0.201897	0.844669	0.0380442	0.262748	0.732632	0.843762	0.346983	0.671052
									L-Glutamine	0.0914637	0.735846	0.777049	0.867305	0.118442	0.844669	0.587333	0.732677	0.67032	0.843762	0.2443	0.577864
									L-Histidine	0.587333	0.894083	0.469186	0.644083	0.393241	0.889982	0.894839	0.928037	0.0664629	0.638962	0.128397	0.458817
									L-Histidine trimethylbetaine	0.470299	0.891082	0.0490083	0.207863	0.491098	0.897481	0.00968258	0.20922	0.67032	0.843762	0.172005	0.494312
									Linoleic acid (18:2)	0.97688	0.987426	0.0995538	0.28477	1	1	0.116928	0.365091	0.956529	0.962791	0.235877	0.566658
									Linoleyl carnitine, Linoelaidyl carnitine; acylcarnitine C18:2	0.129907	0.753706	0.0506923	0.211994	0.118442	0.844669	0.755254	0.839929	0.252138	0.698491	0.028733	0.270513
									Lipoic acid	0.777663	0.931593	0.579381	0.727495	1	1	0.63003	0.771849	0.561144	0.812008	0.63003	0.810603
									L-Isoleucine	0.475832	0.891082	0.066423	0.235872	0.67032	0.904757	0.522504	0.703284	0.113293	0.638962	0.0166796	0.234121
									Lithocholic acid	0.55722	0.894083	0.273269	0.477445	0.429796	0.889982	0.796068	0.865982	0.956529	0.962791	0.134546	0.462268
									L-kynurenine	0.271418	0.802511	0.670723	0.790219	0.561144	0.897481	0.0512643	0.280641	0.113293	0.638962	0.342948	0.671052
									L-Leucine	0.675831	0.928962	0.0529881	0.217251	0.732632	0.904757	0.277842	0.498223	0.099151	0.638962	0.296303	0.632729
									L-lysine; (3S)-3,6-Diaminohexanoate/ (3S,5S)-3,5-Diaminohexanoate	0.531752	0.891082	0.720848	0.821913	0.288101	0.889982	0.959891	0.974147	0.393241	0.779719	0.834196	0.917765
									L-lyxonate;Arabinonic acid;L-Xylonate	0.519457	0.891082	0.202382	0.410776	0.956529	0.964369	0.580503	0.732677	0.393241	0.779719	0.172005	0.494312
									L-methionine	0.423311	0.888519	0.387148	0.583568	0.176694	0.844669	0.644941	0.783871	0.0608101	0.638962	0.644941	0.811122
									L-Methionine S-oxide	0.580503	0.894083	0.540714	0.695279	0.732632	0.904757	0.19562	0.44558	0.586646	0.816261	0.97688	0.983275
									L-Octanoylcarnitine	0.107736	0.737411	0.539093	0.695279	0.837128	0.952622	0.587333	0.732677	0.0389902	0.638962	0.652528	0.817322
									L-Ornithine;D-Ornithine	0.277842	0.807866	0.0464993	0.199979	0.67032	0.904757	0.63003	0.771849	0.329193	0.752616	0.0321097	0.270513
									L-Palmitoylcarnitine	0.312315	0.835356	0.0637362	0.235872	0.0664629	0.844669	0.834196	0.884536	0.491098	0.812008	0.0178922	0.234121
									LPC (16:1e)	0.716531	0.928962	0.00040992	0.0505806	0.147916	0.844669	0.00951419	0.20922	0.561144	0.812008	0.0292416	0.270513
									LPC (17:0);LysoPE (20:0)	0.948729	0.987179	0.00342578	0.0638441	0.67032	0.904757	0.0145805	0.220122	0.491098	0.812008	0.19562	0.532365
									LPC (17:1);LysoPE (20:1)	0.716531	0.928962	0.000261651	0.0505806	0.67032	0.904757	0.0137523	0.220122	0.0793939	0.638962	0.0111415	0.190334
									LPC (18:0e)	0.894839	0.96043	5.63e-05	0.0346342	0.19312	0.844669	0.00447452	0.20922	0.429796	0.779719	0.014752	0.221281
									LPC (18:1e)	0.959891	0.987179	0.000961807	0.0505806	0.393241	0.889982	0.0707132	0.304116	0.201897	0.663991	0.00447452	0.156482
									LPC (18:2e)	0.675831	0.928962	0.00201335	0.0505806	0.147916	0.844669	0.1813	0.423221	0.429796	0.779719	0.00508886	0.156482
									LPC (18:3)	0.737792	0.928962	0.116554	0.315774	0.429796	0.889982	0.147743	0.401445	0.0793939	0.638962	0.372207	0.68872
									LPC (19:0);LysoPE (22:0)	0.75085	0.928962	0.337451	0.544704	0.586646	0.897481	0.894839	0.928037	0.67032	0.843762	0.235877	0.566658
									LPC (19:1);LysoPE (22:1)	0.97688	0.987426	0.00199529	0.0505806	0.67032	0.904757	0.00861383	0.20922	0.561144	0.812008	0.00432024	0.156482
									LPE (15:0)	0.716531	0.928962	0.971145	0.979105	0.393241	0.889982	0.716531	0.825219	0.393241	0.779719	0.84896	0.92083
									LPE (16:0)	0.834196	0.946257	0.020163	0.135089	0.875173	0.952622	0.0183156	0.220122	0.429796	0.779719	0.699965	0.854124
									LPE (16:0e)	0.55722	0.894083	0.00552237	0.0870835	0.561144	0.897481	0.00784442	0.20922	0.0793939	0.638962	0.587333	0.782554
									LPE (16:1e)	0.699965	0.928962	0.033924	0.172704	0.732632	0.904757	0.0137523	0.220122	0.491098	0.812008	0.399266	0.68872
									LPE (18:0e)	0.0981128	0.735846	0.00143076	0.0505806	0.586646	0.897481	0.00339922	0.20922	0.0389902	0.638962	0.0600327	0.35162
									LPE (18:2)	0.926795	0.977665	0.00120205	0.0505806	0.956529	0.964369	0.0119515	0.220122	0.956529	0.962791	0.0794868	0.366885
									LPE (20:4)	0.149481	0.765177	0.00592172	0.0875208	0.429796	0.889982	0.0898731	0.340787	0.201897	0.663991	0.046959	0.313911
									LPE (22:6)	0.129907	0.753706	0.0022432	0.0505806	0.201897	0.844669	0.0166796	0.220122	0.561144	0.812008	0.104021	0.41541
									LPG (16:0)	0.519457	0.891082	0.184254	0.386744	0.252138	0.889982	0.0166796	0.220122	0.393241	0.779719	0.926795	0.958732
									L-Phenylalanine	0.567082	0.894083	0.277403	0.479222	0.875173	0.952622	0.443585	0.651086	0.429796	0.779719	0.547529	0.763561
									LPI (18:0)	0.580503	0.894083	0.0146269	0.126698	0.956529	0.964369	0.0333733	0.252179	0.329193	0.752616	0.185347	0.51813
									LPI (20:3)	0.64118	0.918318	0.0364045	0.176409	0.491098	0.897481	0.0241096	0.220122	0.429796	0.779719	0.519457	0.743842
									LPI (20:4)	0.547529	0.894083	0.0630698	0.235872	0.491098	0.897481	0.104021	0.351501	0.113293	0.638962	0.317843	0.65595
									L-Pipecolic acid	0.687792	0.928962	0.976995	0.983392	0.561144	0.897481	0.687792	0.815013	0.288101	0.720757	0.93223	0.958732
									L-proline	0.0572889	0.735846	0.00965393	0.104161	0.099151	0.844669	0.00458042	0.20922	0.429796	0.779719	0.172005	0.494312
									LPS (18:1)	0.413523	0.888519	0.0270421	0.156319	0.67032	0.904757	0.235877	0.487234	0.561144	0.812008	0.0304634	0.270513
									L-serine	0.164143	0.765177	0.348522	0.556652	0.561144	0.897481	0.0794868	0.325896	0.201897	0.663991	0.796068	0.907219
									L-tryptophan;D-tryptophan	0.0767462	0.735846	0.021524	0.139339	0.201897	0.844669	0.271418	0.498223	0.118442	0.638962	0.0872833	0.378023
									L-Tyrosine	0.810158	0.933047	0.794152	0.881595	0.561144	0.897481	0.459426	0.660156	0.19312	0.663991	0.805434	0.907219
									lumichrome	0.926795	0.977665	0.0756353	0.247424	0.561144	0.897481	0.139351	0.397251	0.732632	0.843762	0.372207	0.68872
									L-Urobilin	0.29115	0.825147	0.0266791	0.156319	0.176694	0.844669	0.359374	0.584696	0.732632	0.843762	0.0643969	0.352534
									L-Valine	0.346983	0.860462	0.0780582	0.251339	0.732632	0.904757	0.0872833	0.340787	0.113293	0.638962	0.26206	0.602648
									LysoPC (16:0);1-palmitoylglycerophosphocholine	0.97688	0.987426	0.00417672	0.0713524	0.429796	0.889982	0.0102058	0.20922	0.491098	0.812008	0.20499	0.532365
									LysoPC (18:0)	0.401607	0.888519	0.352999	0.556652	0.176694	0.844669	0.346983	0.573641	0.732632	0.843762	0.948729	0.96761
									LysoPC (18:1)	0.777663	0.931593	0.00619921	0.0875208	0.288101	0.889982	0.459426	0.660156	0.67032	0.843762	0.00412278	0.156482
									LysoPC (18:2)	0.547529	0.894083	0.204674	0.413945	0.329193	0.889982	0.182363	0.423221	0.0608101	0.638962	0.0823254	0.366885
									LysoPC (20:1)	0.834196	0.946257	0.000435294	0.0505806	0.561144	0.897481	0.00748588	0.20922	0.147916	0.663991	0.0387176	0.295521
									LysoPC (20:2)	0.250082	0.765177	0.000595758	0.0505806	0.0793939	0.844669	0.0241096	0.220122	0.301194	0.720757	0.0033401	0.156482
									LysoPC (20:4)	0.522504	0.891082	0.36458	0.565477	0.19312	0.844669	0.423311	0.633421	0.875173	0.92321	0.20499	0.532365
									LysoPC (22:2)	0.409733	0.888519	0.210445	0.419206	0.249236	0.889982	0.0298556	0.244816	0.668071	0.843762	0.994145	0.994145
									LysoPC (22:3)	0.261698	0.783151	0.0169497	0.129642	0.249236	0.889982	0.417401	0.633421	0.252138	0.698491	0.0108968	0.190334
									LysoPC (22:4)	0.19562	0.765177	0.0909771	0.266433	0.113293	0.844669	0.470299	0.671077	0.732632	0.843762	0.103415	0.41541
									LysoPC (22:5)	0.587333	0.894083	0.254076	0.460415	0.491098	0.897481	0.484254	0.681501	0.837128	0.92321	0.0503728	0.316115
									LysoPC (22:6)	0.104021	0.737411	0.0262421	0.156319	0.099151	0.844669	0.107736	0.355209	0.875173	0.92321	0.385499	0.68872
									LysoPE (16:0)	0.29115	0.825147	0.0224145	0.140662	0.732632	0.904757	0.0209525	0.220122	0.147916	0.663991	0.699965	0.854124
									LysoPE (18:0)/LysoPC (15:0)	0.157559	0.765177	0.0309549	0.164184	0.561144	0.897481	0.0600327	0.286593	0.113293	0.638962	0.359374	0.68872
									LysoPE (18:1)	0.519457	0.891082	0.0149215	0.127323	0.837128	0.952622	0.184509	0.42659	0.147916	0.663991	0.096972	0.408478
									LysoPE (18:2)	0.884434	0.959307	0.0136872	0.125637	0.201897	0.844669	0.0222143	0.220122	0.252138	0.698491	0.0647746	0.352534
									LysoPE (18:3)	0.235877	0.765177	0.0175748	0.129642	0.956529	0.964369	0.0823254	0.330916	0.0793939	0.638962	0.29115	0.632729
									LysoPE (20:2)	0.894839	0.96043	0.239824	0.451045	0.561144	0.897481	0.202272	0.448643	0.393241	0.779719	0.397749	0.68872
									LysoPE (20:3)	0.342948	0.860462	0.0736185	0.246021	0.561144	0.897481	0.164143	0.411606	0.301194	0.720757	0.20499	0.532365
									LysoPE (20:4)	0.219892	0.765177	0.0118055	0.118115	0.429796	0.889982	0.0647746	0.286593	0.393241	0.779719	0.0728114	0.364057
									LysoPE (22:4)	0.219892	0.765177	0.0295027	0.163461	0.176694	0.844669	0.202606	0.448643	0.491098	0.812008	0.169013	0.494312
									Lys-Ser;Ser-Lys	0.235877	0.765177	0.401108	0.596755	0.491098	0.897481	0.141502	0.399192	0.147916	0.663991	0.567082	0.781963
									Malic acid	0.777663	0.931593	0.657264	0.781696	0.329193	0.889982	0.470299	0.671077	0.429796	0.779719	0.112896	0.433779
									Malonylcarnitine	0.0823254	0.735846	0.00678077	0.0875208	0.0793939	0.844669	0.0453399	0.277126	0.19312	0.663991	0.0333733	0.277359
									Maltotriose	0.580503	0.894083	0.084353	0.253059	0.19312	0.844669	0.2443	0.490996	0.19312	0.663991	0.14425	0.472134
									mannosamine;D-Galactosamine	0.121103	0.737411	0.853501	0.911762	0.288101	0.889982	0.271418	0.498223	0.201897	0.663991	0.796068	0.907219
									Melamine	0.423311	0.888519	0.60064	0.740641	0.252138	0.889982	0.26206	0.498223	0.875173	0.92321	0.959891	0.972542
									Met-Glu;Glu-Met	0.948729	0.987179	0.170927	0.374375	0.491098	0.897481	0.140168	0.397251	0.491098	0.812008	0.699965	0.854124
									Met-Gly;Gly-Met	0.160348	0.765177	0.472367	0.645104	0.429796	0.889982	0.182363	0.423221	0.288101	0.720757	0.423311	0.68872
									METHACHOLINE-like	0.365734	0.860555	0.520012	0.684549	0.732632	0.904757	0.611875	0.758675	0.0273237	0.638962	0.0745346	0.36671
									Methoxyacetic acid;lactate	0.652528	0.918318	0.904973	0.94332	0.561144	0.897481	0.263597	0.498223	0.67032	0.843762	0.385499	0.68872
									methylguanidine	0.385499	0.868432	0.0130844	0.124101	0.956529	0.964369	0.00951419	0.20922	0.252138	0.698491	0.191098	0.529392
									Methylimidazoleacetic acid	0.173013	0.765177	0.490435	0.666322	0.732632	0.904757	0.128397	0.381468	0.113293	0.638962	0.470299	0.717702
									Methylsuccinic acid;Ethylmalonic acid;Monoethyl malonic acid;Glutaric acid	0.84896	0.946257	0.580687	0.727495	0.561144	0.897481	0.587333	0.732677	0.956529	0.962791	0.716531	0.86575
									Muramic acid	0.459426	0.891082	0.0444801	0.194466	0.732632	0.904757	0.56675	0.732677	0.0793939	0.638962	0.0707132	0.364057
									Myoinositol;D- (+)-Glucose;Tagatose/Gulose/Fructose/Galactose/Mannose/Sorbose/Allose	0.675831	0.928962	0.390945	0.587851	0.875173	0.952622	0.63003	0.771849	0.0664629	0.638962	0.0342431	0.278724
									Myristic acid (14:0)	0.0445514	0.735846	0.143389	0.347798	0.329193	0.889982	0.121103	0.365091	0.0664629	0.638962	0.312315	0.65595
									Myristoleic acid (14:1)	0.75085	0.928962	0.289532	0.493247	0.956529	0.964369	0.401607	0.623708	0.561144	0.812008	0.134546	0.462268
									Myristoylcarnitine;Tetradecanoylcarnitine (predicted)	0.2443	0.765177	0.0452594	0.196018	0.0664629	0.844669	0.716531	0.825219	0.252138	0.698491	0.00233795	0.156482
									N,N,N-Trimethylethenaminium	0.367879	0.860555	0.95811	0.970737	0.393241	0.889982	0.157559	0.411606	0.67032	0.843762	0.219892	0.551973
									N1-Acetylspermidine	0.197922	0.765177	0.447175	0.626453	0.837128	0.952622	0.587333	0.732677	0.113293	0.638962	0.675831	0.837975
									N-Acetyl-alpha-D-glucosamine 1-phosphate/N-acetyl-D-glucosamine-6-phosphate/N-Acetyl-D-mannosamine 6-phosphate	0.884434	0.959307	0.53066	0.694462	0.732632	0.904757	0.182363	0.423221	0.429796	0.779719	0.75085	0.889735
									N-Acetylaspartylglutamic acid	0.805434	0.933047	0.0568626	0.22552	0.956529	0.964369	0.169013	0.411606	0.429796	0.779719	0.118997	0.43817
									N-Acetyl-DL-methionine	0.959891	0.987179	0.173774	0.377636	0.732632	0.904757	0.169013	0.411606	0.956529	0.962791	0.805434	0.907219
									N-acetyl-D-tryptophan	0.7786	0.931593	0.0652306	0.235872	0.50486	0.897481	0.804807	0.865982	0.561144	0.812008	0.00210328	0.156482
									N-Acetylglycine	0.0621765	0.735846	0.102589	0.289413	0.0581666	0.844669	0.587333	0.732677	0.429796	0.779719	0.0241096	0.264775
									N-acetylhistidine	0.475832	0.891082	0.144732	0.347798	0.732632	0.904757	0.0947299	0.340787	0.19312	0.663991	0.134546	0.462268
									N-acetyl-L-alanine;trans-4-hydroxyproline;5-Aminolevulinic acid;cis-4-Hydroxy-D-proline	0.85394	0.946257	0.541526	0.695279	0.561144	0.897481	0.26206	0.498223	0.561144	0.812008	0.884434	0.942339
									N-acetyl-L-aspartic acid	0.470299	0.891082	0.473076	0.645104	0.875173	0.952622	0.423311	0.633421	0.491098	0.812008	0.63003	0.810603
									N-acetyl-L-cysteine	0.504488	0.891082	0.001062	0.0505806	0.67032	0.904757	0.0137523	0.220122	0.252138	0.698491	0.096972	0.408478
									N-Acetyl-L-phenylalanine;phenylpropionylglycine	0.317843	0.835356	0.922119	0.951515	0.113293	0.844669	0.281111	0.498223	0.67032	0.843762	0.522504	0.743842
									N-Acetylneuraminic acid	0.737792	0.928962	0.265384	0.468998	0.561144	0.897481	0.567082	0.732677	0.561144	0.812008	0.22908	0.5658
									N-Acetylputrescine	0.0981128	0.735846	0.10976	0.302701	0.147916	0.844669	0.834196	0.884536	0.0581666	0.638962	0.0497871	0.316115
									N-Acetylserotonin;N-Acetyl-5-hydroxytryptamine	0.805434	0.933047	0.0951689	0.27608	0.429796	0.889982	0.103415	0.351501	0.956529	0.962791	0.202606	0.532365
									N-amidino-L-aspartate	0.519457	0.891082	0.0248613	0.149899	0.113293	0.844669	0.372207	0.593025	0.0664629	0.638962	0.0621765	0.352534
									N-Butyrylglycine/Isobutyrylglycine	0.95985	0.987179	0.367603	0.565615	0.73072	0.904757	0.367879	0.589182	0.732632	0.843762	0.430803	0.69539
									N-Carbobenzyloxy-L-alanine;N-Acetyl-L-tyrosine	0.1813	0.765177	0.0285441	0.161051	0.19312	0.844669	0.281111	0.498223	0.0608101	0.638962	0.00442249	0.156482
									Nervonic acid (24:1)	0.096972	0.735846	0.193033	0.399714	0.288101	0.889982	0.367879	0.589182	0.19312	0.663991	0.250082	0.587025
									N'-Formylkynurenine	0.675831	0.928962	0.276292	0.479222	0.837128	0.952622	0.0444882	0.277126	0.252138	0.698491	0.61063	0.798944
									N-Formylmethionine	0.910677	0.972337	0.861225	0.914773	0.837128	0.952622	0.420842	0.633421	0.67032	0.843762	0.699965	0.854124
									Niacinamide (VB3)	0.699965	0.928962	0.345137	0.552758	0.561144	0.897481	0.0643969	0.286593	0.732632	0.843762	0.0690783	0.364057
									Nicotinamide Ribose	0.644941	0.918318	0.689098	0.799613	0.147916	0.844669	0.346983	0.573641	0.732632	0.843762	0.235877	0.566658
									Nicotine	0.894839	0.96043	0.0014105	0.0505806	0.429796	0.889982	0.0636481	0.286593	0.837128	0.92321	0.00968258	0.186087
									N-methyl-L-histidine	0.308684	0.835356	0.362669	0.564662	0.586646	0.897481	0.0321097	0.249968	0.118442	0.638962	0.096972	0.408478
									Nonadecanoic acid (19:0)	0.611875	0.918318	0.0951689	0.27608	0.561144	0.897481	0.0758538	0.317348	0.875173	0.92321	0.399266	0.68872
									N-Palmitoylsphingosine	0.0758538	0.735846	0.461847	0.636851	0.429796	0.889982	0.459426	0.660156	0.099151	0.638962	0.63003	0.810603
									N-Stearoyl tyrosine;AcylCarnitine (20:4)	0.419335	0.888519	0.12107	0.319034	0.138482	0.844669	0.261698	0.498223	0.252138	0.698491	0.296303	0.632729
									Oenanthic ether	0.470299	0.891082	0.316352	0.523001	0.0509058	0.844669	0.687792	0.815013	0.429796	0.779719	0.399266	0.68872
									Oleamide	0.281111	0.807866	0.343586	0.551711	0.429796	0.889982	0.63003	0.771849	0.491098	0.812008	0.367879	0.68872
									Oleic acid/Elaidic acid/Vaccenic acid/Petroselinic acid (18:1)	0.805434	0.933047	0.324044	0.530018	0.875173	0.952622	0.737792	0.83871	0.837128	0.92321	0.007708	0.171158
									Oleoyl Ethanolamide	0.834196	0.946257	0.263399	0.468998	0.732632	0.904757	0.926795	0.957947	0.732632	0.843762	0.144327	0.472134
									O-Phosphorylethanolamine;1-Hydroxy-2-aminoethylphosphonate	0.342948	0.860462	0.647469	0.771692	0.837128	0.952622	0.308684	0.536272	0.393241	0.779719	0.0823254	0.366885
									ophthalmic acid	0.223784	0.765177	0.561818	0.713881	0.147916	0.844669	0.737792	0.83871	0.561144	0.812008	0.1813	0.514465
									Ornithine	0.687792	0.928962	0.985837	0.989053	0.561144	0.897481	0.385499	0.604801	0.837128	0.92321	0.219892	0.551973
									Oxidized glutathione	0.0823254	0.735846	0.603352	0.740641	0.429796	0.889982	0.567082	0.732677	0.201897	0.663991	0.470299	0.717702
									Oxypurinol;Xanthine	0.0947299	0.735846	0.795943	0.88199	0.099151	0.844669	0.522504	0.703284	0.301194	0.720757	0.85394	0.921356
									Palmitic acid (16:0)	0.85394	0.946257	0.0202085	0.135089	0.837128	0.952622	0.0163896	0.220122	0.561144	0.812008	0.208618	0.532365
									Palmitic amide	0.116928	0.737411	0.915909	0.951494	0.329193	0.889982	0.93223	0.961949	0.113293	0.638962	0.484254	0.722855
									Palmitoleic acid/Gaidic acid (16:1)	0.863986	0.953952	0.0835147	0.253059	0.732632	0.904757	0.834196	0.884536	0.732632	0.843762	0.0445514	0.313911
									palmitoyl sphingomyelin (SM (d18:1/16:0));Palmitoyl sphingomyelin	0.169013	0.765177	0.285646	0.488345	0.393241	0.889982	0.113558	0.361857	0.429796	0.779719	0.959891	0.972542
									Pantothenic Acid (VB5)	0.580503	0.894083	0.183701	0.386744	0.956529	0.964369	0.805434	0.865982	0.301194	0.720757	0.00706066	0.169968
									PC (30:0)	0.0758538	0.735846	0.581996	0.727495	0.429796	0.889982	0.317843	0.538494	0.113293	0.638962	0.528651	0.747403
									PC (32:0)	0.197922	0.765177	0.443498	0.623005	0.732632	0.904757	0.531752	0.703284	0.252138	0.698491	0.926795	0.958732
									PC (32:1);PE (35:1)	0.0111415	0.735846	0.12065	0.319034	0.113293	0.844669	0.028733	0.242066	0.0608101	0.638962	0.834196	0.917765
									PC (33:1)/PE (36:1);PC (33:1)	0.00362506	0.735846	0.28586	0.488345	0.0509058	0.844669	0.096972	0.340787	0.113293	0.638962	0.420842	0.68872
									PC (34:2);PE (37:2)	0.0497871	0.735846	0.133419	0.340466	0.329193	0.889982	0.948729	0.97083	0.176694	0.663991	0.0503728	0.316115
									PC (34:3)	0.00517892	0.735846	0.0386579	0.180111	0.0793939	0.844669	0.0707132	0.304116	0.0581666	0.638962	0.0643969	0.352534
									PC (34:4)	0.0193054	0.735846	0.00725782	0.0875208	0.0664629	0.844669	0.00233795	0.20922	0.176694	0.663991	0.459426	0.711705
									PC (35:4);PE (38:4)	0.430803	0.891082	0.0585082	0.226305	0.837128	0.952622	0.0947299	0.340787	0.288101	0.720757	0.587333	0.782554
									PC (36:1)	0.2443	0.765177	0.306532	0.516766	0.252138	0.889982	0.191098	0.438526	0.732632	0.843762	0.587333	0.782554
									PC (36:2)	0.0572889	0.735846	0.21997	0.428106	0.288101	0.889982	0.531752	0.703284	0.176694	0.663991	0.235877	0.566658
									PC (36:3)	0.0914637	0.735846	0.118229	0.316133	0.301194	0.889982	0.699965	0.819959	0.176694	0.663991	0.0781045	0.366885
									PC (36:4)	0.470299	0.891082	0.189301	0.395327	0.875173	0.952622	0.401607	0.623708	0.429796	0.779719	0.611875	0.798944
									PC (36:5)	0.128397	0.753706	0.351412	0.556652	0.201897	0.844669	0.459426	0.660156	0.099151	0.638962	0.420842	0.68872
									PC (37:4);PE (40:4)	0.139351	0.765177	0.490803	0.666322	0.491098	0.897481	0.716531	0.825219	0.113293	0.638962	0.75085	0.889735
									PC (37:5);PE (40:5)	0.459426	0.891082	0.156907	0.364143	0.837128	0.952622	0.128397	0.381468	0.586646	0.816261	0.777663	0.907219
									PC (38:4)	0.85394	0.946257	0.163521	0.371091	1	1	0.166074	0.411606	0.732632	0.843762	0.459426	0.711705
									PC (38:5)	0.443585	0.891082	0.173774	0.377636	0.732632	0.904757	0.522504	0.703284	0.732632	0.843762	0.459426	0.711705
									PC (38:6)	0.470299	0.891082	0.581996	0.727495	0.837128	0.952622	0.737792	0.83871	0.491098	0.812008	0.277842	0.621882
									PC (38:7)	0.64118	0.918318	0.756329	0.853472	0.429796	0.889982	0.675831	0.805496	0.956529	0.962791	0.894839	0.942339
									PC (40:4)	0.281111	0.807866	0.541526	0.695279	0.561144	0.897481	0.519457	0.703284	0.429796	0.779719	0.805434	0.907219
									PC (40:5)	0.443585	0.891082	0.312574	0.522373	0.586646	0.897481	0.430803	0.638418	0.586646	0.816261	0.611875	0.798944
									PC (40:6)	0.796068	0.933047	0.443498	0.623005	0.837128	0.952622	0.716531	0.825219	0.732632	0.843762	0.423311	0.68872
									PC (40:7)	0.580503	0.894083	0.895511	0.935042	0.586646	0.897481	0.75085	0.839587	0.956529	0.962791	0.810158	0.907554
									PC (40:8)	0.202606	0.765177	0.784081	0.873568	0.252138	0.889982	0.777663	0.855568	0.561144	0.812008	0.97688	0.983275
									PC (p16:0/22:5)/PC (p18:1/20:4)	0.385499	0.868432	0.502737	0.673602	0.561144	0.897481	0.166074	0.411606	0.288101	0.720757	0.346983	0.671052
									PC (p18:1/20:3)/PC (p16:0/22:4)	0.75085	0.928962	0.716531	0.819083	0.875173	0.952622	0.385499	0.604801	0.67032	0.843762	0.413523	0.68872
									PC (p32:0)	0.0728114	0.735846	0.461847	0.636851	0.429796	0.889982	0.317843	0.538494	0.099151	0.638962	0.948729	0.96761
									PC (p34:0);PC (o34:1)	0.139351	0.765177	0.933963	0.955719	0.429796	0.889982	0.948729	0.97083	0.288101	0.720757	0.755254	0.88981
									PC (p34:1);PC (o34:2)	0.0643969	0.735846	0.932562	0.955719	0.561144	0.897481	0.587333	0.732677	0.113293	0.638962	0.420842	0.68872
									PC (p36:4)	0.202606	0.765177	0.249539	0.460415	0.491098	0.897481	0.342948	0.573641	0.201897	0.663991	0.20499	0.532365
									PC (p36:5)	0.580503	0.894083	0.700048	0.807459	0.586646	0.897481	0.144327	0.401445	0.561144	0.812008	0.372207	0.68872
									PC (p38:6)	0.528651	0.891082	0.365951	0.565477	0.393241	0.889982	0.160348	0.411606	0.561144	0.812008	0.459426	0.711705
									p-Cresol sulfate	0.85394	0.946257	0.6134	0.745535	0.732632	0.904757	0.235877	0.487234	0.732632	0.843762	0.308684	0.652372
									PE (34:1)	0.00309559	0.735846	0.53667	0.695279	0.0608101	0.844669	0.166074	0.411606	0.0664629	0.638962	0.796068	0.907219
									PE (35:0)	0.197922	0.765177	0.461847	0.636851	0.732632	0.904757	0.531752	0.703284	0.252138	0.698491	0.85394	0.921356
									PE (35:2);PC (32:2)	0.0109478	0.735846	0.0310014	0.164184	0.0608101	0.844669	0.00718563	0.20922	0.19312	0.663991	0.75085	0.889735
									PE (36:2);PC (33:2)	0.00300638	0.735846	0.597043	0.740285	0.0509058	0.844669	0.777663	0.855568	0.0793939	0.638962	0.144327	0.472134
									PE (36:4)	0.0947299	0.735846	0.395372	0.591615	0.561144	0.897481	0.492824	0.690403	0.147916	0.663991	0.547529	0.763561
									PE (37:1);PC (34:1)	0.208618	0.765177	0.308379	0.516766	0.329193	0.889982	0.64118	0.780843	0.429796	0.779719	0.459426	0.711705
									PE (38:1);PC (35:1)	0.0107574	0.735846	0.865113	0.917318	0.0509058	0.844669	0.587333	0.732677	0.176694	0.663991	0.459426	0.711705
									PE (38:2);PC (35:2)	0.00968258	0.735846	0.318496	0.525135	0.099151	0.844669	0.164143	0.411606	0.113293	0.638962	0.250082	0.587025
									PE (38:5);PC (35:5)	0.104021	0.737411	0.0745081	0.246358	0.586646	0.897481	0.172005	0.411606	0.147916	0.663991	0.197922	0.532365
									PE (38:6);PC (35:6)	0.834196	0.946257	0.196986	0.402697	1	1	0.423311	0.633421	0.67032	0.843762	0.296303	0.632729
									PE (40:6);PC (37:6)	0.716531	0.928962	0.096972	0.279989	0.875173	0.952622	0.140168	0.397251	0.561144	0.812008	0.716531	0.86575
									PE (40:7)	0.796068	0.933047	0.25142	0.460415	0.732632	0.904757	0.219892	0.472844	0.837128	0.92321	0.63003	0.810603
									PE (p38:4)	0.459426	0.891082	0.0650902	0.235872	0.67032	0.904757	0.0241096	0.220122	0.732632	0.843762	0.85394	0.921356
									PE (p38:5)	0.19562	0.765177	0.0663732	0.235872	0.837128	0.952622	0.0503728	0.280641	0.176694	0.663991	0.910677	0.950876
									PE (p38:6)	0.75085	0.928962	0.0640239	0.235872	0.67032	0.904757	0.051565	0.280641	0.67032	0.843762	0.567082	0.781963
									Pentacosylic acid (25:0)	0.204654	0.765177	0.427528	0.610045	0.0664629	0.844669	0.64963	0.786873	0.190469	0.663991	0.801726	0.907219
									Pentadecanoic acid (15:0)	0.443585	0.891082	0.515348	0.683058	0.19312	0.844669	0.834196	0.884536	1	1	0.547529	0.763561
									Pentadecanoylcarnitine (C13:0)	0.219892	0.765177	0.772976	0.865902	0.252138	0.889982	0.219892	0.472844	0.732632	0.843762	0.519457	0.743842
									PG (15:0_18:1)/PG (16:0_17:1)	0.0540347	0.735846	0.578511	0.727495	0.0664629	0.844669	0.863986	0.906743	0.732632	0.843762	0.208618	0.532365
									PG (16:0_16:1)	0.235877	0.765177	0.911109	0.948108	0.0664629	0.844669	0.331124	0.559454	0.561144	0.812008	0.420842	0.68872
									PG (16:0_18:1)	0.567082	0.894083	0.711706	0.815083	0.561144	0.897481	0.805434	0.865982	0.732632	0.843762	0.346983	0.671052
									PG (18:0_20:4);PG (20:2_18:2)	0.312315	0.835356	0.499352	0.671994	0.393241	0.889982	0.796068	0.865982	0.837128	0.92321	0.26206	0.602648
									PG (18:1_18:2)	0.0489212	0.735846	0.573323	0.725501	0.252138	0.889982	0.172005	0.411606	0.301194	0.720757	0.22908	0.5658
									PG (18:1_20:4)	0.0445514	0.735846	0.517675	0.684549	0.147916	0.844669	0.263597	0.498223	0.561144	0.812008	0.263597	0.602648
									PG (18:1_22:4)	0.235877	0.765177	0.834493	0.900374	0.561144	0.897481	0.699965	0.819959	0.561144	0.812008	0.63003	0.810603
									PG (18:1_22:5)	0.317843	0.835356	0.950944	0.968262	0.67032	0.904757	0.312315	0.538022	0.67032	0.843762	0.64118	0.811122
									PG (18:1_22:6)	0.147743	0.765177	0.963882	0.973378	0.252138	0.889982	0.250082	0.496131	0.67032	0.843762	0.484254	0.722855
									PG (18:2_20:4)	0.096972	0.735846	0.872942	0.920857	0.0793939	0.844669	0.116928	0.365091	0.732632	0.843762	0.160348	0.49307
									PG (18:2_22:6)	0.19562	0.765177	0.94667	0.965509	0.201897	0.844669	0.202606	0.448643	0.732632	0.843762	0.367879	0.68872
									PG (18:3_22:6)	0.0254125	0.735846	0.823292	0.897739	0.147916	0.844669	0.26206	0.498223	0.252138	0.698491	0.459426	0.711705
									PG (20:4_22:6)	0.75085	0.928962	0.498603	0.671994	0.329193	0.889982	0.268262	0.498223	0.956529	0.962791	0.587333	0.782554
									PG (20:5_18:2)/PG (20:4_18:3)	0.385499	0.868432	0.830742	0.900374	0.0793939	0.844669	0.359374	0.584696	0.956529	0.962791	0.0981128	0.410472
									PG (22:5_18:2)	0.147743	0.765177	0.95811	0.970737	0.252138	0.889982	0.219892	0.472844	0.67032	0.843762	0.401607	0.68872
									PG (22:5_20:4)	0.755254	0.928962	0.963882	0.973378	0.329193	0.889982	0.281111	0.498223	0.875173	0.92321	0.399266	0.68872
									Phe-Gly	0.365734	0.860555	0.0568626	0.22552	0.837128	0.952622	0.0503728	0.280641	0.429796	0.779719	0.910677	0.950876
									Phe-Lys;Lys-Phe	0.191098	0.765177	0.138664	0.347798	0.561144	0.897481	0.140168	0.397251	0.19312	0.663991	0.804712	0.907219
									Phenethylamine	0.323468	0.837237	0.619881	0.74896	0.19312	0.844669	0.994169	0.995788	0.491098	0.812008	0.420842	0.68872
									phenol sulfate;4-Hydroxybenzenesulfonic acid	0.1813	0.765177	0.171056	0.374375	0.288101	0.889982	0.281111	0.498223	0.561144	0.812008	0.208618	0.532365
									Phe-Ser	0.547529	0.894083	0.0274512	0.156319	0.491098	0.897481	0.0380442	0.262748	0.561144	0.812008	0.443585	0.706748
									Phe-Tyr;Tyr-Phe	0.810158	0.933047	0.039717	0.18216	0.393241	0.889982	0.046413	0.277126	0.732632	0.843762	0.644941	0.811122
									phosphocholine	0.118997	0.737411	0.126683	0.330872	0.586646	0.897481	0.0489212	0.280641	0.118442	0.638962	0.385499	0.68872
									Phospho-L-serine	0.777663	0.931593	0.0798362	0.253059	0.732632	0.904757	0.0183156	0.220122	0.561144	0.812008	0.84896	0.92083
									Phosphoric acid	0.55722	0.894083	0.507668	0.677258	0.875173	0.952622	0.805434	0.865982	0.288101	0.720757	0.0394028	0.295521
									Phytosphingosine	0.0297591	0.735846	0.00132429	0.0505806	0.0509058	0.844669	0.00332062	0.20922	0.393241	0.779719	0.121103	0.440701
									PI (16:0_18:2)	0.0313673	0.735846	0.919354	0.951515	0.393241	0.889982	0.0781045	0.322378	0.0664629	0.638962	0.346983	0.671052
									PI (16:0_20:4)	0.587333	0.894083	0.94667	0.965509	0.875173	0.952622	0.401607	0.623708	0.429796	0.779719	0.470299	0.717702
									PI (16:0_22:6);PI (18:2_20:4)	0.184509	0.765177	0.872942	0.920857	0.67032	0.904757	0.240052	0.487234	0.147916	0.663991	0.323468	0.656544
									PI (17:0_20:4)	0.528651	0.891082	0.62596	0.74896	0.732632	0.904757	0.26206	0.498223	0.586646	0.816261	0.796068	0.907219
									PI (18:0_20:4)	0.97688	0.987426	0.256376	0.460415	0.875173	0.952622	0.420842	0.633421	0.732632	0.843762	0.528651	0.747403
									PI (18:1_20:4)	0.443585	0.891082	0.408957	0.596755	0.837128	0.952622	0.519457	0.703284	0.099151	0.638962	0.401607	0.68872
									Picolinic acid	0.0852652	0.735846	0.842677	0.907612	0.19312	0.844669	0.401607	0.623708	0.329193	0.752616	0.796068	0.907219
									Pipecolic acid	0.202606	0.765177	0.539093	0.695279	0.147916	0.844669	0.587333	0.732677	0.393241	0.779719	0.420842	0.68872
									Pivalic acid; (S)-2-Methylbutanoic acid;Isovaleric acid;Ethylmethylacetic acid	0.926795	0.977665	0.254076	0.460415	0.956529	0.964369	0.317843	0.538494	0.732632	0.843762	0.413523	0.68872
									Pivaloylcarnitine;2-Methylbutyroylcarnitine; 3-Methylbutyrylcarnitine	0.691826	0.928962	0.0170292	0.129642	0.956529	0.964369	0.160348	0.411606	0.732632	0.843762	0.0690783	0.364057
									prasterone sulfate	0.621489	0.918318	0.21997	0.428106	0.732632	0.904757	0.281111	0.498223	0.429796	0.779719	0.367879	0.68872
									Pregnan-20-one,17- (acetyloxy)-3-hydroxy-6-methyl-, (3b,5b,6a)-/Pregnan-20-one,17- (acetyloxy)-3-hydroxy-6-methyl-, (3a,5b,6a)-	0.0947299	0.735846	0.222963	0.432562	0.393241	0.889982	0.281111	0.498223	0.329193	0.752616	0.372207	0.68872
									Pregnanediol	0.834196	0.946257	0.0102592	0.108783	0.732632	0.904757	0.142649	0.40059	0.732632	0.843762	0.0304634	0.270513
									Pro-Asn;Asn-Pro	0.0267858	0.735846	0.34307	0.551711	0.113293	0.844669	0.959891	0.974147	0.19312	0.663991	0.166074	0.494312
									Pro-Asp;Asp-Pro	0.24146	0.765177	0.932562	0.955719	0.201897	0.844669	0.317843	0.538494	0.561144	0.812008	0.22908	0.5658
									Pro-Gln;Gln-Pro	0.64118	0.918318	0.0909771	0.266433	0.393241	0.889982	0.420842	0.633421	0.67032	0.843762	0.112896	0.433779
									Pro-Glu;Glu-Pro	0.147743	0.765177	0.352469	0.556652	0.329193	0.889982	0.567082	0.732677	0.301194	0.720757	0.580503	0.782554
									Pro-Gly	0.118997	0.737411	0.17561	0.380282	0.252138	0.889982	0.359374	0.584696	0.0793939	0.638962	0.420842	0.68872
									Pro-Lys;Lys-Pro	0.422316	0.888519	0.13226	0.340335	0.393241	0.889982	0.0750508	0.317348	0.252138	0.698491	0.391614	0.68872
									Propionylcarnitine	0.346983	0.860462	0.0351687	0.174334	0.429796	0.889982	0.0163896	0.220122	0.252138	0.698491	0.644941	0.811122
									Propionylglycine	0.250082	0.765177	0.682917	0.796041	0.429796	0.889982	0.443585	0.651086	0.0608101	0.638962	0.296303	0.632729
									Pro-Ser	0.223784	0.765177	0.272472	0.477445	0.176694	0.844669	0.547529	0.722598	0.0509058	0.638962	0.58787	0.782554
									Prostaglandin E2	0.202606	0.765177	0.422692	0.605957	0.0608101	0.844669	0.519457	0.703284	0.956529	0.962791	0.160348	0.49307
									Pro-Thr;Thr-Pro	0.528303	0.891082	0.115239	0.313593	0.732632	0.904757	0.0892569	0.340787	0.174139	0.663991	0.415525	0.68872
									Pro-Trp	0.587333	0.894083	0.189629	0.395327	0.393241	0.889982	0.00339922	0.20922	0.288101	0.720757	0.48553	0.723004
									Pro-Val;Val-Pro	0.63003	0.918318	0.235877	0.446352	0.288101	0.889982	0.0621765	0.286593	0.147916	0.663991	0.926795	0.958732
									PS (16:0_20:4)	0.75085	0.928962	0.849665	0.911762	0.67032	0.904757	0.959891	0.974147	0.561144	0.812008	0.716531	0.86575
									PS (18:0_20:4)	0.777663	0.931593	0.450207	0.629266	0.67032	0.904757	0.531752	0.703284	0.732632	0.843762	0.834196	0.917765
									PS (18:0_22:6)	0.777663	0.931593	0.324044	0.530018	0.837128	0.952622	0.64118	0.780843	0.67032	0.843762	0.475832	0.72256
									Purine	0.796068	0.933047	0.894839	0.935042	0.67032	0.904757	0.834196	0.884536	0.288101	0.720757	0.910677	0.950876
									Pyridine (Chemical)	0.75085	0.928962	0.586382	0.731491	0.956529	0.964369	0.140168	0.397251	0.301194	0.720757	0.308684	0.652372
									Pyrophosphate	0.699965	0.928962	0.678828	0.795199	0.956529	0.964369	0.342948	0.573641	0.301194	0.720757	0.139351	0.470883
									Pyruvic acid	0.459426	0.891082	0.147317	0.350597	0.837128	0.952622	1	1	0.288101	0.720757	0.0254125	0.26946
									Quinolinic acid	0.910677	0.972337	0.531857	0.694462	0.586646	0.897481	0.959891	0.974147	0.956529	0.962791	0.420842	0.68872
									Retinoic acid	0.197922	0.765177	0.042049	0.18876	0.429796	0.889982	0.223784	0.477871	0.732632	0.843762	0.139351	0.470883
									Riboflavin (VB2)	0.317843	0.835356	0.277403	0.479222	0.67032	0.904757	0.75085	0.839587	0.147916	0.663991	0.0745346	0.36671
									ribose 5-phosphate;D-Xylulose 5-phosphate;D-Arabinose 5-phosphate/D-Ribulose 5-phosphate	0.484254	0.891082	0.163031	0.371091	0.837128	0.952622	0.0131237	0.220122	0.429796	0.779719	0.342948	0.671052
									S- (1,2-DICARBOXYETHYL)GLUTATHIONE	0.884434	0.959307	0.00682449	0.0875208	0.956529	0.964369	0.00812455	0.20922	0.561144	0.812008	0.331124	0.663326
									S-Adenosylhomocysteine	0.0579628	0.735846	0.218161	0.42729	0.0664629	0.844669	0.423311	0.633421	0.0608101	0.638962	0.323468	0.656544
									Salicylic acid;Gentisate aldehyde;3-hydroxybenzoic acid;4-hydroxybenzoate	0.948729	0.987179	0.692729	0.802313	0.393241	0.889982	0.796068	0.865982	0.561144	0.812008	0.737792	0.882766
									S-carboxymethyl-L-cysteine	0.443585	0.891082	0.817748	0.894866	0.252138	0.889982	0.982609	0.987426	0.956529	0.962791	0.611875	0.798944
									Sebacic acid	0.276371	0.807866	0.316352	0.523001	0.172199	0.844669	0.75085	0.839587	0.67032	0.843762	0.401607	0.68872
									Sedoheptulose 1,7-bisphosphate	0.218516	0.765177	0.894788	0.935042	0.706566	0.904757	0.149188	0.401445	0.113293	0.638962	0.0246802	0.266286
									Sedoheptulose 7-phosphate	0.522504	0.891082	0.515348	0.683058	0.956529	0.964369	0.096972	0.340787	0.329193	0.752616	0.385499	0.68872
									Ser-Gln	0.149481	0.765177	0.416391	0.602486	0.288101	0.889982	0.238636	0.487234	0.0793939	0.638962	0.651375	0.817322
									Ser-Gly	0.169013	0.765177	0.356049	0.560025	0.393241	0.889982	0.0614647	0.286593	0.147916	0.663991	0.780882	0.907219
									Serotonin	0.777663	0.931593	0.0311413	0.164184	0.67032	0.904757	0.00613609	0.20922	0.732632	0.843762	0.0178922	0.234121
									Ser-Phe	0.528651	0.891082	0.0212351	0.138931	0.586646	0.897481	0.0222143	0.220122	0.67032	0.843762	0.611875	0.798944
									Ser-Ser	0.20499	0.765177	0.230105	0.440856	0.732632	0.904757	0.0145805	0.220122	0.0793939	0.638962	0.910677	0.950876
									S-Glutathionyl-L-cysteine	0.699965	0.928962	0.370096	0.56606	0.429796	0.889982	0.423311	0.633421	0.561144	0.812008	0.777663	0.907219
									Spermidine	0.0540347	0.735846	0.832616	0.900374	0.0608101	0.844669	0.75085	0.839587	0.288101	0.720757	0.894839	0.942339
									Sphinganine	0.051565	0.735846	0.497108	0.671915	0.301194	0.889982	0.250082	0.496131	0.0608101	0.638962	0.805434	0.907219
									Sphingosine	0.0549911	0.735846	0.0480249	0.205106	0.732632	0.904757	0.0852652	0.340507	0.0273237	0.638962	0.277842	0.621882
									Stearic acid ethyl ester;Phytanic acid;Arachidic acid (20:0)	0.64118	0.918318	0.306993	0.516766	0.956529	0.964369	0.250082	0.496131	0.561144	0.812008	0.894839	0.942339
									Stearic acid (18:0)	0.84896	0.946257	0.0656792	0.235872	0.875173	0.952622	0.121103	0.365091	0.561144	0.812008	0.423311	0.68872
									succinate;Methylmalonic acid	0.810158	0.933047	0.0410817	0.185774	0.67032	0.904757	0.0445514	0.277126	0.147916	0.663991	0.113558	0.433779
									Succinylcarnitine-1	0.522504	0.891082	0.560134	0.713881	0.118442	0.844669	0.580503	0.732677	0.837128	0.92321	0.75085	0.889735
									Sucrose;D-lactose;Cellobiose;trehalose	0.796068	0.933047	0.106994	0.296402	0.113293	0.844669	0.385499	0.604801	0.561144	0.812008	0.139351	0.470883
									Sulfate	0.587333	0.894083	0.285646	0.488345	0.429796	0.889982	0.359374	0.584696	0.875173	0.92321	0.84896	0.92083
									Sulfoacetate	0.884434	0.959307	0.0159885	0.129642	0.956529	0.964369	0.00356202	0.20922	0.586646	0.816261	0.317843	0.65595
									Tartaric acid	1	1	0.458392	0.636368	0.586646	0.897481	0.20499	0.448643	0.875173	0.92321	0.64118	0.811122
									Taurine	0.691826	0.928962	0.405899	0.596755	0.429796	0.889982	0.805434	0.865982	0.875173	0.92321	0.317843	0.65595
									Tauro Chenodeoxycholic acid	0.0562668	0.735846	0.00258605	0.054842	0.184174	0.844669	0.3353	0.564958	0.240997	0.698491	0.00422911	0.156482
									Taurochenodeoxycholic acid	0.0666965	0.735846	0.00152275	0.0505806	0.099151	0.844669	0.250082	0.496131	0.113293	0.638962	0.00309559	0.156482
									Tetradecanedioic acid	0.503395	0.891082	0.170772	0.374375	0.0509058	0.844669	0.716531	0.825219	0.393241	0.779719	0.129066	0.458817
									Thiamine	0.531752	0.891082	0.180015	0.386369	0.429796	0.889982	0.84896	0.895559	0.875173	0.92321	0.079953	0.366885
									Thr-Asn	0.202606	0.765177	0.159068	0.366392	0.561144	0.897481	0.0636689	0.286593	0.0793939	0.638962	0.5211	0.743842
									Threonic acid	0.046959	0.735846	0.62596	0.74896	0.19312	0.844669	0.805434	0.865982	0.19312	0.663991	0.522504	0.743842
									Thr-Gln	0.235877	0.765177	0.0494031	0.208102	0.491098	0.897481	0.0458261	0.277126	0.099151	0.638962	0.445163	0.70743
									Thr-Glu	0.22908	0.765177	0.211307	0.419206	0.393241	0.889982	0.0621765	0.286593	0.329193	0.752616	0.777663	0.907219
									Thr-Gly;Gly-Thr;Ser-Ala;Ala-Ser	0.107736	0.737411	0.855426	0.911762	0.301194	0.889982	0.504488	0.701946	0.301194	0.720757	0.834196	0.917765
									Thromboxane B2	0.296303	0.835356	0.674257	0.791351	0.429796	0.889982	0.484254	0.681501	0.561144	0.812008	0.0758538	0.366885
									Thr-Phe;Phe-Thr	0.894839	0.96043	0.0510164	0.211994	0.732632	0.904757	0.0319959	0.249968	0.561144	0.812008	0.611875	0.798944
									Thr-Ser	0.470299	0.891082	0.141146	0.347798	0.732632	0.904757	0.0403354	0.263896	0.147916	0.663991	0.580503	0.782554
									Thr-Thr	0.0728114	0.735846	0.155477	0.362244	0.561144	0.897481	0.118736	0.365091	0.0664629	0.638962	0.58701	0.782554
									Thr-Val	0.420842	0.888519	0.722473	0.821913	0.67032	0.904757	0.587333	0.732677	0.252138	0.698491	0.796068	0.907219
									Thymidine	0.420842	0.888519	0.619881	0.74896	0.837128	0.952622	0.147743	0.401445	0.393241	0.779719	0.346983	0.671052
									Thymine	0.737792	0.928962	0.589914	0.734408	0.956529	0.964369	0.112896	0.361857	0.732632	0.843762	0.235877	0.566658
									trans-aconitate	0.531752	0.891082	0.662217	0.781696	0.875173	0.952622	0.675831	0.805496	0.429796	0.779719	0.0321097	0.270513
									trans-Hexadec-2-enoyl carnitine	0.208618	0.765177	0.0115599	0.118115	0.0664629	0.844669	0.367879	0.589182	0.099151	0.638962	0.00624469	0.169968
									Traumatic acid	0.755254	0.928962	0.329935	0.538223	0.301194	0.889982	0.716531	0.825219	0.732632	0.843762	0.342948	0.671052
									Tridecylic acid (C13:0)	0.528651	0.891082	0.370096	0.56606	0.0509058	0.844669	0.737792	0.83871	0.586646	0.816261	0.470299	0.717702
									Triethanolamine (chemical)	0.716531	0.928962	0.0700596	0.238048	0.732632	0.904757	0.522504	0.703284	0.837128	0.92321	0.0666965	0.35981
									Triethylamine (Chemical);nervonyl carnitine	0.250082	0.765177	0.0585082	0.226305	0.113293	0.844669	0.0304634	0.246513	0.875173	0.92321	0.580503	0.782554
									Trigonelline;Anthranilate;2-Aminobenzoic acid/p-Aminobenzoic acid;4-aminobenzoate	0.0183156	0.735846	0.00596186	0.0875208	0.176694	0.844669	0.675831	0.805496	0.0509058	0.638962	0.0039114	0.156482
									Trimethylacetic acid	0.982609	0.987426	0.257533	0.460415	0.875173	0.952622	0.20499	0.448643	0.875173	0.92321	0.587333	0.782554
									Trimethylamine N-oxide (TMAO)	0.982609	0.987426	0.411421	0.596755	0.429796	0.889982	0.75085	0.839587	0.67032	0.843762	0.0728114	0.364057
									Tyr-Gly;Gly-Tyr	0.972577	0.987426	0.855357	0.911762	0.875173	0.952622	0.385499	0.604801	0.924566	0.962791	0.441271	0.706748
									Tyr-Ser;Ser-Tyr	0.492824	0.891082	0.061204	0.233791	0.67032	0.904757	0.0258623	0.220907	0.429796	0.779719	0.834196	0.917765
									Tyr-Val;Val-Tyr	0.317467	0.835356	0.1031	0.289527	0.288101	0.889982	0.0250286	0.220122	0.429796	0.779719	0.959728	0.972542
									UDP-N-acetyl-D-galactosamine	0.372207	0.860555	0.62596	0.74896	0.561144	0.897481	0.652528	0.786873	0.113293	0.638962	0.172005	0.494312
									Undecanoic acid (11:0)	0.97688	0.987426	0.253505	0.460415	0.301194	0.889982	0.737792	0.83871	0.561144	0.812008	0.24146	0.575573
									Uracil	0.97688	0.987426	0.00230286	0.0505806	0.19312	0.844669	0.0179226	0.220122	0.491098	0.812008	0.103415	0.41541
									Uridine	0.367879	0.860555	0.332172	0.539013	0.393241	0.889982	0.528651	0.703284	0.586646	0.816261	0.281111	0.621882
									Uridine 5'-diphosphate	0.120048	0.737411	0.394361	0.591542	0.329193	0.889982	0.157559	0.411606	0.441346	0.798316	0.219892	0.551973
									Uridine 5'-diphosphogalactose;uridine 5'-diphosphoglucose	0.652528	0.918318	0.997002	0.997002	0.586646	0.897481	0.587333	0.732677	0.956529	0.962791	0.522504	0.743842
									uridine 5'-diphosphoglucuronic acid	0.420842	0.888519	0.872942	0.920857	0.956529	0.964369	0.484254	0.681501	0.288101	0.720757	0.277842	0.621882
									uridine 5'-diphospho-N-acetylgalactosamine;Uridine 5'-diphospho-N-acetylglucosamine	0.948729	0.987179	0.377107	0.571234	0.875173	0.952622	0.75085	0.839587	0.837128	0.92321	0.0024643	0.156482
									Uridine 5'-monophosphate	0.317843	0.835356	0.320415	0.526886	0.19312	0.844669	0.281111	0.498223	0.176694	0.663991	0.64118	0.811122
									Urocanic acid	0.420842	0.888519	0.14765	0.350597	0.288101	0.889982	0.00471633	0.20922	0.956529	0.962791	0.834196	0.917765
									Ursodeoxycholic acid;Chenodeoxycholic acid/Deoxycholic acid	0.699965	0.928962	0.884819	0.931787	0.732632	0.904757	0.484254	0.681501	0.732632	0.843762	0.296303	0.632729
									Val-Gly	0.149481	0.765177	0.126969	0.330872	0.429796	0.889982	0.0380442	0.262748	0.113293	0.638962	0.699965	0.854124
									Val-His;His-Val	0.235877	0.765177	0.0134731	0.125545	0.176694	0.844669	0.00718563	0.20922	0.732632	0.843762	0.430803	0.69539
									Val-Lys;Lys-Val	0.470299	0.891082	0.296127	0.501703	0.491098	0.897481	0.948729	0.97083	0.201897	0.663991	0.263597	0.602648
									Val-Met;Met-Val	0.777663	0.931593	0.0181378	0.130978	0.393241	0.889982	0.0394028	0.263208	0.732632	0.843762	0.522504	0.743842
									Val-Phe;Phe-Val	0.587333	0.894083	0.051808	0.213838	0.561144	0.897481	0.051565	0.280641	0.491098	0.812008	0.805434	0.907219
									Valproic acid (8:0)	0.323468	0.837237	0.000475259	0.0505806	0.732632	0.904757	0.035466	0.253623	0.252138	0.698491	0.0199948	0.245937
									Val-Val	0.443585	0.891082	0.00457048	0.0759687	0.176694	0.844669	0.0214484	0.220122	0.732632	0.843762	0.331124	0.663326
									Xanthosine	0.235877	0.765177	0.823033	0.897739	0.176694	0.844669	0.288803	0.510385	0.837128	0.92321	0.399266	0.68872
									Xanthosine 5'-monophosphate	0.202606	0.765177	0.0684994	0.236669	0.586646	0.897481	0.0549911	0.286593	0.252138	0.698491	0.116928	0.43817
									xanthurenic acid	0.22908	0.765177	0.601994	0.740641	0.393241	0.889982	0.413523	0.633421	0.429796	0.779719	0.172005	0.494312
									Indoleacetic acid	0.113558	0.737411	0.247301	0.459152	0.288101	0.889982	0.459426	0.660156	0.113293	0.638962	0.443585	0.706748

## Sheet: Fig 3a,d,e
	Enriched pathways using the age-associated metabolites (related to Fig. 3a,d,e).
	Description	p value	p.adjust	q value	ID	Count	Location	Samples	Displayed in Fig. 3a,d,e
	Primary bile acid biosynthesis - Homo sapiens (human)	0.0120246	0.104447	0.0916202	C01921/C05466	2	Proximal colon	All samples	yes
	Ascorbate and aldarate metabolism - Homo sapiens (human)	0.0174078	0.104447	0.0916202	C00818/C01620	2	Proximal colon	All samples	yes
	Primary bile acid biosynthesis - Homo sapiens (human)	2.43356e-06	9.73423e-05	7.42875e-05	C00187/C00037/C01921/C00695/C05466/C05465/C17332	7	Distal colon	All samples	yes
	Lysine degradation - Homo sapiens (human)	0.00705412	0.0972399	0.0742094	C00037/C00042/C00956/C00990	4	Distal colon	All samples	yes
	Pantothenate and CoA biosynthesis - Homo sapiens (human)	0.00786013	0.0972399	0.0742094	C00099/C00106/C00966	3	Distal colon	All samples	yes
	Purine metabolism - Homo sapiens (human)	0.0120719	0.0972399	0.0742094	C00020/C00037/C00242/C00262/C00144	5	Distal colon	All samples	yes
	Arginine and proline metabolism - Homo sapiens (human)	0.014586	0.0972399	0.0742094	C00581/C00148/C00077/C00062	4	Distal colon	All samples	yes
	D-Amino acid metabolism - Homo sapiens (human)	0.014586	0.0972399	0.0742094	C00037/C00148/C00077/C00062	4	Distal colon	All samples	yes
	Tryptophan metabolism - Homo sapiens (human)	0.0269781	0.140946	0.107564	C00780/C01717/C00078/C00637	4	Distal colon	All samples	yes
	Glycine, serine and threonine metabolism - Homo sapiens (human)	0.0281892	0.140946	0.107564	C00037/C00581/C00078	3	Distal colon	All samples	yes
	Arginine biosynthesis - Homo sapiens (human)	0.0399353	0.167479	0.127813	C00077/C00062	2	Distal colon	All samples	yes
	Glycerophospholipid metabolism - Homo sapiens (human)	0.0418696	0.167479	0.127813	C00670/C01233/C06772	3	Distal colon	All samples	yes
	Ether lipid metabolism - Homo sapiens (human)	0.0465377	0.169228	0.129148	C00670/C01233	2	Distal colon	All samples	yes
	Sphingolipid metabolism - Homo sapiens (human)	0.0197436	0.0394871	NA	C00319	1	Proximal colon	Specifically in female samples	yes
	Lysine degradation - Homo sapiens (human)	0.0407304	0.0407304	NA	C00990	1	Proximal colon	Specifically in female samples	yes
	Tryptophan metabolism - Homo sapiens (human)	0.000849205	0.0195317	0.0169841	C05635/C01252/C02700/C03227	4	Distal colon	Specifically in male samples	yes
	Histidine metabolism - Homo sapiens (human)	0.00189865	0.0218345	0.0189865	C00025/C00785/C00388	3	Distal colon	Specifically in male samples	yes
	Butanoate metabolism - Homo sapiens (human)	0.0265608	0.203633	0.177072	C00164/C00025	2	Distal colon	Specifically in male samples	yes
	Glycerophospholipid metabolism - Homo sapiens (human)	0.0367746	0.211454	0.183873	C00307/C00588	2	Distal colon	Specifically in male samples	yes
	Citrate cycle (TCA cycle) - Homo sapiens (human)	0.000478206	0.0181718	0.0135911	C00022/C00122/C00417	3	Distal colon	Specifically in female samples	yes
	Pentose phosphate pathway - Homo sapiens (human)	0.00275394	0.0523249	0.039135	C00022/C01801/C05378	3	Distal colon	Specifically in female samples	yes
	Oxidative phosphorylation - Homo sapiens (human)	0.00698869	0.0885235	0.0662087	C00009/C00122	2	Distal colon	Specifically in female samples	yes
	Arginine biosynthesis - Homo sapiens (human)	0.0142392	0.0922995	0.0690328	C00122/C00327	2	Distal colon	Specifically in female samples	yes
	Valine, leucine and isoleucine biosynthesis - Homo sapiens (human)	0.0142392	0.0922995	0.0690328	C00022/C00407	2	Distal colon	Specifically in female samples	yes
	Taurine and hypotaurine metabolism - Homo sapiens (human)	0.0154581	0.0922995	0.0690328	C00022/C00519	2	Distal colon	Specifically in female samples	no
	Arginine and proline metabolism - Homo sapiens (human)	0.0170025	0.0922995	0.0690328	C00022/C00791/C02714	3	Distal colon	Specifically in female samples	no
	Alanine, aspartate and glutamate metabolism - Homo sapiens (human)	0.0207622	0.0923001	0.0690333	C00022/C00122	2	Distal colon	Specifically in female samples	no
	Pantothenate and CoA biosynthesis - Homo sapiens (human)	0.0236616	0.0923001	0.0690333	C00022/C00864	2	Distal colon	Specifically in female samples	no
	Glycolysis / Gluconeogenesis - Homo sapiens (human)	0.0251706	0.0923001	0.0690333	C00022/C05378	2	Distal colon	Specifically in female samples	no
	Pyruvate metabolism - Homo sapiens (human)	0.0267184	0.0923001	0.0690333	C00022/C00122	2	Distal colon	Specifically in female samples	no

## Sheet: Fig 3f
	Metabolites, proteins, mRNA expression levels, and differential analysis results in the tryptophan metabolic pathway (related to Fig. 3f).
	mRNA expression														Protein expression														Metabolites expression
		Gene names	Median (Young & Proximal colon)	Median (Middle age & Proximal colon)	Median (Old & Proximal colon)	Median (Young & Distal colon)	Median (Middle age & Distal colon)	Median (Old & Distal colon)	Analysis of differences across three age stages in the same location		Analysis of differences between different locations in the same age stage					Gene names	Mean (Young & Proximal colon)	Mean (Middle age & Proximal colon)	Mean (Old & Proximal colon)	Mean (Young & Distal colon)	Mean (Middle age & Distal colon)	Mean (Old & Distal colon)	Analysis of differences across three age stages in the same location		Analysis of differences between different locations in the same age stage					Metabolites name	Median (Young & Proximal colon)	Median (Middle age & Proximal colon)	Median (Old & Proximal colon)	Median (Young & Distal colon)	Median (Middle age & Distal colon)	Median (Old & Distal colon)	Analysis of differences across three age stages in the same location		Analysis of differences between different locations in the same age stage
									p value (Proximal colon, one-way ANOVA)	p value (Distal colon, one-way ANOVA)	p value (Young, Student's t test)	p value (Middle age, Student's t test)	p value (Old, Student's t test)										p value (Proximal colon, one-way ANOVA)	p value (Distal colon, one-way ANOVA)	p value (Young, Student's t test)	p value (Middle age, Student's t test )	p value (Old, Student's t test )										p value (Proximal colon, Kruskal Wallis test)	p value (Distal colon, Kruskal Wallis test)	p value (Young,Wilcoxon rank sum test)	p value (Middle age,Wilcoxon rank sum test)	p value (Old,Wilcoxon rank sum test)
	All	TPH1	0.710484	0.770862	0.350582	1.03221	0.783578	0.66195	0.280008	0.734564	0.0369041	0.424033	0.955377		All	HAAO	1.18221	1.23129	0.935792	1.30637	1.29169	1.08323	0.0873697	0.178921	0.45123	0.702632	0.251907		All	3-Hydroxykynurenine	4801045	3023622	3983270	4630329	3422169	3160139	0.214153	0.22498	0.54267	0.673417	0.482405
		QPRT	3.40263	3.58745	3.51607	3.9171	3.78677	4.12988	0.90077	0.539371	0.00129905	0.430057	0.445932			MAOB	0.873789	0.831187	0.805148	0.946202	1.02731	0.913483	0.735656	0.425679	0.504849	0.121732	0.104474			3-Indolepropionic acid	608936	1.05411e+06	363098	195360	325335	313946	0.367879	0.520925	0.122065	0.0347138	0.453462
		MAOA	5.25564	5.47502	5.20668	5.35851	5.46052	5.68388	0.964972	0.237952	0.0413823	0.492905	0.709936			KYAT3	1.32375	0.940448	1.01971	1.24423	1.00041	0.964156	0.0344283	0.0115044	0.591576	0.58955	0.556894			4-(2-Aminophenyl)-2,4-dioxobutanoic acid	4.20382e+06	7.73783e+06	2.31644e+06	1.65064e+06	685601	2.7007e+06	0.331124	0.111756	0.0677987	0.00572854	0.888275
		KMO	2.17413	1.54702	2.20164	1.75952	1.98563	1.43034	0.117932	0.812694	0.30145	0.0791599	0.736304			IDO1	1.02769	0.806163	0.996106	0.748609	0.638612	0.736408	0.474609	0.434086	0.0615015	0.27376	0.0484985			5-Hydroxyindoleacetic acid	895558	1.10663e+06	511331	297782	366810	395866	0.385499	0.70257	0.021483	0.0277377	0.372608
		AFMID	3.45428	3.20227	3.60371	3.05478	2.89228	2.78917	0.550643	0.600873	0.164161	0.709519	0.197378			KYNU	0.760529	0.925913	1.06459	0.787282	0.773445	0.88063	0.379405	0.725805	0.889762	0.4723	0.21088			Acetyl-N-formyl-5-methoxykynurenamine	6072010	6339194	7344135	5901904	11900271	8603234	0.675831	0.256568	0.888275	0.0440453	0.241706
	Male	TPH1	0.802777	0.853293	0.387186	0.374296	1.48086	1.35064	0.210992	0.255162	0.129495	0.345535	0.950413			AHR	2.04261	0.896047	0.76712	0.944487	0.915445	1.0227	0.33529	0.559689	0.162362	0.872729	0.0105695			N-Formylkynurenine	1.06863e+06	798980	1170261	199372	552088	606874	0.796068	0.139424	0.0825159	0.606468	0.373597
		QPRT	3.81857	3.39805	3.51525	3.8931	3.31405	4.16706	0.913111	0.507433	0.119414	0.301403	0.600821		Male	HAAO	1.21072	1.14934	0.870186	1.19937	1.3444	1.03852	0.433763	0.20455	0.960523	0.450797	0.278806			Indole	499802	639530	87693.6	193177	206286	404746	0.263597	0.403468	0.54267	0.0677987	0.174448
		MAOA	5.26498	5.44484	5.36568	5.25721	5.46052	5.68388	0.636002	0.823258	0.314595	0.769816	0.710214			MAOB	0.918748	0.809106	0.789804	0.910205	0.948833	0.952776	0.7207	0.946874	0.958513	0.528338	0.202156			Indoleacetaldehyde	329820547	381410334	393593909	657713087	500713949	847467393	0.777663	0.0343339	0.241706	0.0831519	0.0169268
		KMO	2.3411	1.24535	2.47688	1.75952	1.92467	1.58733	0.120786	0.595455	0.201899	0.0824118	0.534382			KYAT3	1.27816	0.783474	0.918276	1.28702	0.996208	1.06737	0.0563517	0.153121	0.964372	0.271325	0.307356			Kynurenic acid	1.37002e+06	1.7757e+06	1.40494e+06	1.38532e+06	142149	1.01862e+06	0.75085	0.0269004	0.962649	0.0440453	0.814871
		AFMID	3.66133	3.34344	3.7673	3.24368	2.9643	2.88727	0.697801	0.925878	0.515835	0.679149	0.206919			IDO1	1.08592	0.962155	1.33861	0.646401	0.540841	0.702962	0.612706	0.141198	0.0556295	0.0546221	0.000547643			L-kynurenine	7963125	9787944	4524880	2585433	3405472	3702324	0.271418	0.670723	0.0277377	0.021754	0.241706
																KYNU	0.760529	0.925913	1.06459	0.787282	0.773445	0.88063	0.379405	0.725805	0.889762	0.4723	0.21088			L-tryptophan	43983573	37627334	24823811	31453445	36205077	27849145	0.0767462	0.021524	0.122258	0.814871	0.743059
																AHR	2.04261	0.896047	0.76712	0.944487	0.915445	1.0227	0.33529	0.559689	0.162362	0.872729	0.0105695			N-Acetylserotonin	1.49205e+06	1.27006e+06	1.54038e+06	1.43907e+06	1.55962e+06	2.2988e+06	0.805434	0.0951689	0.962649	0.241706	0.146583
																														Quinolinic acid	4113593	5305555	9333316	2045949	2057294	1454487	0.910677	0.531857	0.0277377	0.373597	0.174448
																														Serotonin	206800383	240038198	239653353	402967407	318188875	534172467	0.777663	0.0311413	0.241706	0.101208	0.0169268
																														Indoleacetic acid	326108	638052	345714	276519	374478	687026	0.113558	0.247301	0.325403	0.241706	0.20609
																													Male	3-Hydroxykynurenine	4351515	1284777	1923732	4382703	1699633	1223374	0.161003	0.429796	0.897279	0.897279	0.698535
																														3-Indolepropionic acid	209610	2.13827e+06	1.09016e+06	162249	563957	327462	0.393241	0.113293	0.366157	0.245278	0.436661
																														4-(2-Aminophenyl)-2,4-dioxobutanoic acid	4990438	5.77388e+06	7.26594e+06	2.21411e+06	333965	5.11464e+06	0.561144	0.429796	0.366157	0.0528075	1
																														5-Hydroxyindoleacetic acid	1.0152e+06	479482	815264	250292	301810	413711	0.561144	0.0509058	0.0528075	0.15558	0.518605
																														Acetyl-N-formyl-5-methoxykynurenamine	5562479	2702097	7349601	10379895	6033684	8000312	0.561144	0.732632	0.518605	0.09329	0.518605
																														N-Formylkynurenine	1.06705e+06	694472	837336	132633	421428	666354	0.561144	0.732632	0.0275319	1	0.897279
																														Indole	198283	513097	85443.1	193177	63153.8	856836	0.837128	0.393241	0.897279	0.15558	0.518605
																														Indoleacetaldehyde	343305091	474703626	400370020	380277917	613647416	978185809	0.837128	0.732632	0.897279	0.366157	0.0528075
																														Kynurenic acid	1.71683e+06	1.69668e+06	2.69472e+06	1.61248e+06	98978.6	1.05563e+06	0.875173	0.561144	0.897279	0.09329	0.897279
																														L-kynurenine	9031816	4549560	8636987	2158033	2879933	3733969	0.561144	0.113293	0.09329	0.15558	0.518605
																														L-tryptophan	45288264	40089739	37720248	33796952	38152248	30074385	0.201897	0.118442	0.15558	1	1
																														N-Acetylserotonin	1.21849e+06	850520	1620537	1.327e+06	1.81369e+06	2.2988e+06	0.429796	0.956529	0.897279	0.09329	0.245278
																														Quinolinic acid	4375263	1800797	5299483	1603518	1590641	1342146	0.586646	0.956529	0.0281858	1	0.518605
																														Serotonin	218242292	304295658	238899732	243456048	383616802	614777201	0.67032	0.732632	0.897279	0.366157	0.0528075
																														Indoleacetic acid	292039	365666	334555	228982	271354	538329	0.288101	0.113293	0.366157	0.366157	0.518605
