# Supplementary material for: Age-, sex- and proximal–distal-resolved multi-omics identifies regulators of intestinal aging in non-human primates
Source: Nat Aging. 2024 Feb 6;4(3):414–33. doi: 10.1038/s43587-024-00572-9 (PMC10950786; doi:10.1038/s43587-024-00572-9)
Supplement: Supplementary file 7 — Statistical source data. [file 43587_2024_572_MOESM7_ESM.xlsx]

## Sheet: Fig 4d,f-i
	Relative intestinal width in target genes RNAi compared to control RNAi (related to Fig. 4d,f-i).
	ANKRD24 (unc-44)							CABP4 (cal-1)							DBNL (dbn-1)							EPX (mlt-7)							GADD45G (K07A1.10)							GATAD2B (dcp-66)							HPX (hpx-2)
	Group	Lumenal width	Intestinal width	Body width	Relative intestinal width			Group	Lumenal width	Intestinal width	Body width	Relative intestinal width			Group	Lumenal width	Intestinal width	Body width	Relative intestinal width			Group	Lumenal width	Intestinal width	Body width	Relative intestinal width			Group	Lumenal width	Intestinal width	Body width	Relative intestinal width			Group	Lumenal width	Intestinal width	Body width	Relative intestinal width			Group	Lumenal width	Intestinal width	Body width	Relative intestinal width
	Control RNAi	54.857	59.543	64.093	0.0731125			Control RNAi	42.154	49.137	61.169	0.114159			Control RNAi	44.099	52.13	72.765	0.110369			Control RNAi	42.154	49.137	61.169	0.114159			Control RNAi	44.099	52.13	72.765	0.110369			Control RNAi	44.099	52.13	72.765	0.110369			Control RNAi	14.74	60.209	79.87	0.569288
	Control RNAi	39.935	51.439	65.607	0.175347			Control RNAi	24.642	50.141	64.975	0.392443			Control RNAi	32.239	45.619	72.078	0.185632			Control RNAi	24.642	50.141	64.975	0.392443			Control RNAi	32.239	45.619	72.078	0.185632			Control RNAi	32.239	45.619	72.078	0.185632			Control RNAi	21.889	55.937	78.359	0.434513
	Control RNAi	8.82	57.475	70.136	0.693724			Control RNAi	22.411	50.733	65.259	0.433994			Control RNAi	24.812	54.688	68.111	0.438637			Control RNAi	22.411	50.733	65.259	0.433994			Control RNAi	24.812	54.688	68.111	0.438637			Control RNAi	24.812	54.688	68.111	0.438637			Control RNAi	33.811	47.016	54.415	0.242672
	Control RNAi	40.92	47.737	60.397	0.11287			Control RNAi	39.264	53.889	66.49	0.219958			Control RNAi	20.046	49.389	68.259	0.429877			Control RNAi	39.264	53.889	66.49	0.219958			Control RNAi	20.046	49.389	68.259	0.429877			Control RNAi	20.046	49.389	68.259	0.429877			Control RNAi	36.051	48.725	56.335	0.224976
	Control RNAi	36.091	49.761	61.433	0.222519			Control RNAi	12.662	51.66	60.515	0.644435			Control RNAi	8.832	48.904	67.623	0.592579			Control RNAi	12.662	51.66	60.515	0.644435			Control RNAi	8.832	48.904	67.623	0.592579			Control RNAi	8.832	48.904	67.623	0.592579			Control RNAi	7.418	41.439	65.666	0.518092
	Control RNAi	46.682	59.734	68.935	0.189338			Control RNAi	9.789	50.799	66.412	0.617509			Control RNAi	8.832	48.266	75.727	0.520739			Control RNAi	9.789	50.799	66.412	0.617509			Control RNAi	8.832	48.266	75.727	0.520739			Control RNAi	8.832	48.266	75.727	0.520739			Control RNAi	33.755	51.041	61.395	0.281554
	Control RNAi	37.987	56.37	68.188	0.269593			Control RNAi	48.941	58.091	68.39	0.133791			Control RNAi	18.831	61.359	80.42	0.528824			Control RNAi	48.941	58.091	68.39	0.133791			Control RNAi	18.831	61.359	80.42	0.528824			Control RNAi	18.831	61.359	80.42	0.528824			Control RNAi	12.474	50.509	71.959	0.528565
	Control RNAi	45.789	57.5	68.466	0.171048			Control RNAi	44.48	62.246	75.973	0.233846			Control RNAi	28.468	44.089	65.207	0.23956			Control RNAi	44.48	62.246	75.973	0.233846			Control RNAi	28.468	44.089	65.207	0.23956			Control RNAi	28.468	44.089	65.207	0.23956			Control RNAi	33.924	50.846	61.764	0.273978
	Control RNAi	10.354	50.658	62.368	0.646229			Control RNAi	40.412	48.083	62.822	0.122107			Control RNAi	33.187	52.593	70.621	0.274791			Control RNAi	40.412	48.083	62.822	0.122107			Control RNAi	33.187	52.593	70.621	0.274791			Control RNAi	33.187	52.593	70.621	0.274791			Control RNAi	45.475	58.352	66.447	0.193794
	Control RNAi	8.032	53.153	64.756	0.696785			Control RNAi	8.265	50.166	69.093	0.606443			Control RNAi	9.229	51.561	71.711	0.590314			Control RNAi	8.265	50.166	69.093	0.606443			Control RNAi	9.229	51.561	71.711	0.590314			Control RNAi	9.229	51.561	71.711	0.590314			Control RNAi	45.67	53.761	58.992	0.137154
	Control RNAi	28.487	51.189	66.576	0.340994			Control RNAi	30.347	58.805	72.32	0.393501			Control RNAi	19.285	50.283	74.397	0.416657			Control RNAi	30.347	58.805	72.32	0.393501			Control RNAi	19.285	50.283	74.397	0.416657			Control RNAi	19.285	50.283	74.397	0.416657			Control RNAi	16.53	49.036	63.534	0.511632
	Control RNAi	7.853	48.359	62.345	0.649707			Control RNAi	28.514	44.1	54.135	0.28791			Control RNAi	37.217	50.283	68.272	0.191382			Control RNAi	28.514	44.1	54.135	0.28791			Control RNAi	37.217	50.283	68.272	0.191382			Control RNAi	37.217	50.283	68.272	0.191382			Control RNAi	45.405	64.756	72.531	0.266796
	Control RNAi	37.623	55.758	65.325	0.277612			Control RNAi	44.614	54.029	67.825	0.138813			Control RNAi	43.4	60.625	74.397	0.231528			Control RNAi	44.614	54.029	67.825	0.138813			Control RNAi	43.4	60.625	74.397	0.231528			Control RNAi	43.4	60.625	74.397	0.231528			Control RNAi	22.487	46.834	63.162	0.385469
	Control RNAi	8.98	56.543	64.026	0.74287			Control RNAi	31.713	55.995	66.147	0.367091			Control RNAi	19.514	39.649	61.054	0.32979			Control RNAi	31.713	55.995	66.147	0.367091			Control RNAi	19.514	39.649	61.054	0.32979			Control RNAi	19.514	39.649	61.054	0.32979			Control RNAi	37.217	49.666	61.487	0.202466
	Control RNAi	35.186	54.58	65.107	0.297879			Control RNAi	27.498	45.404	62.04	0.28862			Control RNAi	27.063	54.624	75.171	0.366644			Control RNAi	27.498	45.404	62.04	0.28862			Control RNAi	27.063	54.624	75.171	0.366644			Control RNAi	27.063	54.624	75.171	0.366644			Control RNAi	32.158	51.264	58.263	0.327927
	Control RNAi	11.359	55.168	64.8	0.676065			Control RNAi	56.501	59.447	65.665	0.0448641			Control RNAi	23.841	51.704	67.993	0.409792			Control RNAi	56.501	59.447	65.665	0.0448641			Control RNAi	23.841	51.704	67.993	0.409792			Control RNAi	23.841	51.704	67.993	0.409792			Control RNAi	33.924	46.56	61.948	0.203978
	Control RNAi	9.789	58.571	71.343	0.683767			Control RNAi	37.716	51.43	57.078	0.240268			Control RNAi	33.99	58.499	72.678	0.337227			Control RNAi	37.716	51.43	57.078	0.240268			Control RNAi	33.99	58.499	72.678	0.337227			Control RNAi	33.99	58.499	72.678	0.337227			Control RNAi	12.205	59.678	69.266	0.685372
	Control RNAi	45.54	52.405	64.086	0.107122			Control RNAi	7.091	42.868	69.155	0.517345			Control RNAi	15.975	47.665	65.745	0.482014			Control RNAi	7.091	42.868	69.155	0.517345			Control RNAi	15.975	47.665	65.745	0.482014			Control RNAi	15.975	47.665	65.745	0.482014			Control RNAi	27.721	49.022	65.485	0.325281
	Control RNAi	43.657	51.134	57.919	0.129094			Control RNAi	51.43	52.425	64.88	0.015336			Control RNAi	35.798	47.916	69.696	0.173869			Control RNAi	51.43	52.425	64.88	0.015336			Control RNAi	35.798	47.916	69.696	0.173869			Control RNAi	35.798	47.916	69.696	0.173869			hpx-2 RNAi	45.457	57.854	68.217	0.181729
	Control RNAi	11.106	52.208	63.311	0.649208			Control RNAi	42.255	54.684	69.695	0.178334			Control RNAi	11.401	51.43	70.143	0.570677			Control RNAi	42.255	54.684	69.695	0.178334			Control RNAi	11.401	51.43	70.143	0.570677			Control RNAi	11.401	51.43	70.143	0.570677			hpx-2 RNAi	30.585	51.264	63.737	0.324443
	Control RNAi	12.474	53.144	61.487	0.661441			Control RNAi	50.536	51.43	62.099	0.0143964			Control RNAi	12.791	47.558	71.429	0.486735			Control RNAi	50.536	51.43	62.099	0.0143964			Control RNAi	12.791	47.558	71.429	0.486735			Control RNAi	12.791	47.558	71.429	0.486735			hpx-2 RNAi	2.178	37.472	59.702	0.591169
	Control RNAi	7.091	62.994	74.179	0.753623			Control RNAi	5.245	49.282	63.553	0.692918			Control RNAi	38.961	49.894	72.215	0.151395			Control RNAi	5.245	49.282	63.553	0.692918			Control RNAi	38.961	49.894	72.215	0.151395			Control RNAi	38.961	49.894	72.215	0.151395			hpx-2 RNAi	6.534	47.817	71.867	0.574436
	Control RNAi	4.356	59.095	71.097	0.76992			Control RNAi	27.687	52.144	71.866	0.340314			Control RNAi	20.941	58.686	73.328	0.514742			Control RNAi	27.687	52.144	71.866	0.340314			Control RNAi	20.941	58.686	73.328	0.514742			Control RNAi	20.941	58.686	73.328	0.514742			hpx-2 RNAi	24.194	52.417	69.838	0.404121
	Control RNAi	54.213	59.447	70.541	0.074198			Control RNAi	30.084	46.641	67.517	0.245227			Control RNAi	25.974	55.844	77.965	0.383121			Control RNAi	30.084	46.641	67.517	0.245227			Control RNAi	25.974	55.844	77.965	0.383121			Control RNAi	25.974	55.844	77.965	0.383121			hpx-2 RNAi	15.215	51.77	62.861	0.581521
	Control RNAi	16.672	53.792	69.326	0.535441			Control RNAi	10.49	53.58	65.78	0.655062			Control RNAi	40.759	58.801	77.325	0.233327			Control RNAi	10.49	53.58	65.78	0.655062			Control RNAi	40.759	58.801	77.325	0.233327			Control RNAi	40.759	58.801	77.325	0.233327			hpx-2 RNAi	37.09	56.435	73.801	0.262124
	Control RNAi	48.395	50.282	61.022	0.0309233			Control RNAi	39.409	55.168	65.433	0.240842			Control RNAi	20.779	45.473	83.127	0.297064			Control RNAi	39.409	55.168	65.433	0.240842			Control RNAi	20.779	45.473	83.127	0.297064			Control RNAi	20.779	45.473	83.127	0.297064			hpx-2 RNAi	17.64	47.737	60.397	0.498319
	Control RNAi	9.789	52.208	72.222	0.587342			Control RNAi	12.204	50.141	62.345	0.608501			Control RNAi	59.486	65.22	87.564	0.0654835			Control RNAi	12.204	50.141	62.345	0.608501			Control RNAi	59.486	65.22	87.564	0.0654835			Control RNAi	59.486	65.22	87.564	0.0654835			hpx-2 RNAi	11.89	50.065	72.714	0.525002
	Control RNAi	15.615	49.913	65.614	0.522724			Control RNAi	8.265	53.571	71.502	0.633633			Control RNAi	43.57	65.311	79.741	0.272645			Control RNAi	8.265	53.571	71.502	0.633633			Control RNAi	43.57	65.311	79.741	0.272645			Control RNAi	43.57	65.311	79.741	0.272645			hpx-2 RNAi	5.679	56.494	77.188	0.658328
	Control RNAi	35.28	45.069	73.369	0.133421			Control RNAi	26.94	54.161	67.235	0.404864			Control RNAi	18.366	49.777	69.271	0.453451			Control RNAi	26.94	54.161	67.235	0.404864			Control RNAi	18.366	49.777	69.271	0.453451			Control RNAi	18.366	49.777	69.271	0.453451			hpx-2 RNAi	7.792	52.93	69.457	0.64987
	Control RNAi	26.652	52.271	66.647	0.384398			Control RNAi	12.662	47.016	63.078	0.544627			Control RNAi	50.799	57.993	73.843	0.0974229			Control RNAi	12.662	47.016	63.078	0.544627			Control RNAi	50.799	57.993	73.843	0.0974229			Control RNAi	50.799	57.993	73.843	0.0974229			hpx-2 RNAi	8.322	57.778	72.785	0.679481
	Control RNAi	27.08	56.736	69.702	0.425468			Control RNAi	29.058	43.371	54.632	0.261989			dbn-1 RNAi	7.024	61.425	77.12	0.705407			Control RNAi	29.058	43.371	54.632	0.261989			K07A1.10 RNAi	42.88	54.519	71.211	0.163444			dcp-66 RNAi	11.688	60.397	71.104	0.685039			hpx-2 RNAi	5.925	57.895	71.111	0.730829
	Control RNAi	49.665	58.644	68.99	0.130149			Control RNAi	10.49	47.767	63.498	0.587058			dbn-1 RNAi	33.544	51.843	61.023	0.299871			Control RNAi	10.49	47.767	63.498	0.587058			K07A1.10 RNAi	10.169	43.232	63.312	0.522223			dcp-66 RNAi	11.106	59.063	71.636	0.669454			hpx-2 RNAi	40.688	64.212	71.768	0.327778
	Control RNAi	24.525	49.176	64.646	0.381323			Control RNAi	48.211	50.985	66.839	0.0415027			dbn-1 RNAi	11.769	53.287	66.577	0.623609			Control RNAi	48.211	50.985	66.839	0.0415027			K07A1.10 RNAi	9.74	62.406	69.266	0.760344			dcp-66 RNAi	10.89	54.624	72.17	0.605986			hpx-2 RNAi	14.74	52.742	67.384	0.563962
	unc-44 RNAi	19.722	52.678	67.158	0.490723			Control RNAi	12.7	49.751	70.001	0.529292			dbn-1 RNAi	9.189	49.675	62.74	0.645298			Control RNAi	12.7	49.751	70.001	0.529292			K07A1.10 RNAi	45.363	63.558	73.234	0.24845			dcp-66 RNAi	8.712	53.607	69.327	0.647583			hpx-2 RNAi	4.967	47.578	74.18	0.574427
	unc-44 RNAi	10.89	53.597	61.602	0.693273			Control RNAi	47.231	51.134	61.948	0.0630045			dbn-1 RNAi	34.077	55.134	66.491	0.316689			Control RNAi	47.231	51.134	61.948	0.0630045			K07A1.10 RNAi	4.016	56.224	67.328	0.775428			dcp-66 RNAi	10.169	53.651	67.172	0.647323			hpx-2 RNAi	19.602	55.894	63.594	0.570683
	unc-44 RNAi	26.226	45.404	57.169	0.335462			Control RNAi	4.87	53.651	62.406	0.781672			dbn-1 RNAi	21.78	55.758	67.088	0.506469			Control RNAi	4.87	53.651	62.406	0.781672			K07A1.10 RNAi	20.981	46.682	73.434	0.349988			dcp-66 RNAi	7.792	57.158	72.739	0.678673			hpx-2 RNAi	10.89	46.305	66.241	0.534639
	unc-44 RNAi	13.775	48.701	62.883	0.555412			Control RNAi	34.091	44.815	59.447	0.180396			dbn-1 RNAi	8.98	59.758	73	0.695589			Control RNAi	34.091	44.815	59.447	0.180396			K07A1.10 RNAi	49.761	54.004	69.368	0.0611665			dcp-66 RNAi	47.894	54.515	68.77	0.0962774			hpx-2 RNAi	10.169	55.784	64.499	0.70722
	unc-44 RNAi	41.278	52.452	57.003	0.196025			Control RNAi	6.818	44.699	51.77	0.731717			dbn-1 RNAi	38.434	55.099	67.777	0.24588			Control RNAi	6.818	44.699	51.77	0.731717			K07A1.10 RNAi	11.359	53.571	71.111	0.593607			dcp-66 RNAi	9.891	55.038	70.472	0.640637			hpx-2 RNAi	4.87	60.169	72.005	0.767988
	unc-44 RNAi	41.278	56.088	67.158	0.220525			cal-1 RNAi	7.418	48.915	63.811	0.650311			dbn-1 RNAi	15.856	44.165	58.644	0.482726			mlt-7 RNAi	8.98	58.352	68.355	0.722288			K07A1.10 RNAi	38.668	63.132	71.111	0.344026			dcp-66 RNAi	48.36	52.866	64.981	0.0693433			hpx-2 RNAi	9.74	53.88	69.73	0.633013
	unc-44 RNAi	4.87	40.955	56.627	0.63724			cal-1 RNAi	37.484	57.96	66.669	0.307129			dbn-1 RNAi	41.473	55.245	69.981	0.196796			mlt-7 RNAi	4.356	55.936	67.374	0.765577			K07A1.10 RNAi	43.056	56.868	70.736	0.195261			dcp-66 RNAi	7.209	48.81	66.314	0.627334			hpx-2 RNAi	7.024	56.628	77.58	0.639392
	unc-44 RNAi	4.967	37.824	59.295	0.554128			cal-1 RNAi	33.755	53.037	67.51	0.285617			dbn-1 RNAi	11.688	63.319	72.085	0.716252			mlt-7 RNAi	5.925	53.207	58.845	0.803501			K07A1.10 RNAi	36.665	55.254	70.373	0.26415			dcp-66 RNAi	6.849	51.689	71.092	0.630732			hpx-2 RNAi	24.795	57.854	71.642	0.461447
	unc-44 RNAi	12.662	56.669	65.484	0.672027			cal-1 RNAi	10.169	48.597	59.028	0.651013			dbn-1 RNAi	13.532	60.248	75.196	0.621256			mlt-7 RNAi	8.379	48.818	64.056	0.631307			K07A1.10 RNAi	30.57	57.145	68.991	0.385195			dcp-66 RNAi	6.887	51.769	64.221	0.698868			hpx-2 RNAi	29.447	61.333	74.562	0.427644
	unc-44 RNAi	10.028	49.378	60.562	0.649747			cal-1 RNAi	11.02	49.484	56.3	0.683197			dbn-1 RNAi	26.136	53.642	70.676	0.389184			mlt-7 RNAi	3.512	49.637	55.279	0.834404			K07A1.10 RNAi	18.481	48.983	67.763	0.450128			dcp-66 RNAi	48.533	53.541	65.39	0.0765866			hpx-2 RNAi	29.221	59.224	71.503	0.419605
	unc-44 RNAi	8.98	57.078	67.552	0.712014			cal-1 RNAi	37.294	57.87	66.839	0.307844			dbn-1 RNAi	9.74	53.784	68.39	0.644012			mlt-7 RNAi	14.48	43.439	61.332	0.472168			K07A1.10 RNAi	10.028	57.665	70.326	0.677374			dcp-66 RNAi	7.468	49.531	60.613	0.69396			hpx-2 RNAi	10.714	52.679	80.084	0.524012
	unc-44 RNAi	7.607	47.698	63.311	0.633239			cal-1 RNAi	55.168	59.955	70.264	0.0681288			dbn-1 RNAi	27.858	57.665	72.472	0.41129			mlt-7 RNAi	19.722	52.099	63.759	0.507803			K07A1.10 RNAi	27.133	53.924	70.91	0.377817			dcp-66 RNAi	6.526	51.545	64.799	0.694748			hpx-2 RNAi	10.491	51.513	65.202	0.629152
	unc-44 RNAi	36.6	54.9	65.121	0.281015			cal-1 RNAi	7.607	58.473	74.083	0.686608			dbn-1 RNAi	28.314	53.58	64.286	0.393025			mlt-7 RNAi	7.632	39.07	54.623	0.575545			K07A1.10 RNAi	13.068	56.435	72.742	0.596176			dcp-66 RNAi	5.925	40.407	71.157	0.48459
	unc-44 RNAi	4.356	54.623	68.887	0.729702			cal-1 RNAi	44.165	63.378	72.32	0.265666			dbn-1 RNAi	5.679	58.458	72.589	0.727094			mlt-7 RNAi	20.708	58.001	67.702	0.55084			K07A1.10 RNAi	50.32	56.728	66.897	0.095789			dcp-66 RNAi	29.537	53.493	66.368	0.360957
	unc-44 RNAi	15.152	52.344	65.52	0.567643			cal-1 RNAi	8.98	59.511	70.001	0.721861			dbn-1 RNAi	4.967	57.17	71.907	0.725979			mlt-7 RNAi	7.091	47.578	57.641	0.702399			K07A1.10 RNAi	9.24	53.722	68.998	0.644685			dcp-66 RNAi	19.919	54.305	67.984	0.505795
	unc-44 RNAi	7.607	51.651	66.176	0.665559			cal-1 RNAi	51.449	64.763	75.855	0.175519			dbn-1 RNAi	11.89	45.655	65.422	0.516111			mlt-7 RNAi	9.24	57.078	66.761	0.716556			K07A1.10 RNAi	32.959	53.287	63.162	0.321839			dcp-66 RNAi	5.844	57.719	66.326	0.782122
	unc-44 RNAi	11.106	45.31	54.493	0.627677			cal-1 RNAi	10.89	52.723	69.265	0.603956			dbn-1 RNAi	7.607	50.518	61.371	0.699206			mlt-7 RNAi	3.512	54.58	66.469	0.768298			K07A1.10 RNAi	8.322	62.981	75.171	0.727129			dcp-66 RNAi	8.442	48.091	68.859	0.5758
	unc-44 RNAi	11.769	57.144	67.657	0.670662			cal-1 RNAi	9.593	55.655	63.498	0.725409			dbn-1 RNAi	39.756	60.812	69.491	0.303003			mlt-7 RNAi	3.512	52.317	59.247	0.823755			K07A1.10 RNAi	7.418	58.45	69.327	0.736106			dcp-66 RNAi	9.416	55.595	66.625	0.693118
	unc-44 RNAi	3.512	51.402	61.138	0.78331			cal-1 RNAi	4.87	58.091	78.358	0.679203			dbn-1 RNAi	7.024	52.724	76.07	0.600762			mlt-7 RNAi	34.588	60.804	73.259	0.357854			K07A1.10 RNAi	7.792	57.764	70.561	0.70821			dcp-66 RNAi	20.547	50.625	61.419	0.489718
	unc-44 RNAi	23.558	54.623	65.982	0.47081			cal-1 RNAi	25.399	48.788	63.319	0.369384			dbn-1 RNAi	39.745	52.993	64.756	0.204583			mlt-7 RNAi	3.512	63.759	77.341	0.778979			K07A1.10 RNAi	5.844	53.607	74.052	0.644993			dcp-66 RNAi	6.445	51.542	68.811	0.655375
	unc-44 RNAi	32.67	57.895	67.622	0.373029			cal-1 RNAi	5.245	46.804	54.1	0.768189			dbn-1 RNAi	10.491	61.425	72.321	0.704277			mlt-7 RNAi	4.87	56.794	69.831	0.743567			K07A1.10 RNAi	9.74	54.935	69.368	0.651525			dcp-66 RNAi	4.332	56.736	67.941	0.771316
	unc-44 RNAi	8.712	36.613	57.069	0.488899			cal-1 RNAi	22.211	53.153	65.694	0.471002			dbn-1 RNAi	38.099	64.844	74.032	0.361263			mlt-7 RNAi	2.178	51.513	71.11	0.693784			K07A1.10 RNAi	46.915	58.547	66.119	0.175925			dcp-66 RNAi	6.395	58.902	75.989	0.690982
	unc-44 RNAi	2.922	36.561	60.397	0.556965			cal-1 RNAi	10.028	53.01	62.527	0.687415			dbn-1 RNAi	17.342	46.428	61.054	0.476398			mlt-7 RNAi	5.844	57.305	71.11	0.723682			K07A1.10 RNAi	41.094	53.287	58.352	0.208956			dcp-66 RNAi	2.597	56.9	70.352	0.771876
	unc-44 RNAi	7.607	47.607	67.32	0.594177			cal-1 RNAi	8.379	48.571	64.469	0.623431			dbn-1 RNAi	12.321	64.256	73.234	0.709165			mlt-7 RNAi	5.679	57.632	64.997	0.799314			K07A1.10 RNAi	13.068	60.805	75.101	0.635637			dcp-66 RNAi	7.697	56.464	68.663	0.710237
	unc-44 RNAi	29.113	56.501	65.259	0.419682			cal-1 RNAi	11.729	56.3	70.735	0.630112			dbn-1 RNAi	10.758	57.599	69.218	0.676717			mlt-7 RNAi	3.512	53.783	65.114	0.772046			K07A1.10 RNAi	4.016	64.756	77.342	0.785343			dcp-66 RNAi	6.304	64.924	74.673	0.785023
	unc-44 RNAi	23.397	52.678	62.527	0.468294			cal-1 RNAi	28.476	60.609	76.477	0.420166			dbn-1 RNAi	5.844	58.287	67.623	0.77552			mlt-7 RNAi	3.512	56.19	68.355	0.770653			K07A1.10 RNAi	40.16	54.762	69.974	0.208678			dcp-66 RNAi	9.438	58.972	72.248	0.685611
	unc-44 RNAi	7.853	56.468	66.633	0.729593			cal-1 RNAi	11.02	56.895	69.217	0.662771			dbn-1 RNAi	8.032	55.937	67.91	0.705419			mlt-7 RNAi	7.853	52.416	66.247	0.67268			K07A1.10 RNAi	8.98	51.264	64.234	0.658281			dcp-66 RNAi	44.451	51.113	66.945	0.0995145
	unc-44 RNAi	13.843	51.87	73.511	0.517297			cal-1 RNAi	20.08	47.915	63.603	0.437637			dbn-1 RNAi	8.82	53.792	64.551	0.696689			mlt-7 RNAi	4.87	45.617	55.528	0.73381			K07A1.10 RNAi	8.032	54.519	65.027	0.714888			dcp-66 RNAi	7.683	55.784	66.704	0.721111
	unc-44 RNAi	6.887	55.374	77.144	0.628526			cal-1 RNAi	19.334	49.761	61.61	0.493865			dbn-1 RNAi	6.818	57.778	70.252	0.725389			mlt-7 RNAi	26.46	51.031	63.61	0.386276			K07A1.10 RNAi	4.356	57.501	64.47	0.824337			dcp-66 RNAi	20.153	49.685	64.663	0.456706
	unc-44 RNAi	10.536	53.792	74.854	0.577872			cal-1 RNAi	38.814	60.082	69.527	0.305896			dbn-1 RNAi	14.836	53.924	64.998	0.601372			mlt-7 RNAi	9.933	56.207	65.019	0.7117			K07A1.10 RNAi	7.091	50.443	62.132	0.69774			dcp-66 RNAi	3.341	57.202	69.933	0.77018
	unc-44 RNAi	16.211	48.818	61.978	0.526106			cal-1 RNAi	13.671	40.36	71.529	0.373121			dbn-1 RNAi	11.769	49.224	64.917	0.576968			mlt-7 RNAi	7.853	53.224	62.162	0.729883			K07A1.10 RNAi	11.401	54.624	68.743	0.628762			dcp-66 RNAi	28.427	57.957	69.457	0.425155
	unc-44 RNAi	3.512	54.213	69.32	0.731405			cal-1 RNAi	10.89	54.519	67.461	0.646729			dbn-1 RNAi	8.82	48.944	69.327	0.578764			mlt-7 RNAi	4.967	45.31	52.271	0.771805			K07A1.10 RNAi	15.584	54.58	67.271	0.579685			dcp-66 RNAi	6.566	44.176	65.756	0.571963
	unc-44 RNAi	17.232	50.282	61.301	0.539143			cal-1 RNAi	9.74	53.642	69.729	0.629609			dbn-1 RNAi	10.714	51.633	61.531	0.665014			mlt-7 RNAi	8.265	54.161	63.131	0.726996			K07A1.10 RNAi	15.706	62.406	79.965	0.584006			dcp-66 RNAi	7.009	61.942	69.151	0.794392
	unc-44 RNAi	8.712	49.589	59.247	0.689942			cal-1 RNAi	11.359	52.795	77.101	0.537425										mlt-7 RNAi	6.16	54.336	65.31	0.737651										dcp-66 RNAi	8.742	57.003	66.285	0.728083
	unc-44 RNAi	27.584	59.924	68.216	0.474082																	mlt-7 RNAi	5.679	47.438	68.687	0.607961										dcp-66 RNAi	12.758	54.256	63.743	0.651021
	unc-44 RNAi	14.61	47.016	60.24	0.537948																	mlt-7 RNAi	16.064	53.287	61.332	0.60691										dcp-66 RNAi	27.719	51.198	66.507	0.353031
	unc-44 RNAi	4.87	34.464	65.723	0.450284																	mlt-7 RNAi	10.028	53.721	64.086	0.681787
	unc-44 RNAi	45.31	57.078	63.61	0.185002																	mlt-7 RNAi	6.237	47.438	66.576	0.618857
	unc-44 RNAi	9.74	47.127	67.172	0.556586																	mlt-7 RNAi	5.245	51.461	63.311	0.729984
	unc-44 RNAi	6.818	54.857	70.675	0.679717																	mlt-7 RNAi	6.534	50.536	59.319	0.741786
	unc-44 RNAi	32.378	56.224	66.147	0.3605																	mlt-7 RNAi	13.775	47.568	62.124	0.54396
	unc-44 RNAi	5.844	61.332	66.133	0.839036																	mlt-7 RNAi	20.708	62.001	72.399	0.570353
	unc-44 RNAi	10.028	54.588	61.679	0.72245
	unc-44 RNAi	45.851	53.88	60.011	0.133792
	unc-44 RNAi	4.016	51.77	61.425	0.777436
	unc-44 RNAi	11.02	47.117	62.822	0.574592
	unc-44 RNAi	5.51	57.5	72.765	0.714492
[truncated: 152 more columns]
