# Supplementary material for: Age-, sex- and proximal–distal-resolved multi-omics identifies regulators of intestinal aging in non-human primates
Source: Nat Aging. 2024 Feb 6;4(3):414–33. doi: 10.1038/s43587-024-00572-9 (PMC10950786; doi:10.1038/s43587-024-00572-9)
Supplement: Supplementary file 8 — Statistical source data. [file 43587_2024_572_MOESM8_ESM.xlsx]

## Sheet: Fig 5l-m
	Mean intensity in the intestinal barrier function assay (related to Fig. 5l,m).
	Gene name (human)	Gene name (C. elegans)	Control RNAi													RNAi															p value
			Control RNAi 1	Control RNAi 2	Control RNAi 3	Control RNAi 4	Control RNAi 5	Control RNAi 6	Control RNAi 7	Control RNAi 8	Control RNAi 9	Control RNAi 10	Control RNAi 11	Control RNAi 12	Control RNAi 13	RNAi 1	RNAi 2	RNAi 3	RNAi 4	RNAi 5	RNAi 6	RNAi 7	RNAi 8	RNAi 9	RNAi 10	RNAi 11	RNAi 12	RNAi 13	RNAi 14	RNAi 15
	IMPA2	ttx-7	114.483	135.916	114.416	67.266	51.166	81.666	81.708	91.437	36.091	46.283	63.541	27.416	70.333	126.994	85.321	69.385	101.269	103.985	83.418	110.521	148.381	106.06	137.633	97.218	96.027				0.0140901
	SLC25A20	dif-1	114.483	135.916	114.416	67.266	51.166	81.666	81.708	91.437	36.091	46.283	63.541	27.416	70.333	138.017	139.633	74.812	144.049	142.684	44.099	153.018	111.011	129.371	157.311	127.688					0.00195175
	CPT1A	cpt-3	38.6397	89.4587	20.8467	61.3297	33.0967	70.8467	89.5847	53.8217	40.4967	57.8967	60.1297	85.3107		118.368	120.037	120.065	92.0713	86.1873	89.7963	71.4783	99.8543	113.263	28.0823	40.5603	106.063				0.00771836
	NFU1	nfu-1	38.6397	89.4587	20.8467	61.3297	33.0967	70.8467	89.5847	53.8217	40.4967	57.8967	60.1297	85.3107		107.068	88.449	115.997	48.166	141.185	139.355	112.294	96.953	78.836	85.461	68.577	132.893				0.000551884
	CCT8	cct-8	114.483	135.916	114.416	67.266	51.166	81.666	81.708	91.437	36.091	46.283	63.541	27.416	70.333	159.633	80.528	154.104	126.362	100.914	138.164	166.741	102.387	59.745	106.459	94.887	108.495	137.431			0.00252246
	TMPPE	T23G7.2	114.483	135.916	114.416	67.266	51.166	81.666	81.708	91.437	36.091	46.283	63.541	27.416	70.333	91.117	141.757	161.773	96.892	94.404	74.654	134.245	126.237	134.134	86.508						0.00727882
	LIPE	hosl-1	38.6397	89.4587	20.8467	61.3297	33.0967	70.8467	89.5847	53.8217	40.4967	57.8967	60.1297	85.3107		72.1267	120.506	123.193	85.2397	83.6217	95.1037	92.3167	116.172	126.379	77.3197	142.993					0.000135772
	HARS	hars-1	114.483	135.916	114.416	67.266	51.166	81.666	81.708	91.437	36.091	46.283	63.541	27.416	70.333	125.898	116.914	95.647	93.366	90.461	111.95	79.999	118.608	121.256	87.277	100.586					0.0148291
	DTD1	pqn-68	101.742	98.853	62.964	40.714	42.964	102.664	55.764	46.52	131.608	92.484	64.964	58.047		5.224	29.962	81.373	78.872	36.887	23.741	33.272	46.33	36.116	64.792	98.455	55.694	40.434			0.0262311
	HPX	hpx-2	18.573	98.663	106.859	67.902	64.332	36.05	73.522	11.872	46.894	99.408	71.615	62.422		9.17	28.081	32.585	30.007	62.575	15.103	77.215	21.437	31.614	22.322	76.626	32.87	19.107	49.922		0.0157079
	SPATA5	cdc-48.3	101.742	98.853	62.964	40.714	42.964	102.664	55.764	46.52	131.608	92.484	64.964	58.047		75.499	20.33	65.197	109.395	11.28	3.113	61.613	33.072	18.28	41.521	33.08	42.78	25.655		24.889	0.0095808
	DBNL	dbn-1	101.742	98.853	62.964	40.714	42.964	102.664	55.764	46.52	131.608	92.484	64.964	58.047		44.717	50.217	29.967	101.384	59.317	0.405	14.655	55.253	53.529	15.815	7.023	41.667	30.167	22.467	24.5417	0.00224212
	NUP35	npp-19	101.742	98.853	62.964	40.714	42.964	102.664	55.764	46.52	131.608	92.484	64.964	58.047		7.425	25.014	38.93	0.303	60.48	37.779	73.582	56.184	30.192	61.299	14.911	28.071	24.546	51.198	2.46867	0.000802294
	SH3BGR	Y105E8A.1	101.742	98.853	62.964	40.714	42.964	102.664	55.764	46.52	131.608	92.484	64.964	58.047		17.613	51.394	31.872	59.937	36.033	95.267	58.505	71.002	27.94	60.375	42.531	22.796	10.447			0.0101651
	ATP1B1	nkb-3	101.742	98.853	62.964	40.714	42.964	102.664	55.764	46.52	131.608	92.484	64.964	58.047		19.501	14.242	57.501	18.313	58.9	33.372	40.991	65.43	96.774	50.668	30.807	61.715	68.037			0.0167475
	L1CAM	lad-2	18.573	98.663	106.859	67.902	64.332	36.05	73.522	11.872	46.894	99.408	71.615	62.422		77.848	5.438	4.215	31.26	8.438	6.941	61.644	22.434	81.396	14.027	15.005	64.012				0.0218656
	SERPINC1	srp-7	101.742	98.853	62.964	40.714	42.964	102.664	55.764	46.52	131.608	92.484	64.964	58.047		39.692	47.64	20.85	30.646	27.141	121.266	35.015	41.103	19.551	2.484						0.0113367
	STX1A	unc-64	101.742	98.853	62.964	40.714	42.964	102.664	55.764	46.52	131.608	92.484	64.964	58.047		68.669	24.312	18.062	72.562	9.741	35.504	10.909	2.342	48.462	101.212	33.276	5.262	12.624	48.807		0.00216925
