# Supplementary material for: Age-, sex- and proximal–distal-resolved multi-omics identifies regulators of intestinal aging in non-human primates
Source: Nat Aging. 2024 Feb 6;4(3):414–33. doi: 10.1038/s43587-024-00572-9 (PMC10950786; doi:10.1038/s43587-024-00572-9)
Supplement: Supplementary file 9 — Statistical source data. [file 43587_2024_572_MOESM9_ESM.xlsx]

## Sheet: Fig 6i
	The relative expression levels of OCLN, CLDN1 and JAM1 (related to Fig. 6i).
		NC			CTNND1			CTNND1S349A			CTNND1S349E					The statistics difference for relative expression levels between different groups
		Rep1	Rep2	Rep3	Rep1	Rep2	Rep3	Rep1	Rep2	Rep3	Rep1	Rep2	Rep3				NC VS CTNND1	NC VS CTNND1S349A	NC VS CTNND1S349E	CTNND1 VS CTNND1S349A	CTNND1 VS CTNND1S349E	CTNND1S349A VS CTNND1S349E
	OCLN	1	1	1	0.882158	0.721231	1.44679	0.403199	0.870926	0.726904	1.30047	1.20747	1.72047			OCLN	0.943049	0.0737384	0.0603736	0.249581	0.22049	0.024048
	CLDN1	1	1	1	1.26621	1.5623	1.6921	0.874966	0.958279	0.986994	1.40535	1.95468	2.29977			CLDN1	0.0158394	0.149061	0.0271685	0.0121991	0.259602	0.0226661
	JAM1	1	1	1	0.862862	0.575626	1.03032	0.726053	0.92692	0.704072	1.36007	0.97183	1.29056			JAM1	0.253198	0.039061	0.157585	0.816699	0.0976946	0.0385846
