# Supplementary material for: Age-, sex- and proximal–distal-resolved multi-omics identifies regulators of intestinal aging in non-human primates
Source: Nat Aging. 2024 Feb 6;4(3):414–33. doi: 10.1038/s43587-024-00572-9 (PMC10950786; doi:10.1038/s43587-024-00572-9)
Supplement: Supplementary file 10 — Statistical source data. [file 43587_2024_572_MOESM10_ESM.xlsx]

## Sheet: Fig 7c
	Relative intestinal width of C. elegans in the control and experimental groups following treatment with compounds (related to Fig. 7c).
	Control					Trp					5-HT					5-HIAA					KYN					KYNA					QA					IPA							The statistics difference for relative intestinal width after compounds treatment.
	Lumenal width	Intestinal width	Body width	Relative intestinal width		Lumenal width	Intestinal width	Body width	Relative intestinal width		Lumenal width	Intestinal width	Body width	Relative intestinal width		Lumenal width	Intestinal width	Body width	Relative intestinal width		Lumenal width	Intestinal width	Body width	Relative intestinal width		Lumenal width	Intestinal width	Body width	Relative intestinal width		Lumenal width	Intestinal width	Body width	Relative intestinal width		Lumenal width	Intestinal width	Body width	Relative intestinal width				Metabolites	p value (Compounds vs Control)
	42.333	59.254	79.583	0.212621		40.816	58.643	74.694	0.238667		32.127	53.676	73.18	0.294466		37.964	47.647	64.554	0.149998		7.853	55.458	71.661	0.664308		42.956	53.65	77.975	0.137147		6.887	52.416	61.331	0.742349		5.51	55.458	64.52	0.774148				Trp	0.001797
	8.322	53.597	66.532	0.6805		8.98	52.494	63.669	0.683441		60.018	64.755	73.697	0.0642767		7.819	59.104	65	0.789		8.379	54.029	71.002	0.64294		8.98	47.567	65.715	0.587187		8.98	52.632	63.602	0.686331		7.853	50.206	63.16	0.670567				5-HT	0.002118
	26.226	52.713	70.842	0.373888		4.132	45.404	54.579	0.756188		36.366	42.523	44.357	0.138806		45.011	52.37	60.846	0.120945		4.87	55.175	68.555	0.73379		8.032	54.099	69.038	0.66727		5.245	55.714	65.671	0.768513		8.82	44.003	63.497	0.554089				5-HIAA	3.10491e-06
	44.432	57.077	71.905	0.175857		42.063	53.072	64.799	0.169895		37.293	42.063	55.893	0.0853416		9.37	55.451	66.583	0.692084		6.534	47.766	57.002	0.723343		3.896	48.739	64.314	0.697251		8.379	56.668	68.02	0.709924		35.078	55.518	64.314	0.317816				KYN	2.69e-16
	13.104	50.648	64.586	0.581302		10.028	57.077	70.324	0.669032		32.26	42.288	53.286	0.188192		4.827	59.275	75.414	0.721988		5.844	55.655	70.189	0.70967		13.671	51.631	58.57	0.648113		30.068	56.198	72.319	0.361316		6.16	52.821	76.153	0.612727				KYNA	0.000163599
	51.512	56.944	63.818	0.0851171		0.001	60.01	76.06	0.788969		37.824	63.423	82.331	0.310928		29.815	53.393	64.674	0.364567		4.966	51.401	63.914	0.726523		7.091	50.14	65.844	0.653803		39.118	60.678	71.156	0.302996		4.87	48.388	64.879	0.670756				QA	4.42e-06
	4.87	55.518	74.05	0.68397		51.282	58.448	62.942	0.113851		45.82	51.631	61.37	0.094688		10.535	54.969	67.171	0.661506		6.887	54.553	70.297	0.678066		8.032	48.191	61.678	0.651107		7.418	55.791	67.832	0.713129		4.87	48.914	66.24	0.664915				IPA	1.04327e-10
	56.543	60.425	71.262	0.054475		39.468	51.031	63.16	0.183075		54.579	55.527	59.422	0.0159537		2.755	55.279	65.2	0.805583		7.091	55.527	73.329	0.66053		35.293	52.722	69.264	0.251631		5.844	55.595	69.161	0.719351		10.535	51.429	60.803	0.672565
	12.875	54.283	65.981	0.627575		16.064	54.099	61.909	0.614369		22.311	41.012	55.595	0.336379		26.46	49.05	66.689	0.338737		5.679	47.005	69.182	0.597352		43.312	59.741	76.594	0.214495		5.245	57.027	63.788	0.811783		8.379	50.058	64.645	0.644737
	47.974	53.888	66.81	0.0885197		2.922	49.32	63.093	0.735391		47.726	51.659	62.235	0.063196		4.966	61.486	71.209	0.79372		8.322	53.606	69.694	0.649755		27.342	52.071	59.923	0.41268		38.789	64.351	73.213	0.349146		6.16	41.347	67.326	0.522636
	40.746	54.544	69.182	0.199445		39.421	53.322	59.414	0.233968		13.636	39.009	56.568	0.44854		3.512	54.839	69.428	0.739284		7.418	57.689	69.531	0.723001		34.911	52.992	62.526	0.289176		7.607	53.721	64.74	0.712295		4.016	47.126	68.389	0.630365
	34.436	57.935	70.142	0.33502		4.966	50.882	61.486	0.746772		52.794	61.981	76.209	0.12055		4.132	56.206	68.437	0.760904		2.922	55.655	59.789	0.881985		8.322	48.476	62.245	0.645096		2.755	58.893	68.886	0.814941		4.87	41.826	64.586	0.572198
	39.756	47.607	61.424	0.127816		52.098	62.412	71.905	0.143439		57.168	60.624	68.357	0.0505581		9.642	59.47	68.02	0.732549		4.87	59.804	72.784	0.754754		6.16	46.681	54.9	0.738087		4.87	52.713	60.561	0.789997		10.169	50.518	67.235	0.600119
	53.712	56.702	60.67	0.049283		42.254	57.524	69.271	0.220439		39.581	42.333	55.527	0.0495615		47.964	60.136	67.551	0.18019		9.642	60.018	71.209	0.707439		24.832	52.506	66.895	0.413693		33.979	46.641	57.304	0.220962		5.844	36.509	71.628	0.428115
	51.659	56.501	64.469	0.0751059		11.729	66.632	75.452	0.727655		51.956	54.213	62.23	0.0362687		7.853	55.681	67.832	0.705095		5.844	55.731	63.497	0.785659		5.245	50.508	58.74	0.770565		5.245	46.304	59.542	0.68958		4.966	43.754	62.882	0.616838
	41.105	55.527	75.1	0.192037		18.196	56.822	71.839	0.537675		21.779	51.244	60.207	0.489395		6.534	50.282	56.794	0.770293		6.237	49.751	73.433	0.592567		41.576	52.573	63.378	0.173514		40.407	49.377	62.131	0.144372		4.356	49.751	56.274	0.806678
	13.946	51.263	70.25	0.531203		30.755	55.587	65.338	0.380054		23.396	38.098	55.731	0.263803		26.745	50.798	58.651	0.410104		5.679	56.434	68.041	0.745947		20.708	61.622	70.466	0.58062		45.068	51.952	61.855	0.111293		5.925	44.175	62.367	0.613305
	41.335	52.452	72.004	0.154394		5.679	55.321	66.668	0.744615		54.449	58.457	69.175	0.05794		2.922	47.766	56.677	0.79122		4.87	46.067	64.255	0.641149		5.679	50.272	60.827	0.733112		4.87	54.265	64.092	0.770689		6.818	50.648	63.318	0.69222
	45.278	54.518	76.078	0.121454		37.28	51.189	64.077	0.217067		52.992	57.664	66.895	0.0698408		49.665	54.518	65.266	0.0743572		5.925	53.491	66.668	0.713476		9.74	46.396	60.239	0.608509		40.407	52.713	57.168	0.21526		5.679	50.14	65.866	0.675022
	61.985	67.124	75.76	0.0678326		6.887	58.473	70.237	0.734456		40.92	54.544	68.208	0.199742		24.409	48.571	56.627	0.426687		7.792	52.361	63.16	0.705652		44.613	56.299	62.367	0.187375		54.631	59.414	63.25	0.0756206		9.74	46.773	62.821	0.5895
	38.777	58.153	75.358	0.257119		54.828	65.722	73.465	0.148288		51.705	52.74	63.497	0.0163		30.954	55.407	61.331	0.398705		8.98	58.521	71.766	0.690313		44.272	56.13	66.247	0.178997		5.679	51.851	59.439	0.776796		6.534	42.916	65.106	0.558812
	11.4	59.294	70.398	0.680332		38.433	56.366	64.211	0.279282		35.401	45.184	62.61	0.156253		3.896	47.005	53.888	0.799974		6.237	50.083	62.859	0.697529		17.232	53.738	63.378	0.576004		8.98	51.631	63.31	0.673685		4.132	51.327	61.052	0.77303
	39.263	54.099	66.76	0.222229		33.586	52.452	57.992	0.325321		52.821	53.721	61.678	0.0145919		30.335	49.912	59.804	0.327353		3.63	52.296	62.655	0.77673		36.279	55.561	65.462	0.294553		23.396	53.57	62.336	0.484054		7.607	49.665	61.855	0.679945
	30.954	55.757	76.078	0.326021		45.121	51.327	56.476	0.109887		54.492	57.143	63.602	0.0416811		3.896	52.071	60.058	0.802141		4.956	52.916	79.009	0.607019		8.265	58.578	70.371	0.714968		4.016	54.856	65.722	0.773561		7.024	48.289	64.233	0.642427
	55.825	62.565	79.619	0.0846532		4.87	52.821	63.676	0.753047		61.494	63.669	75.872	0.0286667		20.477	49.684	63.31	0.461333		4.87	58.916	65.071	0.83057		7.853	51.438	66.575	0.654675		7.853	55.279	68.041	0.697021		6.237	52.271	68.824	0.668866
	47.497	58.383	66.211	0.164414		10.758	53.579	62.367	0.686597		29.236	48.856	65.52	0.299451		6.818	56.526	69.216	0.718158		3.247	50.559	64.818	0.729921		6.534	45.278	61.916	0.625751		5.51	50.62	64.996	0.694043		9.74	48.525	67.846	0.571662
	11.688	55.505	81.053	0.540597		34.436	48.943	57.763	0.251147		21.488	52.361	58.267	0.529854		5.844	59.422	72.136	0.742736		3.63	51.32	66.032	0.722226		22.927	49.827	57.763	0.465696		4.016	48.739	57.598	0.776468		5.679	49.166	67.008	0.648982
	7.853	47.005	55.552	0.704781		7.792	63.34	73.154	0.75933		46.843	52.74	63.43	0.0929686		5.245	58.375	69.728	0.761961		17.571	52.685	64.732	0.542452		5.925	52.207	62.617	0.739128		6.818	54.579	64.351	0.742195		8.712	47.497	62.731	0.618275
	8.032	48.788	65.479	0.622429		7.853	49.607	63.423	0.658342		57.771	61.021	65.866	0.0493426		5.245	55.757	71.819	0.703324		4.158	53.869	71.292	0.697287		48.112	55.458	67.551	0.108747		7.853	51.401	71.002	0.613335		17.907	43.055	65.454	0.384209
	43.132	51.244	59.094	0.137273		31	56.492	70.25	0.362875		42.345	44.688	54.213	0.0432184		6.16	48.525	60.184	0.703925		4.233	50.54	59.993	0.771873		3.512	49.291	65.866	0.695032		7.418	51.429	63.13	0.697149		10.49	47.437	65.664	0.562668
	45.037	50.14	65.95	0.0773768		6.237	46.15	57.168	0.69817		35.454	41.105	58.09	0.0972801		5.844	52.74	62.61	0.749018		3.963	57.053	68.323	0.777044		18.912	48.358	58.351	0.504636		4.356	51.327	63.758	0.736708		9.593	50.845	60.678	0.679851
	16.416	53.414	74.998	0.49332		15.4	61.184	71.109	0.643857		27.064	42.69	59.701	0.261738		7.792	56.501	67.235	0.724459		6.887	60.561	70.587	0.760395		7.418	51.189	58.253	0.751395		6.534	53.393	70.398	0.66563		5.844	58.131	68.028	0.76861
						34.312	58.351	68.076	0.35312		46.42	58.578	69.592	0.174704		9.74	51.696	66.81	0.62799		5.844	52.821	69.49	0.676025		5.844	54.631	62.466	0.781017							6.818	55.655	66.347	0.736085
						28.91	61.947	70.735	0.467053		51.622	55.458	72.372	0.0530039		32.436	53.072	62.123	0.33218		9.74	56.627	75.156	0.623862		7.792	50.648	66.24	0.646981							5.245	57.598	67.46	0.77606
						6.237	48.23	62.001	0.677296							23.228	54.449	64.233	0.486059		8.766	60.514	74.127	0.698099		26.745	54.449	64.762	0.427782							8.032	50.282	68.055	0.620821
						7.607	54.579	66.817	0.702995							4.87	55.115	64.799	0.775398		7.792	58.44	75.005	0.675262												3.512	48.632	68.153	0.66204
						10.354	50.282	64.52	0.618847							5.679	53.022	64.872	0.729791		10.758	61.432	71.318	0.710536
						16.211	61.331	74.338	0.606957							18.608	40.23	60.058	0.360019		9.933	53.177	66.689	0.648443
						41.335	56.735	68.076	0.226218							6.534	50.798	62.458	0.7087		6.887	48.982	63.758	0.660231
																41.335	56.189	67.319	0.220651		7.091	48.914	60.749	0.688456
																					8.032	48.437	65.693	0.615058
																					4.87	52.965	71.049	0.676927

## Sheet: Fig 7e
	Fluorescence intensity of the intestinal nucleus (related to Fig. 7e).
	Fluorescence intensity (a.u.)																The statistics difference for fluorescence intensity of the intestinal nucleus after compounds treatment.
	Trp		5-HT		5-HIAA		KYN		KYNA		QA		IPA				Metabolites	p value (Compounds vs Control)
	Control	Trp	Control	5-HT	Control	5-HIAA	Control	KYN	Control	KYNA	Control	QA	Control	IPA			Trp	0.0111735
	99.17	30.34	128.14	74.56	99.17	164.8	29.32	38.29	27.64	156.03	183	17.4	29.32	123.79			5-HT	4.24379e-07
	102.36	38.07	143.73	50.87	102.36	182.33	19.56	128.14	14.98	88.78	20	15.59	19.56	69.37			5-HIAA	0.0224651
	98.27	164.4	84.73	71.47	98.27	29.53	23.3	150.38	48.63	72.14	33.89	12.7	23.3	91.09			KYN	9.09301e-05
	49.12	48.5	89.56	31.2	49.12	21.13	21.28	133.71	128.45	15.11	45.49	28.19	21.28	76			KYNA	1.40318e-06
	55.27	45.11	110.29	34.94	55.27	86.49	13.68	152.01	102	68.3	32.52	29.64	13.68	77.4			QA	0.0182239
	101.62	32.33	99.74	22.87	101.62	72.91	104.97	174.83	44.55	17.34	54.24	25.77	104.97	130.54			IPA	2.63937e-07
	42.8	19.79	19.67	19.07	42.8	42.55	113.27	44.16	35.77	13.61	10.74	15.81	113.27	145.15
	49.01	30.65	22.07	41.17	49.01	85.76	37.22	47.27	91.47	71.38	9.95	16.68	37.22	89.45
	25.95	28.96	24.65	14.15	25.95	54.15	59.07	52.12	106.94	88.4	53.77	22.92	59.07	72.28
	182.38	89.87	50.16	37.49	182.38	61.19	65.59	46.51	99.11	22.14	54.94	19.65	65.59	99.07
	21.04	74.35	44.29	13.74	21.04	90.74	59.62	62.03	125.71	27.56	38.96	20.93	59.62	88.85
	18.68	156.6	161.26	11.59	18.68	99.7	69.77	60.35	52.3	102.68	15.33	168.45	69.77	18.8
	47.86	19.22	161.36	28.64	47.86	137.05	23.58	19.97	116.62	119.7	182.95	79.82	23.58	181.87
	29.75	53.56	183	48.07	29.75	11.03	16.62	146.08	115.19	183	183	95.24	16.62	179.96
	46.18	139.32	137.85	36.27	46.18	17.33	124.12	40.2	169.9	182.26	183	42	124.12	68.24
	41.56	47.42	117.66	15.06	41.56	169.45	114.03	136.09	172.57	103.4	38.83	50.26	114.03	54.5
	76.88	27.97	34.93	40.58	76.88	152.51	136.08	168.82	50.21	34.28	37.14	60.56	136.08	27.35
	44.11	74.87	127.74	17.05	44.11	48.05	75.31	167.07	21.98	35.82	62.31	89.32	75.31	26.87
	24.18	24.6	82.54	17.08	24.18	42.17	40.23	157.92	19.49	74.42	62.45	89.96	40.23	48.52
	18.67	21.2	32.58	66.3	18.67	146.07	68.8	93.39	133.39	168.39	167.62	109.04	68.8	182.67
	26.62	14.59	26.44	23.38	26.62	165.17	21.08	176.3	47.49	64.97	147.48	55.62	21.08	183
	33.75	106.24	159.31	17.73	33.75	139.25	32.24	180.48	31.72	77.93	180.22	44.54	32.24	177.91
	26.06	123.06	157.69	19.28	26.06	86.27	169.3	65.68	11.25	72.9	17.79	23.61	169.3	118.97
	26.62	156.73	62.65	26.59	26.62	103.82	14.9	99.64	12.81	54.66	21.18	31.72	14.9	24.26
	47.42	24.41	127.73	43.96	47.42	161.87	20.61	152.57	10.11	47.67	46.52	18.77	20.61	65.78
	84.15	60.95	38.61	20.61	84.15	74.21	28.37	134.05	8.98	82.2	38.12	16.77	28.37	23.06
	92.17	28.21	38.54	31.94	92.17	95.44	40.27	74.49	182.93	150.76	182.64	84.4	40.27	45.5
	139.19	55.28	26.51	23.81	139.19	101.32	62.9	58.11	68.3	31.01	22.98	96.27	62.9	29.73
	134.2	50.48	27.99	32.58	134.2	61.36	177.6	36.22	151.26	34.74	55.1	174.29	177.6	31.14
	179.32	34.52	40.94	30.45	179.32	78.57	181.74	75.89	33.37	169.73	84.38	114.36	181.74	128.98
	37	21.6	33.07	24.47	37	183	64.95	57.16	27.24	172.9	33.1	89.2	64.95	156.21
	77.4	27.97	40.49	59.36	77.4	178.02	29.33	61.95	24.46	97.27	21.41	155.83	29.33	59.11
	28.04	30.45	77.82	91.24	28.04	180.4	43.92	62.75	142.47	38.42	27.64	27.18	43.92	51.96
	181.51	135.58	177.66	19.52	181.51	67.57	15.86	44.67	100.92	37.25	41.44	17.7	15.86	66.09
	85.84	59.77	170.82	166.27	85.84	106.57	20.74	134.83	32.94	182.54	170.47	111.96	20.74	37.74
	60.59	25.68	27.83	127.72	60.59	27.62	123.4	25.3	44.09	178.18	33.21	140.49	123.4	41.95
	182.88	32.06	52.27	57.38	182.88	26.77	49.07	23.32	66.45	171.62	30.34	25.32	49.07	33.24
	183	43.93	63.65	108.58	183	35.51	72.06	19.83	56.44	183	27.39	22.73	72.06	25
	182.82	76.84	117.19	179.63	182.82	34.63	83.43	109.23	47.41	97.12	118.23	146.85	83.43	27.03
	183	80.36	103.24	31.78	183	127.86	46.76	175.15	46.11	118.01	139.58	175.75	46.76	110.26
	26.76	29.11	57.41	168.24	26.76	40.12	126.24	177.48	124.01	45.96	91.9	175.73	126.24	25.11
	36.9	28.89	128.46	14.51	36.9	23.61	29.38	101.23	182.14	44.4	134.76	164.34	29.38	135.61
	22.13	182.95	71.3	14.13	22.13	22.02	59.52	163.08	175.41	44.9	78.59	168.1	59.52	65.51
	36.9	155.09	38.46	13.31	36.9	36.52	57.6	14.12	58.21	77.7	18.26	155.85	57.6	101.71
	22.13	181.62	31.11	14.46	22.13	71.52	46.93	15.73	45.96	81.18	24.86	165.53	46.93	96.39
	50.08	54.04	37.82	41.79	50.08	179.55	45.6	19.49	95.06	145.64	17.83	177.57	45.6	34.3
	173.01	155.17	40.5	6.9	173.01	183	18.86	34.83	163.79	171.46	56.2	115.6	18.86	64.73
	96.71	23.84	44.25	23.48	96.71	183	15.4	65.29	105.34	138.29	182.44	180.71	15.4	124.34
	100.76	24.28	103.53	47.16	100.76	100.17	62.52	96.46	16.83	142.15	146.35	176.13	62.52	182.6
	180.6	25.99	39.32	24.37	180.6	151.41	22.31	11.64	10.87	157.21	128.11	183	22.31	181.35
	183	95.5	29.13	21.66	183	153.42	34.72	13.96	12.87	99.94	49.27	67.6	34.72	177.75
	183	65.92	87.01	27.27	183	72.42	85.25	41.71	17.1	139.13	17.86	51.84	85.25	35.83
	183	71.93	41.45	19.68	183	61.63	33.48	17.63	75.5	74.21	85.87	36.15	33.48	83.25
	115.72	97.99	34.83	29.77	115.72	118.22	49.91	40.84	46.51	171.93	140.57	45.11	49.91	34.53
	52.24	73.27	64.65	9.9	52.24	16.77	52.27	40.01	40.47	60.47	140.57	145.83	52.27	34.15
	161.8	76.14	63.24	16.07	161.8	11.52	33.01	11.95	42.39	82.46	12.2	36.23	33.01	35.31
	105.72	181.4	28.82	11.11	105.72	11.96	35.9	40.01	20.82	15.06	19.65	85.29	35.9	59.31
	34.05	52.11	32.5	180.33	34.05	10.54	41.57	11.95	17.07	28.18	18.32	89.45	41.57	58.33
	33.87	76.6	48.76	79.9	33.87	14.76	78.89	174.88	43.78	145.2	18.71	28.3	78.89	133.77
	179.86	23.68	92.69	16.84	179.86	20.13	79.86	42.98	40.83	132.39	170.31	178.04	79.86	43.7
	183	38.6	18.97	19.18	183	17.51	84.46	26.49	51.26	113.17	83.31	73.4	84.46	57.37
	36	179.95	27.15	26.55	36	182.92	76.87	20.75	14.45	168.77	20.61	72.16	76.87	68.98
	34.27	47.89	25.59	15.81	34.27	182.99	63.86	17.69	33.66	113.24	23.47	95.41	63.86	32.26
	22.57	159.98	20.35	29.02	22.57	183	99.7	20.75	74.54	153.16	76.68	62.64	99.7	85.45
	41.49	96.53	21.32	4.3	41.49	143.98	57.84	25.24	44.44	129.72	128.89	92.36	57.84	31.55
	37.63	61.25	29.22	13.63	37.63	25.84	135.24	25.48	31.6	128.88	179.51	91.63	135.24	128.96
	48.35	100.33	31.23	46	48.35	26.71	31.38	78.35	13.95	118	152.53	123.52	31.38	56.79
	37.18	118.98	28.57	20.82	37.18	27.17	48.19	182.99	29.99	182.95	54.68	28.72	48.19	183
	61.76	142.03	27.32	27.76	61.76	26.02	19.05	51.31	21.47	183	46.79	26.78	19.05	182.99
	152.92	77.25	31.28	60.13	152.92	24.48	168.34	30.4	24.13	51.25	78.21	90.22	168.34	183
	85.13	98.41	33.41	10.7	85.13	32.65	140.6	82.17	32	53.86	17.13	182.99	140.6	178.24
	14.13	146.1	21.61	13.54	14.13	34.36	34.94	64.26	155.34	174.35	120.19	167.5	34.94	103.13
	14.21	180.71	47.49	8.91	14.21	43.96	46.41	62.42	171.38	109.67	174.51	174.47	46.41	86.43
	25.33	107.58	32.99	6.17	25.33	172.32	65.81	49.08	66.77	182.95	182.98	183	65.81	62.62
	18.45	97.78	58.32	47.83	18.45	169.42	24.34	89.41	164.05	180.39	110.75	182.97	24.34	46.09
	21.72	99.06	79.47	22.89	21.72	182.09	21.52	125.5	151.15	123.11	120.07	182.74	21.52	53.44
	19.86	128.14	138.05	20.03	19.86	181.34	28.31	101.33	66.92	87.05	30.96	136.2	28.31	28.27
	25.61	20.89	42.71	23.86	25.61	170.71	54.87	36.61	53.35	79.26	25.99	153.77	54.87	34.68
	81.46	25.8	178.75	49.93	81.46	131.23	36.74	39.84	12.67	85.13	87.94	20.71	36.74	20.66
	73.19	183	183	78.16	73.19	148.46	33.05	100.18		179.73	63.25	31.11	33.05	66.25
	49.17	183	66.82	111.62	49.17	115.52	13.58	179.8		181.09	18.4	183	13.58	97.66
	95.93	137.96	66.16	15.62	95.93	137.03	15.5	96.03		162.41	11.98	171.61	15.5	142.3
	73.12	176.91	51.6	8.92	73.12	134.89	17.64	147.16		117.59	95.98	182.99	17.64	182.94
	54.99	63.77	42.18	21.29	54.99	21.97	77.56	25.06		129.05	66.97	182	77.56	88.87
	176.61	91.15	77.32	20.56	176.61	104.43	66.96	21.81		161.78	86.63	67.47	66.96	172.06
	153.25	142.83	73.41	22.24	153.25	21.41	59.4	54.28		181.98	28.08	55.17	59.4	121.04
	100.3	123.56	34.81	17.93	100.3	80.56	27.82	30.16		114.29	174.01	76.22	27.82	136.06
	70.68	109.9	180.35	23.6	70.68	89.95	19.4	173.56		178.47	54.7	58.37	19.4	20.85
	28.73	153.43	147.49	25.12	28.73	103.17	33.64	183		170.24	58.74	179.07	33.64	23.22
	23.55	86.2	33.38	45.57	23.55	76.2	51.13	101.96		117.82	21.85	178.6	51.13	90.1
	20.46	182.93	48.52	22.53	20.46	109.8	75.83	94.92			71.36	179.73	75.83	118.47
	23.16	182.17	16.44	14.33	23.16	50.82	28.05	182.99			63.78	182.29	28.05	150.76
	30.49	182.87	21.44	13.82	30.49	149.81	26.56	75.46			137.29	31.68	26.56	180.24
	28.16	183	48.32	10.99	28.16	106.3	43.09	21			42.43	54.12	43.09	40.65
	39.98	182.77	35.91		39.98	143.83	33.93	64.62			27.49	53.76	33.93	162.38
	119.05	182.97	28.04		119.05	123.51	22.25	64.87			18.78	27.81	22.25	150.02
	34.58	21.04	85.49		34.58	124.45	82.38	76.94			30.6	36.45	82.38	152.07
	18.52	82.51	80.54		18.52	140.4	123	58.49			62.56	39.94	123	146.26
	15.72	79.86	156.64		15.72	149.61	52.19	68.75			25	37.69	52.19	69.61
	48.61	77.08	113.63		48.61	87.77	39.81	86.28			52.02	56.61	39.81
	180.95	117.9			180.95	29.95	38.8	11.52				132.56	38.8
	93.15	81.48			93.15	32.61	29.16	147.12				63.08	29.16
	25.95	182.25			25.95	55.81	18.85	23.76				73.24	18.85
	20.2	171.12			20.2	133.2	69.23	24.59				71.28	69.23
	34.62	182.99			34.62	83.92	59.1	40.29				71.22	59.1
	17.07	37.26			17.07	114.45	53.4	12.29				161.73	53.4
	139.29	148.74			139.29	87.99	41.09	42.77				182.91	41.09
	53.63	143.28			53.63	134.87	30.15	51.24				117.89	30.15
	110.28	147.94			110.28	38.62	32.18	62.42				67.09	32.18
	98.15	109.81			98.15	37.39		181.15
	28.67	125.51			28.67	88.57		175.74
	139.05	39.09			139.05	80.1		127.38
	173.32	121.59			173.32	35.64		145.49
	20.42	63.5			20.42	33.07		124.91
	13.08	37.78			13.08	168.25		178.28
		63.4				161.81		183
		116.43				181.67		55.26
		27.32				182.59		53.64
		177.59				162.29
		172.45				151.73
		39.93				42.35
		133.12				50.09
		45.85				80.3
		144.01				77.37
		128.94				88.04
		49.83				57.78
		135.63				63.83
		145.23				94.38
						116.79
						89.54
						126.24
						143.23
						106.92
						37.09
						64.26
						37.09
						82.79
						50.93
						132.1
						77.14
						144.79
						63
						29.17
						29.61
						24.25
						45.08
						25.91
						33.74
						32.42
						145.1
						158.46
						32.42
						145.1
						158.46
						141.02
						122.54
						43.62
						18.85
						21.32
						60.61
						47.28
						65.15
						109.96
						58.04
						172.38
						13.49
						31.95
						33.81
						126.25
						125.38
						32.29

## Sheet: Fig 7g
	Mean intensity of the intestinal barrier function assays treated with compounds (related to Fig. 7g).
	Mean intensity									The statistics difference for mean intensity of the intestinal barrier function assays after compounds treatment.
	Control	Trp	5-HT	5-HIAA	KYN	KYNA	QA	IPA		Metabolites	p value (Compounds vs Control)
	67.5393	33.726	32.0763	11.141	76.4083	71.41	33.479	14.914		Trp	0.042899
	122.714	19.26	100.208	1.179	30.7103	39.884	36.969	23.714		5-HT	0.048019
	58.0953	43.797	134.798	19.123	32.8583	12.482	8.145	55.881		5-HIAA	0.001518
	94.3393	2.729	85.7543	75.253	37.8833	28.222	16.319	34.407		KYN	0.042846
	16.5833	27.058	78.9513	22.585	42.6023	42.073	8.965	32.06		KYNA	0.002453
	72.6533	13.073	25.2683	3.477	50.4483	28.81	54.184	9.466		QA	0.000494
	48.9913	91.312	68.6573	36.092	50.4853	15.657	29.389	57.942		IPA	0.000998
	78.5283	16.088	105.417	68.58	27.4633	7.427	7.309	38.833
	95.9403	42.338	152.032	28.63	49.8343	59.552	19.045	30.379
	25.6783	14.784	138.297	2.532	36.4923	32.82	21.354	4.534
	95.4163	125.693	122.375	40.167	27.1813	7.929	25.07	16.79
	35.8453	28.631	98.1493	70.965	78.9673	40.471	66.966	12.955
	74.8453		76.9773	39.057	50.4093	36.57	24.561	55.236
	37.2693			5.793				44.491
				12.939

## Sheet: Fig 7i
	The daily weight change rate of the mice (related to Fig. 7i).
		Mice ID	D0	D1	D2	D3	D4	D5	D6	D7	D8	D9	D10	D11	D12		Groups	p value (compare with the Control group)
	Control	1	100	104.639	103.325	103.982	104.885	104.31	103.941	104.762	105.337	107.143	107.307	106.445	107.8		DSS	4.1626e-10
		2	100	100.915	100.366	102.426	102.517	101.602	104.028	102.975	104.714	106.545	107.048	106.041	107.872		DSS + Trp	0.00621646
		3	100	100.518	101.553	101.898	102.804	101.769	102.718	101.855	103.106	103.236	104.444	103.537	104.487		DSS + LP-533401	0.0872643
		4	100	100.089	102.613	103.632	103.011	102.48	102.126	102.967	103.233	103.189	105.137	102.613	103.1		DSS + 5-HT	0.897452
		5	100	100.933	101.726	103.778	104.338	106.903	103.545	107.323	104.478	104.897	107.09	106.996	106.81
		6	100	104.124	104.727	105.283	107.322	108.109	107.507	107.553	110.009	110.241	111.26	110.195	113.948
		7	100	101.093	101.822	103.462	103.508	104.829	102.642	102.551	102.46	103.918	106.105	106.515	107.244
		8	100	100.392	100.915	101.524	103.179	103.179	103.049	104.922	104.791	104.573	107.143	104.486	105.227
	DSS	1	100	103.119	102.05	102.986	105.036	102.897	103.075	101.382	98.3512	93.2264	83.1551	77.4955	74.8663
		2	100	100.993	101.857	103.886	103.8	104.275	104.145	101.986	100.82	99.7409	92.2712	88.9896	79.8359
		3	100	102.585	104.195	106.102	108.602	106.949	107.5	104.492	103.771	95.2119	86.9492	83.3051	74.7034
		4	100	100.046	100.552	100.783	98.4807	101.934	101.243	100.368	98.8029	94.1068	89.5948	82.4125	78.3149
		5	100	100.579	100.178	103.43	101.336	104.142	104.454	102.94	104.009	98.3964	92.8285	83.5189	80.1782
		6	100	100.276	102.304	104.194	101.06	103.733	101.889	102.396	97.0968	97.0968	88.6175	81.4746	77.0046
		7	100	100.46	100.502	102.26	99.5396	102.009	98.6605	99.4977	93.9724	90.6237	81.1637	72.6664	68.6898
	DSS + Trp	1	100	100.833	102.587	103.025	102.85	103.113	104.165	102.236	101.666	95.7475	91.8457	89.8729	87.3301
		2	100	100.513	101.154	100.812	102.18	103.591	101.197	99.2732	98.6319	91.2783	79.7349	77.8538	74.3908
		3	100	103.916	102.982	103.516	104.673	104.539	105.785	107.566	105.118	101.246	94.704	87.4499	84.1121
		4	100	99.8113	101.274	103.774	103.726	104.245	105.472	97.1698	92.1698	90.1887	88.9151	88.1132	92.8774
		5	100	100.613	101.313	102.845	104.639	103.195	102.101	92.3851	88.9278	86.2144	85.3392	80.6127	81.7943
		6	100	103.186	103.103	104.137	104.551	105.585	101.531	91.3529	92.2218	91.0219	88.1258	80.182	82.2921
		7	100	100.293	101.128	102.257	102.925	103.468	104.262	102.591	91.4334	90.5558	89.4275	84.789	84.3293
		8	100	99.7453	101.061	102.929	104.075	103.226	100.382	93.3362	90.8319	88.4975	86.7572	84.5076	86.5025
	DSS + LP-533401	1	100	100.644	101.373	101.631	102.961	102.704	103.562	97.2103	89.2704	83.9056	79.4421	74.5064	72.0601
		2	100	100.945	102.147	103.907	102.576	102.662	102.748	100.043	94.0747	89.9528	85.6591	83.6411	86.8184
		3	100	101.012	101.644	103.921	101.939	102.234	102.024	101.518	96.9224	92.7066	89.3761	89.2917	90.5143
		4	100	100.911	100.479	102.589	102.205	104.65	103.26	103.308	100.959	94.1035	90.1246	81.7354	82.5983
		5	100	101.478	102.609	102.217	103.304	106.391	104.348	102.87	100.261	92.6957	83.913	79.4348	76.8696
		6	100	98.9979	100.71	100.71	102.171	102.129	103.006	100.71	97.7871	91.8163	89.3946	85.094	87.7244
		7	100	99.957	101.676	101.719	103.61	104.684	103.997	102.707	100.086	89.6433	84.0567	81.6502	74.7314
		8	100	100.356	102.312	102.09	102.801	102.49	102.846	99.333	96.4429	92.7523	86.8831	83.815	81.0138
	DSS + 5-HT	1	100	100.127	100.423	101.649	102.664	103.848	105.497	103.213	99.6195	97.9281	85.4968	85.7083	83.129
		2	100	99.2471	99.6706	101.647	101.318	100.941	100.894	103.153	102.306	97.4118	91.7177	84.9412	81.5059
		3	100	97.6734	97.849	100.176	100.439	100.439	100.966	98.288	96.6198	96.4882	88.6743	82.3968	82.0018
		4	100	97.9129	97.4592	100	102.087	102.45	98.5935	100.726	94.9637	87.8403	93.9655	79.5372	75
		5	100	98.0821	95.9857	99.0633	100.223	101.784	98.8403	94.8706	90.1873	84.5228	79.7502	72.8367	70.2052
		6	100	107.584	106.708	97.9395	109.557	109.382	106.401	105.48	98.4217	94.4323	85.1381	78.6059	76.0631
		7	100	98.5395	97.0361	99.2268	101.117	100.687	99.6564	98.7973	94.9313	89.8625	82.5172	78.0069	71.9931
		8	100	90.0926	91.7841	99.7584	91.7841	91.5425	89.5691	87.0318	83.6488	80.0644	78.2924	71.5666	67.1365

## Sheet: Fig 7j
	The daily disease activity index score of the mice (related to Fig. 7j).
		Mice ID	D0	D1	D2	D3	D4	D5	D6	D7	D8	D9	D10	D11	D12		Groups	p value (compare with the Control group)
	Control	1	0	0	0	0	0	0	0	0	0	0	0	0	0		DSS	2.57037e-09
		2	0	0	0	0	0	0	0	0	0	0	0	0	0		DSS + Trp	0.0287189
		3	0	0	0	0	0	0	0	0	0	0	0	0	0		DSS + LP-533401	0.030105
		4	0	0	0	0	0	0	0	0	0	0	0	0	0		DSS + 5-HT	0.044013
		5	0	0	0	0	0	0	0	0	0	0	0	0	0
		6	0	0	0	0	0	0	0	0	0	0	0	0	0
		7	0	0	0	0	0	0	0	0	0	0	0	0	0
		8	0	0	0	0	0	0	0	0	0	0	0	0	0
	DSS	1	0	0	0	0	0	0	0.666667	1.33333	2.33333	2.66667	3.33333	2.33333	2.66667
		2	0	0	0	0	0.666667	0.333333	1	1.33333	2	1.66667	2.66667	1.66667	2
		3	0	0	0	0	0	0.333333	0.666667	1.66667	2	2.33333	1.33333	1.33333	2
		4	0	0	0	0	0.333333	0	0.333333	2.66667	1.66667	3.33333	2	1.66667	2.66667
		5	0	0	0	0	0	0	0	2	1.33333	1.33333	1	3.33333	1.66667
		6	0	0	0	0	0	0.333333	0.666667	1.33333	2	3	1.66667	1.33333	1.66667
		7	0	0	0	0	0	0	0.666667	2.66667	3.33333	2.66667	3.33333	2.66667	2
	DSS + Trp	1	0	0	0	0	0	0	0	2	0.666667	2	2	1.66667	1.33333
		2	0	0	0	0	0	0	1.33333	2	1.66667	2	2.66667	2	2
		3	0	0	0	0	0	0	0	0.333333	2.66667	2	3.33333	1.33333	1.33333
		4	0	0	0	0	0	0	0	0.666667	1	1.33333	1	1.33333	1
		5	0	0	0	0	0	0	0	1.33333	2.66667	2.33333	1.66667	1.66667	2
		6	0	0	0	0	0	0	0.333333	2	2.33333	2.66667	1	1.66667	1.33333
		7	0	0	0	0	0	0	0	1	1.33333	1.33333	1	2	2
		8	0	0	0	0	0	0	0	1.66667	0.666667	2.66667	1	2	1.66667
	DSS + LP-533401	1	0	0	0	0	0	0	0.333333	1	3.66667	4	1.33333	1.33333	2
		2	0	0	0	0	0	0	0.333333	0	0.666667	3	1.66667	1.33333	1
		3	0	0	0	0	0	0	0.333333	0.333333	3	3.33333	2.33333	1.33333	1.33333
		4	0	0	0	0	0	0	0.333333	0	2.66667	3.33333	1.33333	2.66667	1.66667
		5	0	0	0	0	0	0	0.333333	0.333333	2.66667	3.33333	2.66667	1.33333	2
		6	0	0.333333	0	0	0	0	0.333333	1	3	3.33333	2.33333	1	1.66667
		7	0	0	0	0	0	0.666667	0.333333	1.33333	1.33333	3.66667	2	2.66667	1.66667
		8	0	0	0	0	0	0	0.333333	0.666667	2	2	1.66667	2.66667	1.66667
	DSS + 5-HT	1	0	0	0	0	0	0	0.333333	1.33333	2.66667	3	2.33333	2.33333	2.66667
		2	0	0	0	0	0	0.666667	2.66667	2.66667	2.66667	3	2	2	2
		3	0	0.333333	0.333333	0	0	0	0.333333	2.33333	3	2.33333	2.33333	2	2
		4	0	0.333333	0.333333	0	0	0	3	1.66667	2.66667	2.33333	2.66667	2.66667	2.66667
		5	0	0.333333	0.333333	0	0	0.666667	2.33333	2.66667	3.33333	2.66667	2.66667	2	2.66667
		6	0	0	0	0.333333	0	0.666667	1.33333	1.33333	2.33333	2.66667	2.33333	3.33333	3.33333
		7	0	0.333333	0.333333	0	0	0	1.33333	1.66667	2.66667	3.66667	2	2	2.66667
		8	0	0.666667	0.666667	0	0.666667	0.666667	3	2.33333	2.66667	2.66667	1.66667	2	2.66667

## Sheet: Fig 7l,m
	The colon length and histopathology score of mice (related to Fig. 7l,m).
		Mice ID	Colon length (cm)	Proximal region (Histopathology score)	Distal region (Histopathology score)				Compounds vs control	p value (compare with the Control group)
	Control	1	8.4	0	0					Colon length (cm)	Proximal region (Histopathology score)	Distal region (Histopathology score)
		2	8.3	0	0				DSS	9.70951e-08	5.90593e-09	3.31922e-13
		3	8.1	0	0				DSS + Trp	0.0180498	0.598521	0.00167427
		4	8.2	0	0				DSS + LP-533401	0.00487151	0.912477	0.0203883
		5	8.5	0	0				DSS + 5-HT	0.312955	0.408408	0.926135
		6	7.7	0	0
		7	8.5	0	0
		8	8.4	0	0
	DSS	1	6.2	2	3
		2	6.8	2	4
		3	6.2	2	4
		4	6.2	3	4
		5	6.4	3	4
		6	6.9	2	4
		7	5.6	2	4
	DSS + Trp	1	6.9	2	3
		2	6.4	2	4
		3	6.6	3	2
		4	7.5	2	2
		5	6.8	2	3
		6	8.2	3	3
		7	6.8	1	2
		8	7.2	2	2
	DSS + LP-533401	1	6.7	2	4
		2	8.1	2	3
		3	7.5	1	2
		4	6.5	2	3
		5	7.3	3	4
		6	6.7	2	3
		7	7.2	3	3
		8	7.5	3	3
	DSS + 5-HT	1	6.6	3	4
		2	6.3	2	4
		3	6.6	2	4
		4	6.6	1	3
		5	6.4	2	4
		6	6.3	2	4
		7	6.5	3	4
		8	6.7	1	4
