# Supplementary material for: Age-, sex- and proximal–distal-resolved multi-omics identifies regulators of intestinal aging in non-human primates
Source: Nat Aging. 2024 Feb 6;4(3):414–33. doi: 10.1038/s43587-024-00572-9 (PMC10950786; doi:10.1038/s43587-024-00572-9)
Supplement: Supplementary file 11 — Statistical source data. [file 43587_2024_572_MOESM11_ESM.xlsx]

## Sheet: Extended Data Fig 1b
Transcriptome data of 82 large intestinal tissues (TPM, related to Extended Data Fig. 1b).
Genes names	2-16-A	2-16-D	2-16-R	2-16-T	2-18-A	2-18-D	2-18-R	2-18-T	2-20-A	2-20-D	2-20-R	2-20-T	2-22-A	2-22-D	2-22-R	2-22-T	2-23-A	2-23-D	2-23-R	2-23-T	2-25-A	2-25-D	2-25-R	2-25-T	2-29-A	2-29-D	2-29-R	2-29-T	2-2-A	2-2-D	2-2-R	2-2-T	2-30-A	2-30-D	2-30-R	2-30-T	2-7-A	2-7-D	2-7-R	2-7-T	2-8-A	2-8-D	2-8-R	2-8-T	3-15-A	3-15-D	3-15-R	3-15-T	3-18-A
A1CF	2.91916	0.818505	0.898932	7.04742	8.51639	1.92114	3.7028	2.53317	6.16441	6.62978	3.10538	3.59033	8.24013	15.291	3.21342	11.3375	7.99785	1.57176	3.23553	5.16634	1.36835	6.26467	2.58394	2.169	7.09907	7.56863	5.59211	6.77522	5.69871	11.9051	18.2726	6.52963	14.198	7.97898	2.64389	9.75992	1.8836	6.14275	10.8851	9.81271	12.4143	2.1591	5.94584	5.56131	8.29327	5.12105	1.40175	14.5248	2.69988
A4GALT	20.1918	21.9318	19.8298	16.3818	18.6662	26.0848	31.6634	22.2887	19.3266	15.9332	24.6437	23.1017	14.8068	10.2539	17.1216	16.0809	14.7989	32.3712	36.3477	21.1195	24.6179	12.495	20.6923	20.4051	26.3345	26.0562	23.0985	23.0363	9.7421	12.9987	11.7664	14.3981	15.5623	14.2603	21.9489	15.7018	19.9847	14.5076	12.0648	12.1259	16.7485	17.3166	27.5583	27.0178	18.6781	21.1889	20.5685	15.8343	31.2659
AAAS	21.9775	17.1776	12.0134	20.8949	26.1912	22.6976	22.3294	20.7231	24.2699	22.635	23.0559	22.2052	19.6627	21.9319	21.4984	24.8494	22.3497	26.5186	29.4881	30.4914	17.9075	26.112	19.0127	18.2338	22.741	22.1946	25.3355	17.0971	29.6855	27.6161	29.3813	30.2799	23.1654	21.7913	21.7995	20.6482	25.4969	27.7442	28.9165	22.5452	23.2914	18.9691	24.2797	21.6091	13.9757	17.3759	18.1583	20.975	24.9339
AACS	16.5897	12.9739	7.93772	19.5673	24.1849	17.2721	20.032	16.3946	19.3501	13.8214	14.2327	15.3063	9.16648	10.3483	8.56987	12.6488	17.0163	19.504	17.6785	28.3606	10.9021	15.2261	27.9979	14.455	16.5358	15.6256	14.0997	11.2493	32.5822	28.0034	17.5982	32.6975	37.5512	25.0345	24.6468	28.9668	36.2302	28.2972	28.0042	34.0148	16.0974	8.87191	13.3858	14.622	11.7471	9.76454	10.9792	16.2079	21.1919
AADAT	1.6701	1.24836	2.31279	3.24397	2.60792	2.3188	1.977	2.23583	3.13392	3.30097	2.40662	2.26445	2.96065	3.6596	2.36216	3.247	2.38876	3.06279	3.97583	4.62044	1.46454	1.94093	2.68303	1.79637	2.85462	4.70469	4.28685	3.06512	3.42345	3.50641	4.29524	3.68938	4.89752	3.46364	3.78343	3.12244	3.56088	3.99057	4.65456	2.44507	2.67147	2.63068	2.4262	1.73077	1.96103	3.27671	3.10774	5.08346	2.28613
AAED1	31.5464	35.731	63.8108	32.1626	21.0066	25.3563	30.3677	27.8476	23.8793	27.6407	37.5214	27.4466	32.6358	30.1862	39.5903	30.865	21.7104	46.4535	43.7523	28.0283	19.1128	20.9395	40.5092	32.4441	35.6525	37.3667	43.7109	35.52	14.1165	17.7043	22.5809	15.4664	24.0845	24.2395	35.0283	28.5111	25.5472	24.3652	18.989	19.1651	21.7939	27.9319	29.123	23.2622	30.603	42.4341	44.5291	32.3493	26.1593
AAGAB	12.4426	11.216	15.085	15.4514	15.2489	12.3616	13.3879	11.0501	14.8284	11.9548	10.8355	9.76474	9.94048	12.0505	11.4004	10.3193	14.5588	14.29	13.4167	16.0981	10.4103	14.7654	10.9712	12.0775	14.4279	15.4592	15.9076	14.64	17.6953	20.4042	20.2372	17.3392	18.5274	20.363	12.8225	16.6215	14.5665	17.8224	13.5376	14.8412	13.0152	13.0814	10.6571	12.1768	13.8909	12.4686	12.6885	15.5124	13.3001
AAK1	1.28419	1.06084	1.55553	2.00167	1.32798	1.8359	1.77375	1.18355	0.988691	1.31384	1.53188	1.1291	1.96052	1.6971	1.52314	1.8318	0.596895	1.48792	1.6476	1.60514	0.785073	1.23166	1.31329	1.15107	1.55565	1.2673	1.81961	1.4306	0.685108	1.36906	1.82564	1.14479	1.1862	0.782476	1.41592	0.963339	1.60566	1.54811	1.3365	1.17215	1.50146	1.90174	1.63818	1.65103	1.28169	1.82274	1.26463	2.2096	1.24136
AAMDC	131.613	142.646	244.002	148.047	99.6344	138.367	235.887	90.217	93.5229	167.541	111.718	141.219	178.006	134.94	250.812	118.016	86.3918	124.059	118.113	101.945	119.857	106.994	266.048	159.378	163.809	199.294	180.621	176.852	95.4183	68.5465	161.209	128.752	107.136	159.873	205.049	125.182	70.6193	110.576	133.665	86.7723	123.642	223.102	148.417	122.825	219.705	181.049	248.11	178.393	131.064
AAMP	60.7632	56.3813	68.2304	75.0445	62.8741	61.6018	62.5334	50.3895	70.0046	66.6422	57.2362	66.0161	62.5046	54.7001	67.7981	62.5995	61.4607	60.2666	56.8019	72.9192	53.2753	57.5915	61.5054	60.9091	70.8137	63.0458	64.3984	61.2425	67.8191	61.3569	65.0636	75.0292	67.2227	57.0476	68.5866	61.9379	49.2733	63.5558	64.8093	70.5837	62.2201	61.9003	54.9484	56.4627	63.1257	65.5322	72.0109	62.5444	65.1774
AAR2	6.37097	6.41299	8.06058	6.25851	5.35455	6.66561	6.84444	5.53405	5.26193	6.09903	7.44287	5.47992	5.63618	5.59136	6.19484	5.77372	5.35254	6.86181	6.76113	7.37932	5.37856	5.50159	6.48592	5.40404	4.94495	7.46387	5.58595	5.28195	5.09934	5.41015	6.2057	5.34115	6.11464	5.5888	6.48913	6.61977	7.18349	6.36899	5.21375	5.16431	5.85978	6.76378	5.46049	5.50163	4.83352	6.47335	7.17127	5.61674	5.86022
AARS	34.0687	32.9321	44.4135	42.9408	33.1057	40.5047	46.9227	31.3625	30.4966	34.5265	35.9627	34.7988	35.981	35.5035	39.8916	37.3204	28.7973	42.6789	46.2182	35.9299	33.2246	32.8073	41.7793	36.5835	35.355	36.5268	48.9711	37.5187	28.4945	34.8868	41.6669	37.7311	34.5644	32.3404	44.6255	31.8348	27.0276	30.434	30.4001	27.4215	34.4232	38.439	33.1886	38.5551	32.4248	42.9649	46.37	33.1117	38.0176
AARS2	5.92169	5.21471	3.8595	4.93941	6.51818	5.44381	6.09281	5.65167	6.09004	5.57672	5.82563	5.37638	4.99645	5.62035	4.93936	5.4279	5.00192	6.39579	6.25983	8.05556	4.38683	4.82521	6.4183	4.97979	4.18057	5.83211	5.54283	3.9319	7.07054	5.70461	6.67208	7.36792	6.6717	5.68137	6.25304	5.52121	5.53254	6.31193	6.57673	5.42563	6.84846	5.69479	6.21233	5.04043	3.51824	4.5087	5.34309	5.79688	7.24617
AARSD1	26.9557	27.2976	22.4387	24.4842	20.2162	19.6477	19.8844	17.972	16.681	18.5402	17.4633	20.1211	18.269	19.0986	24.5076	23.0939	19.3826	26.8971	25.5548	24.8054	18.9084	20.3749	18.9817	18.2281	26.8744	29.0457	32.7019	23.2279	20.7456	22.4845	22.2722	26.9693	20.132	20.9109	27.176	16.7753	15.0041	17.149	18.9863	12.9655	23.9372	18.8566	22.71	18.7469	14.6731	16.1903	19.8364	15.9838	29.821
AASDH	3.15471	3.99197	3.84967	3.45628	2.61201	2.52843	2.34426	2.91945	2.37118	3.85936	3.399	2.88079	4.05223	3.02104	6.06968	3.8458	1.62428	1.90949	3.05229	2.9718	2.18979	2.41493	4.19619	2.63822	4.67708	7.81423	6.86056	4.24455	2.0847	2.06873	3.23898	2.83151	2.28849	2.57543	3.37215	2.11437	3.88323	3.67588	3.06251	2.17836	2.93588	3.5584	3.37312	2.95881	2.3516	3.07929	3.32333	3.88293	3.51591
AASDHPPT	14.5244	18.7141	24.5029	12.734	12.2986	17.0477	14.9299	15.0882	12.3497	17.3808	18.9674	18.5815	18.1347	15.8275	24.7606	15.824	10.9751	17.1134	17.262	17.4906	13.0043	11.5598	20.1368	18.2997	14.7566	16.6068	20.6738	16.3293	10.9284	12.9413	17.5338	16.074	14.1364	13.5689	18.3333	11.8528	19.5602	13.2012	13.3491	9.64631	15.4473	25.9725	15.3551	15.1371	11.5192	19.1669	18.8806	15.2339	15.3196
AASS	2.44859	3.60714	4.45606	2.60282	2.91125	5.7396	4.80196	3.68123	1.77367	2.64498	2.78158	2.44833	2.62633	1.86794	5.67673	2.0501	1.36332	2.72277	2.54253	3.301	1.95321	1.29466	4.60534	3.18879	2.30295	3.36438	4.63857	2.9308	1.55267	1.78529	2.91884	2.7601	2.50496	2.62063	4.67664	1.92255	3.74532	2.89902	2.38687	1.28586	2.20952	5.80624	2.4514	1.74475	2.86884	4.48275	6.04984	3.47591	3.14169
AATF	16.2287	15.3219	16.4422	17.6822	15.8847	14.6388	16.9919	14.4652	16.3847	16.7007	20.1265	16.5203	13.3625	16.9	17.3619	18.0321	13.5038	15.958	14.9592	15.2413	15.3999	16.1175	14.9064	14.6769	15.604	20.022	18.7156	15.0257	14.4137	17.2819	18.2162	14.6536	15.2004	13.6701	14.267	14.4719	13.0727	13.0653	15.6961	13.3179	17.6847	12.6376	18.7287	17.6084	15.1649	16.2766	16.011	14.8593	20.4615
AATK	3.69175	2.70392	4.22771	3.3781	3.21356	5.63463	4.35947	3.48178	2.15051	4.49217	3.91626	3.07957	3.72749	2.80027	4.35566	3.14728	1.97509	1.92789	2.17211	2.56376	2.7424	4.0083	5.38169	3.51743	3.07372	5.0327	5.64509	2.71855	1.87598	1.88705	2.98485	2.64035	5.46218	5.62027	6.40948	3.24774	3.95754	5.76635	5.48121	3.14281	3.35574	4.58412	5.61956	3.18659	3.50148	5.69354	6.89325	4.62417	1.10101
ABAT	2.09832	2.91	5.1192	1.90593	1.08311	1.92845	1.67906	1.70847	1.32871	2.42533	2.80773	1.994	2.03595	1.5543	2.84771	1.92415	0.716555	1.25923	1.43332	1.45476	1.73236	1.23657	1.29589	2.31371	1.61678	2.06643	3.53951	2.82715	0.629689	0.995098	1.80661	1.43613	1.06799	1.20835	2.29261	1.19588	2.04167	1.90145	1.38894	1.26172	1.18789	2.64955	1.96567	1.66335	1.51354	3.79708	2.60467	2.30476	1.78551
ABCA1	5.2799	5.2538	8.06631	5.50135	6.29574	4.19247	4.27637	5.22815	4.68208	6.89488	7.65321	6.16351	8.1155	9.22238	11.9437	8.6123	2.91502	2.5237	3.04596	4.47685	4.37552	5.05905	13.3608	6.71545	5.85635	11.2486	11.1202	5.70482	1.62567	4.63072	6.80211	2.98683	4.3218	3.88522	7.45483	2.99452	5.34671	2.7136	3.38218	1.98192	5.38524	7.87636	7.75499	6.05363	4.13787	5.96031	4.29628	8.79959	5.00336
ABCA2	10.6223	8.02362	11.0908	13.3186	9.00454	11.5748	9.97667	7.52169	6.44288	12.6015	11.1673	10.519	11.765	11.8819	12.6784	9.17389	6.22708	8.86388	11.6599	11.9383	8.3917	10.5637	16.1135	11.9358	15.686	24.9531	17.4611	11.9464	7.32519	8.15452	13.018	11.6015	9.31137	8.72677	17.5237	8.39625	12.8171	10.2678	12.4224	6.96897	8.08655	12.6521	13.7718	8.5978	9.9066	13.952	14.3236	14.358	8.07582
ABCA3	8.15737	5.44589	6.06762	10.1901	5.56516	6.72978	6.46619	5.32098	5.02221	7.21682	6.54297	6.40706	6.92942	6.20724	6.99253	6.09324	4.94551	6.39395	6.4244	6.88743	4.94503	5.60686	6.1477	6.38291	9.67445	9.65874	9.88127	7.55151	5.73815	6.55334	7.8369	7.04557	5.37739	4.94449	6.10523	5.12251	7.10506	7.76324	7.30707	5.8878	6.4292	7.18618	7.15267	6.98587	6.84581	6.65943	6.20577	6.43996	6.64904
ABCA5	1.47274	1.32005	1.83133	1.56525	1.54854	1.32069	1.12795	1.16821	0.905056	1.82403	1.56432	1.18942	1.77794	2.2834	2.22636	1.62404	0.729109	1.66128	1.84197	1.51498	0.822146	1.63567	1.92082	1.42214	1.91543	3.28105	2.62191	1.7493	1.09897	1.72081	2.60563	1.46594	0.960165	1.21349	1.58747	0.948355	1.99897	2.0429	2.80492	1.35591	1.77441	1.56213	2.23278	1.41067	1.76107	2.97039	1.76517	4.35786	1.0402
ABCA6	2.31512	2.18881	2.99394	2.76401	1.64381	1.83574	1.42166	2.01875	1.59469	2.63731	1.87393	2.60998	5.13324	2.36114	8.0675	2.89284	1.08749	1.02524	1.36998	3.636	1.21733	1.30176	6.78076	2.82727	2.93923	2.63108	2.86854	2.49452	0.946557	0.857418	1.25854	1.04286	1.3237	1.62349	2.79234	1.0138	2.81297	1.24369	1.11517	1.08046	1.43411	3.704	1.78407	0.915831	1.68535	1.95346	0.906557	5.26157	2.18584
ABCA7	10.9432	6.73718	2.45277	9.92395	10.2244	5.7357	5.76995	6.19985	4.57338	4.51383	6.95762	5.58235	7.69903	4.48126	5.28323	6.86653	2.84523	2.48615	2.8388	4.71161	8.99172	7.50458	9.78634	8.9399	15.0354	4.70823	5.50375	6.83	7.90037	4.6934	4.35669	12.3748	8.47139	5.33336	5.9203	3.17663	6.28468	3.86786	3.4854	3.70161	5.55394	3.56802	5.26585	6.965	11.8756	4.52265	3.77009	5.04757	7.99615
ABCA8	11.1764	12.63	26.1511	10.8342	9.19891	12.7853	16.1468	10.9645	11.5212	23.8835	17.8544	20.6528	31.4008	16.3292	47.4248	17.6168	6.53815	12.6633	10.2624	14.2589	10.0294	5.46026	39.1067	22.1703	14.616	29.7382	28.0846	24.6365	5.45017	5.82639	14.7378	10.8652	7.72071	12.6847	23.6075	7.29442	18.8765	10.4975	14.6645	7.70871	11.4137	25.9114	23.9773	11.2021	16.1663	25.4405	19.0034	29.821	10.3399
ABCB1	15.8963	6.16076	9.81031	38.0809	32.6142	9.13955	17.417	15.8911	14.0328	36.417	16.3721	25.0345	26.1947	27.7818	18.1154	29.5445	15.4563	10.4786	10.5549	9.11229	5.14153	14.6568	12.3209	8.11857	56.0835	52.9993	79.6158	52.0754	3.81352	20.6857	20.2365	15.5153	25.0582	25.037	15.8434	16.8718	16.7271	13.805	20.789	16.3661	26.233	19.3428	26.5546	52.0831	57.4814	27.1028	17.9702	32.4123	8.23194
ABCB10	8.83515	10.9632	12.8504	9.49103	8.93602	9.96846	11.1839	9.44927	9.12493	10.0844	9.03915	10.6352	10.9268	11.3194	12.3445	11.3245	8.27148	11.9743	12.7971	13.9509	8.72529	11.2407	14.1336	11.5732	9.01834	12.1711	12.3066	10.8067	9.05954	10.4682	12.3836	9.80379	9.57384	7.77074	10.9745	8.69611	11.6007	10.2089	11.3107	8.063	11.6807	13.4949	13.0586	11.8264	7.73648	11.2365	10.4442	13.1839	9.08994
ABCB6	7.61839	8.08375	11.6316	6.65451	4.82779	11.7535	7.71178	6.8548	5.58524	7.89021	6.75803	8.00246	7.01071	4.83114	9.48325	6.89714	6.02627	6.75716	7.3459	9.93893	6.46886	4.12836	11.869	9.26607	7.46707	7.66596	13.2785	7.40115	4.74238	4.40108	6.47456	7.54805	5.98507	6.10863	12.943	4.3735	8.7207	7.741	6.57023	4.91874	5.3434	14.4147	6.24449	5.34187	7.80877	11.5725	11.6929	6.85557	10.0578
ABCB7	12.246	12.8243	13.1066	14.7902	11.9351	8.51597	9.37864	9.34352	11.2306	12.8545	13.4008	10.9017	17.1202	17.7624	13.708	17.0063	9.30586	9.6488	11.1141	14.4411	6.78844	11.2747	14.2686	9.02257	14.4761	15.3349	14.301	11.2787	12.6967	13.5506	16.4416	11.9715	15.0549	11.4793	11.5377	9.44637	15.7236	12.6646	14.9167	13.2395	16.0527	13.346	13.2072	13.6078	11.271	11.8573	11.029	18.2308	10.2495
ABCB8	9.63484	4.37738	3.60479	8.94401	8.19454	6.32667	8.20875	6.64598	9.44086	6.12222	5.52783	6.66881	6.48818	7.23153	5.65253	6.93211	9.77405	7.31359	8.99437	10.625	5.40455	8.21008	7.19049	5.97561	8.09629	6.94093	7.93582	8.07038	12.5211	9.75343	11.8141	11.6252	9.79879	8.19063	7.14286	9.56929	9.79428	10.1973	11.4504	9.76016	10.158	4.70559	6.25395	6.56621	7.0262	4.52908	5.57578	7.71429	8.74039
ABCC1	7.3189	5.87931	10.685	10.6416	10.1748	9.40905	10.6599	6.22789	10.0616	7.37062	7.133	8.16623	8.2646	7.36957	7.736	8.61003	7.40443	16.0207	14.4187	12.8157	8.75788	7.7177	6.67165	10.6022	9.65613	6.30656	10.3903	7.72023	7.79048	10.7552	9.50593	12.5897	10.6481	7.07812	10.355	9.63412	9.30007	14.6245	6.9164	8.87439	6.57834	24.3946	5.83877	7.42882	7.4911	7.61389	9.55024	8.20107	9.58687
ABCC10	9.33467	7.98796	4.92068	9.35438	9.42719	8.27903	7.36006	7.30975	6.21069	8.28106	10.4788	7.92977	8.63056	9.19722	10.2421	11.0696	5.23156	7.14246	8.46877	9.33018	5.6685	7.78263	8.91934	6.70459	10.9975	13.6553	11.7484	6.96721	7.43487	8.87179	10.4271	9.77763	9.02091	8.53916	9.46235	6.62627	8.78068	9.457	10.188	5.42183	8.73339	7.43475	9.59556	9.08875	6.66622	7.4388	7.88838	12.285	10.4445
ABCC3	50.1536	8.44667	5.73185	61.133	34.1719	11.4869	11.2528	14.8985	26.8406	29.2501	15.8572	25.018	44.8712	44.9057	26.1933	42.8523	27.3057	23.9424	23.044	24.1255	17.1628	30.3713	17.9997	20.9282	82.9189	52.738	60.5164	44.0879	22.0923	25.6796	21.9802	33.8514	34.679	27.51	17.2049	14.3069	22.4343	35.2045	20.6671	21.1489	35.3791	14.5125	20.9067	32.6623	48.0769	19.7452	18.4013	39.672	15.2922
ABCC4	4.03276	4.00592	5.14138	4.01932	3.88125	4.56404	4.08015	3.4999	3.54008	4.27815	4.13856	4.26058	3.7559	3.60235	4.60194	3.92352	2.49574	3.69215	4.1163	5.27079	2.63295	2.39093	2.71783	3.34046	3.03053	4.59427	4.09385	3.32786	1.46919	2.90364	3.88594	2.51216	2.8722	2.21934	3.86241	1.98695	3.53807	2.79906	2.83559	2.41791	3.69304	3.18959	2.9756	2.6243	2.89954	4.13873	3.01873	4.7639	4.30722
ABCC5	6.28245	4.05181	5.1125	10.9989	17.8002	8.32298	8.7159	6.57157	5.99523	18.9885	10.0982	9.58454	15.0351	17.9048	14.4034	11.3906	7.43272	10.9726	11.7021	7.64463	5.87286	8.02217	6.27849	7.60787	25.4011	12.9723	21.6383	16.2489	6.56123	9.04161	12.0399	13.6568	8.6207	9.97415	9.43209	5.18491	9.0328	6.46944	5.02327	5.1154	12.1811	14.3538	13.4613	21.4037	24.277	15.2404	8.02742	13.6884	6.36601
ABCC9	2.14162	1.82549	3.11049	1.63515	1.11129	2.46362	2.0954	1.66791	1.30937	2.94248	2.51957	1.76838	3.906	1.71157	3.0342	2.65227	1.00957	2.09842	2.13142	2.59411	1.87973	1.1812	3.90593	2.97682	1.461	1.06741	3.93611	2.07813	0.767494	0.781737	2.05154	2.0064	1.22563	1.98153	3.95739	1.06387	3.4302	1.95688	1.34537	0.961825	1.94295	6.90613	2.60253	2.15485	1.96371	4.57798	2.1144	3.02503	1.39923
ABCD1	12.6976	11.1137	13.7219	12.5759	13.8204	21.3335	16.4484	14.3084	9.80262	11.9602	11.9003	11.5272	14.2138	13.962	16.5375	13.9061	10.3901	14.3906	15.8134	14.8407	12.1137	9.3911	18.7457	14.5321	16.6666	16.9863	19.0398	11.9774	11.16	12.3619	12.1519	13.3645	13.1309	14.7965	25.1585	12.2539	16.0985	16.0783	13.1082	11.671	10.292	17.7682	12.3126	10.0951	12.5895	15.0571	20.1401	15.3992	15.2712
ABCD2	0.861501	1.32483	1.42303	0.524363	0.962731	2.07625	0.68338	1.31791	0.521282	0.984247	0.87567	1.05156	1.12324	0.730712	1.6412	1.2747	0.457213	0.734769	0.504184	0.785579	0.904904	0.937754	3.00523	1.95836	1.12507	0.503559	1.31193	0.896504	0.492538	0.739553	0.750255	0.718268	0.988845	1.11875	3.70673	1.07932	3.20027	1.20868	0.692951	0.897185	0.622781	1.52447	1.72543	0.99711	1.01679	1.49303	1.19463	1.03007	0.727018
ABCD3	22.3193	12.6246	13.8071	44.8858	37.2621	15.53	18.2703	16.5039	24.579	32.9659	16.4821	29.3739	54.6315	40.8234	27.0433	44.5486	25.8869	16.3948	15.3653	25.8714	14.2415	27.8159	15.8798	22.0837	62.6913	31.3273	50.257	56.5969	26.241	30.455	29.7525	36.1677	37.2477	26.0138	17.2027	24.648	28.8192	24.0924	23.2964	32.167	45.352	22.8692	21.7409	60.6684	44.2852	18.7513	11.6294	31.1795	12.3874
ABCD4	34.6603	22.2196	18.9938	30.0025	27.9925	27.3722	17.7326	23.1793	14.5316	23.5031	21.7891	21.6386	34.4397	31.1975	36.1893	36.2204	14.9814	16.036	21.8227	20.0544	15.0344	17.0533	22.3214	21.3633	37.9262	28.4789	33.5384	21.8363	14.1186	15.8234	18.0621	19.9287	16.3606	17.886	17.9046	9.0666	22.075	29.7811	27.2424	17.6391	21.3491	17.8046	25.8303	23.3165	28.3687	22.2142	27.9477	31.6549	17.1148
ABCE1	15.7718	20.0297	18.9403	17.0682	14.7475	11.8473	16.1715	13.0209	19.5377	15.1734	20.4872	14.5747	16.3213	15.5787	14.9309	16.1496	13.4439	21.8879	16.7075	22.3457	12.5335	17.0966	18.9806	15.8515	13.9618	19.6622	17.0597	16.865	21.3001	23.3229	23.2128	23.2451	20.4123	12.8614	15.2454	17.9933	25.2108	15.6016	19.6607	16.6794	21.0859	15.4926	16.62	16.4515	10.8669	15.3826	14.1965	20.0323	14.6338
ABCF1	27.1611	25.0958	26.875	30.807	32.3843	29.4764	34.4436	25.0057	26.8897	26.3661	29.1475	27.3019	27.9053	29.5159	26.6544	32.0816	26.83	35.0286	33.0165	33.9504	22.7745	28.1063	28.5554	25.182	30.3551	33.2753	34.9785	27.7994	30.8113	31.9852	36.8115	36.9864	30.1176	27.5299	34.9716	30.7029	32.2712	27.0608	30.4479	26.9904	31.4032	28.5646	27.6958	29.8326	24.2574	27.0257	27.2399	26.8591	28.0256
ABCF2	5.67897	7.38174	8.80307	5.75864	6.20772	7.86156	9.04306	5.60958	6.71732	6.0986	7.63406	5.88415	6.88712	6.00253	7.89965	6.12466	5.58644	9.01179	8.59627	8.09564	6.59316	5.50023	7.16484	6.46867	4.72013	6.54478	8.11362	5.90035	6.78122	8.00829	8.74413	8.79409	6.48807	5.08758	7.43982	7.6347	8.98781	5.89102	5.92765	6.19119	7.4801	8.95012	6.75508	6.98722	4.86323	8.53619	9.36742	6.94155	7.10529
ABCF3	25.1689	19.5954	18.7755	25.4938	20.872	26.9356	23.4868	22.8954	18.402	21.3794	23.4232	24.501	23.3697	21.1045	29.1288	25.5813	18.1394	22.3456	22.5007	20.9701	19.6625	19.5215	24.2515	22.671	25.7736	28.7587	29.7218	19.853	16.45	18.3741	19.5167	24.1229	20.1233	19.7265	30.2614	17.8103	20.6785	21.9421	20.9054	17.9344	19.1878	24.543	22.4334	20.926	21.9174	22.7368	24.8487	20.8361	25.965
ABCG1	4.28301	3.44796	5.00654	3.90112	3.53478	3.60271	3.37236	3.57444	2.78771	6.06142	8.38706	4.50658	5.03221	7.47283	8.55332	5.42869	4.3741	4.34454	3.73641	4.10062	3.91626	3.71748	10.1837	5.72658	4.52749	8.81338	5.39866	2.97198	1.77371	3.4582	5.86611	2.96504	3.8467	4.55726	6.59288	3.27078	5.54896	3.79621	3.65966	3.4052	4.27675	4.83662	10.2536	6.92257	5.00018	6.60923	4.93729	7.51376	3.74734
ABCG2	4.50085	4.85305	6.30113	5.32216	11.1802	3.93539	7.21837	7.08649	3.84234	5.52264	5.99183	5.98247	6.94649	5.52308	8.07551	6.96474	7.65752	3.04441	4.6623	5.01862	3.99008	3.89033	10.6211	7.80834	4.91029	8.82953	7.21868	6.6616	2.40506	3.23834	3.66098	3.54309	10.3364	7.07408	7.28302	5.57878	9.79547	5.86865	5.23616	5.54176	5.34955	5.30903	7.68168	8.59975	6.09262	5.59082	4.48758	7.72208	5.8317
ABCG4	0.695046	0.621348	1.03764	0.939279	1.28632	0.976929	0.719665	0.63665	0.466402	0.748143	0.685284	1.4035	1.93751	0.254952	1.05979	1.60674	0.768496	0.859585	0.605352	1.06573	1.13538	0.669403	1.53192	1.76263	3.81968	2.37927	5.56672	2.73099	0.488377	0.235269	0.618039	1.357	0.754978	0.724289	0.856701	0.475417	0.831332	0.938464	0.668932	0.645287	0.478222	1.76972	0.708537	1.73259	1.44708	2.14554	2.73981	0.710451	0.482673
ABHD1	1.13187	1.22555	0.66087	1.36153	0.75364	0.465672	0.568164	0.672502	0.476929	0.720027	0.814359	0.762524	1.00304	1.02839	2.61553	0.93886	0.305561	0.707543	1.1484	1.543	0.82825	1.12918	1.78151	0.822604	0.952914	1.27951	0.942767	0.436673	0.903326	1.06138	1.68651	1.31273	0.70844	0.383088	0.772974	0.155983	1.10882	1.83462	1.59119	0.895725	0.887626	0.951913	1.11284	0.923743	0.860194	0.76843	1.11641	1.46092	1.4426
ABHD10	5.82722	6.74234	9.05463	4.8703	5.50218	5.37239	5.722	5.33763	6.76642	6.84476	6.40074	5.83845	6.06098	5.998	7.72016	6.10003	6.35	5.65681	5.53837	8.48707	5.66739	5.51574	7.96439	7.76527	4.50919	6.83724	6.7106	6.34812	4.93093	6.83325	9.04316	5.8876	6.43365	6.39802	5.73368	5.62999	7.22793	6.42247	7.2328	5.90373	7.304	8.96295	5.83074	6.5533	4.6727	8.4983	6.86153	8.01152	5.71711
ABHD11	24.3315	18.3792	17.4857	28.4612	26.5503	17.4223	21.8342	17.1412	23.2574	22.6594	20.479	23.2454	20.1255	21.6652	20.9506	25.5701	23.8629	24.3195	25.3936	27.3015	14.6863	21.1244	26.3373	15.8871	29.7419	36.2215	32.5421	25.575	32.6545	34.9575	24.9778	37.8076	31.0459	23.3734	28.1635	30.2598	32.3501	30.5409	25.4042	24.9933	22.4491	14.6144	24.7119	17.2768	20.5412	18.7677	24.8341	29.1508	20.6987
ABHD12	38.7699	26.2113	22.2788	48.3683	44.8854	22.8341	33.7276	32.5003	41.4282	34.0049	38.3391	33.7178	35.9419	44.9401	31.612	47.7292	34.9531	26.1232	29.0273	34.4773	26.6985	37.961	26.0097	26.7097	52.0274	77.9966	51.1024	50.1773	32.0364	37.8322	45.0937	37.3027	41.9067	30.5143	31.1414	39.0518	43.1459	40.1004	39.3998	43.7104	39.5719	18.966	32.2851	35.669	42.8166	36.7879	30.4994	55.1325	35.3942
ABHD13	5.64669	5.23344	7.08	5.42752	4.88191	5.20794	5.76237	4.76365	5.37228	7.26475	5.67155	5.46577	7.18152	6.169	6.76703	6.48526	3.97784	4.87697	4.7725	6.18736	4.0818	5.28056	6.14116	6.02945	5.54622	6.90701	6.32511	5.63771	6.5019	7.44922	7.77691	7.00429	5.46871	4.7822	6.60774	4.4196	8.1849	5.37961	5.50618	4.79515	6.65176	6.55185	7.01464	5.98089	6.44881	6.78244	5.33696	8.28368	4.8153
ABHD15	7.60996	7.33271	2.40552	6.81974	4.71517	3.98502	4.34438	4.05646	7.11902	7.88752	12.9234	8.70047	8.03517	7.22763	5.00733	8.15579	3.10934	3.35087	4.98699	6.40015	5.00499	8.62995	9.76199	6.47894	8.64164	9.53352	6.65361	4.67108	6.50736	6.94666	5.92945	7.66621	6.57421	4.49963	7.56201	4.30422	10.5005	6.57515	7.71485	6.07363	6.21564	1.99272	10.6376	9.2422	5.52087	4.74574	2.30881	8.97956	9.0809
ABHD16A	44.9089	41.864	37.6233	43.3375	42.4593	45.8432	43.2142	33.6379	40.7482	38.0219	40.8232	38.357	42.8855	37.1006	46.3126	41.8535	29.0564	41.6707	45.0208	41.9887	34.0347	36.5775	44.3035	39.5	45.8445	52.2422	52.2827	36.2429	33.2528	34.2363	42.2764	40.3222	32.2103	34.2174	43.2818	25.9911	39.2991	40.1333	41.0038	27.0461	39.7437	45.304	40.2922	36.3777	32.2625	38.9733	45.1311	40.7911	48.2641
ABHD17A	36.0142	27.7987	28.5439	41.9256	29.4466	30.6485	38.7418	27.6616	30.3894	35.4392	36.9388	37.5309	35.8402	30.6526	37.1784	36.0194	30.5193	28.1982	30.4189	30.2212	36.9004	36.054	39.772	36.9255	60.3583	51.8545	47.4583	41.1706	34.1218	26.2729	26.6903	34.8714	32.5776	31.4779	41.1948	30.4297	43.1897	33.1273	35.1078	29.7185	30.9926	31.3655	37.0753	38.5798	47.1498	31.8026	37.196	35.124	33.1939
ABHD17B	1.77996	1.67757	2.11023	2.83918	2.69522	1.36893	2.07338	1.29903	2.69408	2.78165	3.59552	3.29796	3.25364	3.71263	1.86258	3.84042	2.8131	2.35581	2.29226	2.62348	1.7425	2.57143	2.31028	2.51641	2.61451	2.16555	3.35253	3.48217	1.86562	3.05715	3.89896	2.34065	3.26107	1.6523	1.90394	2.68097	2.22154	1.64673	2.1154	2.54235	2.79929	2.42583	2.78896	3.65269	3.41519	2.62844	1.3882	3.89268	1.68674
ABHD18	3.34589	2.89632	2.77769	4.12563	2.81882	1.2818	1.94723	2.58839	2.24173	2.87331	3.17924	2.29954	3.102	2.86798	2.99636	2.72289	2.31773	2.80679	2.57148	3.66246	1.30931	2.60431	2.0714	2.08225	4.17618	5.01132	4.49526	3.39382	2.62204	2.96735	3.65346	2.81836	3.61331	2.86059	2.0543	2.41618	2.90162	3.31901	3.59142	2.75381	3.17185	3.28894	3.2472	2.83223	2.73336	2.93108	2.94646	4.74784	1.94356
ABHD2	13.9464	6.61991	9.27532	23.5429	20.8963	11.5973	12.2054	13.0362	16.7236	19.7071	13.0123	14.2907	20.9946	32.7083	13.9708	24.2213	21.4997	21.9906	19.5087	20.9	8.82462	19.668	11.3401	12.1652	25.3318	25.784	22.1773	21.278	19.6091	29.9299	30.0212	23.2013	21.2046	17.8406	12.0742	14.8608	17.0324	21.2118	20.3939	25.88	26.1073	11.9165	17.3654	25.9393	30.369	19.6777	10.5789	29.2441	10.5628
ABHD3	16.5824	8.19103	6.0412	20.3268	33.2401	21.0157	18.3853	24.9095	19.1042	23.9344	16.2206	25.9161	26.313	28.0868	14.624	26.6519	15.4367	11.0102	13.1281	14.6386	12.3428	17.8261	14.6808	17.2073	29.006	16.5471	28.6215	22.6841	14.046	17.7918	20.6355	20.068	27.9292	30.9474	17.638	14.6848	23.3926	19.6524	17.7439	17.6097	24.1489	11.5269	17.2366	31.8703	28.4697	12.3156	6.38452	14.0166	13.8819
ABHD4	17.463	15.0898	23.2547	24.3134	13.2415	17.4514	16.1756	13.4072	13.3988	19.8193	18.9263	17.4448	20.8054	19.5057	21.9127	16.5815	14.0323	19.8986	20.359	21.1655	17.5712	14.7846	23.9855	22.5114	19.4889	20.0972	22.8362	21.3665	13.0764	15.3759	18.7523	17.2492	17.9054	14.6511	22.2775	18.3751	24.9266	15.9072	16.1631	16.8425	16.8256	21.3025	17.6021	17.9386	22.9457	26.0929	23.8797	23.2301	19.4757
ABHD5	7.11547	4.62701	6.73505	9.97221	11.325	8.109	6.98509	8.15265	8.72306	9.11247	7.88342	10.4267	17.4779	11.8325	11.667	15.5385	13.6398	11.1369	9.4927	7.91835	7.47395	8.08111	13.0122	9.66547	15.4874	8.31818	12.5507	13.1388	9.2632	11.0854	12.0019	8.65654	10.5848	9.0781	9.3529	8.29113	12.1735	5.7529	4.80235	7.98297	11.8051	7.48601	6.39685	14.5967	15.863	10.0873	5.60908	11.1292	4.54705
ABHD6	6.20874	4.98456	4.66269	7.59033	10.4225	5.90702	7.03952	6.36492	7.56433	6.70851	6.13933	7.69628	8.82612	8.94155	8.72795	10.5083	6.6565	5.49105	5.22211	5.93716	4.62946	6.64664	6.65081	6.89174	8.33954	8.10269	8.38181	6.95617	5.96654	7.06921	9.3084	6.49394	7.12169	6.10255	5.80287	5.39906	7.29241	5.13455	3.64189	5.06015	7.78271	5.59814	5.51799	7.14097	9.24396	6.46926	6.19155	7.84541	6.7769
ABHD8	15.5676	22.2675	24.4748	18.2725	9.35164	23.4968	20.5896	13.4132	10.072	17.5679	16.5404	16.3583	15.1167	8.96133	19.1808	12.1594	8.46583	9.26403	13.18	14.1081	19.0436	10.7092	23.2323	20.9946	16.6441	16.3858	19.7165	16.0541	10.4186	8.96102	10.3347	11.9083	10.9536	11.4677	25.9516	10.1791	16.8993	14.4564	10.8374	9.86067	11.7453	27.2215	17.0836	15.5485	18.3465	20.9809	26.7574	14.6183	14.8318
ABI1	29.1875	24.4013	25.5073	31.1289	28.591	20.1977	22.8908	21.2466	26.4661	29.2502	27.6913	26.6202	34.4236	35.9445	28.8061	36.3792	26.5699	21.9753	23.0964	26.1405	18.9781	29.8837	22.2806	26.9244	37.7325	36.1122	38.8029	33.938	25.8522	28.6441	30.8694	29.1431	33.9862	27.424	23.4777	27.794	36.618	28.0445	30.7174	31.6665	29.8035	21.3235	26.1368	32.2372	40.9004	27.3026	23.6618	35.436	18.9701
ABI2	4.58533	5.24038	9.6491	3.66289	3.47632	7.26342	6.1796	4.88759	2.52183	4.96532	4.47383	4.14272	5.49736	2.78883	7.33326	4.29916	2.41692	6.62232	6.1914	5.62641	5.08529	2.24922	6.25512	7.54728	3.73378	3.29159	7.0047	5.04397	1.92643	2.3569	3.93775	4.07114	2.96589	3.30736	7.53862	3.20669	5.49933	4.14461	2.95562	2.55236	3.24478	11.993	4.80598	4.12085	4.76929	8.20742	8.35272	4.51551	4.3227
ABI3	5.71842	6.25837	3.27271	6.12392	10.2267	6.5248	12.394	7.53363	9.9706	6.12741	11.0674	7.79315	7.5727	9.36833	5.80892	11.1202	3.82419	2.88891	6.72261	4.48985	7.26845	11.2418	5.81258	6.16979	7.66028	10.5318	5.96444	6.0465	4.0931	5.96029	6.71702	4.22383	6.94845	5.25251	7.35073	5.45963	3.76312	3.98964	3.76711	4.88363	9.30339	1.73619	9.64439	9.86642	5.99088	4.56985	2.94449	6.50217	10.3017
ABI3BP	10.5097	11.6599	19.5901	11.9409	15.2905	23.1344	20.5155	16.165	15.0724	19.4066	21.8563	16.144	16.0163	10.3703	19.4339	11.2779	8.87979	17.4806	17.9334	20.4019	11.1536	8.25675	15.266	20.8086	10.0254	22.8414	18.559	16.1298	10.368	15.8237	26.4999	13.9343	14.1233	15.6799	25.7905	16.1999	24.69	13.3429	15.7772	13.221	23.2353	29.6472	22.8461	14.4181	13.0453	24.1417	16.9644	23.2346	17.9992
ABL1	13.1441	12.3732	28.0601	13.4965	11.1988	17.134	22.5201	11.7001	11.1106	14.9541	17.8398	14.4986	15.6047	11.7429	19.1316	12.3751	12.9695	32.629	26.6924	21.0802	18.8358	9.22224	23.6495	21.5359	15.2841	14.1728	21.6517	16.946	10.7684	12.557	15.199	17.0506	13.5817	10.8227	24.803	14.4944	19.6057	15.9289	12.3363	12.8175	14.0158	25.7456	12.3043	13.1842	15.0338	33.3144	32.4365	17.7612	14.9776
ABL2	2.42444	1.84252	1.86416	3.14062	2.75084	1.66545	1.80355	1.5898	1.70392	2.29324	1.92124	1.96465	2.64908	2.23301	2.33723	2.49525	1.35098	2.84204	2.28624	2.42818	1.17528	1.76609	1.92469	1.86036	2.83734	2.68729	3.16879	2.67066	1.49481	2.06144	2.32103	2.35225	2.55099	1.88608	2.02161	1.68294	2.5653	2.47035	2.52782	2.29221	2.21341	2.21982	2.32195	2.48066	1.97055	1.90888	1.65853	3.8469	1.50397
ABLIM1	9.1487	10.0014	5.64651	9.22511	5.95461	5.02943	8.97682	6.77143	7.37803	6.92055	10.7422	8.02481	8.241	7.43701	7.16688	9.25151	5.975	7.25065	7.91686	8.40178	6.38622	7.99897	7.92688	7.26564	7.77556	7.43311	6.86002	5.21851	7.79861	7.27081	7.08832	8.4315	9.10045	5.81557	5.32351	6.75811	14.0193	7.23342	8.19889	7.47204	10.429	3.38113	11.4312	12.8668	5.56396	5.83796	4.55286	9.08798	8.5927
ABLIM2	1.31059	1.04265	2.14595	1.31513	1.2177	1.58789	1.39093	1.6921	0.789831	1.54237	1.25526	1.16672	2.33862	2.29678	2.06552	2.35477	0.76723	1.77656	1.87428	1.26827	0.862642	0.696449	1.16553	1.32018	0.881297	1.14855	2.1223	1.41264	1.15067	1.2222	1.65373	1.29785	0.92276	0.680396	1.63132	1.07134	1.18428	1.63147	1.85816	1.07815	1.21729	3.39536	1.69065	1.324	1.6546	2.06209	1.57478	1.35031	0.366491
ABLIM3	2.43164	2.25558	4.27032	2.23034	1.59748	4.34181	3.26806	3.13356	1.37736	2.82895	2.59727	2.71649	3.72966	1.66612	9.43524	2.11964	1.67602	3.89152	2.70666	3.05842	4.2549	1.34042	13.7635	6.42122	3.53974	2.31554	3.4328	3.05053	1.32207	1.31422	1.86545	2.61654	1.80489	1.65953	5.0475	2.10699	4.4857	2.40118	1.42174	2.05048	2.00792	4.7022	4.70519	2.71336	4.10587	4.8713	3.84048	2.81138	4.07261
ABO	22.9368	5.12574	2.08783	39.7558	37.8829	3.50276	5.35636	6.13767	30.4101	25.9907	13.7212	21.4131	23.7409	14.2116	2.32983	16.9434	15.4783	7.94766	5.89924	12.3397	8.96689	4.31397	6.2535	8.8936	48.1673	15.6101	38.1144	36.8316	23.4181	22.0892	13.4824	29.562	12.2427	3.32227	2.13323	10.4032	34.4347	15.687	20.4929	42.5725	23.6107	4.69957	4.55461	17.4267	52.1939	8.54859	2.91114	30.0993	5.54157
ABR	28.6154	16.0438	16.5299	38.6138	42.0663	28.0973	27.7931	28.3327	26.9651	29.7123	28.6887	27.0545	40.5304	46.1059	24.1567	44.168	23.9649	25.623	24.2847	26.6503	18.6461	30.145	22.4401	22.4879	44.0802	44.6275	45.427	32.8445	29.136	32.6411	31.5083	32.87	31.1845	27.1501	26.705	25.8468	39.9562	30.9415	35.257	29.3807	37.8839	26.8591	29.3823	35.6644	29.7761	24.5454	18.4736	40.1036	26.8835
ABRACL	119.398	144.587	55.4118	118.589	160.156	89.5525	145.384	141.587	188.907	130.032	201.259	152.511	106.467	123.282	79.9164	133.728	117.078	96.8861	107.774	129.437	134.836	201.648	65.036	116.571	141.359	135.499	107.294	114.669	144.214	154.515	127.974	131.189	149.129	140.401	94.1594	134.523	192.913	142.774	140.899	165.517	138.353	43.9675	135.871	146.787	101.733	68.6241	40.0291	103.181	130.311
ABT1	29.0388	29.5484	34.1727	28.6086	33.3958	35.5828	40.7832	29.2649	36.892	33.7432	45.1463	32.8752	36.0498	33.5853	35.9724	37.4211	35.4308	37.1663	39.4385	42.3132	36.1269	36.2531	35.0013	37.4489	32.8381	34.6252	33.6775	35.2792	37.357	41.7368	43.4191	38.9612	37.7894	36.2076	43.1087	41.936	31.7848	30.9796	35.4963	30.5833	46.1326	37.3285	43.6503	43.0647	28.5777	36.9905	44.6425	38.4501	40.9143
ABTB1	21.2319	20.2069	13.6418	18.1119	9.98623	15.0345	11.1992	12.8987	8.04218	17.468	15.8213	15.8401	21.6629	21.0848	30.0069	21.8422	7.01748	7.05648	11.9607	12.2356	11.5758	14.9462	26.963	16.9111	24.4827	26.7523	23.7812	17.4187	8.22891	9.42647	11.1142	10.8401	9.93374	10.6546	19.0702	5.99902	13.4606	14.9258	14.3745	8.05736	12.5083	16.2718	21.3057	17.2844	17.2478	18.7023	19.4067	18.5298	17.1106
ABTB2	4.07663	3.0962	3.78715	9.42328	7.05596	5.37027	5.2233	4.10514	4.75715	5.12565	3.43966	4.59457	5.09207	7.03953	3.892	6.43971	5.05984	6.04414	5.59895	5.45386	3.93795	4.94636	4.8279	3.34956	5.90165	8.31907	8.98385	5.75525	2.27734	6.51798	9.3761	4.41009	5.00438	8.65288	7.94646	4.47489	4.76387	5.10348	8.06186	4.47623	4.94968	5.70527	5.48132	7.8202	7.75492	5.11255	4.78204	4.2406	4.3364
ACAA1	63.0311	30.5909	37.6952	78.5012	81.4306	39.3034	59.2897	42.3445	59.8989	59.7028	45.0695	56.4571	69.3407	88.0064	53.0362	81.3578	67.1333	42.8486	54.1226	57.1306	41.4714	73.4497	53.5111	47.1134	116.758	95.1468	89.5094	87.9004	60.0422	61.5528	70.069	64.957	76.097	93.8143	53.2302	78.6458	54.3353	81.7875	86.5869	74.1451	64.5538	35.3756	53.7545	51.2715	112.926	70.8445	62.5778	102.414	49.4892
ACAA2	71.2298	42.3471	49.6569	105.162	80.2696	30.1619	41.3051	35.5655	109.592	81.3066	52.9231	74.0489	131.733	126.203	69.8077	126.012	76.6153	54.6162	45.7395	68.6526	44.9445	81.2242	108.617	72.9071	111.185	69.3381	97.264	109.779	77.5725	71.7755	83.6841	81.5436	96.5632	71.2307	59.6051	89.1347	108.892	75.7637	80.8859	96.1946	114.032	60.2907	60.3173	82.2714	78.1824	54.4331	36.8088	92.8682	46.7139
ACACA	2.24607	1.82951	2.66578	2.8554	3.5935	4.7901	3.5281	2.91129	2.79947	3.10852	2.74037	2.70204	2.59567	2.15964	2.35593	2.77894	2.78855	5.02214	4.20836	5.86707	3.60535	3.10055	13.2439	5.17304	2.3817	1.97885	2.95368	2.33432	3.87553	4.15553	3.86334	4.42987	5.34134	3.87124	9.58108	4.25236	6.32363	4.37737	4.10247	5.02134	3.28164	5.05755	2.24522	2.56495	2.68672	3.77027	3.87466	4.37391	3.25619
ACACB	8.51497	7.42637	8.5857	8.10383	5.36597	8.8551	4.70478	5.95244	7.39737	8.39182	10.1476	8.92264	12.4559	3.96497	23.0116	5.34737	4.57468	9.67202	5.27616	7.37491	7.38003	4.3199	52.3852	16.7933	15.1167	6.74646	10.3652	6.70516	2.82283	2.29296	5.2091	5.03187	4.71689	6.33856	25.1459	3.99697	17.8808	6.8828	3.78327	2.8822	4.37921	8.40904	8.27177	4.60064	11.1051	10.9611	11.655	11.2673	5.81931
ACAD10	5.83609	4.25424	3.60267	5.77895	6.25393	5.16671	4.56926	6.01763	5.13284	7.69393	6.82319	6.89887	5.97524	5.84011	6.18635	6.0165	3.67555	3.78736	4.96402	5.35026	4.20364	6.59763	9.63832	5.13109	8.37777	7.8255	7.40515	4.95877	4.63968	5.28654	6.94767	5.97412	5.89418	5.25052	6.68279	4.28212	9.77452	7.63809	9.4953	5.82453	7.71124	4.52968	7.83707	7.4324	4.13146	3.45084	3.19228	5.92109	4.68197
ACAD11	10.8101	8.54368	11.7374	14.6008	7.2741	5.92795	6.85984	5.25126	9.84506	10.4179	8.21999	10.6408	8.65278	7.44184	9.47324	7.57634	9.48636	5.04988	5.84955	10.4359	8.24946	6.11137	13.1867	11.117	19.9396	14.2618	15.231	19.026	11.3074	10.6748	12.9443	13.2344	10.3295	4.87173	7.68859	6.28901	12.3632	10.3139	10.0138	12.2743	10.2229	14.4053	8.14948	13.6066	28.6172	17.7204	12.307	23.0436	9.70177
ACAD8	4.2298	4.72745	5.70321	5.8347	3.71852	4.63731	3.63227	2.62046	3.57326	4.47526	4.62031	4.17171	5.77117	4.90647	5.42155	5.64	2.61616	3.80958	4.35498	5.37573	2.51352	3.57068	5.83303	4.27904	4.55596	4.11093	6.49073	5.04644	4.15876	4.58738	5.74318	5.05481	4.48662	4.02084	5.62758	4.98173	4.54669	4.84454	5.03677	3.84143	4.37113	6.67701	3.91232	3.275	3.57801	5.88394	5.89274	6.87645	4.49747
ACAD9	12.1589	12.2391	13.1228	15.7305	12.4745	15.9821	11.8855	11.3571	15.9374	9.21785	10.2924	9.84499	12.8332	12.7911	10.8289	13.8637	15.6114	15.2637	14.6851	21.8697	9.81729	10.5233	21.4851	13.5156	10.3616	11.4686	13.1338	11.6428	17.3269	17.6392	17.0889	18.3185	18.8456	11.7262	15.7169	16.6551	15.4566	16.3755	14.0427	16.0589	14.2648	16.4204	9.70501	10.3587	10.6039	10.6458	13.0742	16.1967	12.2954
ACADL	1.66355	2.64869	4.06847	1.82463	0.958847	1.09211	1.08264	0.460009	1.06505	1.93929	1.48545	1.11768	1.58784	0.971867	2.79906	0.821644	0.819969	1.75907	2.09795	1.83557	2.14691	2.64049	8.41461	4.24825	2.28136	2.30475	3.56906	2.52825	1.08509	1.50042	2.12117	1.29511	0.978502	1.47977	2.02378	1.25368	2.97808	3.04078	3.06821	1.90703	1.69499	3.62324	2.25934	1.60396	4.82274	5.39778	5.82556	9.26909	2.15042
ACADM	28.1027	22.1065	26.0816	42.5032	89.2545	31.0452	50.2236	44.1214	51.1086	44.1541	24.0848	47.0465	88.9868	86.5591	44.1865	80.1826	41.276	27.563	27.9098	41.0671	30.8728	49.201	47.4885	47.0854	111.092	39.1442	71.9507	94.1016	52.4567	67.897	78.9399	54.5856	49.9682	33.5936	32.2718	41.4965	54.3667	59.5779	65.2473	83.0796	89.2812	47.8996	44.7714	90.7614	64.6747	55.9619	32.0041	66.0902	27.3099
ACADS	122.173	36.0801	34.0958	155.202	169.058	54.8752	75.864	82.9786	131.519	125.919	56.5724	124.285	152.006	170.461	64.4917	175.072	130.12	65.01	55.7165	99.1737	54.1311	105.373	87.4711	66.5421	207.396	118.096	162.244	176.469	138.957	99.999	123.113	139.185	127.156	95.274	71.8075	130.543	130.477	162.141	130.59	174.363	181.371	55.4528	75.3244	119.021	163.239	87.8011	51.6047	146.716	79.8306
ACADSB	27.3285	24.661	35.567	30.0651	30.5763	21.9642	22.4466	19.9265	30.5817	32.7519	24.0264	28.698	31.6094	32.1627	29.977	30.9691	23.1962	24.0475	21.8607	29.443	19.4539	28.1385	34.0767	28.3204	28.8883	24.3924	30.038	31.1336	24.3189	29.0957	35.9245	26.0329	34.3375	30.7782	32.9664	31.8812	50.301	41.0951	46.3403	37.5722	30.3959	30.1057	19.0522	21.8088	32.9435	37.1975	33.2531	48.3418	17.9296
ACAP1	47.1711	79.4085	17.6919	25.4929	19.0433	26.6313	27.9829	24.7514	24.3273	25.0178	52.1459	31.5436	32.2931	29.3039	43.9986	48.5845	6.65317	7.38498	21.998	12.5591	29.4179	37.6846	20.121	24.2207	27.2868	45.6072	27.2553	15.1071	16.0365	22.678	18.4058	19.9626	16.6495	20.1279	24.0232	7.82589	31.3859	24.3904	20.3628	11.5502	24.8147	7.50529	46.3186	35.2886	17.1432	25.23	28.892	24.3533	57.331
ACAP2	9.48607	10.6262	8.76125	10.7951	7.84366	6.7419	8.63399	6.83807	8.83285	9.80213	12.0834	8.52887	9.47915	10.0125	7.69188	10.2753	6.18277	7.48805	7.65398	9.29897	6.42733	9.60317	9.21084	8.80249	9.14778	12.1817	12.097	8.71598	6.66453	9.74625	11.0011	7.74424	9.10323	8.07479	7.82827	6.62219	11.6704	7.77984	9.48503	7.92833	10.4052	8.10644	12.1863	11.5997	9.43881	9.83898	5.93467	13.4323	8.09108
ACAP3	16.2733	10.8236	10.9112	15.0757	14.2347	17.5082	14.6154	14.3451	6.62369	10.1303	9.51849	10.2939	9.00192	7.14642	13.5616	9.12087	8.49026	13.4749	16.4008	13.4363	8.09764	8.7743	15.9868	9.47674	17.2618	20.9431	19.4182	12.2583	9.89126	8.46413	9.68955	15.4433	10.5321	12.3524	19.2245	6.68896	11.8665	16.5905	14.0206	7.0076	7.74485	15.2139	12.6303	10.1733	12.4807	10.2842	17.9071	12.5162	12.6043
ACAT1	54.0795	55.3648	78.6592	84.9352	58.5365	40.5079	41.8568	35.9594	67.072	59.4346	47.2262	58.2811	83.687	64.0936	60.1352	75.7289	61.2508	63.8385	52.9744	84.1686	45.9524	53.3496	110.266	75.3524	67.7397	31.8614	57.592	68.9687	62.8132	60.1394	60.4023	62.3378	102.404	59.7766	69.8571	88.3663	70.8915	59.7525	58.712	71.466	55.0267	60.603	31.2712	37.8842	64.2519	57.7215	65.6972	92.4743	41.7021
ACAT2	29.7223	17.8808	18.3029	42.0063	38.1185	21.234	31.7912	21.9668	43.2484	19.8887	21.3703	22.1133	27.392	24.5382	18.0524	30.4614	33.8847	25.104	23.5791	47.7684	15.9401	24.501	21.5475	21.9767	24.4554	14.4114	18.1876	16.903	58.7715	54.3538	33.5374	47.5503	62.9829	35.5292	26.1777	46.5966	37.8632	51.3979	41.9074	63.3863	35.1989	20.8951	15.1152	22.6807	24.1914	22.4438	17.1739	40.8375	31.4103
ACBD3	18.2441	14.9208	17.6868	27.9043	22.9694	17.2244	19.3397	15.8478	19.2742	20.0495	17.6234	17.5907	28.4856	31.2334	15.7701	29.7498	19.6563	22.3136	22.4421	29.6863	13.0647	26.1019	22.2901	19.1862	23.1851	25.187	24.79	24.3125	25.9467	32.3372	34.8124	25.9775	30.8374	25.9799	21.5815	24.8981	24.9869	24.5871	32.723	26.5881	28.3515	19.7047	19.3858	23.9867	22.981	20.43	14.6287	33.9408	15.1968
ACBD4	11.7609	9.89392	11.1392	14.2248	9.98579	11.2853	11.9496	9.22573	7.23739	9.69701	8.50752	11.4539	11.3342	7.60637	14.0024	9.67369	6.29957	6.474	8.20987	11.2685	11.377	7.61795	15.1694	14.5052	17.5364	11.3024	13.673	12.5863	10.4166	6.25037	6.99007	14.7736	14.5234	10.179	13.4045	7.95922	9.49346	11.8994	9.99646	9.05867	8.88518	16.059	8.84141	10.6752	13.9078	12.3712	13.6078	11.2529	11.9124
ACBD5	13.7681	10.4138	15.2849	18.7585	13.4584	9.29189	9.50348	8.21909	13.5698	18.6707	12.4825	15.342	19.955	28.9383	18.7101	23.6845	14.3603	12.6701	13.5481	18.9259	9.96755	19.5349	19.1471	15.4758	27.31	20.0634	23.0065	24.6553	15.7061	19.8031	24.5556	19.3805	23.1734	22.5807	17.6634	17.9542	21.5611	19.3466	22.949	20.4001	20.5613	15.0274	15.2497	20.1318	25.8256	20.9923	12.7718	30.1071	9.05394
ACBD6	10.9892	16.1524	20.2031	11.2514	9.18376	13.1732	16.4504	12.1645	9.08093	9.6729	11.6772	10.6471	10.4404	8.38205	12.6733	10.2351	8.41375	11.2612	12.373	12.0924	13.8059	8.63338	16.3755	13.0175	11.8943	11.1887	14.7732	12.1945	10.0402	9.79018	10.6694	10.9593	12.0363	10.269	14.3118	11.6159	10.9288	14.0325	12.6063	10.1193	9.32673	19.9958	12.3226	10.8838	10.178	15.5692	16.7625	13.0189	12.1963
ACCS	2.55769	2.95876	4.01984	3.17132	1.38024	1.4788	1.38238	1.35733	2.69932	4.4593	4.24296	3.46959	3.44199	4.04053	6.56902	5.16716	1.31013	1.84188	2.24893	2.28517	2.2707	1.86449	4.62664	3.2387	3.37236	5.81118	5.41454	2.58714	1.60818	2.08157	3.19486	1.95992	2.7844	2.91585	6.52641	2.74286	1.64466	3.01224	2.60323	1.14416	2.4705	5.11435	3.67647	2.24752	3.01704	7.17783	6.09576	6.46934	3.93737
ACD	5.54072	5.84881	6.20949	5.83259	3.83286	3.94986	6.55541	4.53743	3.60066	5.72174	6.91002	4.05052	4.98438	4.3823	5.83601	4.23961	2.81935	4.70041	5.37555	5.06958	4.88892	4.50428	5.67379	5.5584	5.48641	7.67377	6.82399	3.70388	4.17553	4.07393	4.5353	5.29912	3.69319	3.70308	5.08344	2.52583	5.63298	3.27267	4.27791	3.9753	5.29388	4.41988	5.14051	5.45483	3.27961	6.09752	5.73904	5.47162	6.3338
ACER2	1.11443	0.309279	0.793185	1.41245	0.868348	0.873585	0.825179	0.830886	0.879421	1.16919	1.35431	1.19975	1.8938	2.98064	1.95381	1.35688	0.557576	0.714714	0.616983	0.833604	0.590907	1.0234	2.96657	0.905993	1.10333	2.81844	1.21185	0.739907	0.783972	1.11902	2.14324	1.2191	1.15423	1.45095	1.33232	1.80605	1.10518	0.757225	2.44048	0.79681	1.44134	0.364212	1.28382	0.521736	1.04109	0.450707	0.405355	1.18719	0.71486
ACER3	10.4867	2.82967	3.66103	11.7018	10.3557	4.92432	4.25819	5.41703	7.76232	5.88609	4.14011	4.77543	12.275	10.2108	5.09335	10.2201	6.38518	6.31697	5.15318	6.26769	3.58707	5.92586	6.77679	3.82294	12.9432	8.84804	10.3266	10.1544	8.53445	12.001	10.9083	9.34342	14.6082	8.56705	6.1106	9.58451	9.539	7.11638	7.41326	9.12482	12.8999	5.03149	7.21484	11.1495	16.8457	7.62522	4.195	12.2133	4.40127
ACHE	3.97298	5.62162	13.2464	4.40262	14.1727	12.8042	13.9708	10.146	3.25006	15.5854	17.0006	8.70066	6.58041	9.56016	15.8814	7.316	3.78528	10.6453	15.3512	5.04182	7.35992	9.80857	5.4412	7.72059	7.60702	36.1745	33.7092	10.1596	1.38493	6.88613	10.5984	4.34092	3.55292	17.5131	27.015	3.34934	4.74375	7.05031	15.8625	4.09486	4.17567	16.5423	24.7482	12.7107	3.67069	14.2022	16.2391	4.77049	5.74085
ACIN1	28.2172	26.5887	22.3958	25.5571	27.8654	34.1784	27.4284	26.3971	19.4633	29.7956	30.3697	24.8431	27.4105	30.3436	33.0164	33.4302	18.8705	26.9644	30.9648	28.0836	21.5396	24.5232	28.9558	24.3402	32.6074	35.5966	38.3349	22.3236	19.4638	21.9103	26.1868	25.9732	24.3924	22.9116	30.9156	17.84	20.5635	26.6185	28.4596	18.917	27.3221	27.9317	32.5738	27.7518	22.7824	25.8868	29.0458	27.2178	32.4709
ACKR1	9.01712	5.6848	8.17792	5.77961	4.09082	1.9609	13.5423	5.32973	11.5148	8.64299	5.63622	9.84477	14.9184	5.41844	32.6591	9.85948	3.8694	4.69178	4.89142	6.41745	7.05501	3.91406	27.1273	12.9014	7.3489	14.8647	8.53386	7.52861	5.71009	3.88281	3.44928	7.18851	6.60713	5.56454	11.2069	7.17141	9.57663	5.25864	4.33321	4.68273	6.55469	5.63568	13.063	8.82588	11.8575	10.4869	6.84759	11.773	9.5066
ACKR3	6.38856	4.4973	5.82211	7.31846	13.0922	5.97874	12.748	7.43849	9.1672	8.33821	7.39564	9.63439	13.2799	6.56558	14.2158	9.94115	8.36425	9.24568	8.41043	12.3141	7.8468	9.82221	38.9501	19.3157	10.3957	8.67066	7.07623	8.34482	6.07766	6.61656	8.90265	9.65231	9.92269	10.056	14.2068	9.17017	13.9432	6.75705	9.1783	6.88681	10.8619	6.5882	11.2056	8.10874	14.8583	9.25827	6.94304	19.6705	9.54452
ACKR4	2.53773	3.91165	15.6285	2.49713	3.12596	2.4374	3.79681	4.26161	2.92853	3.09024	3.98248	2.9369	3.74438	1.57153	4.66612	2.80613	2.56732	7.24283	6.85457	4.69957	5.54491	3.37658	5.98793	6.31222	2.50326	2.10322	4.98916	4.98091	2.74158	2.38056	1.35394	4.99122	4.03099	3.05333	6.59657	4.3492	4.35119	5.90236	2.46551	2.2911	3.32376	9.17039	3.24092	5.10869	2.06005	5.57779	2.99889	2.96798	4.62884
ACLY	20.0841	18.4431	15.6323	22.7327	21.1816	24.5113	25.1792	23.4107	19.8192	19.3033	24.6249	19.2618	19.7849	19.8971	24.3296	22.4396	17.9174	44.6544	28.994	30.5362	19.2242	23.8058	87.0691	32.0143	24.1595	23.5511	22.1548	17.7598	20.0198	22.9483	26.2245	23.2485	29.5538	25.4999	65.9047	25.1731	50.603	21.8996	23.0251	22.6969	19.2959	17.0426	19.862	19.368	18.1811	20.2165	18.5263	24.0644	19.4014
ACO1	17.8997	11.4861	13.1376	26.814	23.9709	14.3724	16.935	12.713	23.9582	18.4187	14.1367	18.1084	22.6334	21.471	16.9455	20.1512	21.5256	20.8716	19.146	30.0346	11.38	19.5102	33.6224	18.1341	24.8955	17.7806	22.6313	20.2161	24.9107	23.4544	27.2457	26.7552	30.6112	19.2442	27.1132	25.4775	36.0314	22.74	25.5359	28.5977	26.8417	17.9305	13.6411	16.6594	19.4692	18.6946	15.2566	32.8152	12.4961
ACO2	26.6865	21.8259	26.8695	43.6778	47.8125	37.3713	35.6986	29.5744	36.1519	34.0156	27.261	29.3901	44.0175	48.7645	34.6515	46.8475	44.331	43.4238	41.2221	43.8283	29.3751	39.2713	73.2623	35.5457	38.83	29.8456	34.1654	31.3974	33.2036	39.6361	42.9163	37.3476	49.22	36.4937	42.7545	36.4232	43.0307	39.6319	41.2389	39.6596	47.5007	38.2678	31.3479	40.0469	38.858	39.4714	40.4071	45.2767	32.4871
ACOT11	4.14241	2.15185	2.33517	5.51087	5.84136	4.14015	3.54028	3.7816	4.00359	4.40448	3.05285	3.06686	5.64462	7.19357	3.7955	5.70324	6.16203	3.89592	3.44805	4.10887	3.41852	4.54967	1.80655	3.98806	8.4431	5.54852	6.16596	5.26176	4.56055	4.79615	5.55618	5.12192	4.80775	4.1097	3.46348	4.05371	4.22281	6.04827	5.05333	5.19677	5.93557	4.66209	2.62326	4.06046	5.61673	4.83756	4.30474	4.98882	3.8719
ACOT13	11.2906	9.89895	9.76386	10.2188	48.9155	17.4502	21.8972	26.1136	25.9971	33.5745	21.7075	23.3332	50.9596	58.9318	27.7666	45.9352	16.9476	13.5951	15.0638	16.1533	21.3755	34.6839	25.1834	25.0838	28.4712	24.062	28.6251	24.9564	11.9072	13.2133	20.904	14.7747	18.3893	26.0801	17.0753	17.9222	27.5123	28.3375	36.9582	32.2921	42.9659	25.9857	22.6275	29.1607	23.5682	22.4398	18.1216	28.3355	16.2888
ACOT2	24.8898	14.8115	19.8192	30.5125	27.6432	25.8961	26.0155	20.54	33.4409	28.5349	25.8845	34.321	31.6059	27.5625	27.0962	28.9088	32.3193	26.6833	26.1893	29.9214	36.1705	31.3765	62.6816	40.0432	71.5979	33.6231	40.1997	49.8979	32.4885	34.243	31.6763	36.6031	45.9152	33.3146	39.8853	39.1239	31.7608	27.9919	23.2319	26.4376	37.5735	28.915	25.3044	37.6443	38.3383	26.5692	24.0772	34.0971	27.1533
ACOT4	2.8815	0.529018	0.957692	4.18768	2.92691	0.723026	0.588107	0.365456	1.05703	1.95641	0.69933	3.5518	3.69615	3.059	1.87476	2.96117	3.91708	1.06476	0.97416	2.62489	0.347441	1.02747	1.06827	1.03313	8.92985	0.988903	4.85237	6.7348	1.24519	1.74316	1.14316	2.01208	3.94857	1.89403	1.00427	2.07204	2.45751	2.48819	1.23244	2.56361	3.18	0.711977	1.06367	4.53076	7.6128	2.31278	0.924473	3.15402	1.2622
ACOT6	6.20874	3.14227	3.31831	8.28297	2.5493	3.2348	2.85997	3.67292	5.69394	7.16725	4.65492	6.79383	9.81525	9.55495	5.47018	8.99041	7.60297	3.85471	3.19771	9.31364	2.21185	2.94244	4.74044	3.24634	8.3942	3.42645	6.25439	8.3747	3.86612	3.39081	3.73807	4.53657	11.2908	6.43161	6.42404	8.62904	10.6179	6.36499	6.32206	7.0067	6.25526	3.18104	3.50404	3.55535	8.63827	5.18616	2.83231	9.70708	3.79795
ACOT7	14.6173	21.5927	26.3151	14.6452	16.9007	30.1867	25.4015	25.7122	18.3969	17.6926	22.8161	21.4237	14.8161	11.5686	20.488	15.2957	22.5676	33.3455	29.0244	22.7469	24.0491	21.7162	16.3953	22.7369	13.1871	18.3273	19.6446	16.3349	14.6697	17.9741	17.1071	16.6391	11.5256	14.3232	13.1239	14.9822	18.3566	16.5556	12.2186	14.3085	19.7553	20.2736	19.8189	19.1102	12.3417	21.6298	18.3825	15.8811	20.9251
ACOT8	7.08185	5.25477	5.15933	10.1578	13.606	8.50349	10.9946	7.79355	10.7933	9.89325	8.84099	10.9761	14.3188	12.2146	9.06345	14.5557	11.4699	6.70776	8.09365	10.54	8.91181	12.0709	6.82931	10.3437	16.6111	9.56577	11.6949	11.6362	16.2372	14.8879	15.4939	17.4905	20.4211	16.551	12.8292	14.1799	13.5244	11.3798	14.1414	12.9041	17.3291	7.74791	9.72047	16.075	11.9471	7.5065	5.52489	10.5021	11.537
ACOT9	16.0441	17.113	29.5531	18.0279	19.6714	21.4565	20.7661	17.9444	11.8812	12.2287	10.3202	14.3338	17.3345	11.1576	25.1883	13.3466	13.4042	27.5273	26.7619	19.4218	14.2637	12.9624	32.391	20.0975	21.1431	16.029	21.7913	20.7618	9.31012	10.8487	13.4273	15.0102	14.2906	14.7681	20.9814	12.1764	17.2261	18.8007	12.1827	11.4933	12.286	27.9322	12.1082	13.9946	16.7154	19.286	23.558	16.2501	15.1915
ACOX1	15.8531	6.63113	5.38609	18.3088	29.2993	10.4367	11.6863	14.6559	16.6541	16.1623	10.6314	16.5454	21.3272	19.0648	11.1729	24.8469	18.402	9.13776	9.43357	10.4627	10.1922	14.107	9.81639	12.5377	38.2666	19.8434	30.0747	30.56	15.2868	15.4637	14.0622	20.1923	21.4151	21.7309	11.884	16.7484	25.747	15.5875	14.0853	18.24	17.9746	9.45617	12.1864	23.5962	29.4701	13.2446	7.09467	18.0007	10.7169
ACOX2	7.19769	7.42545	11.1226	9.14722	5.3577	8.86743	6.20186	6.16852	3.48459	8.69483	7.88848	8.33259	10.997	8.58116	16.614	8.89517	3.75019	5.19377	4.86496	6.91002	6.53696	4.98534	24.6276	13.2632	17.7699	23.6593	19.6313	14.1422	5.42865	6.90712	8.62519	7.95368	4.87018	5.32484	12.3544	3.20278	10.7689	12.3983	9.08679	4.16077	6.84702	16.4964	9.99429	6.29048	9.36886	12.8931	14.5913	14.873	9.9499
ACOX3	2.04057	1.38583	1.55306	2.84801	2.09259	1.08232	2.06883	1.51961	2.08437	1.87105	2.14276	1.91995	2.19139	2.23084	1.5252	2.0516	1.70809	2.53839	2.18737	2.89844	1.44208	1.85135	2.69851	1.85879	1.56756	1.58825	1.92169	1.38705	1.97149	2.32798	2.86187	2.16311	2.4825	1.45427	2.16824	1.81872	1.82167	2.01539	2.33585	2.34381	2.48708	2.31473	2.2471	2.65893	1.29952	2.21188	2.38717	3.60567	1.91894
ACP1	31.1337	31.9355	32.6451	37.6474	31.3894	31.2443	31.3962	29.5286	37.5271	34.4852	34.7168	30.7909	34.0202	34.1635	30.4751	33.6461	29.2294	28.08	31.9326	40.5383	26.5235	32.2028	35.6918	29.0245	36.7604	40.0405	39.4073	34.7279	36.9342	35.3965	39.3296	36.6189	39.9087	27.2102	28.4228	30.7389	44.2885	41.458	36.3102	35.5726	45.5088	34.6223	37.9098	40.4116	26.4967	32.6283	36.4147	44.8842	29.7504
ACP2	21.3622	13.4921	16.999	19.7249	22.3509	19.2046	19.6329	17.3867	20.6235	16.9747	17.1923	20.4205	15.4614	14.4015	18.545	16.6692	13.1012	13.4225	16.5844	20.6722	16.3666	18.7244	24.1625	19.7822	22.8157	24.4008	23.3512	18.1727	15.7562	15.1806	17.3075	20.7616	18.4543	16.1864	23.6307	14.928	20.6814	18.9479	21.264	15.6609	16.5436	14.7582	17.7295	18.0595	17.8021	17.4993	17.8463	20.1302	22.0987
ACP5	26.1129	31.6177	11.3788	35.997	72.7877	9.58139	27.5424	46.1897	57.2036	25.3377	52.9933	33.6785	28.6121	55.4265	20.0623	44.602	19.4612	13.7489	29.6544	22.8322	31.5567	48.9504	15.3794	20.8008	19.8803	80.7897	37.3598	40.0784	8.63926	42.3654	46.8496	16.5997	45.4904	21.003	27.7369	43.5203	17.9522	12.3799	23.6251	27.3891	34.3963	7.17811	28.1743	36.5073	13.2509	16.0018	11.5935	39.1644	60.959
ACP6	25.8487	19.4844	25.1798	31.5193	18.3773	13.561	16.1803	15.8928	21.0354	21.9933	18.7748	19.6138	23.3678	20.9532	19.4236	23.9365	17.6541	17.0446	16.0305	25.0503	15.1374	19.2846	23.5047	20.3128	25.2464	20.6614	20.8216	22.8656	23.1222	22.0531	22.67	23.3118	24.951	16.7516	18.6485	19.7937	28.6052	22.96	23.2519	21.8592	23.7196	16.5473	19.2151	20.5317	21.0988	21.2102	19.9374	28.6438	23.2092
ACSBG1	1.84642	2.16157	3.46082	1.8788	2.4414	4.0153	2.76992	3.08286	1.50041	1.93688	1.54396	1.76857	1.7626	1.57144	2.55701	1.37134	1.10443	2.25589	2.15072	1.88793	1.6736	0.942978	1.98301	2.26257	1.63812	2.21585	3.8002	2.78819	0.639665	1.01816	1.20541	1.2537	1.18662	1.34293	2.85104	1.81742	2.36709	2.26428	1.89693	1.19763	1.97799	5.26696	1.94469	2.12634	1.77212	3.03712	3.36311	1.69705	1.06059
ACSF2	103.478	22.8461	14.5983	133.132	109.184	20.9111	39.5713	40.5561	65.876	97.3656	36.4375	104.033	163.897	155.123	89.0304	156.336	67.0743	20.2361	8.6402	35.3037	32.6714	46.878	78.2488	40.5871	225.173	72.8023	133.836	162.724	57.0066	44.1242	59.9491	83.1731	64.5246	28.4923	19.7892	52.2632	72.9826	77.0238	56.4074	99.1495	142.254	39.4374	46.7665	117.152	164.489	75.4655	37.8237	122.743	27.168
ACSF3	5.01238	4.90389	4.24513	6.10031	3.74712	3.67812	3.86528	2.63488	3.91745	4.34665	5.53843	4.69296	4.99639	4.20493	5.06214	5.11514	3.34852	4.88723	4.58942	4.86438	3.89677	3.91061	5.92529	4.45962	5.61474	5.34738	6.53369	4.54421	4.68591	4.67371	4.81931	6.17401	5.12435	4.10156	6.60478	4.06032	6.1859	5.38216	4.77194	4.4373	4.46783	7.12568	4.69179	5.07579	5.17008	4.28202	5.07193	5.66728	6.54693
ACSL1	8.41782	10.3079	10.6543	8.7751	18.854	13.4134	9.83492	14.5919	16.0097	9.72634	10.964	14.6146	14.3922	5.94083	18.6579	9.19622	8.38846	13.5943	8.61062	14.4207	11.0423	9.3602	66.5312	21.9575	16.2885	4.60909	8.62973	6.36483	8.08682	6.14646	7.34099	11.3956	13.8402	14.5517	43.23	10.231	35.9248	11.8329	7.9854	11.9085	10.4112	15.204	12.717	11.0266	19.8925	13.1194	11.9472	27.4438	9.36531
ACSL3	8.00904	6.55427	9.52599	10.687	9.6095	7.57855	8.83654	7.57043	11.2593	7.52534	5.91059	6.93062	8.6861	7.00047	6.70176	8.21073	10.6002	13.3534	11.3438	18.826	6.38981	6.82023	8.02558	8.41114	8.29946	6.31493	10.8726	11.0674	21.9678	20.5343	14.3855	19.0364	18.055	10.7044	10.2795	14.2104	16.105	13.2254	11.7702	14.651	10.8232	10.8315	5.49369	6.70862	8.01099	8.6799	6.48412	13.6952	8.1218
ACSL4	12.2601	11.8199	12.7964	17.2909	22.1781	14.0522	16.4036	16.893	18.6004	16.2256	14.6363	17.2057	17.3972	16.2845	15.9918	18.7073	19.8062	30.2952	22.5043	25.3545	14.8408	20.349	16.8341	18.1588	22.9213	17.9643	22.1601	23.0065	17.0226	20.0813	18.6768	20.4558	20.7824	25.0267	17.0125	17.7013	24.3901	19.9361	21.2172	23.8383	15.437	18.1266	13.5355	20.5717	24.4022	15.0169	10.4162	16.0453	12.6696
ACSM3	4.26487	3.67776	4.67548	3.97934	3.33604	2.27353	1.98137	2.24968	3.56121	5.56597	4.74491	4.50581	6.76264	5.37321	8.9708	5.43759	3.18766	3.36583	3.02371	3.34813	2.36475	3.5186	9.38091	3.97153	6.15146	3.96409	5.22006	4.65306	2.72504	2.08556	3.63003	3.5469	2.98579	3.69176	4.251	2.15772	7.21805	4.04471	3.82477	2.49027	4.62787	4.39761	5.62582	4.30436	2.61647	3.59134	2.85506	5.43435	1.93427
ACSS1	22.2087	25.2455	27.2717	23.7667	14.1206	20.9446	22.6328	19.3208	17.0899	20.7888	21.6045	18.8086	21.7689	17.7812	21.8439	20.0155	10.6081	12.3438	18.4991	19.3312	15.4634	18.1366	18.9384	20.7503	15.9103	21.5821	27.4174	18.2184	10.4332	14.22	17.9655	13.4218	16.3655	12.5716	22.7681	12.7404	21.5575	22.3297	22.3557	13.9857	18.3778	24.0425	23.7468	21.4066	12.6396	25.3469	24.1021	22.4605	23.3744
ACSS2	59.5418	18.1683	17.3799	77.5343	57.464	45.0158	27.5795	41.467	43.1318	56.6263	31.7954	53.4066	43.9447	48.2005	37.7795	49.7911	43.4835	48.4499	51.6865	67.6828	29.4687	54.6271	74.9562	48.3595	98.7317	80.9203	80.4647	55.9494	60.9772	53.564	54.6926	73.2306	82.2322	68.2797	67.3109	67.6525	80.5671	93.8115	88.7817	74.251	51.2579	26.4718	39.3657	36.9698	54.346	36.9126	36.8064	77.0283	27.2359
ACSS3	4.62943	3.69647	2.94962	2.90041	1.20921	0.894538	0.813941	2.01806	1.81588	2.07862	1.95225	2.81784	8.11214	1.67768	6.74305	3.25999	1.3071	2.33202	0.932022	1.3557	3.7356	1.25684	13.1748	6.87427	5.25573	0.660993	5.8829	2.70132	1.03441	1.29013	2.26904	1.53045	2.12383	1.03744	4.13085	0.971704	4.96504	1.16861	1.13797	0.63285	1.79821	4.77292	2.61182	1.50071	3.10875	2.08813	1.20677	2.60931	1.31513
ACTA1	0.833158	8.19066	10.0994	0.706316	3.99565	162.943	34.5343	29.8649	0	0.926034	1.8072	0.29668	0.156103	0.343965	6.38304	0.250688	0.170709	15.4655	14.4434	3.97908	0.98937	0.19072	19.4637	1.14509	0.980442	2.11669	1.18053	0.849495	1.44014	3.25471	22.9663	6.5088	0.346313	3.02776	25.6498	7.69404	1.06585	0.469769	1.14568	0.0813178	2.77562	69.0235	30.0935	9.76232	0.22312	1.50255	45.232	0.324805	5.28802
ACTA2	371.993	404.921	1027.13	279.121	287.937	871.898	897.771	386.826	152.893	256.071	260.743	223.036	338.734	167.053	914.033	249.699	198.918	412.546	499.954	390.597	560.353	240.159	1630.88	638.45	327.855	300.334	322.675	305.753	161.545	172.302	487.412	420.27	208.463	195.113	748.675	261.938	618.874	296.401	311.647	291.286	252.208	798.134	292.43	346.178	432.386	521.112	1954.76	262.569	219.801
ACTB	4499.11	6154.12	7398.64	3933.96	4543.88	8433.74	6696.92	5321.51	4368.66	3893.23	4557.7	4772.73	3695.68	2955.44	5494.2	4087.44	4089.38	5436.44	5329.03	4369.9	6247.37	3662.61	4715.98	6117.86	5072.32	4070.49	5572.36	4809.09	2988.89	3647.57	3973.7	4382.13	3782.29	4622.14	6223.12	4342.24	5561.38	4638.38	3365.29	3529.37	3852.9	6928.75	3685.16	4448.46	5140.53	6140.91	8000.88	3416.63	5384.53
ACTC1	0.781445	1.42734	6.78287	0.405597	55.0596	1214.62	142.323	242.704	0.972597	6.18573	22.3986	4.37274	0.470616	0.296279	8.21054	0.755768	10.5503	57.2014	114.378	17.7085	1.98849	0.383319	9.07923	1.60101	0.521615	8.35282	1.77952	0.170736	0.281406	0.129108	4.16919	0.138187	8.45189	22.3678	140.991	8.91782	1.90418	7.98249	12.1139	0.898902	2.33941	95.4169	3.80182	3.4142	3.92384	11.7022	182.459	1.95843	23.9878
ACTG1	1306.42	966.825	744.608	1525.31	1949.11	1277.37	1500.69	1336.84	2212.07	1206.32	1451.86	1321.94	970.419	1330.35	902.265	1489.24	2154.77	3035.18	2162.74	1648.38	1372.94	1650.9	978.821	1153.86	1310.8	1447.53	1424.82	1102.93	2078.78	2408.53	1658.51	1959.35	1655.76	2099.88	1415.27	1902.2	2205.3	1528.98	1467.27	1491.35	1652.36	709.659	1220.91	1271.56	1238.04	1102.29	804.505	1466.8	1585.75
ACTG2	3184.6	7051.66	10874.2	2194.31	2741.43	18218.5	5508.1	7081.63	765.426	2017.31	1998.58	2073.14	1862.7	491.401	4995.96	1122.38	2586.8	9012.52	8234.24	4256.97	7362.18	969.762	3093.8	6060.02	2454.13	879.45	3484.46	3194.26	783.35	964.312	2524.45	2786.7	1044.91	1344.04	4539.53	2193.2	4517.14	6971.21	1950.6	2291.89	1709.67	15078.1	1410.38	3304.69	3094.37	7528.11	12156.8	1799.73	3421.39
ACTL6A	23.4757	28.1035	25.9525	24.9561	20.6662	26.8492	23.5	22.8732	25.5799	25.9904	23.7975	24.3663	28.9974	24.0296	26.1867	27.6578	21.9391	24.3177	27.4814	32.9998	20.4681	22.2717	22.3141	23.3803	22.4617	20.3007	25.7238	24.2197	29.8076	30.3009	34.0181	33.465	32.7745	22.1864	22.8788	26.6891	28.2525	26.3127	26.7298	26.2733	30.5544	34.4915	25.1421	27.2513	19.2446	29.3336	21.1056	31.3879	29.7999
ACTN1	87.7046	160.463	255.271	74.876	74.8202	333.796	179.382	127.752	43.8339	89.7493	77.5515	87.2482	86.7284	36.2036	165.67	61.5861	68.2904	203.403	204.269	151.445	152.643	41.2071	173.525	163.558	86.2701	56.6724	141.973	114.479	39.5691	51.2331	92.6673	94.4369	51.5797	62.8641	193.167	73.1442	115.533	139.689	69.3153	60.5639	54.1717	321.042	63.1895	89.3789	85.7181	187.166	329.565	77.1087	118.855
ACTN3	1.62868	1.92374	1.48698	1.20461	1.49032	1.44201	1.25524	1.64103	0.981532	0.84427	1.9499	1.01492	1.50398	0.452835	2.37433	1.26013	0.500559	0.517442	1.08648	0.782377	1.92299	1.07853	4.8592	1.75183	3.88956	2.20584	1.9286	2.06391	1.03895	0.789318	1.32409	1.93926	1.05692	0.89124	3.42606	0.751366	1.8107	1.0018	1.23109	1.09003	0.656353	1.21445	3.54766	0.846694	2.10292	1.86574	3.2994	1.17917	2.85687
ACTN4	141.162	75.5347	117.079	185.941	168.47	113.661	141.113	100.241	152.918	123.79	103.894	139.186	126.31	147.168	109.207	153.294	204.215	243.038	204.96	156.674	122.651	147.397	145.096	125.47	208.308	166.351	179.53	174.836	155.091	173.647	144.16	202.114	160.882	152.138	141.882	165.069	141.25	161.56	143.801	158.69	139.662	108.412	110.15	139.417	177.266	112.178	112.388	140.279	106.882
ACTR10	42.7574	50.6264	79.3491	46.2082	33.8876	49.7998	41.8528	39.0256	37.7236	50.9858	53.3586	47.0039	44.4272	35.1337	52.3187	38.2751	33.8269	40.8786	39.5209	49.646	36.897	33.4819	57.3946	54.6464	39.2879	49.6891	55.5716	50.0084	34.0824	35.9777	40.6359	42.1492	39.4847	40.1648	50.0266	35.3019	53.7472	47.4601	40.2101	40.0983	48.0754	73.1611	45.892	48.4607	46.7084	58.9991	59.0738	54.5248	31.3196
ACTR1A	42.2872	38.2736	57.9709	47.1246	49.7078	61.5236	56.5769	45.9627	44.4122	45.5882	41.2202	42.3001	46.3564	42.142	51.6446	49.5381	52.7271	62.3051	56.486	57.3006	44.1603	43.7126	53.6099	49.1911	51.3549	49.5602	66.8344	51.994	45.1227	50.4502	54.0248	52.6916	53.0692	50.4801	60.8164	54.0377	60.5003	49.2037	46.2052	49.935	48.5633	67.1017	45.8742	51.7031	53.3307	62.3368	67.2021	47.5492	46.2689
ACTR1B	55.1303	66.998	89.7077	59.8007	47.5495	68.5792	53.6185	41.9575	34.6923	55.5621	46.8055	49.7096	48.3255	40.4289	72.7177	40.7714	31.5176	57.495	60.4115	59.5567	44.9637	37.8904	64.1473	50.655	60.8144	57.1078	69.2871	57.1873	46.8555	40.2373	49.7156	56.6717	51.8206	46.9834	71.3272	48.7192	56.5051	58.1441	50.4905	44.1452	42.0058	72.0295	48.3234	49.3561	49.668	68.4027	89.3131	51.9688	52.8697
ACTR2	77.9022	82.5893	70.4054	88.5375	96.0847	57.4397	84.0137	73.3292	102.996	84.5382	109.816	86.402	95.7424	108.231	71.7019	116.398	83.2472	77.4272	84.1293	88.0983	70.0151	109.73	70.0219	83.7791	90.3901	93.0742	93.576	84.3082	82.5985	121.13	116.325	83.0554	108.557	101.201	76.5274	93.7902	97.5869	80.3033	91.3721	94.2288	109.537	59.991	92.9785	110.331	80.8462	72.1	48.9553	99.9704	70.8576
ACTR3	70.3698	68.9031	49.2967	75.0711	129.922	78.815	96.2536	96.02	120.304	71.8842	101.083	90.0238	95.9917	98.503	62.3499	132.617	112.724	93.2353	90.8444	90.1628	88.4317	112.592	62.4809	92.268	97.5277	71.7807	81.9691	76.8924	99.8532	134.905	101.31	91.9322	116.069	112.051	70.877	91.6538	139.526	81.6013	86.0135	110.297	125.997	62.8803	87.1455	130.252	85.5807	65.1574	46.4672	80.8276	96.549
ACTR3B	2.01244	2.85138	2.87916	2.31214	1.81239	2.66637	2.42813	2.16076	1.94335	2.45723	2.72002	1.85085	2.04759	1.89824	2.59754	2.0331	1.43362	3.10621	4.12454	2.85452	2.07956	1.45294	3.39893	2.4967	1.82665	2.11826	3.46994	2.50032	1.58378	2.24008	2.72568	2.98051	2.17236	1.70824	4.19202	2.58232	2.55743	1.62929	1.92429	1.68776	2.34171	3.51837	2.43442	2.41464	1.5927	2.38206	2.80708	2.33805	1.96846
ACTR5	7.11063	7.04255	6.37464	6.64171	6.92197	5.72822	6.26334	5.77487	5.54421	8.1875	7.77711	5.20245	7.55133	8.65904	9.31612	7.58789	5.81737	6.1462	6.22067	6.64996	4.49198	4.64589	6.7638	4.92855	6.33701	7.54567	7.64826	5.28344	6.48964	6.83634	6.86037	6.41434	5.76937	7.78272	7.14871	5.03975	6.90527	6.19762	6.48014	4.42537	7.33213	6.38622	8.26654	5.59469	4.91477	6.78636	8.22471	6.53736	8.50399
ACTR6	7.1343	8.4201	10.8678	8.62067	7.5712	10.9514	9.99279	9.13703	8.25986	9.62443	9.67586	10.8056	10.3428	9.56717	14.5127	9.14988	5.75449	9.41927	10.0201	9.5573	8.48727	7.42667	9.5295	10.0407	7.9441	8.82153	10.5663	9.54532	6.11477	6.098	9.07085	7.72563	6.98715	7.25292	8.52262	6.55674	11.8387	6.87534	9.69848	5.76592	9.02861	12.994	8.32036	10.9477	8.65592	11.0719	10.3674	8.33759	6.72122
ACTR8	11.0732	9.16012	10.3269	10.6845	10.1785	9.61233	7.91496	8.3138	6.39268	9.82706	8.71622	7.33667	9.13211	10.0691	10.1634	8.76644	6.30435	10.5287	10.3216	10.4566	4.64322	7.54203	7.98326	7.33827	10.3479	14.2573	12.1919	9.45794	7.85746	8.55157	10.0077	9.81207	7.90653	8.49122	8.85731	6.66434	9.92765	11.2774	9.65377	7.62735	8.26653	11.0058	10.8186	8.05357	8.42224	9.24249	11.3189	12.0837	9.93324
ACVR1	7.82514	7.57809	10.5307	7.42434	6.62321	10.1301	8.08559	8.69348	6.32368	6.8764	5.78642	6.56955	7.58474	6.92263	9.49115	6.18928	5.03022	7.83982	8.67227	8.39626	6.65182	5.28735	9.51006	9.79183	6.15416	8.40745	9.69488	7.4651	4.49191	5.39113	6.9237	5.94607	5.8485	5.47893	9.83899	6.45249	11.9144	7.81853	6.42705	5.2035	6.38507	9.29348	5.86173	5.72882	6.24394	10.5168	7.85631	7.5699	7.10037
ACVR1B	7.46762	2.80315	3.68884	12.5089	7.8674	4.77499	4.66254	3.78158	6.98763	8.55412	5.05814	6.41366	9.35615	13.3917	5.44206	10.851	6.06429	5.36483	5.39216	6.90866	3.02801	8.85985	5.51683	5.05191	12.1667	12.0667	11.0543	8.8521	8.36629	9.18257	11.9668	9.68636	9.76989	9.10113	5.55441	8.01443	8.83479	8.33241	11.5065	9.08104	9.16694	4.16438	7.40894	7.42721	9.92804	7.41999	4.49463	11.5384	4.32156
ACVR1C	1.28625	0.45063	0.230579	1.80197	1.97109	0.610388	0.520589	0.96351	1.7344	2.19683	1.59597	2.4211	4.1153	2.64224	4.63985	2.31718	0.845907	1.11028	0.399223	1.16336	1.35913	2.64338	15.3062	5.23698	3.83688	1.08915	1.37848	1.38926	1.04414	1.20602	1.91915	1.38079	1.44665	1.41723	2.61184	1.04214	3.71859	0.833912	1.60319	0.881705	2.59177	0.514257	2.53528	2.10573	1.54349	1.22162	0.232999	2.94278	0.751652
ACVR2A	6.17551	3.84759	4.99094	6.37602	5.13114	4.21242	3.42637	4.36255	3.91146	6.3614	3.65326	4.61166	8.02452	8.01017	7.25408	7.86033	4.79958	3.62815	3.70994	5.30028	2.80462	4.95794	5.38876	4.65927	8.20213	7.64779	9.72605	7.23882	4.49892	4.45996	5.48339	5.8955	5.53222	5.71421	5.34206	4.04747	7.72027	6.49033	6.48653	4.55959	6.11615	6.1186	5.74266	5.5314	6.87103	5.88909	4.86414	7.22253	3.28893
ACVR2B	1.05262	1.16685	1.55428	1.33761	0.883995	1.24602	0.852997	1.03543	0.608687	1.64255	0.853785	0.946301	1.99165	1.54591	1.87348	1.39014	0.693241	1.15319	1.54777	1.54273	0.919935	0.721091	1.78059	1.41294	0.893759	1.33021	1.99478	1.29003	0.530309	0.807585	1.34636	1.05694	1.1177	1.00458	1.75299	0.643367	1.23825	1.23593	1.43692	0.747757	1.13678	2.69616	1.19198	1.17634	1.28622	1.86361	1.61661	2.02149	0.876601
ACVRL1	6.74621	4.21097	5.66826	7.71598	5.31083	4.06246	6.71864	4.96278	5.65228	6.27873	5.1723	7.3667	7.18827	5.14816	8.96058	6.13269	4.19228	3.45116	4.67207	6.78258	5.97767	5.49579	13.01	7.57149	7.87794	11.9724	7.26059	6.59594	4.70046	4.33206	5.353	6.17438	6.52807	5.71564	8.10101	5.59506	5.07307	6.09801	8.30383	4.93132	4.72885	4.33544	6.2052	5.21597	8.17593	6.32385	4.76257	8.49347	5.72194
ACYP1	5.25093	7.06709	5.47286	4.76948	7.98863	10.8179	7.74006	10.6321	6.58969	10.1186	8.17449	8.69295	9.3205	7.57921	10.4171	7.48394	3.53908	6.1462	5.82001	4.10782	7.94199	5.53553	6.19726	7.84439	10.0436	7.36371	7.34233	10.426	5.63956	3.19621	4.50532	6.00572	7.13863	8.21108	7.70555	5.71498	7.1692	5.59556	8.92246	10.8569	5.93996	11.1889	4.84852	7.56064	6.84598	11.4812	9.02917	5.56658	5.5737
ACYP2	1.60066	2.40561	2.69204	1.26259	2.15847	3.38924	2.38426	3.81976	2.47231	3.09826	4.36074	3.18738	2.09143	2.1986	3.17548	1.67299	2.03899	3.5223	3.93394	1.81672	3.2113	2.16953	7.27455	3.70011	2.09939	2.85808	2.99916	1.97563	0.940461	1.81871	2.77171	1.73804	1.68834	1.27219	3.85367	1.53926	3.45773	1.26309	1.92657	1.23337	2.20678	4.14362	4.75999	4.43552	2.83421	3.58123	3.338	2.9969	3.78537
ADA	34.3151	45.3165	17.5952	29.3152	22.3319	14.9479	31.4888	20.4628	36.9364	23.2255	40.9809	33.9424	20.9785	19.5731	18.4151	31.5082	10.3979	12.4683	27.4367	19.5494	35.3923	28.4887	13.0486	20.0722	26.9877	32.3442	20.7158	17.0285	16.9404	24.8426	28.6986	19.7649	22.9115	15.5069	14.505	15.8359	28.1667	14.7403	18.8786	18.7116	26.2294	8.51689	35.7455	45.1133	12.242	14.7865	14.9504	18.2661	53.4194
ADAL	2.09917	2.83955	2.64947	4.04137	2.99047	3.37408	3.22878	2.6543	2.38547	2.14819	2.6321	2.45779	2.82155	2.34152	2.13964	2.98644	1.8934	3.49118	4.42903	4.58684	2.06465	2.64419	2.68046	2.55649	2.0138	1.56938	2.52176	1.7681	2.85939	3.95826	5.39688	3.67173	2.80461	2.1346	3.16103	2.19113	4.59736	2.78941	3.04892	2.35504	3.77004	4.031	2.86097	3.60397	2.08518	2.491	2.75979	2.97989	1.98957
ADAM10	10.4497	10.1016	12.2478	20.8233	14.4898	13.2712	15.6173	10.2367	16.2095	15.6289	15.9454	11.2713	17.0327	23.2383	9.93289	18.6824	11.2848	13.3055	16.4464	23.299	6.63951	19.3897	15.2044	11.3337	9.58824	17.7779	14.8006	11.0161	17.9946	32.4097	33.8803	16.9544	21.1715	13.8284	13.856	15.2503	15.0455	16.4325	26.1309	21.5393	21.5527	10.8451	18.8547	16.8223	12.6981	13.9612	7.97391	26.8187	11.5809
ADAM11	1.123	1.38745	3.78219	0.790813	0.621711	2.12657	1.65162	0.820607	0.381868	0.433112	0.622038	0.640273	0.461008	0.279068	1.64725	0.307525	0.591397	2.45821	2.81899	1.43892	0.890037	0.249125	2.92662	0.542882	0.812304	0.727141	1.13978	1.0035	0.190842	0.544804	0.639538	0.708069	0.303451	0.539103	1.88	0.503986	0.739843	1.41644	0.350793	0.424881	0.406801	3.31842	0.566444	0.742497	0.69694	1.43849	5.31533	0.725567	0.561349
ADAM15	21.1201	10.923	15.4628	27.2428	19.6515	17.4762	23.902	17.8534	18.3684	20.4417	15.8183	22.764	16.4471	11.4911	26.8786	15.7163	22.4862	23.912	23.8927	27.3052	17.5042	18.3047	37.7385	23.0768	32.2602	24.7275	25.3813	21.4304	18.3958	15.4988	18.405	26.6116	24.2403	24.3011	30.8983	19.543	20.6547	22.4568	24.1715	18.0369	18.0778	24.4705	24.7117	20.238	29.9451	18.1001	18.0482	22.2002	22.8815
ADAM17	11.7126	9.38539	9.65451	12.5313	9.8561	7.60781	9.50533	7.83545	9.71557	8.32463	12.1536	9.33341	11.3424	12.9231	8.22722	13.9977	8.71289	10.0095	9.8406	11.1594	7.03246	10.1861	9.93235	9.79074	9.58807	11.0293	11.3515	7.49186	8.79898	11.5503	12.5213	8.6339	11.3898	8.77335	7.8164	8.22018	11.8785	7.72383	12.0776	9.89036	13.7715	6.86921	11.0518	13.1954	8.67863	10.3199	6.26644	14.4936	9.1724
ADAM19	5.75655	7.15724	5.8435	5.76754	9.2624	11.2466	12.7465	8.57132	7.67749	5.67829	9.70386	7.28902	5.24411	5.49914	7.09734	6.90066	3.56925	11.7729	15.3534	8.98413	6.81602	6.45484	6.83697	8.06552	5.62153	8.4413	7.68903	5.19644	3.24337	6.65434	9.71745	5.74334	5.56645	3.982	7.14139	4.94887	6.2705	5.29328	5.30488	4.11602	7.75086	7.9756	9.65476	10.3244	4.15328	5.97324	6.7951	6.26188	9.22545
ADAM23	1.72827	2.09464	3.02223	1.69245	1.00234	2.76983	1.6957	1.69025	1.41161	2.922	2.69799	2.42001	4.5452	3.0101	4.03014	4.03012	0.961355	1.90577	1.36814	1.57922	1.81501	1.01223	1.33763	2.92881	1.0655	1.07092	2.80278	1.79887	1.52998	1.32558	0.944481	1.96849	1.15453	1.17365	1.76467	0.726714	2.45661	1.80636	1.39655	1.06744	1.5671	3.72261	2.61961	2.89931	1.96161	3.55688	3.12545	1.43876	0.993127
ADAM33	22.7402	28.9501	46.9473	19.478	16.0477	28.0226	18.6197	14.8047	6.81699	15.4672	15.7668	13.6918	26.1367	9.53956	36.6645	16.8187	8.17258	26.4066	30.7617	23.8623	22.4219	9.08863	49.9864	35.6812	22.9264	21.5	36.4049	26.6265	6.26939	5.10907	13.5239	16.5867	13.2418	14.6258	52.4742	8.39503	21.1406	29.6481	16.5561	8.66313	8.55327	59.1763	11.6203	13.1579	26.5202	46.8929	73.3515	29.6698	31.5248
ADAM8	4.52491	4.92737	2.55967	3.98748	3.0579	3.4079	3.73574	3.21312	3.19795	2.59541	5.65855	3.64939	3.26676	3.14918	4.70383	4.83392	1.93771	3.19436	4.77024	3.33808	3.80075	4.9088	3.93893	3.83261	3.56688	5.70096	3.76087	2.19042	2.24986	2.96065	3.50678	2.80914	2.07065	2.36995	3.0112	1.68456	3.49621	3.08809	3.03417	1.80809	3.22881	1.95849	5.47028	4.80525	2.13658	2.48663	2.75945	2.99399	4.88486
ADAM9	17.0775	15.4783	23.7882	19.7435	18.7875	22.6144	23.4572	17.5798	14.7866	16.5454	15.5051	16.0946	20.4227	18.906	23.3311	15.6162	14.9541	30.9777	31.4476	32.395	14.2636	14.414	31.6278	20.6806	17.9633	22.7012	19.9564	21.3358	14.8534	19.1252	29.4376	19.696	21.7685	17.722	25.3677	17.9588	26.7494	20.307	27.3792	17.541	15.6868	28.5383	16.9347	15.5371	18.1402	26.5	22.9299	31.413	16.1711
ADAMDEC1	62.2988	19.8187	7.84146	352.921	257.203	19.6779	102.411	95.9505	207.604	176.132	75.396	145.627	190.892	362.214	17.9635	120.638	69.8566	78.8863	84.6499	256.046	20.1722	233.373	88.1152	24.415	52.0107	571.153	103.04	191.468	312.8	553.529	477.565	331.703	275.018	95.1274	98.2998	407.618	297.576	85.0689	500.272	395.343	396.854	29.035	121.105	106.233	45.7753	80.8147	13.1133	635.398	82.7235
ADAMTS1	6.02008	5.01428	7.34893	5.94251	5.87823	5.55941	11.7061	5.24991	5.77302	5.7557	6.85702	6.39927	8.84584	4.80292	17.5261	5.88076	7.14952	7.60506	6.44335	7.40486	3.90736	2.81985	18.8376	7.07155	5.96543	8.92982	6.22227	7.14713	3.53396	2.71288	5.45086	4.11729	3.36663	3.93851	7.93987	3.42237	4.90862	2.63138	4.30183	2.84731	4.81892	7.36732	5.65951	3.84173	6.43217	9.56085	18.7454	8.51964	6.22471
ADAMTS10	8.56713	11.1918	6.70621	6.1627	4.78908	6.26612	6.74675	5.14812	3.25822	6.43252	6.29117	6.27271	6.9238	4.82494	13.0214	6.03858	1.21426	2.79054	4.17777	4.62096	4.76641	4.1616	13.4697	7.52998	8.66112	13.8937	10.8595	7.25705	2.56736	2.67513	2.64145	4.41255	2.75174	3.91256	8.99687	1.62576	5.07962	7.32706	4.58214	2.13971	3.68717	7.19213	9.26122	5.86965	6.44372	6.31391	9.16833	6.84421	8.80681
ADAMTS12	1.29364	1.03884	2.42085	1.36056	1.45596	4.58256	2.04136	2.15163	0.62441	0.834666	0.725005	0.630368	1.18001	0.499941	1.4084	0.719074	0.711474	1.1084	1.07227	1.40854	0.834395	0.432506	2.89861	1.2755	1.47756	1.54414	1.74377	1.16628	0.622773	0.82943	1.29562	0.781002	0.879353	0.712202	1.75007	0.792706	1.90899	1.42915	0.940332	1.06658	0.976816	2.28953	0.848449	0.827659	0.8547	1.84843	1.44827	1.03519	0.872362
ADAMTS13	5.13931	5.51641	3.86731	3.85303	2.27767	3.94713	2.83782	3.16325	0.423937	1.14671	1.27348	1.13773	2.76393	1.99664	4.61233	3.36272	1.00287	1.45137	2.32792	2.47476	1.32714	0.922019	2.15692	2.14486	4.19282	4.51147	4.34901	2.523	0.802956	0.922481	1.63211	1.55957	1.5622	1.85284	3.3999	0.866572	2.42056	2.89566	2.43861	0.696675	3.00259	5.36347	5.60892	4.05289	3.00385	3.70423	4.35221	3.33925	3.79853
ADAMTS14	2.53017	4.36306	1.43787	1.90632	4.86025	7.36585	3.72268	4.9983	2.63047	2.6872	4.31099	4.05851	1.74769	1.6504	2.01525	3.08378	2.22178	3.07019	4.9536	2.9576	3.05717	2.44219	1.06536	3.36527	4.05575	3.00197	2.61447	1.93781	1.53676	2.84978	2.39499	2.12647	1.86938	2.31903	2.16392	0.901699	2.26229	2.48327	2.28999	1.72409	2.4622	1.98966	5.65843	4.35139	2.11939	1.4757	2.43152	1.43184	6.71223
ADAMTS15	1.53731	0.861371	1.25799	1.53306	4.4918	2.30276	2.58615	2.40272	3.51968	1.97156	1.9079	2.0959	1.79267	1.48364	2.0854	1.4459	3.84921	4.66691	4.58696	5.27314	1.66214	1.77185	4.31767	2.71737	1.47345	3.06762	1.50803	1.53457	3.29838	3.00881	2.89648	2.83892	2.77689	2.58165	2.3511	2.27487	3.38092	3.28149	4.21315	3.25796	1.9929	2.32009	1.8805	1.2652	2.08366	2.9601	2.36519	2.27364	2.5922
ADAMTS2	2.76158	2.05668	4.13169	3.31311	2.88854	4.70391	5.45997	4.27348	2.48938	2.19993	1.86785	2.42487	2.58709	1.94279	3.05876	1.70156	1.75977	2.98486	3.92658	4.02368	2.41083	2.63759	8.15757	3.76789	2.08452	4.51164	2.42391	2.62353	1.69705	2.97945	5.28836	3.29786	2.5521	2.35366	4.66455	3.75658	4.42109	2.55087	3.119	3.222	3.79072	2.94232	2.45843	2.47389	3.38856	3.73344	2.74191	3.94078	2.75905
ADAMTS5	1.36532	1.07426	3.15121	1.35672	0.597969	0.913559	1.43457	1.29336	0.652809	1.46487	0.908931	1.47515	2.2848	0.505851	2.59623	0.969084	0.717293	0.685133	0.747926	2.26055	1.49659	0.851464	6.42083	2.83459	2.05984	0.433855	3.42269	3.02214	0.411821	0.485851	0.954634	0.972624	1.35122	1.20345	2.9486	1.18012	1.62969	0.708809	0.450003	0.649202	1.13806	3.18608	1.28255	1.00291	1.57034	2.60432	2.90806	2.21777	1.10059
ADAMTS7	2.25297	1.84359	2.36599	2.60575	5.09157	4.3278	4.6095	2.93043	1.84577	2.34209	1.54012	2.38004	3.48956	1.75395	2.87216	2.33195	2.3081	3.11318	4.02945	3.44759	3.56362	2.68181	3.46862	4.33506	5.6612	3.90895	4.32559	4.30333	1.4171	2.75615	3.32557	3.78043	3.61213	2.01368	3.93915	1.94017	3.52269	3.27973	2.27641	2.30889	4.46707	8.72938	11.0324	8.43129	2.69998	5.92053	15.7238	3.19122	2.87327
ADAMTS8	6.20277	14.3054	27.1325	4.91801	8.6678	25.8949	24.9708	13.5295	4.22354	10.5794	8.6519	9.93567	8.08467	2.14724	17.0313	6.01099	5.78603	29.6377	15.6515	10.2059	12.6523	3.06297	20.3087	18.3901	7.36678	3.99137	13.7125	11.6547	3.83984	3.27892	12.8388	11.6241	5.0629	4.84426	16.1593	11.1243	13.2916	11.0217	7.42313	5.86167	4.89908	25.7171	8.04436	9.47672	9.22914	17.1162	32.3597	6.14644	13.8067
ADAMTS9	1.85427	1.8519	2.5717	1.24331	1.70963	3.64298	2.74499	1.88072	1.46697	1.10828	1.42806	1.31774	2.08006	1.22503	3.40945	1.79591	1.3269	4.72909	2.83453	2.56553	2.18871	0.94275	6.99979	3.32413	1.69398	1.91582	1.78448	1.37132	1.5189	1.48489	2.29987	1.92425	2.19742	1.44214	2.85684	1.13621	2.91852	1.9764	1.89845	1.33405	2.15521	2.748	2.12508	1.33095	1.9181	1.91449	2.45622	1.2953	1.30997
ADAMTSL2	0.69395	0.697683	0.43245	0.565674	2.1918	1.50909	1.03864	1.59726	0.897501	1.22153	1.70173	1.45731	1.10017	1.08616	1.47227	1.12431	0.916005	0.696466	0.830897	0.988548	1.52134	0.672072	1.23275	1.19619	1.90299	2.33195	1.47492	1.5784	1.02522	0.809426	1.12337	1.26281	1.64828	1.78261	3.19376	1.58775	0.929493	0.643008	0.813829	0.586132	1.1043	0.98235	1.10177	0.923059	0.982808	1.49561	1.3915	1.23128	1.29823
ADAMTSL3	1.9269	2.36775	5.5572	1.58733	0.823457	3.26513	2.58498	1.9852	0.692855	2.25272	1.53868	1.43345	2.42355	0.658237	2.50115	1.27437	0.741735	1.87366	1.72238	2.04453	1.96014	0.602679	3.89247	2.80451	1.34705	0.812159	3.15471	2.10085	0.588095	0.735479	1.42162	1.13672	1.01619	1.39975	2.79932	0.74905	1.84269	1.49915	0.769929	0.726208	1.38085	5.74896	1.31422	1.25264	2.00407	4.4495	4.07406	2.04163	1.33085
ADAMTSL4	11.9062	8.84261	15.974	11.6587	7.45055	7.97505	12.6183	6.48828	6.70341	7.46411	7.99931	7.84876	9.97731	4.27764	19.7789	6.1332	3.55117	8.89325	11.8789	8.92382	6.88133	4.09682	27.8184	10.3005	8.51557	10.3544	9.91662	7.87539	3.09353	3.1955	6.29861	7.65922	4.76549	5.85627	13.1097	5.10178	8.39494	6.50847	5.74425	5.46096	4.79815	7.80359	7.08647	4.54121	9.03066	9.42802	15.5313	10.0372	8.40339
ADAMTSL5	7.05136	3.20444	4.1705	7.21697	4.20525	3.66783	3.68432	1.87998	2.73949	2.29184	2.08369	2.56881	3.40762	1.00673	2.48471	1.46744	4.87144	4.13965	5.17252	5.21401	4.74898	2.28515	6.774	4.60827	12.7232	3.72089	3.36883	5.86358	2.61976	1.0654	1.28293	3.5719	5.86439	4.28118	7.47184	2.84943	8.40547	4.71852	5.3214	4.53694	2.21111	4.48752	2.46935	3.28837	7.75479	3.94617	6.05994	2.75292	2.78444
ADAP1	32.5773	19.3113	23.0952	36.9951	36.7423	44.5608	32.3332	29.2903	37.2944	28.4163	23.2097	25.6256	28.654	31.4756	23.4138	29.0926	36.4901	43.456	40.07	37.9964	25.2824	39.8996	21.2884	26.8213	37.9272	40.324	37.9778	33.796	35.2966	40.5876	25.2872	35.2802	36.672	44.2944	36.9746	39.178	36.953	40.9123	38.1418	33.9317	38.507	42.1523	28.4674	32.3673	29.3839	26.6811	22.7663	30.5802	24.9656
ADAP2	3.77048	3.35244	2.13585	11.101	7.52723	2.47397	6.75563	4.13848	8.40615	4.17592	4.74305	4.5719	3.34954	7.5339	2.03203	6.48422	2.8471	2.16862	3.80945	5.79762	3.61282	6.83605	1.14228	3.1757	2.16001	7.46231	3.07426	3.14844	5.10341	10.3252	11.6479	5.57929	7.61429	3.95073	3.79503	6.73999	2.63354	3.14894	4.11015	5.23457	8.20003	1.30509	5.63541	5.73806	1.3057	2.66928	1.45736	8.45835	4.88764
ADAR	26.7554	24.5467	22.1646	28.297	38.6085	22.8097	29.1134	23.1044	30.895	25.3785	31.0514	25.8756	31.4171	34.5416	26.154	38.8585	17.9973	21.2034	23.2838	28.3652	22.7647	29.1648	24.5349	26.6154	25.028	30.0802	27.0337	18.6403	22.7986	28.5916	31.3576	23.166	28.7618	22.1702	24.3736	21.4282	32.5051	23.409	25.7135	21.6179	33.7368	19.9424	28.3347	31.7291	18.4855	25.5896	18.8756	26.7485	33.3537
ADARB1	1.42676	1.99796	2.93549	2.02223	1.48323	2.40372	3.11303	1.90288	1.0784	1.89897	1.94776	1.54231	2.79072	1.498	2.32789	2.03797	0.680638	2.1479	2.28254	2.24639	1.97726	1.15746	2.873	2.2626	2.62917	1.74875	2.70753	2.90147	0.779153	1.31764	1.94484	2.6524	1.62693	1.21269	2.45896	1.96531	2.17289	1.72988	1.56074	1.77893	2.45788	4.72139	2.17827	3.26552	1.99178	2.97651	2.22334	2.00941	2.29481
ADAT1	1.0113	1.10563	0.850941	1.95696	0.953242	0.717134	1.06941	0.563855	1.02826	1.57394	1.25721	1.29171	2.3891	2.62564	0.606351	2.3417	0.591221	1.03653	1.02661	1.26961	0.407266	1.03797	0.993341	0.43353	1.27834	1.04215	1.35507	0.672475	1.26671	1.35604	1.72031	1.23369	1.29241	1.247	1.47497	0.69128	1.87499	1.87629	2.42508	2.15648	2.07319	1.63303	1.14008	1.51497	0.485722	0.743406	0.664781	2.22839	1.36928
ADAT2	1.60147	1.8792	1.27306	2.21029	1.63964	0.791506	1.48996	1.10495	1.29702	1.30542	1.00481	1.11091	1.87049	1.87676	2.02683	1.83985	1.26246	1.72067	1.39016	2.11332	1.20032	1.4283	1.60799	1.09991	0.907017	1.99115	1.43666	0.869453	3.58008	4.5221	4.38308	3.60434	1.11151	1.33291	1.35913	1.8382	1.55208	2.30275	2.31287	1.52247	1.59252	0.730697	1.44881	1.12725	1.2741	1.48695	1.86503	4.09464	1.11033
ADAT3	9.10703	3.64547	2.80801	6.03263	3.32201	5.1426	4.13847	4.47051	4.3836	7.20432	6.64752	6.67397	5.18495	5.20791	5.96718	6.58556	6.34018	4.65495	5.06762	5.92168	4.73211	8.37915	4.44574	5.27665	9.09043	8.46474	9.83846	4.66845	6.92144	5.97421	5.27937	7.05868	6.09497	5.9673	4.86623	4.40419	6.00762	9.55543	6.40746	4.49342	5.23142	4.34347	8.52866	7.90834	9.34787	9.23607	8.28922	5.88457	6.0885
ADCK1	5.47403	3.82459	3.3657	4.18419	4.59843	4.52093	4.44452	4.68532	4.91042	3.28561	3.53911	3.5683	3.4468	4.5516	3.38254	4.67121	4.29791	3.21978	4.43695	4.63568	3.49529	2.56777	4.89562	3.94138	4.25514	3.36418	5.24507	4.2394	4.11486	4.08217	6.06447	4.31987	5.54184	5.06802	7.08919	6.30433	5.13415	4.23184	4.05073	3.98517	6.09971	3.87335	3.79699	3.84464	4.95659	6.38682	6.42513	5.21849	4.68427
ADCK2	21.9397	18.0027	18.4376	26.7912	16.2375	13.297	15.9955	13.0084	21.512	19.8797	24.3542	19.8014	32.2089	28.1341	16.6551	30.3774	21.7071	13.5783	15.0315	19.1214	19.4589	19.9275	16.6969	21.4063	19.7874	19.3206	20.5742	19.9565	17.6591	19.7234	21.2628	19.4326	29.4884	21.75	22.7121	23.9315	15.4311	15.2823	14.9405	12.4172	27.1486	15.9307	18.7663	26.1739	17.2485	17.444	15.6307	18.1592	17.1991
ADCK3	19.1707	11.1814	13.1969	19.3131	14.5657	13.1445	10.9646	12.4397	17.9743	17.3884	13.0856	17.3868	19.0196	17.081	14.8974	16.732	17.6284	14.9793	13.361	20.0181	9.93275	15.8825	29.5618	14.5706	23.8938	15.6989	21.3932	18.0081	16.0795	13.7364	17.3059	20.4192	17.8697	13.7303	21.1559	15.6943	20.6933	18.2468	17.3155	15.5395	18.0359	11.2396	13.3118	12.6393	16.0148	15.0921	14.1069	21.2077	12.2056
ADCK4	10.0212	7.59475	9.18127	12.0044	8.95621	8.58757	9.45972	8.96116	9.5361	9.86689	9.78266	9.08016	13.0689	13.3421	11.8949	12.9328	5.93116	6.77869	6.94076	9.89317	6.46144	9.62451	10.3609	8.46665	10.1993	11.3987	10.6496	8.17419	7.61768	8.70571	9.98731	8.40087	11.7187	10.9196	13.5383	10.2027	7.19276	9.81062	10.9269	8.62852	11.5958	9.76038	11.3658	11.9844	13.4118	12.9986	12.3527	14.9115	8.72229
ADCK5	60.1421	24.5823	17.4641	44.7228	36.9561	49.6546	29.6185	43.6808	22.3109	54.3678	43.5247	46.4194	40.8888	49.7043	56.2331	44.3948	28.4747	28.634	37.6828	27.556	32.9714	44.4521	32.6806	30.7124	80.926	96.5203	76.7956	50.9647	24.4584	21.5954	29.4095	32.684	30.5192	54.1299	52.6193	22.1564	30.3613	47.9228	53.8118	23.8257	40.4435	37.922	80.3963	50.059	47.3343	40.9383	52.1189	36.1729	38.8596
ADCY2	1.9564	0.551276	1.04789	2.17355	2.77236	1.33611	1.45859	1.5995	1.85349	2.15652	1.32314	1.81361	2.2569	3.23266	1.44187	2.2476	1.08081	1.13628	1.09551	1.08738	0.771844	2.90081	1.44486	1.26086	2.35038	2.79526	2.40553	2.27502	2.13102	2.6927	3.99686	2.16154	1.65617	2.0605	1.80324	2.65192	2.20632	2.22526	2.62452	1.95288	2.89306	1.34707	1.62688	1.82775	2.04591	2.46811	1.80391	5.26325	1.58248
ADCY3	1.99618	1.17539	2.50612	3.01795	2.30359	2.14193	3.21733	2.05702	2.99892	2.9494	2.80978	2.44345	2.81738	2.68378	1.94385	2.5013	1.45304	2.40662	2.48909	3.14884	1.56263	2.14195	5.99972	2.76629	1.55453	2.29483	2.1353	1.98176	1.64578	2.67314	2.26548	2.18919	3.1817	2.22504	3.77608	2.79015	2.71609	1.62569	2.61462	2.06687	2.13816	2.79468	2.49035	1.90147	1.9651	1.95395	2.24574	1.95832	2.11499
ADCY4	4.75668	2.65358	3.0459	4.46105	3.02966	2.56499	2.82171	2.44419	1.89741	3.091	2.19242	3.76975	4.32933	1.76192	11.1104	3.57807	2.06511	3.19938	3.11598	3.43476	3.16869	1.74284	13.3574	4.73157	7.00698	5.76914	6.1029	4.84995	1.62937	1.90827	1.3755	3.52645	2.41119	2.52113	5.77875	1.75826	4.12273	2.73553	2.18494	1.57113	1.66757	4.05653	4.13063	3.08409	4.4468	3.34393	3.34684	4.14598	4.52478
ADCY5	7.45712	9.13947	16.0277	6.43409	7.49849	16.8032	18.0237	9.12435	5.11324	9.09074	7.92529	8.2766	10.3299	6.02181	15.5557	7.85525	4.7836	7.91366	10.6788	11.2867	9.6406	4.99994	21.5317	13.4799	7.97283	15.2898	12.5413	9.19736	3.05905	5.6642	10.4569	6.09678	6.81463	8.42834	24.5191	6.74877	12.5663	9.18012	8.4991	4.9726	7.03629	19.0397	10.28	8.6018	8.9477	14.1819	23.24	8.49491	10.1188
ADCY6	27.6686	8.03959	8.8744	38.2134	48.326	27.4565	20.7499	29.3224	22.3912	29.5678	17.6312	23.426	35.5394	45.0643	18.3448	39.7721	21.4686	20.984	22.2971	25.9981	10.6305	25.3269	28.502	17.6088	41.2965	33.1326	40.1509	27.2198	26.3213	31.2462	35.9794	34.6432	36.3396	33.5211	31.2017	24.4479	34.6405	35.2326	43.4092	34.049	38.1493	20.1755	24.8545	28.9227	33.3618	20.8058	14.7045	42.7831	17.2612
ADCY7	8.35933	9.88407	4.3309	9.10987	9.84075	8.36475	11.0897	10.2886	8.45187	8.4527	12.9601	9.04404	9.89027	12.0957	8.37729	14.0446	3.72342	6.29697	10.6093	8.8055	5.9005	9.38204	6.84674	6.29831	6.21781	11.0997	6.63961	4.64101	5.75879	9.15398	10.7496	7.03407	6.40515	5.93468	7.52482	3.79467	11.1718	5.97483	8.32709	5.65672	12.6591	4.52556	16.1082	13.608	3.52828	5.04135	3.8799	10.2894	16.3847
ADCY9	3.00665	3.69349	6.24861	3.16606	3.20977	3.5256	3.70847	2.70004	1.83823	3.79424	2.97169	3.37199	4.71518	3.42916	5.12861	3.45902	1.78358	4.62164	4.26436	3.81397	3.70165	2.27733	4.33595	4.78229	3.48919	4.08231	4.94155	4.35046	1.48609	1.95453	2.40487	3.27785	2.64522	2.44281	5.39996	2.32342	3.71596	3.22963	2.1016	2.44366	2.53026	5.54785	3.14848	3.01265	3.52268	5.66724	4.92538	3.61266	3.4817
ADCYAP1	1.16789	1.14067	2.13537	0.928205	1.65439	2.60587	2.18417	1.7718	2.04169	3.32871	2.92669	3.20569	2.84921	1.4314	3.73558	1.48249	0.92539	2.04539	1.63742	2.11655	0.806113	0.80412	1.20929	1.50482	1.27582	1.3569	2.41759	2.49321	0.753518	1.02239	1.51447	1.44567	0.856035	0.752772	1.87618	1.14758	2.29557	1.15051	0.89463	1.32689	1.72574	3.51692	1.63839	1.78026	2.26019	2.83259	1.20507	2.24093	0.909249
ADCYAP1R1	1.65247	2.64397	4.45404	1.66866	1.22812	3.20205	2.35143	2.54527	0.685763	2.11855	1.3471	1.84089	2.43019	1.19237	2.68194	1.89995	0.53908	1.6014	1.55529	1.44416	1.78909	0.491329	1.95581	2.89616	1.71581	0.969607	3.65932	3.00265	0.485365	0.647714	1.37909	1.75982	0.600257	0.836449	2.9681	1.30232	2.44072	2.25006	1.068	1.52724	1.04913	4.36457	1.5148	2.48028	1.5946	3.54976	1.95405	1.29562	1.34709
ADD1	47.9504	49.9078	74.2286	52.4657	36.8743	50.8132	51.5876	37.1401	35.2304	46.252	47.9454	45.2244	49.4451	41.3427	59.8717	46.6683	31.707	42.5817	46.5143	46.6955	41.165	35.6615	60.0533	52.5931	50.0471	50.9741	61.4865	49.4973	35.083	34.3243	46.2308	46.1367	43.8683	35.9846	55.5975	37.6801	56.5033	41.7622	37.1694	37.7645	42.3061	58.3416	47.2245	47.9911	44.9718	59.7095	66.1153	50.7121	54.1031
ADD3	11.9732	14.8018	14.8043	15.3468	10.5486	9.34014	13.8153	9.95043	12.453	14.6066	16.7694	14.1471	16.336	16.8004	13.474	15.6212	9.7175	7.1948	9.06313	14.3943	8.14011	13.8516	15.9297	13.1545	11.3276	12.7072	12.6397	11.5814	12.4734	13.725	16.3636	13.4469	18.7396	10.3337	10.3921	14.3531	23.0631	12.5133	18.0917	16.0442	18.2355	10.8578	16.7342	15.3024	10.6704	13.8468	8.42632	22.3147	8.48972
ADGRA2	12.3531	12.9496	25.6143	13.9842	13.4612	21.0737	23.1014	17.0464	11.427	17.5155	14.8521	16.3095	19.4013	10.625	21.1081	13.5297	7.87801	10.2551	12.3799	15.6481	12.9084	9.15099	26.9043	18.928	14.8624	17.5564	20.4713	18.4505	9.96176	11.1104	16.9863	12.6963	14.3716	11.2385	28.7426	14.1308	12.7352	11.755	12.9039	11.7797	14.6886	21.7776	19.3878	13.1399	18.7429	23.6934	25.0125	22.0951	15.9102
ADGRA3	9.07705	9.49885	15.6247	10.3757	6.0825	12.2232	8.46021	6.67712	5.89113	9.77848	5.74148	8.44115	12.2189	10.7604	13.4162	8.59691	6.54517	9.01887	7.33934	12.5153	10.2682	7.18056	8.93171	13.6437	17.1245	11.3963	18.1497	16.3743	8.14669	8.20443	10.7411	11.5587	8.02279	7.28314	11.2915	8.37851	13.9792	14.6669	9.33012	9.03656	8.1377	20.802	6.31223	7.74169	15.5247	19.0368	15.2016	13.3517	9.03315
ADGRB2	1.46314	1.5334	1.56532	1.18737	0.744553	1.49962	1.72891	1.52696	0.736903	1.38788	1.72638	1.53741	1.71898	0.774513	1.23488	1.09339	0.46074	0.629452	1.22987	0.973129	1.60645	0.53534	1.36072	1.80597	1.46942	1.90616	2.15389	1.43069	0.526892	0.564051	0.714501	1.03918	0.72639	0.653751	1.83912	0.570749	1.40639	1.1803	0.924963	0.684763	1.05362	2.13079	2.04215	1.81072	1.10804	1.87706	2.17588	1.65978	1.48325
ADGRB3	2.1566	2.27906	4.76396	1.28925	1.62642	3.92414	2.22848	2.71115	1.07971	3.29121	2.40837	2.68389	2.75219	0.885797	3.01447	1.77784	1.01451	2.1338	1.9041	1.9867	2.1951	0.519489	2.61834	3.67872	1.07394	0.920435	3.73006	3.07395	0.689442	0.585362	1.32084	1.28937	0.725237	0.891579	2.17626	1.06598	3.15538	2.05577	1.30253	0.99069	1.42781	5.0916	2.35902	2.12131	1.98897	4.76242	3.82047	1.9839	1.51746
ADGRD1	4.29042	4.67845	8.16754	4.76597	3.4471	8.22688	3.58088	5.86836	2.54336	5.46807	3.39174	4.23235	5.84794	3.18863	5.66785	4.2566	1.93041	4.831	6.75079	5.35435	2.93986	2.165	8.43141	5.30081	4.38465	5.03868	10.7722	6.83769	1.28752	2.14571	2.66367	2.71924	2.70259	4.17839	7.98171	3.27657	4.16183	4.19779	2.53912	1.98059	3.4269	13.2012	4.15844	3.69602	4.88121	11.0163	8.69533	6.26287	3.38755
ADGRE5	25.3047	28.4773	35.3627	28.4756	31.6866	42.4314	34.2487	32.6249	39.3412	34.2146	39.7859	34.5734	23.8461	22.7008	35.5497	25.6462	23.6996	45.8701	46.9557	27.5552	30.4048	32.6313	49.4058	43.1153	25.4196	44.1174	31.2671	26.2016	20.4087	24.5465	30.5894	24.7745	20.4552	22.7765	72.6512	25.0198	24.7419	24.7662	26.7051	21.5923	24.3629	23.9162	28.3935	22.0417	25.1303	31.0297	35.2647	32.8164	34.0724
ADGRF2	1.06782	0.583898	0.32644	1.81172	3.69286	1.24869	1.40769	1.21801	1.16405	1.12626	0.715122	1.43487	2.56693	2.97658	0.944653	2.63703	0.541812	0.376378	0.627211	1.60535	0.445006	0.864751	0.303442	1.44473	1.29703	1.46067	0.706555	0.760074	1.78481	0.900971	0.931593	1.77902	3.96596	1.61771	2.12411	2.22585	2.23378	1.84342	1.53582	1.6813	2.54949	1.29432	1.69976	1.51316	0.364197	0.467163	0.105039	0.589085	0.501941
ADGRF3	1.17592	0.643609	1.09192	0.966916	0.792861	0.753703	0.634955	0.827686	1.36222	3.65396	3.78333	2.99726	4.61522	3.53702	4.24469	3.02797	0.808414	1.5526	2.19872	2.37975	0.264581	0.265641	0.608997	0.787749	2.57053	1.85233	2.27569	1.88051	1.83649	2.03281	3.36805	3.33004	1.21278	0.81152	1.56385	0.305059	2.2961	1.74165	2.6975	0.915158	1.59627	3.05654	1.86822	1.8593	1.7776	2.08085	2.34901	3.32966	1.72913
ADGRF5	3.90788	2.09611	3.11439	4.6231	3.84157	3.17129	3.39721	3.36129	3.36533	3.71099	3.28914	3.83527	6.26829	3.30539	6.55451	4.93851	2.84883	4.05293	3.91848	3.83214	2.35651	2.36459	9.6372	5.53614	6.19539	3.97778	3.96046	4.45099	2.56054	2.09442	2.58499	3.28784	3.09874	2.47848	5.12406	2.61632	5.89348	2.8581	2.34211	3.11878	3.90259	4.14272	4.89114	4.14749	4.54668	3.28747	1.99762	4.18957	2.91736
ADGRG1	4.81836	2.56362	3.4379	6.77754	3.18939	2.93072	3.28584	2.71675	3.59806	4.54172	3.69383	4.2709	5.22561	5.36743	6.64943	4.603	2.83861	4.814	4.81197	5.6143	1.77214	4.66325	6.87556	3.47938	6.74279	8.34769	6.4476	5.47521	4.3772	4.19645	5.62631	4.50873	3.97658	3.52639	3.95345	4.54582	6.22397	5.15299	7.27968	5.41636	4.22747	2.58021	4.75236	3.48091	4.75524	3.84076	3.16854	6.01462	2.67602
ADGRG3	1.9864	1.92735	2.05434	1.3628	1.56181	2.96406	1.9624	2.26471	1.51162	2.05171	2.54189	1.86241	2.4548	1.32733	2.93358	1.96473	0.925495	0.977523	1.43181	1.96184	2.15307	1.19725	2.52494	2.74651	1.73342	2.57305	2.04358	1.70216	0.913179	1.64559	1.87906	2.04034	1.41168	1.19863	1.41776	1.27505	2.16271	1.51105	1.4782	1.53142	1.32851	2.1424	1.58654	1.04715	2.01607	1.85788	0.969507	2.38909	2.46311
ADGRG5	9.35532	10.3778	3.61384	8.80284	8.64863	8.30426	7.82814	8.02196	10.8744	8.62549	15.5021	11.8858	7.36473	9.77962	7.1931	11.6979	3.02735	3.02327	8.10425	6.72959	7.4373	12.0061	4.33108	6.22641	7.54236	12.08	8.81079	4.36003	5.79646	7.15548	10.1287	6.36425	6.70286	4.48428	4.11635	4.44334	7.10682	6.11626	6.86601	5.60433	9.55711	2.79285	10.6519	10.3665	3.63802	5.80915	3.972	8.5719	12.5275
ADGRG6	2.45875	2.12294	2.82203	2.86211	3.01888	2.34468	2.92054	2.6822	2.33515	4.44809	2.60466	4.10851	4.86024	2.1611	3.53333	3.58413	2.17654	2.54118	1.75585	3.13521	2.26777	1.53688	3.69914	4.12961	2.72651	3.1063	3.9828	3.41564	1.874	2.00616	2.3703	3.02715	2.2609	1.49469	2.39192	2.65078	4.04633	3.01007	3.55374	2.74927	3.89293	4.21726	3.54746	3.68425	3.03657	3.78231	1.69256	4.43596	1.89742
ADGRG7	1.42555	1.23353	1.82758	2.6093	14.133	7.06906	7.81305	8.96238	6.83386	5.21093	5.87765	5.69154	5.52402	12.1336	8.43933	11.9906	2.05788	0.903067	2.5314	1.62628	2.6008	7.71314	2.58077	3.32997	1.16621	8.63264	4.36117	0.682705	1.04226	7.41071	16.959	0.7308	6.25253	8.8464	5.15656	2.34952	0.759869	3.0557	4.80385	4.75909	3.82995	2.34154	6.93785	6.62254	1.84374	3.83965	1.82424	3.0945	2.30618
ADGRL1	4.06187	5.2587	7.8245	3.80867	3.77994	6.61294	6.83009	4.50213	2.2404	5.64274	4.94671	4.68715	4.81631	2.45797	7.03279	3.60069	1.67534	3.68471	4.09971	3.69424	3.90725	1.74027	6.94866	4.54941	4.7249	4.22954	6.49421	5.0412	1.88552	1.91167	2.76886	3.35801	2.27988	2.59461	6.87496	1.80961	3.5295	4.00336	2.95603	2.11924	3.63238	8.52049	5.7459	4.1726	4.55517	7.03133	7.53535	4.29283	4.42516
ADGRL2	4.99967	5.58622	8.1549	4.18421	3.35317	6.59161	5.36159	4.45584	3.62754	6.33687	6.04372	5.52801	6.11652	4.36327	7.45371	4.81242	2.62393	4.62244	4.90396	5.63933	4.49001	2.91042	10.7986	6.7937	4.71939	7.49011	7.08203	5.13528	2.41974	4.0253	5.94221	4.26275	3.84598	3.99966	6.7752	3.18925	6.3122	4.57138	4.75365	2.56728	3.78218	8.87809	5.64771	4.25629	5.08261	8.10594	5.5782	5.6031	4.50316
ADH4	0.290537	0.897732	7.68226	0.36286	0	0.157953	2.18414	0.0665317	0.5662	2.20824	1.68293	1.03458	0.986652	0.931728	9.68258	1.21294	0.167426	0.516911	0.532041	0.13274	0	0	2.40669	0.162763	0.527931	2.39666	0.81048	0.185146	0.130782	0.140005	0.613574	0.149851	0.0323479	0	0.126574	0	0.34845	0.363003	1.20507	0.0265847	0.0292714	0.109364	0.196765	0.196834	0.328244	0.701742	7.00555	0.495536	0.613958
ADH5	119.116	112.344	213.427	156.941	208.986	138.834	200.676	125.89	192.888	183.051	133.728	168.972	202.477	211.404	190.462	201.304	164.421	151.447	153.506	197.926	118.127	194.389	240.673	164.019	173.846	145.454	164.147	189.046	216.078	207.89	236.048	214.461	208.63	182.176	163.711	180.083	210.462	220.749	234.275	241.487	241.675	168.344	129.065	164.028	192.37	200.862	284.025	249.987	134.475
ADH7	11.6144	3.51566	6.60525	7.69949	5.76	3.19152	6.5123	3.59254	8.28437	6.55131	7.73394	6.41989	11.8998	12.0209	18.8429	10.8493	10.2848	2.90373	4.58734	9.15605	4.07449	9.07943	20.122	8.3465	8.03972	12.0182	5.62004	6.55314	13.3036	6.61369	7.29003	9.93953	9.03777	6.39338	3.1748	3.78465	6.15041	7.02336	5.46889	7.61278	9.42229	5.02907	5.8363	4.46692	12.8581	9.21636	12.9282	12.8486	5.80865
ADHFE1	1.67473	2.92466	4.66953	1.92929	1.08681	2.44275	1.04765	1.64626	1.42348	2.76408	1.53038	2.50905	0.88012	0.252952	2.29071	0.737423	0.188309	0.908414	0.710603	0.806203	2.21185	0.806469	6.39806	3.18532	1.82375	0.607459	3.47265	1.95745	0.23535	0.377923	0.435856	0.910124	0.472974	1.38411	3.52344	0.937247	3.04821	0.910779	0.219791	0.149503	0.263379	2.91111	0.505846	0.347891	0.369186	1.42069	0.38332	0.517534	2.25333
ADI1	19.2412	24.0912	36.6794	18.0208	28.273	36.8216	31.6145	29.8835	28.6647	33.0437	27.6976	24.9323	31.1641	23.8309	35.4182	26.3614	27.564	39.4062	33.9824	35.9451	32.9633	35.1997	47.1397	40.2807	22.1543	27.1443	30.8987	30.6485	25.5602	29.3738	31.2151	32.4274	26.1645	23.6545	34.4242	31.2863	36.2388	30.5087	35.5467	28.6079	31.7059	63.8651	31.2415	29.0343	24.6476	40.0708	42.7561	29.838	29.6368
ADIPOQ	20.2471	9.42085	2.09005	47.4108	20.1353	2.42368	3.28568	10.2088	95.2264	60.9361	97.6159	114.183	135.298	26.3749	189.814	32.6124	14.6292	36.0228	1.78583	20.9112	27.0653	41.6973	450.886	116.216	173.972	0.172653	3.8493	12.7842	6.22092	3.1508	6.60691	8.96745	17.4551	22.5774	103.016	19.6533	169.808	8.35502	4.83097	12.3056	36.905	6.89888	73.899	35.5242	58.2948	29.5215	1.35579	92.1488	10.6603
ADIPOR1	24.1879	21.3994	29.99	32.2134	26.9887	24.7672	27.527	23.201	29.0566	27.5396	26.3852	26.2735	30.8137	34.1065	31.2061	32.5585	23.1064	29.678	29.0101	35.7883	24.392	30.7513	35.6319	32.3906	30.784	39.2864	35.4061	33.6738	25.7361	31.0878	33.7045	27.2359	30.2737	23.9822	31.1935	26.0129	36.7111	28.7306	31.5245	31.0877	34.1935	30.8378	29.6494	30.2315	32.897	32.9885	29.1636	39.7553	25.4435
ADIPOR2	35.2244	13.4126	18.5034	50.5844	30.6829	13.8524	18.7943	17.1334	29.8751	25.228	18.8605	23.9074	33.4083	32.4697	22.2785	34.5577	25.2472	18.8124	16.7381	24.8659	14.7561	26.8384	35.4323	22.0666	37.1887	22.1534	26.3261	28.85	31.7394	27.0396	28.944	32.9512	37.4892	29.0632	30.0192	27.3345	42.143	27.4686	28.2116	29.5396	33.0119	16.5175	22.6069	31.6727	39.1698	20.6797	13.4448	29.8073	15.236
ADIRF	282.148	319.493	743.342	240.943	214.075	244.775	246.551	346.767	297.979	656.074	628.136	657.332	393.318	198.159	1176.58	252.992	239.851	462.267	390.258	322.269	434.138	136.883	924.104	538.088	280.887	314.56	393.938	398.239	181.591	114.266	193.504	258.847	188.483	358.747	759.743	225.11	297.19	483.491	245.63	314.748	188.399	728	647.594	264.648	538.06	551.709	522.275	316.674	726.76
ADK	13.3253	9.12679	10.5648	13.8135	11.363	7.22846	7.1804	9.18801	14.3516	10.5008	9.22282	10.7627	13.6959	9.3423	7.1665	11.7893	16.1602	11.2521	10.7465	20.3634	9.15892	10.2267	10.8395	12.7087	12.1257	7.24541	13.098	14.0365	15.4868	15.6038	13.6799	15.2689	21.4323	11.9178	8.63737	14.349	18.5647	12.2584	9.86623	16.1926	14.6995	14.675	9.83564	11.7522	13.5888	11.112	8.89481	15.7967	9.65783
ADM	14.3109	9.84365	16.1022	12.3406	30.6594	61.3556	20.0667	44.8842	21.9292	20.2084	17.7713	14.3526	15.4007	28.0451	43.3006	16.27	18.0943	45.2018	37.9414	20.724	21.006	35.0271	38.7875	28.6588	18.2452	32.5805	18.7696	15.4688	11.7421	20.2171	19.6517	13.23	13.7552	47.2719	45.1021	8.42857	11.1044	18.6289	22.6628	11.5366	9.30789	14.4105	37.471	10.8701	17.4644	18.6391	16.1497	12.8442	23.1294
ADM5	12.2197	5.20794	6.49963	8.07218	8.21024	13.8906	16.7022	8.14035	4.58446	3.26836	8.76219	7.41699	6.24412	5.40516	8.17029	5.01375	2.9874	5.43517	17.2913	14.211	17.0172	6.1984	10.0386	11.9487	34.6039	40.2687	38.9575	24.3522	10.801	4.71076	1.9756	19.7098	3.95786	9.41061	6.29145	8.02446	38.489	33.7379	30.3855	11.7911	9.40129	15.6111	18.0561	21.5029	26.7744	19.8552	31.8535	14.6162	9.88415
ADNP	15.8304	18.1451	19.8181	15.3063	11.22	12.6879	13.3557	12.8106	11.1342	15.9374	16.8939	15.0398	16.3493	14.961	21.4085	16.4272	9.21641	13.197	14.0939	15.4295	12.0249	12.2192	16.0929	15.3508	15.1187	17.9677	18.5372	15.0472	10.5856	11.0147	13.5653	14.2391	12.9462	11.9078	14.0697	11.2802	20.1967	13.8076	12.6963	10.6711	14.3429	17.2683	16.3834	16.4622	13.9676	17.8308	17.0968	15.9973	13.505
ADNP2	4.55243	4.28156	4.56746	5.17575	4.31475	3.97108	3.66436	3.41092	4.24064	4.70542	4.81126	3.78858	5.07941	5.72884	5.30449	5.80846	2.93192	3.74033	3.46576	4.78613	3.25817	4.71583	4.61204	4.35563	4.93939	5.2583	6.66431	5.23625	4.27343	5.01652	5.99474	5.13291	5.51281	5.04908	4.98272	4.28609	4.995	4.83742	3.98174	3.87911	4.98851	3.82003	4.8063	4.80007	4.74644	5.28778	4.71481	6.74009	4.18711
ADO	7.14343	7.58671	9.8151	7.71156	6.7481	7.92788	7.85731	6.07695	7.30412	8.24573	8.03074	6.81245	7.83049	7.14763	9.9642	7.96009	6.37189	9.93368	10.1793	9.1473	7.02023	7.58402	7.91448	9.62652	7.2638	7.69281	8.20212	7.5179	9.37898	9.09083	9.40383	9.86564	7.84001	7.14922	9.10009	7.91281	10.8892	7.38633	8.79207	7.62124	7.96793	8.96719	7.75329	7.94673	6.7945	9.3289	9.31483	9.21882	7.90474
ADORA1	0.473504	0.94848	0.639329	0.946196	1.95975	2.03366	1.15164	2.03849	1.71526	1.41633	1.28385	1.70718	1.3973	1.25668	0.740038	1.06854	0.436581	1.3479	0.563612	1.73067	0.708477	1.07713	3.68459	1.48548	0.786648	0.748186	1.1825	1.23111	1.2277	0.74841	1.03155	1.77792	1.56049	1.44752	5.94097	1.50899	2.54919	0.655317	0.891749	0.866529	1.22125	0.950591	1.31937	1.11819	1.40278	1.48677	1.40711	2.16899	0.863676
ADORA2A	2.82628	5.25868	1.80263	1.819	1.86205	2.63406	4.32792	3.16576	3.12513	2.93015	5.54131	3.4793	2.73848	2.32886	3.23679	4.03816	0.905856	1.29301	2.15895	1.65282	3.36002	2.85591	2.12428	2.7215	2.18	3.04726	1.56181	0.889209	1.54701	2.85151	1.90999	1.35942	2.27284	1.8678	2.01226	1.96265	4.11492	1.46526	1.95529	1.24132	3.84	1.2969	6.16258	4.78924	1.36238	1.74755	1.68397	2.23512	6.1359
ADORA2B	5.44846	3.66026	3.90687	11.0302	8.14467	3.66498	6.16635	5.20216	13.508	5.93205	3.45989	5.54914	4.7149	6.41314	3.65066	3.83448	19.3706	26.4522	17.0377	19.5768	4.63867	12.7232	3.84799	7.07721	6.76002	8.24006	6.37891	5.69653	18.5563	16.5185	16.0946	15.5464	15.6282	7.14274	7.92555	12.8313	13.2905	12.2835	19.5035	14.669	7.77804	6.99856	4.21709	4.32582	3.61684	3.79181	2.50354	6.07521	6.12141
ADPGK	16.7426	15.284	11.9107	15.2565	15.2214	8.89673	13.685	13.926	16.6174	15.6252	16.8802	13.9191	12.649	17.2961	18.8432	16.5511	11.2665	14.5575	15.9726	17.2529	8.79285	14.7199	15.0212	11.3521	14.9169	22.3387	18.0793	14.1248	12.3112	14.8243	17.0967	13.1703	14.1911	14.2429	12.7056	12.0482	13.6745	14.2225	15.0875	10.2791	15.1704	7.6711	16.6582	11.0606	12.5019	13.3318	12.5863	18.5021	17.7802
ADPRH	7.79235	6.34018	6.42208	8.60988	9.40744	7.81255	9.29338	7.67838	11.2298	9.66009	10.6596	8.1832	9.68592	11.6237	8.73003	10.1854	6.58339	7.35202	8.61736	10.3198	9.64994	12.9149	12.8877	11.5957	7.12784	9.61001	7.68944	8.89099	11.1515	13.0694	12.3282	11.9284	10.6214	10.0142	9.84629	10.1626	12.4428	9.49277	12.4941	11.791	8.91789	8.27895	8.77272	8.34485	5.87758	8.27801	6.87641	11.096	10.9102
ADPRHL2	27.7287	26.9013	31.2966	21.8803	23.9742	26.7653	34.9857	25.5306	24.9904	27.2879	31.1639	21.3168	24.2719	25.3357	38.833	22.8683	23.5868	30.0348	26.7921	25.7312	26.9564	21.9941	37.1221	27.7735	24.2666	36.2783	29.62	25.0985	21.7989	21.9331	29.5964	24.7797	22.4374	22.4016	34.8008	24.6635	26.2933	22.6087	25.5975	18.6151	29.7989	32.9293	29.1719	26.9944	23.951	34.2851	37.9511	28.612	29.2314
ADPRM	3.61825	3.80047	3.42502	3.43492	3.54255	4.28954	3.4478	4.14816	2.54755	5.10521	4.69519	3.47043	4.19877	4.46067	4.80724	4.76213	2.09851	2.03506	3.61216	2.78147	2.4283	3.64702	3.72673	3.36873	4.4841	4.72999	4.76298	3.59399	2.25287	3.11368	4.50431	3.15927	3.09804	4.28174	3.66109	2.63845	4.10617	3.37427	4.41722	2.85366	4.0828	2.88212	5.45648	4.86195	2.93035	3.60846	2.45837	3.91319	3.71786
ADRA2A	4.54537	3.8329	1.72426	4.82162	3.19941	2.82415	3.00066	2.23043	3.48366	3.66168	5.74595	3.81518	6.34163	3.86316	5.93985	6.43283	2.74406	2.03617	1.82822	4.27203	2.83374	2.04846	9.20923	5.03456	3.82625	7.28778	4.62335	2.66483	2.79431	2.55331	2.98802	3.85816	3.65819	2.59492	4.56862	3.02124	4.48226	1.8847	2.28565	1.43786	3.14018	1.9065	6.83516	2.79033	5.9341	3.6386	2.06504	5.49005	8.36301
ADRA2C	1.30147	0.832019	0.87863	0.406362	1.3226	1.45934	2.69778	1.49016	0.522183	0.837619	1.60399	0.796541	2.17177	1.04343	2.24346	1.21151	1.21874	2.27934	1.37785	0.832461	1.4489	0.279303	6.94221	1.67694	1.98482	1.28529	2.07462	2.69545	0.380797	0.282221	0.578638	0.839077	0.470937	1.43807	7.33545	1.27884	2.99172	0.813044	0.62006	0.446577	1.24566	2.08207	2.80165	1.00769	2.20558	1.49315	1.44186	0.475666	1.737
ADRB2	2.32573	2.22031	2.12139	1.91532	1.314	1.41613	1.67297	2.10192	2.07601	2.3417	4.6167	2.84338	3.60225	2.22209	5.13159	3.21901	0.762443	1.46204	2.4418	1.97214	2.07687	1.57054	5.07515	2.52938	3.21984	2.59404	1.28521	1.51765	1.3847	3.15598	2.26107	1.81691	1.93344	1.46195	4.269	1.23859	2.67775	1.2875	1.39049	0.976081	1.87452	2.24115	3.91223	1.89678	2.52247	2.09716	1.90769	2.68982	1.93139
ADRB3	2.01805	2.99434	18.4343	3.46236	2.65154	5.36375	12.8902	2.67005	1.16527	4.69126	3.83201	1.92959	3.64103	1.45469	10.4446	2.56376	0.918854	4.78722	8.8966	4.75343	4.52656	2.95138	22.4389	8.03938	3.72516	1.66731	6.51317	8.00184	3.22986	3.80341	6.57967	6.53807	3.59497	4.40465	17.7787	5.9707	5.49798	2.24123	3.68663	1.7508	2.95186	9.67825	4.28093	3.87733	3.30265	9.8929	11.9239	3.42374	2.52711
ADRBK1	41.2189	41.5527	22.5634	34.9907	26.3411	28.7871	35.789	28.734	29.2363	28.978	46.603	32.6939	29.3534	31.469	30.1013	38.2483	22.9178	28.4027	31.8583	30.2822	28.8491	31.9845	25.0588	26.115	38.045	46.9812	38.6797	26.5982	27.0451	31.7242	26.2741	26.9596	28.6226	25.5414	27.6924	24.9248	43.2044	31.1692	30.6484	24.2698	33.9172	18.3712	39.5736	41.4305	25.1609	26.4351	22.9457	32.5975	36.6858
ADRBK2	3.47075	4.48412	6.31761	3.07094	3.49607	4.47138	3.89233	4.18402	4.25965	6.00858	6.73648	5.41421	4.57367	3.08749	5.88624	4.03632	1.45908	3.46417	3.42459	3.24529	3.36881	2.73154	7.78783	5.63543	4.33655	4.48416	6.5109	4.86014	1.87593	3.11623	4.62646	3.42537	2.75428	2.52361	9.10582	2.4316	6.88036	3.43314	3.63616	2.7144	4.26075	7.54735	5.13932	4.96727	3.05385	4.76018	2.82291	4.22052	3.16235
ADRM1	43.734	41.2024	47.4887	38.0236	39.861	41.713	45.8452	35.6179	40.2485	39.1884	38.9742	37.9496	37.8368	34.0744	51.1827	40.9732	48.7422	54.2211	50.5814	43.7931	42.4218	38.3852	53.9578	40.3286	47.0039	53.2867	51.7272	40.5236	42.9259	39.9428	40.908	45.563	42.2345	42.5479	53.5085	42.9304	40.2108	42.4513	39.4963	33.2271	37.5746	43.0369	38.8146	38.4718	44.6597	45.6034	55.4577	38.1074	50.3546
ADSL	15.4424	20.8863	14.9527	15.4867	20.5941	20.5516	26.5828	22.3554	16.2171	15.909	18.7798	17.4768	15.0144	14.825	18.4069	20.7111	11.4909	16.7707	16.1911	18.2326	13.8141	12.9216	13.5488	12.8811	19.3728	24.2694	22.6229	17.881	19.5424	19.3806	21.1387	18.6933	16.3147	13.708	12.8184	14.2412	25.0836	17.4916	18.8293	16.76	20.0636	14.5718	19.3802	17.5766	10.0778	11.0131	14.2224	16.0476	24.3594
ADSS	24.6397	22.384	21.3757	28.8663	20.7394	19.2825	17.5747	18.1158	30.7392	23.888	25.7989	20.4293	27.3077	30.0682	23.1923	28.6233	29.0566	36.1066	31.2492	35.1649	20.4342	37.806	18.608	27.5596	26.6085	30.1502	28.5809	27.5896	40.6009	45.9453	32.9794	36.0148	31.9681	43.9834	25.173	33.8744	48.8794	31.3519	28.1848	33.4424	29.7607	22.4694	26.1613	22.7877	20.0503	23.8732	19.4708	29.2567	24.7448
ADSSL1	8.01178	6.74784	9.57269	11.6522	5.73335	10.3188	6.79055	5.28558	4.41723	8.37173	6.58271	9.04273	6.07593	3.4595	8.19866	3.87426	8.90401	5.76956	5.02148	8.92443	8.15481	3.97093	16.5676	13.123	12.3298	8.11163	10.4906	11.0863	4.1903	3.23567	5.55511	7.87094	7.13615	4.03991	12.2994	4.21487	11.9983	11.5134	6.80012	10.2982	6.95714	11.9195	6.38565	7.60639	14.3197	11.4724	11.9341	8.08732	7.80748
ADTRP	26.8459	5.44172	2.3723	33.0975	31.9557	6.44318	9.71441	14.7692	18.1948	14.8658	7.47261	12.4595	34.7955	45.9644	9.08977	35.5219	26.7523	12.2029	11.7207	23.0229	10.3686	38.6146	8.66182	14.9514	23.4218	14.5455	17.2741	18.977	40.1672	37.3836	35.851	34.7037	57.2135	43.4101	16.2311	40.9129	30.9581	34.0705	41.2222	44.0364	34.2245	5.35664	14.9378	23.5363	19.8913	9.80533	3.03818	28.6694	11.4626
AEBP1	45.556	38.9085	51.9473	32.4759	32.0088	42.1719	89.0904	41.8528	25.6259	44.9584	49.3171	39.8302	45.4324	26.1342	93.5932	37.5691	22.4664	42.0549	47.3038	47.0148	44.4384	25.5919	151.608	94.9005	27.4482	46.2256	37.9639	28.9828	17.0297	21.3118	38.1487	32.8655	36.0506	31.3144	88.8993	35.857	45.6402	29.0325	28.7108	24.4726	34.2992	59.9419	52.3009	31.9683	44.3565	53.5558	94.625	32.2454	47.7391
AEBP2	6.57972	8.48638	9.41035	6.57685	5.16106	5.42927	7.48317	5.78471	5.87561	8.13833	9.38503	6.63602	7.34534	6.19872	8.30228	7.11429	3.99286	7.04733	7.46777	6.817	5.73142	6.4775	8.85291	7.13739	6.56796	7.95889	9.4239	6.49099	4.1822	5.40237	6.82735	6.49562	6.37691	6.13537	9.29501	5.24593	8.25039	5.62977	7.34174	4.98022	7.36057	7.87042	9.19358	8.685	6.18898	9.29459	8.0801	7.86972	6.37919
AEN	1.84207	2.64391	1.4188	2.13315	1.60315	1.75514	2.12184	1.3684	1.57323	1.71342	2.65252	1.67931	1.58336	1.82002	1.56548	2.31988	1.87741	2.86626	2.28941	2.36921	1.59661	1.59757	1.5572	1.59439	1.43944	2.17109	1.93739	1.27794	2.46647	2.26949	1.80121	2.6955	1.98468	1.33829	1.69326	1.80752	2.04476	1.57693	2.24806	1.67278	1.94388	1.37248	2.36156	2.26927	1.26505	1.54728	1.5181	2.15315	3.00202
AES	371.601	374.283	512.115	348.806	326.039	446.2	420.394	316.057	342.694	370.497	369.229	384.221	385.483	290.098	421.204	337.581	318.46	371.41	366.644	380.329	433.703	370.016	391.735	452.587	397.79	369.462	421.88	380.695	366.14	301.317	317.722	392.302	369.534	350.521	487.809	345.942	362.55	397.42	369.838	362.677	318.745	514.823	353.158	318.832	380.051	529.195	695.623	328.239	438.533
AFAP1	10.6218	9.96059	15.882	14.0168	11.447	12.2701	12.3869	8.47261	7.85366	9.94826	7.21987	8.94116	11.7271	10.4878	11.2179	10.7847	11.5786	13.5151	13.7272	15.687	10.0449	11.7448	14.2639	14.0808	12.0935	9.66492	15.8095	13.0385	8.02754	10.5608	12.3854	11.8824	10.9645	8.44333	12.8413	10.8412	15.2433	14.4431	11.883	11.3865	13.0405	17.1691	8.77608	11.3932	11.1314	15.9069	15.9861	13.4324	9.17653
AFAP1L1	2.8778	1.88692	2.14919	2.78629	1.8854	3.52452	2.88082	1.9408	1.58061	2.43462	2.26055	2.73081	3.56994	1.48277	4.24476	2.29796	1.29997	2.51783	2.17167	2.32331	2.71512	1.45236	5.92191	4.18105	2.47915	3.3362	2.55414	2.06363	1.78795	1.62145	1.82783	2.27047	2.2816	2.56251	3.27897	1.89469	2.93309	1.8601	2.0987	1.8288	2.34498	2.96805	3.4635	3.63611	2.39778	2.35259	1.6817	2.48114	1.80083
AFAP1L2	3.81008	3.50155	7.94282	4.6782	5.84591	7.79975	7.27727	6.87762	3.74456	6.37777	4.89454	6.29754	6.78989	3.184	7.29084	4.95159	2.81305	3.65433	4.52264	4.518	5.64156	4.34666	8.93467	10.3122	4.75509	4.27963	5.69758	6.01066	2.75303	3.03331	4.23768	5.23351	4.42171	4.07741	6.32591	4.49299	7.96487	5.71581	3.92889	4.41521	4.63136	9.57992	6.17654	4.75655	6.6181	8.24935	6.61264	5.0681	3.80968
AFF1	7.15178	7.07685	9.46347	7.45918	6.06496	6.55464	5.95007	5.52177	5.6029	9.29722	7.02909	7.90917	9.52781	9.55228	11.08	9.13161	4.62488	8.66205	7.67617	6.82113	4.48479	7.53751	10.7962	8.24663	9.16412	11.6592	12.472	9.3577	4.40016	5.96638	8.73866	6.77321	5.19257	5.17853	6.64814	4.10681	7.11924	8.8675	9.11687	5.57871	7.36812	10.1908	8.51098	8.08075	7.79846	10.2227	8.61924	10.5588	6.51995
AFF3	1.2451	1.70651	1.72311	0.787172	0.632401	1.19876	1.56204	1.05508	0.835017	1.33405	2.47685	1.54788	1.15615	0.674485	1.46237	1.11401	0.497301	1.26375	1.26057	1.03447	1.25839	0.597973	1.75133	1.39627	1.36687	1.00434	1.42226	0.967514	0.331835	0.608979	0.799878	0.4798	0.874512	0.828297	1.42896	0.452148	1.68406	1.03745	0.767366	0.489843	1.01238	2.18029	1.49862	1.62655	0.688543	1.34601	1.32114	0.775143	1.1176
AFF4	13.4114	10.8036	15.1487	20.5672	14.1313	9.68798	11.0947	9.35807	11.0217	14.179	11.8861	12.766	19.1476	17.775	12.085	20.825	12.6596	15.4997	14.1279	15.6336	7.26594	11.2787	14.2431	11.4496	19.6924	14.3647	21.0165	16.7615	11.6391	14.2454	15.6914	14.7976	17.8412	12.3195	12.1548	11.6447	18.0336	14.3202	14.4041	14.5538	15.9597	14.9227	12.5945	18.6298	17.2615	16.4507	11.4532	21.5979	8.62741
AFG3L2	30.9466	22.3133	29.3963	39.8122	29.1382	24.0678	24.5847	22.411	26.4784	25.8656	23.8393	23.3443	29.3601	36.8203	27.1146	34.3031	29.955	27.8258	26.0479	35.6819	18.1875	29.6324	21.693	22.7447	34.098	35.8425	36.475	32.7421	31.4153	33.2106	33.8185	33.9093	35.4129	30.9715	25.9087	34.2766	32.5233	32.4549	32.3154	32.229	31.7277	22.6899	21.1401	25.9187	31.1999	29.8254	27.3899	37.1998	23.7901
AFMID	9.05135	7.21519	2.15003	9.43944	8.30012	5.87769	7.00456	7.98381	10.9525	9.53432	15.3695	14.3249	7.45877	6.78407	5.08528	9.41859	6.56825	4.69693	7.40509	10.5069	8.35989	6.87058	3.11354	8.48872	8.57162	5.76446	6.72431	2.22176	10.0802	9.01417	7.60137	11.4117	9.85367	4.93894	5.84186	5.55539	12.2404	11.5989	9.92118	10.5827	11.6523	4.58486	11.2221	15.9955	4.54492	5.82986	5.68017	8.20902	13.5344
AFTPH	23.309	19.3462	20.2037	24.282	20.7407	16.5148	21.004	18.1711	20.5553	23.8145	27.6895	23.2113	24.6026	25.9287	22.4689	27.789	20.9507	21.5037	22.9816	23.1359	17.6819	22.8404	18.8934	21.1745	27.1219	27.461	28.7098	23.4298	21.5615	24.4142	26.4808	24.2516	25.8959	21.5439	20.6104	19.248	30.8102	19.1173	22.8194	20.4543	26.1549	20.9534	25.8459	31.9722	24.1811	20.4103	15.788	25.1055	19.3419
AGA	5.5287	6.25609	6.64124	5.91415	4.32817	5.55066	5.75861	5.48768	5.82994	7.25462	7.50231	5.43627	7.39911	8.33354	7.11949	7.61627	5.31368	7.26593	7.7961	8.80121	6.82151	9.82263	10.1353	9.23782	2.92033	5.5506	5.09744	3.4569	5.97976	9.40171	10.055	5.65937	5.54215	5.59103	7.08313	5.0586	5.23683	3.91021	5.71833	3.63815	5.41875	4.62146	5.66583	4.4746	4.87511	7.42592	4.59976	8.76786	4.90208
AGAP1	2.50813	1.93294	3.33612	3.75803	2.64319	4.1741	2.94788	2.4493	2.60812	3.51278	2.64458	2.57234	3.73615	5.11988	3.47974	3.32303	2.15965	3.54776	3.68956	4.14574	2.22419	3.62279	3.81289	3.11396	2.46223	4.86286	4.05316	3.44497	3.09627	4.29272	4.86598	3.73247	4.02122	3.44781	4.63439	4.3299	4.04392	4.30313	4.70311	3.50203	4.05645	4.10726	3.81519	2.74122	2.81439	4.46186	3.22472	5.04249	2.13204
AGAP2	3.20717	4.32622	1.45746	3.22421	2.19391	2.40381	4.65404	2.3245	2.79846	3.02316	6.78474	3.64511	4.68181	4.17327	3.90749	5.95864	1.18427	1.50961	2.79398	1.86646	2.89519	3.63516	1.98528	2.73517	2.45717	3.84922	2.63065	1.74614	1.65951	3.229	2.32576	1.96572	2.03848	1.64	1.85843	1.29661	4.58089	2.08285	2.52716	1.59552	4.06566	1.68779	5.00082	5.42448	1.62604	1.83506	1.46102	2.534	7.09247
AGAP3	21.0247	16.4821	21.7701	23.8935	20.0994	29.9258	23.3866	19.6538	13.8804	21.3893	15.697	18.9963	23.4295	21.969	28.01	23.3197	17.8286	24.9899	29.7476	19.6886	15.8612	17.7952	23.988	18.6694	28.3533	30.5627	30.6877	21.0566	14.3082	15.8319	16.6005	22.7125	16.9433	20.2163	31.9513	17.6672	21.5558	20.7236	20.598	14.5425	16.8983	31.2721	21.1808	18.5435	23.3418	24.6368	33.1599	22.5	23.5627
AGBL5	7.05603	8.03885	10.4256	7.69088	4.37547	7.33533	6.04264	4.65035	4.22981	5.75537	5.85399	5.13241	6.48122	5.77026	8.70203	6.49351	3.88762	6.15441	7.01213	7.29668	5.93478	4.19561	8.50169	7.1422	6.95125	6.15849	9.10787	6.00117	4.27623	4.55127	5.5091	5.41101	5.25781	4.46245	6.08799	4.37299	6.47646	7.44972	5.20123	4.19508	5.57615	11.3151	5.51462	5.54321	5.94536	9.32771	12.2383	8.42007	6.47724
AGER	8.60203	11.9194	10.5656	6.42771	4.8021	9.4453	4.08499	5.58926	2.05963	4.69597	4.72107	3.99863	6.51033	3.48632	9.93405	6.5025	2.05119	7.42601	9.42811	6.19521	6.03834	3.92852	7.87119	5.65934	11.0877	12.7217	9.5917	6.30799	3.93695	3.69186	7.08377	6.78396	3.09495	4.40127	6.09201	1.44044	6.3244	8.17775	4.0282	1.58196	3.62029	16.9289	9.31456	9.84277	5.14912	4.29863	6.98105	4.91459	9.3881
AGFG1	18.0499	19.1003	17.7301	21.3508	23.3666	14.6635	21.3659	17.7593	20.2038	18.3749	22.1271	17.8098	22.4388	26.9576	17.3829	27.63	21.4885	27.1073	22.0567	25.9377	16.0145	21.0913	17.262	19.1317	21.913	22.4224	23.7765	18.9287	18.4371	25.9814	24.3497	18.4068	23.8101	22.093	22.0358	21.0843	34.6072	18.2843	22.1883	20.7235	24.5603	18.4627	24.7805	25.8254	22.1586	18.5658	13.9187	27.0566	17.831
AGGF1	10.3125	11.0274	13.2115	12.1006	11.076	10.4841	11.467	10.1255	13.4602	13.7646	12.5584	11.5931	15.1128	16.3409	12.4969	15.2957	12.4499	13.158	12.8901	16.2865	10.244	14.8888	14.4361	13.7183	10.2043	12.7405	12.1263	11.62	12.4199	15.0884	17.5282	12.5712	14.1148	11.852	13.099	13.1034	16.6353	11.4384	11.7172	10.8379	16.2443	13.3296	13.3473	14.3348	10.0413	13.5462	9.47382	14.3186	10.3179
AGK	11.5489	10.9709	12.3161	10.7639	9.66678	9.60716	10.5013	9.53776	11.4208	10.3937	10.5407	11.045	11.4493	9.21168	12.9841	11.7018	7.94708	10.9545	11.6149	12.6296	8.85646	8.12219	13.645	11.3496	10.2098	12.1786	14.7622	9.97834	8.91906	9.36928	10.888	10.6597	12.2077	9.99362	12.0227	8.43504	14.8337	13.266	10.6484	9.87996	12.1308	12.71	10.5722	11.1505	8.2444	11.0234	12.2113	12.1147	10.7504
AGL	9.42171	9.72865	15.1829	9.8652	9.49917	14.1442	11.4016	9.68484	6.44292	8.90427	8.13875	7.88185	11.8147	10.5238	13.0107	10.2252	5.43985	10.5753	10.8207	12.023	8.25397	6.712	15.5376	10.7115	10.0091	9.66839	14.659	11.4072	7.37406	9.48973	13.4211	9.19402	9.81258	8.57376	12.7578	7.544	12.6569	12.1912	9.85888	7.60872	10.284	21.1014	7.76809	8.54187	9.5946	15.3113	15.8109	13.6336	7.89158
AGMAT	1.38592	0.501175	0.548153	1.56402	1.96583	1.00463	0.650013	0.80785	2.48424	1.72988	1.01449	1.32725	1.59343	1.74623	0.694989	1.85758	3.61412	1.51309	0.845981	2.50209	0.852809	1.1897	0.400601	0.903462	1.59167	1.67853	1.89681	1.99118	1.7846	1.03618	0.989628	1.52494	2.37538	1.17561	0.676967	1.40978	1.32079	2.11505	1.31823	2.61314	1.77712	0.716661	0.861408	1.25192	3.09995	2.49537	1.9049	3.66339	1.70024
AGO2	2.46468	2.38443	2.92292	4.29863	2.56269	2.9703	2.87188	1.92711	2.17437	2.9502	3.27088	2.42354	3.70924	3.56908	2.67945	3.3414	1.72452	6.34414	5.09259	4.41175	1.77277	2.14791	3.54739	2.55359	2.47645	3.19239	3.72964	2.74233	2.21045	3.61996	3.91655	3.35251	2.78795	2.21942	3.24573	2.55248	3.68153	2.63358	2.77343	2.42844	3.24036	3.8474	2.4988	3.17086	2.11282	4.04261	2.45754	4.62158	2.65992
AGO3	1.99112	1.85451	1.39886	2.15263	1.81855	2.33396	1.94139	1.74376	1.66569	2.25754	2.92079	2.09247	2.62964	2.99881	2.20558	2.56008	0.992557	2.49704	2.28555	2.21524	1.34254	2.03439	2.85743	1.85438	2.13805	1.93195	2.35337	1.33694	1.58794	2.31401	2.97101	2.26032	2.19742	1.73862	2.54731	1.45274	2.48509	1.77737	2.1515	1.4362	2.35637	2.46664	2.7214	2.47418	1.15098	1.87677	1.59002	2.56537	2.09138
AGPAT1	7.29868	7.88871	9.84228	8.46494	8.26533	11.6883	10.4783	9.12807	7.11661	9.42926	8.50621	8.44426	8.86025	6.98749	8.52541	8.22909	6.43035	9.45594	9.13287	10.1446	10.486	7.00197	9.66309	11.4053	6.99404	7.14414	9.37426	7.94042	8.10097	7.91106	9.78837	9.74663	8.65428	7.16411	12.365	8.12378	15.8078	8.2864	9.49969	9.50345	8.22536	13.4671	8.27733	8.49456	7.9969	11.901	10.6987	8.15663	8.43984
AGPAT2	264.407	117.531	64.793	367.278	438.565	151.419	226.602	278.257	342.084	198.095	167.316	246.72	362.96	340.932	226.563	434.74	576.539	332.2	252.547	281.444	313.404	298.38	409.235	288.965	405.914	335.898	407.409	326.494	471.11	336.332	213.212	420.432	376.964	444.203	376.398	388.363	408.588	308.214	211.291	350.733	308.143	172.464	238.642	375.479	461.428	227.113	175.678	275.981	243.535
AGPAT3	4.12181	5.07922	5.54463	4.08803	3.67144	4.36312	5.67121	3.69137	4.73822	4.47582	5.13932	4.90608	3.89902	3.06747	5.33047	3.66361	1.93637	3.66156	3.75297	3.86495	3.86525	2.96661	6.0753	4.71853	3.03998	4.41805	4.01421	3.08466	2.13343	3.13371	3.54772	3.33513	3.62019	3.03205	6.50246	3.39062	5.47738	3.3766	3.28461	3.1643	3.4841	4.67331	4.45659	4.01367	3.07279	4.2817	4.87842	3.98363	4.47957
AGPAT4	1.83871	1.32709	2.70776	1.49735	3.32534	3.7917	3.1527	2.64572	2.52614	2.65305	1.42391	2.8849	2.4551	1.70143	2.5842	2.0858	1.61305	4.13619	3.2639	1.73034	2.04793	1.3123	2.47573	2.62056	1.55076	1.159	2.07378	1.86758	2.03969	2.22699	3.11337	2.99403	3.14372	2.26263	2.98932	2.31693	2.70372	2.45372	1.6616	1.56771	2.18607	3.17511	1.44496	2.08911	3.44544	3.45077	3.32024	3.10346	1.52945
AGPAT5	5.28894	5.16043	5.96306	6.06597	4.94735	3.62707	3.95345	4.0392	4.6165	4.21274	4.40731	3.84197	4.86673	4.72645	5.09687	4.68932	4.3474	5.1587	4.63984	6.68252	2.58715	3.67013	4.95329	3.60366	4.06301	4.5541	4.8431	3.98289	5.71863	5.64585	5.16847	5.61085	5.506	4.18774	3.5264	5.04226	7.22687	5.36183	4.92374	4.36781	6.00478	5.63908	4.89364	5.22795	6.27531	7.37291	7.04043	8.88991	4.32369
AGPS	6.74343	8.83268	18.1978	7.99109	5.7425	8.50581	7.60845	6.20178	5.75176	9.13507	7.42223	7.79565	8.08467	7.31368	10.4146	7.30692	4.3137	7.67702	8.27128	8.64897	5.70292	6.8242	7.17156	8.20286	6.91717	9.1341	13.0409	9.32166	7.2051	8.86708	10.9482	8.39413	7.54942	9.8013	10.6409	7.51125	9.57725	9.20511	9.22792	6.63593	8.43236	13.5197	8.98563	6.83288	6.47152	15.6369	9.78338	12.2076	7.49298
AGR2	252.694	24.651	8.96184	429.768	401.903	90.8562	234.181	279.884	564.463	216.204	144.672	175.891	184.985	268.533	54.8097	151.067	1172.78	2625.8	1610.7	2344.19	147.362	770.303	79.4966	208.759	189.279	299.32	133.136	261.758	1936.31	1806.02	1178.71	1271.63	1594.01	1109.53	276.457	1770.65	787.07	698.242	1670.94	1442.93	311.715	60.4383	158.798	171.609	234.962	139.244	41.4011	700.492	182.76
AGR3	76.608	7.22614	16.0995	96.5347	126.839	42.0421	44.8949	92.6151	127.807	126.84	67.4793	101.791	90.8475	140.575	32.3159	101.814	197.477	226.059	159.408	153.568	50.6789	177.406	31.3492	71.6324	121.196	136.837	93.8264	143.676	171.406	212.031	192.777	153.143	156.085	148.735	56.7502	206.293	138.32	168.041	215.194	234.68	141.657	35.4913	83.7002	130.717	98.7368	70.8171	23.1768	142.274	29.0681
AGRN	17.886	12.6238	18.7648	17.4529	16.7005	22.9024	16.4319	16.8397	8.90013	12.8531	11.5762	11.2558	11.9192	14.2837	14.5582	12.1496	10.9909	13.817	15.5305	18.0418	13.4589	12.5892	13.6377	15.9349	21.8407	23.551	23.251	15.8145	11.0669	12.4152	15.3329	15.7434	13.5579	16.5213	24.103	12.095	13.6254	20.3034	19.2847	12.966	10.3363	20.1861	13.2569	11.2544	14.3146	20.9498	21.2398	17.1013	13.7363
AGTPBP1	2.08144	2.3607	2.14456	2.62496	1.36459	1.60855	1.51377	1.35508	1.40403	2.05817	1.44163	1.60793	1.94187	1.48376	1.58147	1.85555	0.971462	1.69858	1.83492	1.61586	1.38497	1.3659	1.95173	1.92736	2.25054	2.06256	2.66896	2.01702	1.22653	1.60482	1.72081	1.67509	1.53219	1.32419	1.44636	1.02331	2.67743	2.0236	1.72781	1.56772	1.46273	1.94255	1.59106	1.93791	2.1162	1.91954	1.34524	2.14597	1.48465
AGTR1	4.65342	5.28869	7.11854	4.48082	2.68123	5.05975	4.83525	6.35874	1.42253	2.94269	1.65471	2.78437	4.19264	0.719864	7.17696	2.6626	1.62166	2.51089	2.46797	4.49839	4.02214	0.545709	9.88089	8.06861	4.96382	1.749	9.16077	8.91893	1.35525	0.646989	1.221	2.97979	3.01236	3.82125	7.71031	3.39275	6.2621	4.16443	1.66473	1.97309	2.70537	12.5582	2.81447	3.5833	3.08994	4.1273	2.43931	2.13135	2.37566
AGTRAP	30.3899	18.9436	24.324	34.6381	19.08	15.0114	24.1227	15.8846	19.5322	18.6583	17.928	17.3864	20.189	20.1823	18.3422	17.1734	19.0811	16.9993	17.8052	26.3382	17.694	17.9214	24.8503	21.8823	20.5412	24.4125	17.7132	20.2566	34.1346	23.8853	22.756	31.8173	26.7685	13.7666	23.5449	22.8214	32.9362	27.1201	23.6301	22.3074	19.7445	19.6887	18.0484	19.4887	21.2196	18.6248	19.7498	21.6601	23.9687
AHCTF1	5.74177	6.31618	6.78642	7.41186	4.82345	4.10585	5.53564	4.17551	5.07	6.72173	7.51629	6.18212	6.49355	6.7613	6.50327	7.19652	4.10367	5.76348	5.53552	5.77125	3.88829	4.91776	6.85584	5.34365	5.74704	8.11943	7.73718	6.0917	4.90373	7.02435	7.81366	6.3124	6.73259	5.07743	5.62257	5.20372	9.4023	5.64764	6.32641	4.91303	7.24402	6.38658	6.69619	6.36312	4.79867	6.9966	5.23183	8.08528	5.43098
AHCY	19.5246	14.414	12.6429	23.0649	35.6575	21.7436	27.4271	21.0687	47.4935	27.3037	28.1077	27.7804	29.4427	32.8478	15.3163	32.0348	49.8776	38.127	37.4094	58.5949	22.3134	33.9265	27.4792	25.3537	22.9588	25.2567	28.5223	22.9418	55.9476	51.1441	46.0744	49.3699	48.0598	26.4705	22.7553	46.5631	54.6459	39.8608	44.0739	55.4183	48.0396	20.9665	27.4685	33.3571	18.9373	20.8518	17.6322	44.3741	30.785
AHCYL1	22.9611	21.8402	30.5301	26.405	18.7503	20.1502	19.9379	16.7526	17.6189	22.1943	17.2662	20.3714	22.1745	17.7781	22.6541	19.2357	21.187	26.7763	23.8249	29.146	15.9583	18.2511	20.5286	21.5735	20.8964	19.3646	26.8986	24.154	19.3351	20.3393	24.0186	23.549	21.5503	18.4236	23.5944	19.9917	23.774	20.843	19.59	19.8153	22.0763	33.129	18.0574	21.0869	21.5858	26.8753	26.048	23.5237	19.7385
AHCYL2	32.4714	7.60382	9.57232	39.3425	62.9316	21.9154	23.2438	32.4498	28.5673	36.0859	22.4699	22.6978	45.1307	56.2555	14.9962	48.155	44.6874	13.5062	17.6188	22.8177	15.1424	44.4198	15.96	22.3369	104.815	73.1869	87.4641	62.2154	15.8198	42.8913	36.8629	23.8294	44.5071	42.902	22.6201	21.9808	33.7717	24.4985	31.0165	31.6888	84.1756	25.151	44.2472	81.0358	83.6588	45.0266	15.5137	64.1374	11.115
AHDC1	4.0845	4.73213	6.06958	4.35498	2.41732	5.30896	5.19025	3.55318	1.99131	3.63162	3.69732	3.6309	3.01275	1.94169	4.51042	3.01947	2.26356	3.57083	3.83655	3.92099	3.44539	2.22665	7.23588	4.74471	3.30267	4.20007	6.10552	3.7936	1.31871	2.24878	3.25101	2.60064	2.09608	2.74077	5.9621	2.30909	4.22924	4.37679	2.77357	2.35412	2.22783	7.36341	4.01532	3.73501	4.24331	5.9249	7.2083	4.07235	3.33659
AHI1	0.952941	1.31624	1.30858	0.985609	0.630611	0.710935	0.947382	0.853763	1.00789	1.44618	1.61165	1.3499	0.964409	0.90457	1.54115	1.07366	0.758915	1.84394	1.71958	1.31185	1.0804	0.901617	1.36888	1.0038	1.00392	1.46114	1.53752	1.12056	0.95184	1.27639	1.59576	1.27431	1.26389	1.26048	1.07273	1.25909	1.47566	0.861046	0.929461	0.850318	1.08762	1.65476	1.49668	1.14714	1.16655	1.61284	2.3499	1.64735	0.928346
AHNAK	124.606	97.585	183.638	149.693	121.203	111.913	116.862	91.5877	78.7107	132.655	107.281	96.0439	134.543	125.836	151.524	118.482	111.696	173.648	176.265	124.066	75.4612	100.813	179.612	113.383	133.374	199.008	189.271	137.545	85.628	124.774	160.8	113.897	104.148	136.149	159.687	105.932	106.126	138.29	136.437	106.749	115.301	143.919	128.81	106.079	138.456	205.736	177.963	184.643	79.1585
AHNAK2	3.7815	5.36062	7.29576	3.59893	3.17882	7.3932	5.76187	4.93704	1.44187	2.92875	3.36758	2.52178	3.18281	1.84655	6.06419	2.3735	2.71807	5.97632	6.51941	5.04642	6.16439	2.2145	10.1885	7.53227	2.25173	3.89274	3.75454	2.77312	1.38941	1.60584	3.47903	2.13634	2.68813	3.45121	6.84164	2.60315	5.22101	3.5154	2.9537	2.54322	2.34143	8.2492	4.42352	3.66249	4.09703	7.24574	9.85977	4.24915	4.17263
AHR	4.77848	4.8539	6.36262	7.44654	9.61335	6.19172	7.49372	7.10389	7.35045	7.62088	8.50453	8.24963	8.85299	8.58978	6.03525	11.0521	4.68035	10.6746	8.41503	10.4681	5.1668	7.95489	11.7725	8.99052	6.89559	10.2878	9.44234	6.91133	5.81656	8.7575	10.3715	7.69774	9.08357	6.29778	7.59544	7.36927	11.0836	6.47947	9.81667	8.39276	9.96695	8.36716	10.0085	9.45642	6.86857	7.59606	4.60047	13.0342	6.56094
AHRR	2.38262	1.19054	1.08819	4.5522	5.598	1.32724	2.58475	2.23619	2.70173	2.41724	1.07621	2.45543	3.1447	3.48881	1.84517	2.50033	1.52407	1.03366	1.78394	3.85235	0.911524	1.68258	0.766013	1.67275	3.24174	6.15284	4.52769	2.78836	1.83436	2.04517	3.25623	4.26175	3.43945	1.85023	1.05334	2.63326	1.61412	2.27413	2.44201	2.66342	3.93536	1.03677	1.85322	3.526	2.41633	1.84834	1.01577	2.88267	2.06775
AHSA1	52.8233	56.6438	65.9231	54.1416	81.083	91.2417	86.5479	71.6861	78.0509	74.5961	83.2311	72.8575	74.6111	71.0134	72.8736	76.2568	88.654	112.308	91.6134	99.6347	78.2713	66.5881	82.5531	73.1893	57.0004	47.58	72.422	65.3866	91.6052	96.1769	114.104	105.169	85.8202	74.1681	87.782	93.251	70.7769	51.3839	67.5381	71.3117	90.6687	83.8536	69.7136	77.1788	50.651	68.5109	66.0815	55.7066	80.2523
AHSA2	47.7836	42.3627	42.9664	40.518	54.1905	60.122	48.8139	46.0774	37.0726	35.888	44.6276	35.4036	46.6059	32.0611	45.181	42.1771	42.0203	60.7566	59.8582	50.2212	39.0375	32.6676	46.2067	38.1318	53.9069	39.3069	53.94	47.487	32.5995	35.7147	38.0522	40.1813	41.1693	43.2563	51.34	38.6373	54.6484	33.4454	34.9873	27.4882	48.751	51.6578	44.1237	49.0175	36.4456	40.2241	49.6661	40.6758	51.6201
AICDA	3.12465	3.66803	0.542785	0.398337	0.05402	0.11921	4.24222	2.7868	2.26229	2.71493	8.10725	4.85567	0.744643	0.484959	0.403178	0.841204	1.07405	0.780243	3.16213	0.360653	6.83513	1.76464	0.0825621	4.34854	6.46039	1.78333	2.4176	0.0279466	0.157925	0.591719	0.292468	0.022619	2.68549	1.04991	0.143291	0.0232931	3.85706	1.91775	1.10613	0.381214	4.72761	0.247616	5.30365	9.99558	0.330309	0.476655	0.54301	0.400703	3.75569
AIDA	28.608	36.4851	57.4675	29.0933	27.3885	47.486	40.9149	33.8833	28.3282	31.4834	28.1348	32.2536	35.3155	24.1392	48.3069	29.174	23.6504	39.4944	37.1192	40.0252	34.6513	26.1431	59.1942	48.0231	31.5283	26.0182	32.5953	35.6304	25.4421	25.5891	32.5064	32.0356	28.7391	28.7297	45.4985	30.2975	54.781	25.7826	26.6627	27.9529	34.0031	61.0857	32.2328	35.9031	36.3667	44.1701	46.5001	34.9583	27.0331
AIF1	66.8236	88.9064	48.3819	74.6832	93.622	61.9177	138.757	114.967	193.174	57.8415	107.708	97.5087	61.5126	111.807	54.2224	87.3318	38.8428	28.4301	59.8546	80.7061	75.5574	105.248	46.6751	56.2509	52.7931	155.547	75.0273	79.9832	50.2202	84.8991	102.564	43.6365	64.6958	44.9443	79.9945	56.5416	39.3362	33.9548	44.034	69.9708	113.339	24.4975	65.4385	66.8112	28.8855	50.5254	31.2031	70.5077	154.847
AIF1L	5.75121	3.66908	7.54024	5.82415	3.96017	4.50555	8.41957	4.64631	2.81735	4.34407	2.95848	5.19938	5.80613	2.63876	11.2152	3.70815	2.59373	3.05062	3.02544	3.72108	5.39575	3.34241	20.516	8.45301	4.82185	3.23724	4.28966	4.89879	2.75285	2.76797	4.9393	4.56921	3.14994	4.69705	7.15867	4.00717	3.67491	2.04618	1.82603	2.23573	4.36192	5.5399	6.63565	3.59557	5.50661	4.33125	4.46964	5.55302	7.04012
AIFM1	20.8712	16.1058	14.0161	29.7011	25.0525	14.7493	18.6708	13.3303	26.8573	16.2399	13.5809	15.008	21.2356	22.0933	14.1226	22.4077	29.634	22.1627	20.947	33.4034	14.2306	23.5457	24.6242	17.3121	23.7856	16.5325	22.0844	19.2959	31.3362	26.7123	28.3042	30.0487	33.0195	21.7935	19.3854	29.2138	24.3252	27.6742	26.9886	32.8138	28.6241	15.4496	13.9061	17.5046	20.5089	16.4323	13.863	28.0754	19.7161
AIFM2	23.0995	7.33058	6.23374	28.9164	30.0633	14.4695	11.8762	16.2525	15.9677	11.3492	6.12887	9.85877	20.0569	15.0428	10.9581	21.9134	18.9309	9.75764	9.72552	15.3417	11.2768	9.86919	17.2247	13.294	33.1967	13.7012	22.8322	22.1063	17.5712	20.9509	10.4646	19.6103	27.6705	16.1379	15.7622	18.5791	22.4221	23.4101	15.6417	24.3973	17.1587	8.82948	9.55253	16.0277	20.8188	8.921	6.26135	14.6755	17.6936
AIFM3	33.0323	7.90919	5.78415	33.439	29.4173	16.2507	12.6742	20.1753	12.9143	21.5112	12.2325	19.9226	23.6993	25.1934	15.4608	24.6664	10.6992	7.1832	8.35209	8.09357	11.4879	20.5364	8.47563	9.91242	54.0432	46.5405	54.6439	36.4021	27.8058	30.7254	23.3909	35.1649	15.6669	20.3898	12.7486	17.6616	22.3371	30.1874	29.9405	22.8197	20.4531	7.89521	16.2984	16.9323	29.5978	21.6592	21.397	35.574	16.6983
AIG1	7.90033	6.56543	10.3627	9.1235	10.272	8.14184	7.58529	8.26388	5.83856	7.81266	4.95982	6.3283	10.5223	10.6078	11.2511	9.40921	7.9838	8.75927	7.85284	9.21136	8.77835	11.7514	13.1656	13.4828	11.2858	11.4363	12.1291	12.0744	10.299	9.93168	11.1608	12.1681	13.6183	12.0038	12.0284	12.3766	13.2753	9.37151	11.6556	9.61041	9.58466	11.7215	7.79991	8.50501	10.7332	11.6802	10.5937	12.2651	6.22227
AIM1	7.50148	4.90544	1.92004	10.9227	12.0335	3.96151	5.76718	5.8484	11.1463	7.50421	8.69466	7.81225	11.6611	17.8952	5.5672	16.069	9.9381	7.64101	6.37038	9.35565	4.31968	12.1108	5.04529	5.69735	7.12756	9.04153	6.55698	6.48084	8.965	12.7319	12.0932	8.11613	11.6864	9.44881	5.90618	8.30326	9.46224	8.67905	10.5276	10.4374	11.3481	1.89684	7.85598	9.08909	6.9008	4.90998	1.9032	11.1899	8.45779
AIM1L	5.98549	2.79994	2.05756	7.24379	11.9552	5.70728	6.30452	7.24293	3.52489	4.73257	3.11348	3.50456	7.97871	7.70682	4.64661	11.7152	10.3233	3.31373	4.51146	2.2527	4.25861	4.73109	3.96123	3.72594	11.6651	9.6867	16.1134	8.20907	1.79264	5.12403	3.95975	3.22774	5.73852	8.88688	5.01604	6.84213	3.97118	4.83643	4.66174	5.1933	4.09415	3.22927	4.63275	7.33503	8.53605	5.10388	4.52852	4.9177	4.18821
AIM2	24.3571	35.6145	12.8486	18.0311	11.0852	13.3962	16.052	20.4635	23.2333	21.8169	51.5096	28.5278	17.0324	16.8648	23.117	25.627	5.6895	6.47504	16.8201	11.3787	21.5077	15.3637	9.93436	18.1042	20.1214	27.3253	21.0959	7.96767	10.9385	15.7429	13.2809	12.2734	12.321	8.77389	9.93863	5.56981	26.9742	13.0342	12.5184	9.08787	13.1555	4.52296	26.1689	27.8859	10.8855	11.0811	11.2037	15.2015	38.8022
AIMP2	29.8432	32.0599	34.1971	30.5491	29.4086	25.3412	29.1591	21.2612	34.754	24.8078	20.0831	23.6996	27.4251	24.1383	29.0913	28.2212	34.8683	44.2465	34.6116	39.6836	23.4233	32.1242	26.2548	27.7688	22.2321	25.0087	30.3049	22.8937	44.4885	41.8554	35.635	46.2843	40.8428	30.0792	25.3422	34.5401	39.289	32.561	26.0839	33.2193	31.2313	29.5757	19.7988	25.9675	20.7412	26.3611	32.9944	30.8402	27.8178
AIP	101.164	123.398	104.167	72.2909	81.9231	111.392	109.888	111.943	77.2093	93.8118	134.032	91.5361	96.3973	104.713	115.823	120.394	63.7021	69.3236	85.4436	72.6278	101.856	91.3742	98.6214	103.66	87.6523	96.4132	94.4393	75.2261	60.3093	78.6385	82.6435	61.072	76.0637	80.3561	120.879	77.7015	101.655	65.4856	74.3522	57.1553	103.488	98.3662	136.106	112.03	79.1691	104.661	112.563	91.3174	140.622
AIRE	1.1736	1.43188	1.30496	0.606151	1.38327	2.25189	1.77063	1.89705	0.46428	0.654468	1.13442	1.22914	0.75452	0.244292	0.486583	0.602383	0.530431	2.76354	3.18155	2.15317	0.918161	1.12596	1.20148	1.71199	2.34159	3.18692	4.49963	2.81555	0.497204	0.727435	1.10495	0.87354	0.532913	0.542441	1.66417	0.195559	1.76631	1.73392	1.30014	0.673795	1.20557	4.29637	2.13731	1.12248	0.50841	1.13385	1.00776	0.38127	0.798521
AJUBA	1.54951	1.03867	1.1104	1.32545	1.67519	1.61938	2.75414	1.65358	1.39343	1.72617	1.33492	2.35705	2.36766	1.41072	1.85328	1.57522	0.809121	0.749425	0.909104	1.4956	1.63995	1.53675	2.35637	1.91478	1.04657	1.64997	1.56673	1.84065	0.931793	1.22949	0.829372	1.6139	1.51415	1.45171	1.92684	1.3296	2.35754	1.41114	1.28168	1.36552	1.23677	1.43456	2.06095	1.42104	2.02443	1.32261	0.533327	1.21694	1.5527
AK1	19.2641	34.3925	53.1817	12.3311	12.6308	66.9621	31.0568	24.8011	9.04208	18.2232	16.152	19.445	17.2654	7.04506	31.4466	9.85837	10.3145	22.2645	22.7773	14.6921	32.747	6.96626	27.1861	36.0981	10.7888	28.4091	21.5198	16.4713	8.95828	8.71292	15.9833	18.0254	11.957	31.2307	58.8135	14.1798	15.2006	21.0513	11.4948	8.93843	11.0032	72.1713	50.2491	20.6117	23.002	44.4775	49.1886	16.7794	23.9562
AK2	42.1786	35.0033	35.6959	60.1917	58.7633	40.6725	47.4134	35.6165	62.2944	44.463	38.7405	47.5021	49.9668	43.2448	32.6136	51.9403	50.0961	47.4068	43.1347	62.1141	34.1486	44.8685	44.0616	38.5805	43.8191	44.4635	48.8564	46.6667	62.1142	57.0681	53.9342	62.8067	68.9232	49.8866	41.6611	60.4683	62.7481	54.0966	50.2378	60.8191	45.0223	33.9892	33.2793	39.0096	43.2024	34.2511	29.9753	52.6698	39.2678
AK3	47.198	33.2327	55.679	71.8021	73.0275	45.1965	51.3613	44.4531	67.9228	72.7619	53.7399	67.0816	96.4452	92.5975	76.3105	92.3474	74.9733	63.0559	58.7617	74.283	43.3677	68.6332	88.5218	75.1328	107.254	73.2353	91.3613	106.064	48.0173	61.8767	74.4581	56.7568	87.2952	75.7102	78.6523	70.5763	77.7201	61.4076	56.244	67.4629	94.7914	79.9965	65.6095	95.9526	107.748	77.0788	52.9334	89.4865	40.6945
AK4	2.54549	3.1642	4.8849	2.60111	2.28196	6.74641	3.18932	4.21797	0.76193	1.73361	1.21129	1.74675	2.81521	1.12595	5.30607	1.40416	2.47874	4.8276	3.87639	4.45162	3.16759	1.14566	9.75303	4.93561	2.42281	1.44587	3.25926	2.86575	0.891192	1.08352	2.37349	2.03498	3.36943	2.77359	7.3468	2.76412	5.55926	2.39888	1.35542	1.29398	1.86643	10.7084	2.51747	3.07951	3.46167	4.81608	5.54796	2.80822	2.35924
AK6	22.3672	29.2262	46.5364	22.0196	24.1532	28.398	31.7461	24.2912	22.9692	23.6434	22.4492	27.662	36.5126	19.6691	46.052	20.6737	23.1546	33.7184	34.0921	30.743	27.5789	22.5347	30.7961	33.1344	23.92	22.1592	33.733	32.3651	29.4212	26.2296	30.2504	37.248	26.0068	23.8762	28.2412	20.488	35.9818	23.1704	27.7465	23.9224	25.9083	54.0458	27.1604	27.9995	24.0764	36.2318	40.6394	27.021	24.6683
AKAP1	23.5401	14.1912	16.4355	30.3443	24.8078	22.9432	17.0654	18.2553	17.5726	21.1842	15.3086	17.6552	30.2911	31.7664	22.7853	27.7776	20.28	22.948	25.6076	23.895	12.3054	16.9511	22.2888	16.071	26.0509	20.3154	29.3323	19.4003	23.4282	24.1213	28.9577	29.1894	24.3242	20.3863	21.3927	19.1758	25.4465	22.732	25.3003	18.8834	28.1747	23.0782	17.0588	21.9566	17.92	19.3608	18.3517	25.3796	16.1917
AKAP10	7.57753	6.69325	8.65856	9.98534	6.88682	8.92223	7.63927	6.94088	9.14561	8.93306	8.43885	7.33989	12.0642	10.3506	7.68831	10.2777	6.48587	7.4044	10.6408	12.5996	5.73465	8.22356	10.4467	7.70705	8.68334	9.34216	8.80367	8.68686	6.07958	9.95928	11.8351	8.29443	9.82677	6.68091	8.03913	5.77227	9.585	6.88272	9.36594	7.12756	10.6326	9.81318	8.81266	8.57256	6.3086	9.10368	8.63796	12.8189	8.419
AKAP11	4.2094	4.10706	5.81463	6.13193	4.64377	5.85313	6.13456	4.19523	3.79562	5.49562	5.6033	5.11426	6.54758	5.72249	4.12953	6.16551	2.93595	6.36658	6.79534	7.94109	3.2947	3.65888	6.43282	5.37088	4.07754	3.91252	7.18359	4.95777	3.83887	6.77677	7.98824	5.6876	5.53361	3.90688	6.21275	4.31971	7.64854	6.24908	5.73772	4.70275	6.19515	8.68981	5.3413	5.8078	4.44885	7.3919	4.8032	9.45224	4.1301
AKAP13	10.2977	9.44395	7.87059	11.7069	9.18173	7.0876	9.55634	8.11884	9.09409	12.0126	15.977	9.92211	13.0842	16.2932	12.2839	16.0585	6.35257	9.05126	9.92516	7.94013	6.56003	10.263	10.0611	7.95889	11.8281	14.6282	12.5077	9.36193	6.07495	9.93006	12.1418	7.51217	8.76514	7.90843	7.79427	6.87351	9.49621	8.46536	8.38987	8.34794	13.1625	8.3149	14.4428	14.853	10.7087	12.2055	7.98321	13.3603	9.31675
AKAP5	1.7672	2.08943	1.85584	1.43256	1.42313	1.78721	0.999949	1.5491	1.82107	1.40699	3.19435	1.92844	1.34401	2.01726	1.79063	2.46996	0.788415	0.718414	1.19181	1.43768	2.87702	3.30314	1.87932	2.79331	0.670838	2.12827	1.22171	0.668427	0.93747	1.66287	1.62209	1.09768	1.02398	1.2108	1.34937	0.775128	2.56259	2.40338	1.23549	0.966731	1.02614	3.03277	1.94875	1.58162	0.98277	1.53294	1.52564	1.52789	1.64001
AKAP6	1.25555	1.38772	3.66552	0.870531	1.60845	3.65415	2.23938	2.19662	0.456741	1.55149	1.31632	1.15126	1.68592	0.755307	2.96654	1.06157	1.04831	3.28745	3.95081	2.19664	1.6162	0.62512	1.42035	2.12327	1.39929	0.828573	2.52623	2.15069	0.611892	0.906739	1.68955	1.70615	1.0736	1.20544	3.10688	1.40844	1.74899	2.45846	1.46754	0.940528	1.31893	5.22606	1.29896	1.56838	1.90395	3.66335	3.79221	1.91303	0.886266
AKAP7	2.01293	2.86225	3.38498	1.59566	5.24755	2.59659	2.29008	3.83009	2.59282	2.67401	2.986	2.08519	3.90863	5.34231	3.29741	3.34493	1.46227	1.11509	1.87658	2.32758	1.80579	1.6651	2.14055	2.23894	1.81458	3.55483	2.96563	2.53751	1.29819	1.77774	2.34315	1.69889	1.59733	1.50302	2.29599	1.29853	4.22357	4.29132	4.29968	2.92019	3.20794	2.81958	3.25763	2.86206	2.83008	4.25193	3.42498	4.80651	1.89686
AKAP8	17.0917	16.1079	14.0756	16.4358	13.8524	13.3757	13.5304	12.7038	10.442	14.3271	15.9615	12.1344	14.0147	13.1791	15.4251	15.5413	7.60198	10.2069	13.2498	12.3842	8.11257	9.84943	13.6988	9.70008	15.234	22.3784	20.2156	13.2332	9.51007	10.8189	13.3248	13.7735	11.2251	10.8723	13.8105	8.67451	10.307	15.9664	12.8652	8.01353	13.2402	12.7131	15.7621	12.9617	11.2079	12.8056	14.082	17.4768	16.3568
AKAP8L	33.0821	30.8245	32.5514	30.8396	23.2623	40.7038	26.7709	27.4502	15.753	28.2408	30.8017	29.3909	28.6392	23.6977	42.1733	31.2524	12.6064	22.3995	29.0642	27.61	25.0023	21.7874	30.4599	29.5929	38.6962	37.2535	41.0988	24.2397	19.8232	19.2333	22.7474	31.9426	21.4437	25.6521	39.4735	15.7928	27.3433	36.4805	30.2689	15.2947	20.1059	44.6013	35.039	29.9699	28.4815	31.4764	38.8239	26.4336	35.5426
AKAP9	8.0642	5.04323	5.29495	14.09	12.6431	6.00063	6.91649	6.88508	8.5961	12.2721	8.84093	9.19364	14.941	22.7876	9.2427	16.3813	7.23814	5.91025	7.52865	10.3483	3.44743	9.80164	7.51283	5.80947	13.6328	14.9313	13.88	10.9267	9.32361	17.9964	26.1684	10.7572	12.1022	9.62123	7.54452	7.77663	9.15343	9.95017	13.2555	10.6162	17.6785	8.51126	10.7052	15.7471	16.4161	9.94447	5.1611	25.0671	6.25785
AKIP1	16.0748	16.5032	10.7396	15.3147	18.9384	16.7016	27.0437	19.2397	12.1212	11.6309	15.0742	14.3102	15.9961	17.2546	16.6832	18.831	7.79491	10.3594	11.2514	11.6986	20.2086	22.0783	24.031	19.7237	16.5426	18.7262	18.6771	17.0456	8.85027	8.86852	13.5315	7.7824	15.0816	12.6834	17.0563	12.8108	12.9479	12.0848	14.9286	11.5055	14.1654	12.4065	15.9256	11.2292	10.6904	11.665	12.366	15.5276	15.002
AKIRIN1	32.1474	41.4814	46.0814	35.1864	28.2594	35.2177	36.1644	26.0706	27.6562	31.5801	36.6823	30.1991	30.4438	28.9871	36.2818	36.4975	22.6748	38.9837	36.2576	36.9313	29.0959	27.6422	30.8196	33.3725	32.4021	30.3302	38.2226	32.5583	31.1938	32.3775	32.6761	33.3001	29.3767	28.1001	39.8941	27.3883	41.814	26.5789	29.2402	26.6634	25	40.154	29.5044	31.3894	31.1494	37.0884	42.8047	32.4065	26.0902
AKIRIN2	20.8707	23.3052	20.3491	20.4264	26.3986	26.125	22.0874	29.5974	26.9555	23.0606	27.9684	21.6353	23.1741	21.7445	27.3848	29.452	26.8884	39.9049	32.9089	24.0241	25.1868	25.4344	23.1344	27.8311	21.9985	20.9023	25.1562	18.3032	21.4249	23.4226	19.7511	20.186	19.9251	21.7389	24.3381	20.2847	26.6239	16.8963	20.9461	17.7325	18.3798	16.7518	22.9635	20.314	19.6916	22.6033	21.5973	21.9176	25.2397
AKNA	11.2951	13.6191	4.79403	8.87166	5.41899	5.7573	10.6187	7.06548	8.4468	8.38375	17.0584	9.60362	8.40833	10.4247	8.14353	14.5397	3.14159	2.76233	5.74868	4.97848	8.27688	10.8747	5.90653	6.853	8.09917	12.344	7.75021	4.26352	6.54894	10.912	10.3076	6.57477	5.96142	5.07151	5.59445	4.79417	10.2015	6.60135	8.18793	5.96792	12.1151	3.15422	16.417	13.7743	5.5908	6.777	5.47589	10.2488	14.1007
AKR1B1	57.5519	83.4077	79.5083	53.1525	80.3784	110.298	127.372	96.7101	125.558	62.7357	96.6136	76.6669	68.3317	58.5452	81.7128	73.5025	37.5923	50.6444	63.8158	47.2161	87.3702	70.8475	91.8064	86.1626	56.2471	82.4202	77.4405	67.9678	30.8141	52.8861	64.3681	42.3115	48.0041	45.1907	71.5503	43.5139	85.19	55.4984	49.5707	61.7282	82.8171	94.6203	92.6684	99.3262	54.4702	67.1365	78.2854	62.2787	121.019
AKR1C1	50.0928	39.5079	87.3523	30.2633	28.6434	30.0472	43.731	31.7887	18.7317	18.4905	23.191	19.7464	46.7112	11.8556	103.874	19.0212	25.8841	40.1629	23.7368	35.0304	58.8374	20.7863	201.279	94.854	31.4765	18.8989	52.3497	49.7557	23.0645	14.6437	33.7769	38.7832	21.9797	23.2499	107.505	19.4786	68.5267	20.2168	11.4381	15.1546	20.0383	56.4053	26.6823	18.1761	56.0139	58.5754	85.4306	55.8024	30.8787
AKR1E2	1.22597	1.64667	2.60838	0.978586	1.09829	2.10052	0.887135	1.32714	0.170351	0.655815	0.659319	0.694522	0.83528	0.197196	1.81019	0.368881	0.485261	1.28889	1.36063	1.22208	1.40289	0.414582	1.64128	1.63169	1.54299	0.759672	1.85556	1.74244	0.107027	0.458298	0.858898	0.643817	0.132361	0.301032	0.90635	0.221001	2.37632	2.08519	1.79912	1.00621	0.598864	1.78998	0.862634	0.373939	1.04464	1.83051	2.98274	1.05003	0.76027
AKT1	41.8702	39.7591	48.4499	49.799	40.1791	64.6578	56.951	41.3324	37.6041	40.0054	38.549	37.274	42.8135	35.4233	46.7231	37.4646	41.1197	63.1398	62.5026	60.483	44.2205	40.2223	51.0673	48.8668	41.2565	46.8797	48.8326	41.6902	43.0084	40.535	44.027	47.0552	45.3359	40.5996	61.1218	44.0895	53.8513	44.5817	43.6611	39.5979	38.2158	67.6517	37.8012	38.2616	39.3611	48.3008	66.9824	40.9764	47.8913
AKT1S1	11.3649	9.96711	12.0844	11.8857	11.7794	13.7727	10.2516	10.4723	8.01417	11.9783	10.1115	8.95848	12.4284	12.3574	14.7879	10.8309	10.3761	12.2045	13.1214	13.9843	9.34756	11.4952	17.7759	12.9872	12.9172	16.3501	13.0759	11.6685	11.6175	11.4593	16.0041	12.6575	11.1512	10.5648	15.5143	10.6587	12.7433	13.0986	12.6894	9.82735	13.8222	15.9074	13.2209	10.9818	10.7539	12.2267	13.479	13.6911	11.1595
AKT2	10.642	11.3324	10.7085	10.703	7.97422	10.7719	11.7992	8.19862	8.19433	10.2704	12.0994	9.82166	10.9714	9.86038	12.0099	11.0541	6.30445	10.185	11.1892	10.8912	9.46887	7.61279	14.8046	11.3223	10.9539	11.3633	11.3312	8.53904	7.57945	7.89994	9.33953	9.12158	8.19676	7.71436	16.5964	6.69773	11.7453	9.46707	8.29441	6.51435	10.0153	13.309	11.5953	11.1018	10.3982	11.6475	12.5384	13.4234	12.6938
AKT3	7.66074	10.2499	16.5365	6.37645	6.12219	11.0941	11.1368	7.53666	4.4185	8.68444	9.21114	7.46137	9.18968	4.77001	13.049	7.13193	3.90187	11.6529	13.0266	9.97569	8.00194	4.27907	14.5865	11.4424	6.24989	6.07223	11.1124	8.53217	3.20568	4.49678	7.95125	6.80099	4.80852	5.06805	12.3089	4.809	11.6101	6.4494	4.79957	4.25956	6.05081	16.9134	8.0057	7.99817	7.633	13.3068	15.0363	9.02721	8.35997
AKTIP	11.9512	15.067	24.7148	11.8738	12.1297	16.5741	12.9117	12.5203	8.13813	13.4987	11.1483	10.1083	15.308	12.0922	20.3298	12.2952	10.1358	12.4989	13.1487	13.1307	12.6453	9.07145	16.6943	14.8818	12.2112	12.0395	16.427	14.8123	9.87883	9.9502	13.9573	13.8784	11.8136	13.3725	15.2768	10.7241	16.7843	13.0589	9.75522	8.1198	13.7471	28.8297	12.629	12.7996	12.8884	19.7049	22.1123	16.5069	11.3978
ALAD	10.2555	6.71174	9.23134	13.9204	9.3491	9.731	9.03619	6.08664	7.00981	7.00647	5.98354	6.01807	8.0962	6.89795	8.75744	7.10763	7.73224	5.12531	8.33501	11.8208	7.47119	7.12194	19.476	10.6728	15.6738	9.675	12.2047	12.0622	14.3851	12.6751	12.8762	17.3384	9.33988	6.56427	13.2529	9.23765	11.8339	9.03693	9.43832	10.2907	7.77052	9.44606	7.34311	6.27506	17.898	12.3944	12.4956	15.0864	7.99712
ALAS1	32.8181	18.9141	17.8476	46.0968	31.1151	26.6614	30.2619	24.9368	32.662	31.3013	31.7137	30.9308	28.4154	37.9685	25.7999	40.7607	29.3946	29.8301	29.2521	32.0097	20.4157	31.293	24.8386	25.1543	37.0126	38.8227	38.3436	27.948	28.1576	37.236	47.4484	35.7511	36.1516	40.246	33.7395	29.131	32.1372	34.0741	40.9979	33.0548	26.4763	20.9945	27.3254	30.8481	35.5481	26.6624	24.0443	39.2243	24.6101
ALB	0.211926	0.0602142	0.0317937	0.737895	0.0348065	0.0768102	0	0.0647067	0	0.0692794	0	0.0314436	0.0661784	0.218731	0	0	0.0814166	0.0314207	0	0.0258198	0.729815	0.576084	0.0354647	0.348256	0	0	0.0750712	0.144054	20.5037	5.77337	0.0314075	5.07175	21.0157	3.35641	0.40008	17.5898	0.301237	0.190101	0.253409	2.32699	0.142342	0	0	0.0820436	0	0.0682492	0.0736581	2.16874	1.31994
ALCAM	15.7486	18.4279	35.856	15.3394	13.4852	26.6985	19.4998	22.0372	11.5788	20.8736	17.6418	18.6374	23.2415	13.5528	28.1807	17.4097	11.359	23.1069	18.4326	19.1447	15.7091	9.25039	11.6274	25.1448	13.0123	17.1793	26.735	20.9224	12.1244	13.2584	18.2466	16.1486	10.1116	11.838	14.6094	12.3926	25.0766	17.6942	14.424	12.4406	11.8831	30.7015	18.5174	16.6664	14.6849	30.7671	22.9755	16.0282	8.84874
ALDH16A1	10.8584	11.2481	8.80119	12.397	12.4589	11.3146	16.5614	11.2354	11.2489	10.1067	13.9028	9.46505	11.9148	14.8316	11.4154	13.5451	8.82588	12.2308	15.4425	15.1402	10.0289	13.5069	12.7449	11.6479	8.92577	13.4101	10.3372	9.20047	10.735	12.2673	15.5111	12.1758	13.4776	9.6466	13.3593	12.3251	9.05703	9.79819	10.6621	8.83167	9.07596	4.13777	7.08146	6.18872	7.47166	8.23224	8.09841	12.1996	16.8851
ALDH18A1	13.0755	10.815	10.2629	16.9666	16.636	11.209	11.7825	12.3482	12.654	12.5123	10.5811	13.4599	21.2135	22.0125	14.4187	23.2557	15.9094	15.7232	14.9249	20.4949	12.2166	14.2195	12.3148	14.0421	19.9077	14.4137	20.5247	16.9614	15.2047	15.9781	17.5969	18.6723	19.3689	14.0974	11.2546	16.2186	18.1476	14.4027	17.858	16.0083	14.6151	10.8255	9.5612	15.6226	23.2715	14.7949	10.5286	20.043	10.9128
ALDH1A1	307.398	268.284	460.943	357.645	344.373	205.5	192.66	189.05	261.227	211.525	150.395	188.023	339.802	269.133	214.939	284.047	407.661	233.908	265.972	332.119	248.601	243.021	259.037	360.804	456.101	189.674	356.703	501.042	628.695	394.162	362.823	518.714	565.256	315.245	316.845	339.176	359.474	318.401	340.153	431.855	369.494	440.376	161.808	208.085	518.993	276.585	251.046	505.944	234.381
ALDH1A2	1.19617	0.873939	1.44028	1.19937	0.75011	0.506733	1.51131	1.36603	1.92328	0.85316	2.81822	0.981882	0.916844	0.989493	1.52815	1.14985	0.763906	0.829155	1.33703	0.488304	2.93312	0.680097	1.15424	1.10002	0.548424	1.21288	0.429225	0.380141	0.581794	0.814463	0.745927	0.41023	0.594982	0.560726	1.66486	0.567675	1.24208	0.919701	0.431879	0.909725	0.15025	0.623736	0.541068	0.553286	3.21374	1.62091	2.60786	1.37777	0.732571
ALDH1A3	14.3413	10.7878	8.19464	10.4151	7.91286	11.0844	9.57127	9.21665	7.6216	10.2083	13.6186	10.296	8.01776	7.26448	15.7518	9.27654	5.9539	6.15839	7.5035	9.48111	10.3476	7.21916	29.5459	14.0247	12.2491	14.1745	8.30503	6.08148	5.42624	8.24205	8.77092	6.53102	11.0373	9.15252	16.4546	8.42463	14.4786	10.5693	12.8762	6.36171	7.27099	7.89434	18.7986	10.119	15.6467	10.1842	7.47682	9.9677	9.01162
ALDH1B1	7.36045	7.11343	14.1607	9.48693	16.4731	16.2036	15.0824	10.8015	4.75363	6.30347	3.90962	5.05278	12.334	13.1377	23.2074	10.8316	5.59567	8.55351	9.04117	10.2306	10.821	16.9973	55.6622	21.4651	7.21204	10.4306	6.69273	6.26279	15.5301	15.4264	17.1459	17.0673	17.6135	12.5813	28.8595	21.2762	7.34944	6.31685	8.90194	5.97608	7.66627	10.38	6.13828	5.59863	5.75203	9.61509	20.3759	8.00721	4.51976
ALDH1L1	1.27793	1.57342	1.58852	1.89774	0.879522	0.99251	0.358802	0.798953	2.51136	1.88987	2.77995	3.14206	5.07377	1.23821	13.483	1.46481	0.71694	2.11123	0.538613	1.37902	2.83272	1.70644	28.6769	6.29094	7.47706	0.71645	1.85385	1.01343	0.146093	0.45355	0.721485	0.98763	0.813041	1.24022	6.82219	0.965348	5.1467	1.10734	1.63722	0.593943	1.1281	1.11987	2.98303	1.9475	1.03891	0.803499	0.930629	1.40365	1.84094
ALDH1L2	0.760605	0.280359	0.721657	1.04563	1.15468	0.737612	0.872685	0.809679	0.71639	1.35075	0.952602	0.732011	1.5599	2.2005	0.869353	1.78137	0.868719	0.914347	1.31756	1.36747	0.556575	1.44701	2.16726	1.17926	2.07046	1.98714	2.25012	2.07504	0.740274	1.79101	2.79673	0.746426	1.51974	1.02972	1.59411	0.925899	2.21343	2.00732	1.99104	2.03147	2.18707	1.36189	1.28879	0.939075	1.48639	1.3108	0.900254	3.36591	1.1889
ALDH2	143.258	109.074	149.466	194.494	204.387	133.152	154.023	129.644	198.694	174.434	144.541	174.901	207.366	214.461	161.751	202.976	167.248	160.658	173.212	182.912	157.448	230.56	277.579	228.368	217.146	194.569	158.053	200.183	190.256	201.305	273.234	216.576	265.095	223.593	244.406	238.352	234.789	179.927	255.132	213.49	190.681	165.727	143.442	132.356	211.07	164.893	148.353	228.304	162.523
ALDH3A1	19.5126	3.34695	7.03284	5.38621	1.65831	2.17828	1.73637	1.94514	7.93688	9.27344	6.08365	6.67005	9.75921	4.71431	16.4287	5.3889	21.3652	5.4177	12.8034	10.0462	5.56678	2.85473	5.63221	6.5004	4.74273	10.3903	11.3687	7.55774	8.07998	4.29402	6.62677	7.83632	7.45878	5.01753	6.8774	4.52865	16.2314	22.0574	14.4448	10.8226	4.23049	8.32525	5.42705	3.78476	13.7612	8.24522	8.48089	8.86438	5.98921
ALDH3A2	37.0324	22.4514	34.633	55.4937	50.8691	24.7697	33.4328	29.7506	48.7227	43.8019	25.685	40.6453	39.3182	39.7532	31.3339	40.5765	49.6403	25.8554	26.7297	42.9267	22.2734	25.4177	26.7203	31.2826	63.5207	31.8875	50.0022	57.5041	43.4941	42.7545	47.6835	43.4989	58.5305	33.621	26.1765	37.1659	52.468	75.2014	54.3596	72.8871	47.1106	29.0461	21.3669	37.4983	83.2023	38.9532	27.6814	58.2637	25.8322
ALDH3B1	3.1851	3.38657	5.26454	3.13499	2.85437	4.29584	3.8672	2.95815	2.06607	2.65566	2.22123	2.51931	3.24376	2.43485	4.08114	2.4944	1.56046	1.46112	2.55052	2.89621	2.73589	2.07681	3.09777	3.46174	2.74255	4.08482	4.08064	3.43991	1.20693	1.49741	2.35852	1.84999	3.7464	4.27559	7.61971	3.31981	2.68567	4.17258	3.30429	2.03095	2.35249	5.54766	2.58551	2.56923	2.63024	4.80346	4.65185	3.43956	4.20653
ALDH4A1	2.68843	3.48793	4.98227	2.54967	2.45448	6.27625	3.75888	3.27737	2.86435	2.94677	3.82008	2.79806	2.79635	2.30841	4.83418	2.83716	2.84028	4.0094	4.28965	4.52299	3.97184	3.10536	8.2966	5.47511	2.85307	3.19703	5.77702	3.62799	1.77965	2.04233	3.2343	2.02283	2.57068	3.05797	6.3384	2.57029	3.03465	3.55657	2.35782	2.22844	2.51738	4.78209	3.76387	2.49482	3.0969	5.71041	4.47279	3.71837	3.7288
ALDH5A1	2.98707	2.56736	3.00247	3.67411	3.53228	2.16527	2.04742	2.29149	3.27586	3.49094	3.38688	3.1356	4.57061	5.35118	2.60886	4.81968	2.429	2.17007	2.40453	3.4937	2.22582	4.29497	2.99923	3.31333	3.57974	4.15304	4.54992	3.62939	4.37441	5.64252	6.48535	4.96087	4.67822	3.77733	3.83892	4.91833	5.82486	3.44502	5.10094	3.5623	4.0427	2.81097	3.77624	2.85244	2.36232	4.17253	2.76422	6.5382	2.95678
ALDH6A1	11.8637	8.47645	11.1556	16.0663	10.2887	8.13201	6.52675	6.27466	11.1987	12.1542	11.2566	10.2374	14.9894	14.3892	9.56829	14.1144	9.16637	8.03673	9.39308	14.1033	6.59018	11.0789	14.1715	11.1827	16.0811	11.5192	16.5816	14.6776	11.5476	13.8419	14.4336	12.5213	16.0349	10.1166	14.9936	11.8398	22.5258	13.3455	17.9254	14.1834	14.2965	13.4533	10.143	9.0576	11.1166	13.2524	8.54017	22.9479	8.61255
ALDH7A1	14.7504	12.7635	18.1809	19.2595	13.6546	12.4844	13.0208	10.2868	22.11	18.9864	15.8653	14.8969	20.0733	21.3037	14.6651	18.1815	15.6693	15.4079	18.0331	24.3017	11.7835	18.4894	20.757	16.2012	16.273	16.3067	16.1799	17.1474	18.3094	18.5668	19.5002	17.8437	21.7975	13.9319	15.3349	20.7496	18.6138	19.5463	25.5044	23.2105	21.7734	14.5818	15.3953	14.9681	13.775	18.5422	13.7781	24.7768	15.2868
ALDH9A1	30.5284	40.4706	43.8699	40.3736	25.0698	34.3752	33.4972	27.7278	33.4497	34.2848	35.088	30.6379	43.0063	39.1456	48.8795	41.3354	25.0818	30.9971	32.0352	41.1851	24.2768	29.2243	51.8626	34.7686	24.8722	33.9548	34.4474	28.7954	28.5133	33.8742	38.3297	27.6463	37.1214	25.2889	37.2594	37.0453	44.7957	31.0109	29.0957	28.8756	44.7649	41.2602	33.6733	29.4358	32.3232	40.0439	42.3531	53.7682	37.082
ALDOA	417.936	378.469	529.385	569.522	447.113	547.416	489.916	364.541	498.021	470.91	390.484	456.069	467.724	474.626	420.581	492.709	520.967	509.238	493.049	590.085	474.61	550.997	724.264	579.666	518.52	413.145	513.699	517.921	472.027	490.342	597.758	566.442	621.179	556.375	732.696	564.949	675.303	535.182	536.472	549.426	586.792	617.805	389.506	479.41	490.564	554.356	666.818	538.992	494.21
ALDOB	53.4173	6.02079	17.7055	84.163	158.16	47.5214	66.8089	46.6379	48.4934	133.589	59.6313	97.858	189.324	270.13	107.238	161.701	8.44232	3.83991	9.61129	2.22314	23.7654	100.72	49.6946	31.8322	276.103	133.54	180.725	257.97	52.0029	96.9693	224.497	85.8562	77.9879	77.6867	54.7061	64.0706	48.423	33.8677	91.3233	61.9388	208.668	43.9197	86.5242	242.763	297.779	141.318	38.4619	199.976	5.63012
ALDOC	13.9788	13.8697	24.1005	14.6117	26.9309	27.0212	15.7319	28.1492	19.1278	19.6208	26.1429	24.296	48.1902	15.2128	171.114	20.0622	33.8983	63.2288	12.3929	39.3604	76.0162	70.7917	753.248	240.95	35.365	11.0337	21.6148	16.289	15.368	12.3745	18.8094	23.0105	22.2998	34.7057	128.275	28.7875	128.799	22.4057	14.2277	20.0322	19.4934	21.9384	50.0045	23.5364	112.157	49.3052	28.4187	105.748	20.5322
ALG1	7.21244	6.20525	6.06747	9.48997	7.20704	3.37143	5.57403	4.53809	6.83077	7.56913	7.37697	5.97066	8.33541	8.82551	7.77721	8.82253	5.4381	5.99629	7.46788	9.28818	5.45101	7.43536	7.51251	6.52524	6.33409	7.76886	5.69478	4.94839	8.22874	8.939	9.5301	9.17824	8.34541	7.1998	7.16523	7.36092	9.52141	9.79526	10.3974	7.12994	9.37173	6.56312	7.93014	8.01121	3.38463	5.20984	4.70904	7.6535	7.58687
ALG12	14.1637	12.047	13.5427	18.2761	16.2936	15.0369	19.247	14.2822	15.6094	14.3674	13.5152	15.8287	13.3827	13.525	13.1611	14.294	11.4899	16.0065	16.6142	19.441	12.2355	13.9848	19.7145	14.9295	13.7914	18.2216	16.473	13.6667	22.3064	21.3252	21.5402	22.5741	19.113	16.9712	17.611	16.092	19.8303	16.7558	19.9527	14.9736	15.2865	11.9596	17.0321	13.3198	12.1178	13.5371	15.1488	14.7818	19.3361
ALG13	4.48253	5.4517	4.90092	4.21056	4.5573	4.02991	4.14816	3.2647	4.11085	5.74706	5.50829	4.79829	6.58573	5.397	6.29208	5.89169	2.97373	5.16437	5.53577	5.16288	3.20936	4.47669	5.44483	4.88026	5.82362	7.4995	6.90139	5.19467	3.504	5.02397	5.13304	4.96225	4.64507	5.38789	5.31551	4.28322	5.65285	5.01003	4.55923	3.41732	4.26497	5.62985	5.70345	4.58806	4.282	4.7004	4.83352	5.69005	4.28994
ALG14	4.00511	2.05497	2.3976	3.83214	4.17669	2.87503	2.80281	3.06311	4.95679	3.18424	2.77953	3.80776	3.71562	4.59238	2.93138	4.31726	4.89982	3.07858	4.16559	4.10739	2.31337	4.22248	3.41624	2.73603	3.85582	4.55391	3.7397	3.66734	5.6851	6.19097	6.05085	5.08608	4.97008	4.85512	3.65908	4.85763	4.87081	5.26193	5.12618	4.54001	4.32502	3.74704	2.37762	2.54404	3.04589	3.13689	1.92588	5.07829	3.63278
ALG2	17.3473	12.9383	15.8634	21.9878	26.1082	13.9751	20.7122	16.9371	19.6331	20.5699	18.1532	18.7071	23.4166	23.5431	22.4726	22.812	21.3564	21.9903	22.3091	27.5523	13.0903	23.3861	20.5452	16.892	22.3926	29.7559	23.756	22.7927	26.7199	29.425	34.8121	30.6809	24.3359	22.7983	22.8784	23.353	31.1027	21.6741	26.2705	20.2598	23.7056	14.3261	17.7599	17.3693	17.6982	15.4647	15.0459	23.0935	16.347
ALG3	15.097	13.1482	14.1064	18.2216	14.392	15.8354	18.6131	13.077	12.867	15.9726	13.3479	15.4119	15.3729	14.5535	14.6338	16.0716	13.6487	15.4372	17.692	19.4329	15.0241	18.0659	18.3302	13.5321	11.8846	14.9474	14.7357	11.0428	18.6144	16.9855	19.6258	21.4978	16.151	13.2969	16.4069	16.5951	22.6985	16.623	19.3889	14.4146	15.4085	15.0306	16.2892	15.5325	9.84654	13.793	15.4422	16.1532	19.3825
ALG5	15.0951	14.2357	16.8256	20.7124	17.0274	12.9909	14.0321	13.3561	20.7357	14.363	13.5531	15.8969	16.0669	14.7179	16.5351	15.5972	12.1412	17.6567	17.0561	23.384	10.5721	15.6047	15.2855	13.4152	8.73728	17.9113	16.3146	14.4087	22.6688	21.5436	21.3048	19.4541	21.8557	15.1889	13.4883	17.1407	17.8729	17.5822	20.1621	15.5638	18.6899	14.1206	15.114	13.876	13.5466	12.9703	10.5824	19.1569	14.2883
ALG6	11.0039	9.37957	5.46398	9.84389	8.74045	6.90157	7.3297	8.88609	6.88865	10.2208	8.71772	8.48817	9.0882	10.2987	11.5434	9.7827	6.17608	6.85464	8.78102	9.21908	6.0431	8.47043	7.54203	7.37881	11.1379	15.638	12.2829	7.82832	7.62577	8.09947	9.63683	10.1101	8.14712	9.59638	7.63157	6.33634	10.7263	10.5917	10.0175	5.884	8.08716	6.73304	9.91143	7.85467	6.76402	7.87297	6.84956	10.4545	7.7932
ALG8	2.88605	2.65393	2.04756	3.39624	2.87204	2.34968	2.59021	2.47428	2.28168	3.06742	2.57919	2.74643	3.01003	3.7103	3.31988	3.64463	2.97123	3.35149	3.51468	3.95962	2.42097	3.38055	4.98192	3.08388	2.99668	3.25073	3.42961	2.23235	2.72367	3.34326	3.81783	3.75435	3.0265	2.45063	2.82432	2.19892	3.62237	3.0935	2.72848	2.27914	2.83033	2.25479	2.817	2.87303	2.05595	2.51359	2.06054	3.71346	2.84619
ALG9	1.84243	1.44966	2.13684	2.69262	2.32769	1.68227	1.76528	1.50373	2.16624	1.64474	1.95629	1.74532	2.5669	1.93294	2.69277	2.01491	1.70602	2.88924	2.01138	2.87496	1.59883	2.10877	4.36393	2.29721	1.86401	1.80031	2.04581	2.16757	1.96491	2.14902	2.23691	2.0175	2.69303	2.00101	2.25363	2.50921	2.80775	2.22478	2.61615	2.08355	2.10373	2.65555	1.76426	1.92948	1.51817	1.79144	1.84721	2.50934	1.63932
ALKBH1	3.77698	4.97823	5.25711	3.52597	3.54966	3.95468	5.44369	4.48473	4.26562	5.38472	4.6894	4.42089	5.76618	3.74357	6.33386	5.05089	4.03062	5.13321	5.47559	5.24078	4.60973	4.53313	6.1099	6.11266	4.2849	2.893	6.35519	4.45722	3.95445	4.07155	5.16216	5.77202	4.92167	4.14764	5.36297	4.19055	7.60568	4.32915	4.2654	4.32641	4.39722	6.21348	4.43919	4.73861	5.4086	5.27086	6.81901	4.73774	4.01406
ALKBH2	39.0652	22.141	25.3451	41.8617	38.1603	24.018	23.6364	23.4807	25.8223	31.9599	20.7707	29.5573	67.1262	54.3425	31.1511	56.002	35.6732	24.1381	24.5325	32.0953	24.7735	33.4758	24.3696	27.4993	48.7036	28.9593	43.5433	37.2592	58.6771	43.1559	31.0996	60.5375	63.2758	42.2362	34.3942	58.4598	57.3454	44.8184	38.0911	56.6935	50.8287	30.864	29.4448	40.1181	52.24	40.1133	33.6244	49.3032	40.2788
ALKBH3	6.75771	6.53044	8.73529	7.6191	4.20077	4.40013	5.49019	4.69644	5.54882	6.165	5.98489	5.38632	4.80326	5.4222	7.7117	5.58571	5.08663	5.88918	5.41404	6.73496	5.48668	5.26133	7.55446	5.65224	4.69144	6.04375	5.63658	5.88873	4.34355	5.45262	5.38014	4.42568	5.63419	5.54235	6.3673	6.51083	5.17279	7.9901	5.63755	4.86046	7.48918	5.79734	6.75092	5.81026	5.60276	7.02229	7.74268	7.65837	7.07896
ALKBH4	3.44057	3.97544	4.88636	3.42605	3.36535	4.10124	3.69658	3.10481	3.55263	4.54894	3.76916	3.17633	3.53356	3.24668	3.93629	3.05967	2.56524	3.4234	3.64028	3.42796	3.64986	3.52227	4.86199	4.29466	3.89001	4.78504	5.47091	4.41752	2.38619	3.10467	3.24067	3.34403	2.99644	3.62333	5.10736	3.29209	3.45054	4.31097	2.97125	3.07822	3.55365	4.68153	4.02407	3.65056	3.42961	4.40743	5.31478	4.44616	3.7189
ALKBH5	37.5022	40.4126	51.0384	34.9387	34.854	51.1519	47.5506	39.4568	32.184	41.3004	42.29	36.8159	38.8501	32.9335	49.6395	39.4008	30.401	45.0937	42.5073	44.0139	44.4356	38.5131	45.8767	47.1431	35.153	39.2918	46.9956	38.9626	34.9228	36.9436	44.1366	38.387	39.5121	38.1689	56.9581	42.3379	49.1743	36.753	35.0928	30.3905	34.9039	61.9804	35.8083	37.7567	33.6537	53.9603	55.1037	33.0631	42.5519
ALKBH6	10.1572	8.88877	6.05464	6.19162	5.87212	9.27708	7.98513	6.57471	5.25782	6.50807	9.34692	7.5151	8.3736	6.82918	13.5298	7.13111	4.30104	4.49774	6.36542	6.40199	9.90663	8.33165	11.1958	8.98297	8.95289	9.60871	8.73122	6.07575	6.07994	4.87284	5.2184	7.18996	7.23768	6.91687	12.3114	4.02821	6.16012	6.38654	5.62739	3.23846	6.98596	9.01749	8.94482	9.54216	9.0217	8.81008	11.4382	7.1716	11.327
ALKBH7	59.4106	44.4131	51.7471	67.1194	60.6926	53.588	56.0583	60.2895	59.1277	70.144	60.4086	66.0683	65.2031	66.8463	50.318	68.8427	70.5651	54.3897	55.3362	63.6685	47.7638	59.1966	57.7219	45.6694	68.875	70.232	64.8384	65.9338	65.1754	60.2351	58.527	55.2684	65.3047	63.262	68.5731	71.8389	42.6339	63.7144	59.1424	59.7686	68.9084	55.9042	66.7183	61.1344	74.5308	59.8751	49.5846	62.9622	61.0727
ALKBH8	2.14737	3.02014	3.60813	1.82045	2.12785	2.71105	2.67995	2.61168	1.79427	2.36335	2.28188	2.16653	2.86107	2.98676	3.88256	2.76754	1.28328	2.18618	2.34848	2.50286	1.78499	1.88431	2.71909	2.56637	1.95717	2.52817	2.62431	2.31111	1.83871	2.21673	2.97026	2.53014	2.65649	2.45184	3.34704	2.01752	2.89972	2.43989	1.776	1.32739	2.92307	3.42484	3.25948	2.63251	1.6653	2.85839	2.79882	3.17419	2.75982
ALMS1	0.841364	0.954965	1.01245	0.92913	0.881475	0.890756	1.15143	1.26958	1.02745	1.27679	1.65909	1.0762	1.60544	1.61793	1.35975	1.67883	0.816584	1.03996	1.16771	1.26245	0.760378	1.09477	1.57842	1.08756	0.88741	1.54347	1.51529	0.893981	1.13858	1.76857	2.05937	1.24612	1.18328	0.96229	1.25396	1.01231	1.5201	1.37892	1.25492	1.02432	1.60611	1.32461	1.4121	1.19316	0.898306	1.20219	1.39443	2.18813	1.36326
ALOX15	7.20027	1.2719	1.76955	5.63652	1.77385	0.849858	0.858852	6.16142	8.31923	0.95236	3.89985	1.43379	2.50731	1.2153	0.370174	1.13312	2.384	2.12804	1.6048	6.71781	12.0998	2.03318	11.3438	3.41803	5.11535	0.154103	0.327212	0.724485	1.3988	2.97663	0.779253	0.469098	1.62443	0.436183	3.61148	0.68436	6.51451	1.69361	0.870881	2.35794	0.496341	2.32992	1.85155	0.898592	10.109	2.19676	0.172875	2.10064	0.421481
ALOX5	3.42947	1.96441	3.60561	5.70672	5.10983	4.11673	3.83383	3.74446	2.03803	3.63239	3.78705	3.07742	2.46741	4.32032	1.58905	2.82324	1.72858	1.5864	2.73814	3.83063	1.75931	4.07439	2.12115	2.18867	2.79177	10.1238	5.24807	4.27997	1.10655	4.20951	6.85527	2.2188	2.61478	1.96039	2.62954	1.98183	3.91929	3.71265	6.32338	4.41833	3.47175	1.90023	3.35515	2.5916	1.92867	3.81693	2.71768	7.0592	2.73406
ALOX5AP	13.8489	17.0512	11.9623	25.0312	21.3669	15.9708	25.3626	24.2176	21.296	22.9108	20.4127	22.2913	25.0305	35.765	14.1467	29.674	12.2531	21.6528	26.1291	33.95	14.1531	24.4969	25.0014	20.8144	8.56979	40.0469	13.8253	16.8305	27.4041	30.9546	40.6753	20.5484	21.0573	13.7052	14.6263	22.944	25.9488	19.898	52.8157	31.1297	21.1968	7.44213	19.3809	17.8713	8.70996	12.4338	9.91857	34.0845	27.0094
ALPK1	7.37212	3.42473	2.09032	7.4216	8.47555	7.04059	4.59664	6.69646	7.86513	9.19407	8.48	9.36301	9.15087	10.0002	9.34174	8.58438	2.14302	2.60137	3.12752	4.51783	5.66406	6.91903	6.63724	6.90531	12.5665	12.5053	10.0149	7.31623	4.32728	5.74084	7.484	6.11414	5.49388	5.80167	5.96304	2.15099	4.34876	6.03667	3.97785	4.26323	8.55632	5.21701	8.31173	9.81775	8.48931	6.05407	4.88118	8.59807	5.60831
ALPK2	0.83134	0.351383	0.970961	0.424362	0.602576	2.92097	1.033	1.87541	0.35285	0.464926	0.433541	1.07648	0.469862	0.127641	0.41057	0.310091	1.21945	1.96192	1.13235	4.94709	2.14902	0.176935	0.0758839	1.73667	0.313894	0.0574742	0.554904	0.889672	0.479987	0.280757	0.37267	1.32107	0.636445	0.561785	1.02367	0.414555	1.54548	2.5832	0.382018	0.694051	0.675593	10.4552	0.462648	1.48951	0.793476	1.57318	1.10325	0.562481	1.46716
ALPL	2.79653	2.70298	2.09023	3.35659	2.60817	2.76923	8.47993	2.42435	3.96148	2.84055	4.33283	5.35697	3.20462	2.95996	5.3945	3.92173	1.7842	3.26515	3.06352	2.71962	3.70039	3.92241	4.0113	3.82712	2.87781	5.87164	3.26376	2.18944	2.31983	3.67703	3.397	3.07019	4.33682	4.0097	3.19809	2.16438	3.9662	1.78542	4.79198	2.06538	3.34073	2.43116	5.16003	3.42189	1.62989	3.23253	3.85321	1.70347	7.37587
ALS2	1.57246	1.85069	2.46961	1.76892	1.45879	2.11754	1.65839	1.50664	1.18263	1.83895	1.72552	1.55799	1.83676	1.89749	2.49208	1.76387	1.02622	1.93729	1.92171	2.31339	1.27038	1.23688	2.34517	1.9933	1.82403	2.32383	2.35626	1.6838	1.29837	1.51676	2.14124	1.77002	1.57055	1.4249	1.9319	1.23009	1.91484	1.66937	1.87043	1.31	1.76587	3.00493	1.97075	1.4875	1.38093	2.32013	1.98948	2.36616	1.70938
ALS2CL	12.9486	3.11347	2.84429	12.8146	10.8269	10.3598	5.96529	7.78908	4.59045	6.68109	5.19242	4.61946	7.63129	9.94204	9.51453	9.06272	7.36525	9.70498	8.4407	5.14243	3.53197	8.57703	5.82145	4.57325	13.8162	18.3853	15.3521	8.0594	6.52806	7.40568	6.38421	7.86267	9.42465	14.0585	12.1157	6.19182	6.69602	12.2813	12.9383	5.25563	7.64042	4.95653	7.67366	6.99551	8.82111	6.56308	7.46609	10.7458	6.09587
ALYREF	44.6186	36.7098	29.8788	36.5986	39.7062	30.4175	47.986	34.1084	45.5757	32.4612	41.6277	38.4231	33.1224	34.2733	30.214	37.8565	49.9971	59.2239	52.5628	60.593	33.3985	39.5123	28.8439	28.6571	51.7967	51.8725	56.5597	41.9939	47.2377	37.4828	33.5712	51.2929	46.4844	40.1409	38.6716	44.1112	25.5627	43.5965	36.7255	33.9348	34.3707	29.3077	39.0106	36.7309	29.6046	33.2049	38.5328	37.1167	48.1502
AMACR	6.8707	6.304	8.01325	7.38107	7.60291	8.63716	7.5907	7.44341	8.4781	9.80507	8.48462	8.39238	10.1574	9.95545	9.38044	8.40662	3.33233	4.06115	4.28452	5.53979	4.63513	5.81957	7.37996	6.03574	5.42759	5.09194	6.37972	6.42358	5.85261	7.47972	6.96194	5.97132	4.18829	3.68241	3.54019	4.7914	8.56572	5.28271	7.10336	6.04871	5.75852	7.53825	3.76316	3.51705	6.67069	7.47601	6.66425	8.03114	4.97593
AMBRA1	4.93604	5.08006	5.15895	6.23533	5.17041	4.4626	5.44884	4.09431	4.91237	5.8359	5.54264	5.12655	6.58514	5.72529	5.56319	6.8319	4.94444	4.92767	4.67017	5.76655	4.3245	4.81	5.22229	4.96514	6.63436	5.31009	6.90662	4.87438	4.71371	4.79948	5.25885	5.09173	5.3003	5.00297	5.76627	4.47443	5.98329	5.48897	5.76288	4.65039	6.06341	5.53277	6.45943	6.65987	6.94902	5.56367	5.21352	5.40766	5.29467
AMD1	25.0214	27.9952	31.9753	34.1105	34.1962	26.5015	33.4809	23.2359	34.2814	28.777	30.0812	26.0834	36.4765	35.1341	28.7643	39.1646	29.3525	49.0918	39.6474	46.5326	18.228	23.3337	27.2928	23.861	20.8653	28.5187	34.1679	28.2439	48.1181	53.3775	49.7244	49.963	43.2648	27.4407	30.8382	36.2845	38.1001	29.9706	33.8336	37.6127	38.5927	35.2233	26.1899	32.0546	22.6975	30.6872	27.8922	42.4551	22.8399
AMDHD2	8.77406	7.60036	6.56018	10.096	8.54597	7.30456	10.2086	7.47747	6.73968	8.2255	8.24939	7.53905	8.4676	8.06827	12.24	8.34268	5.5215	6.30212	9.26388	7.58952	6.57058	6.57069	12.305	7.93755	10.59	11.8639	10.6222	7.61767	6.09932	6.35682	7.94675	8.71901	8.66733	7.94791	9.73794	5.15549	7.14012	9.37573	9.03708	5.69254	6.94058	6.74337	9.67454	6.73042	8.93403	9.22427	9.72181	9.38469	9.61814
AMER1	1.03311	0.856971	1.51038	1.32886	1.18888	1.57567	1.44108	0.889153	1.11914	0.985987	1.31256	0.956738	1.22116	1.03664	0.988039	1.33937	0.73519	1.09174	1.28876	1.39385	0.953457	0.851133	1.0582	1.27406	1.00072	1.1987	1.64315	1.02509	1.17852	1.61982	1.96677	1.53346	1.3031	0.934687	1.41367	1.10777	1.13094	1.13552	1.34934	1.15214	1.29094	1.2667	1.11625	1.24012	0.835575	1.42684	1.13506	1.39208	0.900715
AMFR	30.9129	33.0257	43.8453	29.6556	21.5917	31.1703	38.4229	26.9846	25.4594	34.7032	39.3171	33.7021	28.8359	28.8335	37.9104	29.0283	18.5462	30.5885	34.3004	32.1442	35.6063	29.0311	38.751	38.6871	30.5302	38.2577	39.5096	28.9983	23.0796	29.5382	33.0593	29.1858	27.1981	22.4936	33.8738	25.7734	40.0575	28.5711	26.6736	22.0899	34.9549	51.2618	44.6686	44.1874	30.798	44.0695	47.1882	32.9793	36.6734
AMIGO1	2.26232	3.24833	6.87149	1.60435	1.41869	4.28832	3.20991	2.55983	1.16496	2.68141	2.19476	2.434	3.11673	1.75524	4.84931	2.52261	1.11546	2.67976	2.68066	2.08711	3.41342	1.16314	3.64416	4.1966	1.23105	0.944558	4.07552	2.92344	0.897459	1.28722	2.26985	1.99673	1.24998	1.74672	4.08992	1.37768	3.06956	2.5487	1.80103	1.15126	2.02818	7.28624	2.91213	2.86632	2.32054	5.37658	5.34856	2.34639	2.34662
AMIGO2	12.7291	20.0816	37.6421	10.6711	14.7028	22.6894	24.5089	14.1827	9.0327	18.2956	15.3484	19.1897	26.3909	7.18118	43.1649	14.4097	9.57195	43.9389	45.3778	22.8202	25.5579	7.32639	18.5008	34.7525	31.9808	10.5706	41.5573	47.4678	7.64979	7.12742	13.1743	25.8823	12.4902	15.8482	38.6546	17.308	27.5184	16.1887	8.79557	8.27914	15.5575	55.7171	19.01	20.1638	24.309	41.7525	48.5645	16.9413	15.3177
AMIGO3	2.02667	2.1005	1.34748	2.97046	2.92765	3.03001	2.26091	2.63693	1.71078	1.98759	2.22528	1.72219	2.0928	2.46528	3.11243	2.59859	1.76954	2.80676	2.80457	3.11454	1.91986	2.90615	3.63048	2.22946	2.98915	3.59623	2.52087	2.18382	2.289	2.14857	2.78511	2.62275	3.05648	2.1376	4.09358	3.05321	3.41274	2.603	2.62304	2.61308	2.09755	2.28864	2.88772	1.4622	2.42847	1.71328	1.68096	3.07509	3.58602
AMMECR1	2.35401	2.06441	1.39565	1.66531	2.25281	1.94428	2.10196	1.9178	2.06542	1.85355	2.03083	2.03515	1.77058	2.04247	1.88324	2.16575	1.90436	2.55719	2.69422	3.38368	1.44338	2.59392	2.19314	1.72452	2.409	2.71395	2.29715	1.66166	2.67353	2.39088	2.38504	3.21278	2.35883	1.98416	2.43564	2.01012	3.69193	2.59309	2.57798	2.31965	2.19834	1.37458	2.26874	2.25201	1.45478	1.94626	1.36887	2.12882	1.93339
AMMECR1L	6.43218	4.65794	4.98524	9.5588	7.94583	6.10207	6.40596	6.07746	6.92142	7.92582	7.0596	7.5965	8.24442	7.88331	5.95579	10.9218	6.71229	8.96817	8.23504	8.21159	4.73391	7.15898	7.03202	7.17789	12.3815	9.36181	11.1346	8.3623	8.482	8.26312	8.53831	11.194	8.88105	5.69532	7.33872	6.3825	8.57637	6.57515	8.21464	8.06102	7.91014	7.28902	7.58897	8.99723	9.23583	6.46361	5.40965	9.12498	6.08387
AMN	120.224	28.5188	17.2667	164.105	50.1148	25.9504	34.1278	29.4206	83.2542	121.187	86.6474	99.4811	64.7767	93.3347	32.1946	89.5961	83.1197	53.772	91.0859	62.6116	10.8067	22.9765	14.1093	7.59732	137.339	136.416	110.222	91.8792	47.551	58.1274	69.4181	67.5531	36.5557	43.2128	32.8444	39.2377	50.411	69.285	107.418	48.3297	87.7313	24.6284	68.3654	70.6345	124.095	64.2177	30.2346	121.521	37.5092
AMN1	1.58194	2.49115	2.22041	1.53431	1.98165	1.83668	1.63623	1.57182	0.860625	1.49883	1.85051	1.6231	2.10994	1.80273	1.55295	1.69419	1.13308	2.0274	2.06219	2.13641	1.85307	1.24288	2.71908	2.16299	1.92098	1.49529	1.73811	1.77698	1.81522	1.8192	2.33649	1.48248	1.50457	1.42208	1.98576	1.25323	1.68646	1.7317	1.56297	0.863593	1.64241	2.77213	1.68097	2.05524	1.77715	2.4091	2.18067	2.22122	1.83697
AMOT	1.82654	1.36504	2.70356	2.28997	1.69853	1.4056	1.42772	1.54936	1.45685	2.20129	1.41407	1.56877	2.27146	2.29864	1.83296	2.2351	1.81852	1.17859	1.35441	3.30511	1.36097	1.85502	2.03415	1.68909	1.56933	1.81727	2.37165	1.84923	2.07517	2.11242	2.49915	2.0646	2.469	1.46867	1.91649	2.04961	2.76313	1.97799	3.19536	2.90479	1.93353	2.51776	1.61285	1.41423	2.15078	2.33011	1.59605	3.06517	1.54507
AMOTL1	9.79333	9.81398	17.5748	6.82525	8.14526	18.7918	14.6865	12.1731	4.86369	11.0418	8.9394	9.38168	8.85457	3.71385	12.863	5.73457	5.40615	18.6724	16.8308	14.613	10.8847	2.86801	13.2564	13.2647	8.21495	5.02752	15.5484	11.9799	2.82223	4.2566	8.58127	7.95366	4.99483	5.15557	13.8303	6.21163	12.837	10.877	6.14291	4.91864	5.95131	26.6424	8.33464	8.43853	8.75606	16.8054	17.1853	7.49904	11.0786
AMOTL2	5.38366	4.14706	9.8596	5.39716	4.3359	4.09041	7.84166	4.26165	5.0348	6.53135	10.3015	9.23034	7.14807	5.3625	10.7789	6.67151	3.54415	8.63237	8.20345	8.69695	7.96529	5.03224	20.6613	12.5228	10.973	11.4535	16.1748	10.3685	3.6285	3.35145	4.18435	7.68985	5.99112	4.90585	11.3275	5.1965	9.60814	8.39115	7.35542	6.00382	4.29635	5.72427	9.07466	4.31249	11.267	21.6015	11.7676	10.9086	7.4159
AMPD2	8.27222	7.60257	4.88386	7.34138	7.14871	8.22545	7.28561	7.5456	5.00744	7.02985	7.68826	7.14145	6.64246	5.99035	7.42267	7.48261	4.81171	7.06719	8.59302	7.68018	5.2609	6.84188	5.69026	5.56686	8.68784	11.5533	10.4501	6.25325	6.97667	7.28913	7.1486	10.0867	6.35394	6.30331	7.78636	4.97741	7.69689	7.62705	7.49595	4.94407	6.41012	5.95706	8.98643	7.87423	6.1071	6.56697	6.21498	8.55828	7.62124
AMPD3	1.20976	0.984837	1.49272	1.72851	1.20553	1.28583	0.81748	1.02096	1.04712	3.1327	2.1309	1.45208	1.05692	1.91199	1.18717	1.12882	1.2324	3.24062	2.55139	2.3748	0.861949	1.8786	1.91073	1.41332	1.97594	2.18571	2.54233	2.27293	1.08667	1.53011	2.50196	2.09762	1.90083	1.41183	2.32133	2.13703	1.23173	1.64083	2.20641	1.71142	2.46504	2.52418	1.93582	1.82073	1.31046	2.10119	1.10551	2.64956	0.870792
AMPH	1.16414	1.83575	4.52337	1.12789	0.669191	2.08855	1.14971	1.42177	0.871884	2.20726	2.08515	1.72724	1.9267	0.720912	1.74808	1.19094	0.67085	1.89859	1.22579	1.5176	1.35476	0.283141	0.370144	1.94781	0.604382	0.432815	3.15469	2.05741	0.3214	0.553499	1.05241	1.07277	0.501171	0.700331	1.18338	0.59359	1.38585	1.53655	0.939609	0.695935	1.07903	4.22623	1.69696	1.48724	1.11063	2.1182	2.08377	0.888765	0.207161
AMT	32.6906	28.7749	22.1476	25.112	22.2477	28.4651	17.1821	18.9686	16.1525	27.5062	26.7323	25.9423	28.175	18.1312	35.2798	26.1844	11.3799	15.5493	19.8407	21.1659	17.5688	14.6611	24.9459	21.6237	40.3445	36.6357	42.7944	29.9304	14.5495	11.7897	16.9666	23.5639	12.5265	15.4709	27.6697	8.82199	23.6699	30.6338	24.6743	15.198	19.5731	33.4839	30.0324	23.6169	26.9873	29.8559	38.9837	28.2717	28.1133
AMZ2	13.3342	14.7756	20.9348	11.3229	11.2454	16.7576	15.0018	16.1905	13.167	15.9357	17.7024	17.64	16.9654	13.5246	21.5241	15.3393	7.86269	12.8273	13.3163	15.7998	17.8964	12.2183	19.3043	19.4567	11.5592	10.2321	14.2691	10.9081	8.15184	10.1374	12.6565	11.4388	11.0482	12.6321	22.5338	10.2513	22.546	14.8539	13.1262	10.2375	11.5221	25.5242	15.0009	12.317	13.3597	17.3765	20.3379	14.7487	17.8791
ANAPC1	4.9814	4.64394	5.11762	5.5255	4.32823	3.91875	5.09594	3.46946	5.32624	4.36752	5.28865	4.54356	4.75267	5.24628	4.47413	5.47734	4.35072	5.19372	5.64701	7.88696	3.27663	4.23672	4.85569	4.48561	4.13152	5.07104	5.2856	4.33008	5.69292	6.4248	7.03546	6.32093	6.46801	3.86113	4.12698	5.39082	7.7333	5.52447	5.38004	5.93738	6.11189	4.53939	5.12893	5.07148	3.39653	4.73136	4.8191	5.90651	5.27649
ANAPC10	3.01799	3.76463	4.57185	1.91666	2.41791	2.85465	3.38529	2.62957	3.15028	3.17635	3.43524	2.4901	3.63181	3.71183	4.10549	3.1229	2.63937	3.25224	2.74085	3.46171	2.79715	2.73814	3.27663	3.54089	3.38845	2.85075	2.9204	2.95208	2.91583	3.12146	3.18542	3.50296	3.60604	2.90999	4.57507	3.04436	3.24355	3.24486	3.56473	2.90969	3.67839	3.79292	3.0006	3.34362	3.25259	3.55582	4.01671	3.18053	3.25291
ANAPC11	83.4742	94.1965	128.559	93.3327	84.2752	129.996	110.501	93.0357	103.42	94.0119	76.5672	94.0632	82.5388	70.6071	83.2775	67.7657	88.5511	102.81	104.044	95.9788	105.751	90.6101	129.236	110.157	87.3451	86.2969	103.245	94.0064	98.9067	68.3459	86.9637	97.5066	91.8115	82.4366	113.368	94.0967	97.3718	101.116	91.4745	84.1268	97.1433	153.309	81.6988	80.6433	86.2088	100.731	129.94	105.29	112.606
ANAPC13	52.5297	57.7721	72.242	43.4447	40.3929	54.9022	52.5081	45.1987	35.7714	43.6303	45.0476	39.5117	53.2707	45.7783	60.3425	45.8141	39.0774	48.7266	48.9576	54.3166	46.1701	42.2686	59.4543	51.8586	42.6154	52.1252	55.7124	54.6245	40.3526	41.266	46.4775	42.315	43.4863	48.5807	59.3274	43.2211	65.6307	45.367	42.754	38.7965	51.6396	76.0526	51.8528	48.4345	45.4117	59.8816	63.4295	62.189	50.2233
ANAPC15	30.8737	34.2519	37.7465	27.031	25.0136	32.8774	28.1498	26.6762	25.8326	23.2549	21.4963	25.6428	22.214	18.3728	29.4079	24.2773	27.5124	36.6666	38.3227	34.0859	28.2904	25.3414	27.8035	27.8874	27.5956	29.5098	30.8646	27.0168	29.8006	24.7243	29.2926	31.7818	27.2159	28.8387	31.3376	24.0734	32.4894	36.9529	30.9703	28.9489	31.1691	39.3771	20.6319	23.7813	30.4456	35.1324	44.6372	29.237	32.7801
ANAPC16	67.2892	99.5521	112.742	58.747	52.2752	96.088	81.0727	70.864	52.8127	69.9557	80.5081	66.989	70.6114	57.7679	84.5033	57.3714	48.3091	67.6041	75.5049	75.0561	87.2462	55.1466	96.2866	99.2787	50.8194	56.1851	71.2439	65.9454	59.5262	65.5463	79.0227	67.6923	63.8124	67.6632	105.392	61.5179	85.0611	69.4288	68.9902	52.8075	59.6481	135.15	74.7048	63.0302	56.1462	96.0131	113.673	81.6434	74.4241
ANAPC2	29.8735	20.3985	19.0241	24.9363	18.654	29.8507	21.4267	19.3589	12.9708	17.6681	18.7169	16.5884	17.7085	19.3394	27.7856	17.9853	12.7473	17.4614	18.6865	15.882	15.863	12.9028	19.0608	15.2322	29.2318	35.0644	33.9468	18.6703	14.1952	14.2219	14.6327	18.9721	15.9028	17.7672	24.2953	11.8596	18.7185	23.2791	18.4232	10.8256	17.1211	21.1336	21.9357	19.8198	22.4396	23.5102	32.3546	22.3803	26.6999
ANAPC4	23.8776	19.0631	15.6754	20.5235	13.572	14.8357	12.7251	13.0148	14.183	19.0405	19.648	17.7403	19.3896	19.9892	22.1405	20.257	10.1683	12.0236	16.1328	17.5109	13.6869	15.5214	23.0992	17.1956	22.4494	25.6025	23.5214	16.7884	12.5607	14.2969	17.4235	17.9267	16.1965	15.2653	14.503	10.3966	21.9281	22.4605	16.8365	11.5836	17.9222	16.2446	17.5085	17.6933	13.2387	17.3946	17.0081	22.2967	16.1109
ANAPC5	37.9162	36.5733	30.8645	37.105	26.2754	27.1832	26.9947	25.905	27.4195	33.9672	34.9688	33.2603	36.2997	32.8073	49.3029	39.106	23.7005	28.8375	33.13	35.7905	20.6606	24.9118	43.4528	29.9266	41.9847	50.4041	47.3652	34.4898	27.7573	31.3894	37.4545	34.6074	32.4345	27.4539	33.701	23.5039	36.9729	38.5328	33.5684	24.9813	33.8751	40.4021	39.9698	33.3646	28.9351	32.0781	38.7401	43.9348	38.6703
ANAPC7	28.9164	30.3138	34.3347	25.3989	22.1937	30.0995	28.6997	26.307	18.9052	26.3782	28.1784	22.7709	26.9054	24.1422	35.1449	27.5195	21.7007	27.2204	31.2271	32.2094	23.4404	25.5688	32.1317	27.6536	24.6373	29.536	35.1407	27.6532	24.5227	25.9278	31.698	27.9594	26.0807	22.6231	29.0073	21.7375	32.5611	29.2847	23.9454	20.8592	26.7425	37.1338	29.979	24.5172	21.35	29.3189	35.9999	28.6472	28.5735
ANG	32.8325	11.5202	21.1976	42.6561	22.0628	20.6329	17.809	16.8189	44.8835	60.9844	46.7062	48.1872	40.9253	64.4925	49.2617	46.5192	48.1985	68.0081	65.7488	64.0684	24.1225	48.8094	40.5736	30.714	35.0124	39.0819	35.8341	34.4506	90.6043	80.1004	87.0381	71.9326	63.8384	59.2824	39.6694	70.9439	31.2906	51.5902	86.1907	58.4107	34.8252	14.3201	31.752	27.1123	48.8069	32.5777	20.3556	63.067	22.7752
ANGEL1	4.21831	4.24085	5.40757	4.84412	2.86167	3.62143	3.74902	2.76083	2.87774	4.04247	4.25405	3.23454	4.59	3.83529	5.63053	4.41646	2.48505	3.75252	4.83897	5.33721	3.05456	3.14261	5.74173	4.73094	3.68693	4.54123	5.36035	3.58536	3.49903	3.85192	4.31389	4.25341	4.08826	3.2341	5.00652	3.39185	5.02522	4.47614	3.94347	2.92163	3.81592	4.7247	4.83086	3.41529	3.69722	5.29874	4.69979	5.27153	4.35333
ANGEL2	7.02147	9.33902	8.62147	7.58687	5.37516	5.40569	5.57436	6.37758	4.9375	7.89122	7.8637	6.54435	7.8691	7.88964	9.63946	7.42273	4.10052	5.71166	6.5692	7.19961	4.24732	6.01726	7.80709	6.86387	7.60867	10.7749	10.7419	6.70269	4.47154	5.77698	7.75202	6.28045	6.66331	6.23103	8.06818	5.29624	7.05837	6.24103	6.46595	3.82036	6.69426	6.35033	7.29475	6.33954	6.29414	7.91047	6.73164	8.37037	6.40466
ANGPT1	2.29849	2.98647	5.34575	1.37678	2.03239	2.86394	3.20859	1.98019	1.53821	2.63189	1.59247	2.69874	3.63145	1.47284	4.50038	2.48972	1.20282	1.07208	0.875943	2.89723	2.5406	1.55713	3.70503	5.39003	1.56097	1.89388	2.20495	1.93819	1.28854	1.39858	2.05488	2.47096	3.02112	2.56262	4.23272	1.6788	3.3113	2.22578	1.80504	1.2096	2.48345	3.92846	3.31764	1.96242	1.78423	1.60847	1.3473	2.37336	1.62503
ANGPT2	0.875584	1.06209	0.666893	0.672948	1.08407	0.854394	1.5587	1.50122	1.11182	1.36511	1.27279	1.50897	1.57742	1.02287	2.91027	1.61112	1.15576	1.13839	0.822255	1.28011	1.72759	0.761255	3.25735	2.22367	1.02571	1.84677	1.20486	1.27045	0.549765	0.640467	1.2577	1.0931	1.11984	1.52978	1.13457	1.32602	1.55573	1.29464	1.01677	1.02715	1.23953	1.18313	1.53785	1.05167	1.13859	0.965226	0.655465	1.06123	1.51817
ANGPTL1	6.07241	10.6936	24.3693	4.57721	5.23598	16.713	10.3495	12.7468	5.99431	14.516	9.87459	12.2945	14.7156	3.54407	18.2988	6.47104	7.09582	17.5561	19.9233	17.725	11.1019	3.29413	14.9888	19.5607	6.65548	2.11656	16.5138	15.8872	4.2368	3.49518	7.23699	7.74293	4.35704	8.20081	16.8097	5.50095	10.205	14.558	3.66834	3.73511	5.5571	24.3392	5.58128	7.26474	9.86728	26.9707	19.2149	10.1104	7.44788
ANGPTL2	20.7339	28.109	83.9126	19.3383	12.613	28.7709	27.0062	21.4419	13.0222	23.6086	20.2303	19.8162	20.3488	8.14697	28.4028	10.9216	12.6482	39.1565	40.6478	23.4501	21.411	9.40003	29.7224	30.8619	19.3293	18.0703	38.6119	38.7118	8.46849	11.2664	22.4912	22.5175	10.4571	12.4567	34.8174	23.8751	22.4292	14.0232	10.577	11.8266	18.737	42.8681	15.784	21.4604	29.9261	70.2583	60.7397	29.533	13.8801
ANGPTL4	14.9642	10.2488	9.82298	13.9483	11.7841	4.4052	5.83711	6.88339	16.7198	27.1722	21.0679	33.6819	25.6499	10.001	60.0156	21.7656	2.71126	3.72033	1.85478	7.11745	35.6173	15.5942	73.8787	48.4392	28.2937	11.1149	27.6383	22.1202	0.705949	0.806119	0.81348	2.48057	0.582039	2.31053	2.44826	0.944054	2.22922	1.75849	2.1683	1.57852	9.32229	20.2682	22.6587	13.2559	3.41243	3.47229	2.11221	2.67487	5.34907
ANGPTL6	2.014	2.31383	1.10349	1.16654	1.58198	1.55512	1.52308	1.68437	0.990425	1.20227	1.17992	1.8189	1.23049	0.464796	0.724529	1.0012	0.583101	1.06458	1.17592	0.746792	1.68453	1.07741	0.820602	1.56977	2.09121	1.5464	1.79908	0.982105	0.777817	0.405084	1.01223	0.963491	0.93594	0.688042	1.11901	0.372077	1.24468	1.0099	0.968528	0.491426	1.10571	1.61144	1.49105	2.10177	0.967314	1.46639	1.33913	1.13791	1.63616
ANGPTL7	1.62123	2.81409	4.35147	1.47258	1.83	3.07688	1.7467	3.48305	2.54109	1.61887	1.91815	1.15461	3.28613	0.625855	8.5635	0.824843	0.747406	1.70444	1.43045	2.84432	4.15844	1.06275	3.55163	5.23145	2.50977	0.356175	1.84819	2.67489	3.54539	2.49999	1.20571	3.3569	1.41779	1.2594	3.26181	2.27958	4.58799	2.42506	1.16315	1.46727	2.18576	3.99445	3.81012	1.36938	4.97319	5.86659	2.39738	2.09721	1.20646
ANGPTL8	2.70299	2.58048	1.36252	6.87445	14.9163	11.9912	8.9886	13.2708	3.37127	3.60517	4.05084	3.46504	6.38116	5.73899	5.2682	5.46537	3.15681	6.63649	2.6729	6.16482	2.77326	7.23935	17.4781	6.59004	11.451	14.0692	11.4899	7.05534	5.13942	6.41886	8.74879	7.49482	9.14878	21.0263	60.2915	11.6692	17.7506	6.15166	6.59346	4.59042	4.18291	6.83732	5.43948	5.27396	7.81773	7.10313	4.84766	8.21931	7.88846
ANK2	2.72212	3.88684	7.41884	2.40679	2.28863	4.41748	3.43174	3.69256	1.89323	3.85166	3.31375	3.50188	3.8473	1.75393	5.53462	2.30945	1.53299	5.18182	4.69382	3.16772	2.59198	1.34531	3.70957	5.02377	2.19583	2.51259	4.92278	3.47178	1.03579	1.59896	2.99417	2.44116	1.41272	1.55317	3.12311	1.99776	4.35465	3.06566	1.92193	1.51578	2.8053	6.84527	3.77296	3.2626	3.22987	6.59458	6.58891	3.6161	1.92363
ANK3	5.22192	2.52055	3.61467	5.35104	6.1289	3.16269	3.26347	3.49648	3.30465	4.28264	2.7725	3.54995	6.66329	4.65568	4.45452	5.66694	4.16869	1.98308	2.18559	2.63785	2.45139	3.9474	2.32774	3.67927	7.62581	4.44917	6.41744	5.60454	3.2844	4.01047	4.48043	3.96699	6.15626	5.7175	3.72284	3.44508	4.93754	3.96413	4.05089	3.35867	6.19019	4.48046	3.96099	6.80757	6.78772	5.07456	3.346	4.27836	2.17595
ANKDD1B	14.5357	2.98531	2.20472	7.79699	15.6774	9.01004	4.67662	10.6096	4.80735	8.80013	5.50691	6.35793	9.58568	8.40405	8.48101	7.78985	8.51268	9.59105	8.09025	5.57219	6.52385	10.7485	6.94116	7.01716	33.6084	23.8934	33.3997	22.6395	6.29781	9.60112	8.63036	10.7297	5.77008	9.89813	4.62722	5.15511	7.97986	8.20167	6.81552	4.17234	10.9592	9.09906	10.4001	14.5334	14.5975	11.3895	7.94811	15.1707	6.70086
ANKFY1	11.7591	11.4224	11.4699	12.8128	12.338	10.915	11.1785	9.44201	10.3914	11.2291	11.6565	10.2424	11.8333	12.1356	10.8764	12.5399	7.09773	10.4042	12.5238	13.0882	9.20318	9.84924	10.3261	10.3057	10.8185	13.3251	13.9205	10.6476	8.47487	11.1695	12.7266	11.6736	9.99367	8.60965	10.6396	7.70213	13.897	11.8579	10.5457	9.19989	11.4718	10.6893	10.9366	11.2044	9.14949	13.2071	11.1451	13.5704	14.0257
ANKH	11.4451	6.56199	7.06134	15.1948	12.9514	6.05515	6.25848	6.48852	9.09351	11.777	8.44883	9.98027	15.0683	15.2653	7.4408	16.2893	9.53605	7.03709	6.94825	9.37213	5.89175	8.06582	5.51807	7.56943	16.1997	11.0936	13.8892	14.8704	13.3395	13.5073	12.5847	13.9499	13.0491	8.3177	7.39627	11.393	16.0396	10.9379	8.74809	13.4937	15.6065	7.05171	8.92078	11.3036	14.6318	9.93334	6.94358	19.4778	7.65709
ANKIB1	9.59125	10.2632	12.3114	11.5811	8.44776	8.6367	7.69315	7.67413	6.50777	8.74401	7.45915	6.87757	10.54	10.6215	10.3329	9.73215	6.62195	8.91907	8.8867	10.3663	6.90712	8.09578	11.2392	9.67425	10.5531	12.7978	13.878	10.6429	7.69091	8.9834	10.7676	10.2102	10.1435	8.43955	11.1392	8.06336	11.2621	8.47447	8.64257	7.39795	8.90206	11.3968	9.44337	9.04791	8.51711	10.9693	8.64029	11.523	7.80069
ANKLE2	13.7648	13.6397	18.4578	16.1194	11.1983	10.9777	11.8046	9.87626	12.5414	13.9234	14.3213	13.1167	12.7693	11.6495	15.0814	14.2692	10.5074	14.7654	12.5077	14.1829	11.4968	11.816	19.0167	15.3322	12.5117	15.691	16.0383	12.3316	10.8159	11.6592	13.4862	13.4267	12.526	12.4027	15.2418	11.2034	15.3897	12.6014	11.9431	12.0628	13.0415	15.3737	16.0097	14.5835	14.7668	14.9843	14.8967	13.5172	14.1979
ANKMY2	16.6988	17.2873	24.4568	20.3988	15.641	20.2543	16.3529	14.5891	12.307	18.836	16.1382	15.0129	21.2455	20.3554	21.8881	19.0035	12.2801	13.5557	15.6429	18.4716	14.0183	16.3216	25.8972	20.6735	18.0829	21.079	22.6948	18.6839	14.0313	14.6172	21.5624	15.8952	20.1507	16.8682	19.7119	18.8512	24.1475	20.4878	22.5623	18.8803	19.7445	26.9409	15.4415	17.5165	15.1648	23.1882	24.1352	25.5136	16.5497
ANKRA2	10.1514	10.2068	10.682	9.93489	7.60833	7.81196	7.77681	8.11981	7.17894	14.057	12.2643	9.7689	14.0975	12.9333	17.5152	13.1319	5.60269	6.77284	10.6366	9.79849	8.68449	8.86758	12.6332	12.5914	9.83535	12.0269	11.8515	10.3869	4.58239	8.18513	11.474	7.81681	8.43699	8.63644	11.8348	6.62208	10.4029	9.61901	9.77702	7.30013	12.9644	14.9259	12.7263	10.6275	9.44073	11.0508	10.2867	11.984	10.1772
ANKRD10	56.145	49.1213	45.011	42.7046	42.1291	53.489	36.4375	48.52	27.838	48.7901	45.304	42.9269	47.3226	44.4423	68.5101	47.9401	19.2817	45.6991	47.4186	35.2662	31.2364	28.842	51.7203	38.6733	56.9739	74.7135	76.2623	47.6301	28.1372	28.1206	33.3173	45.7208	31.4747	43.1508	54.3707	19.4162	46.3916	49.8673	36.1374	18.6921	31.1333	55.2875	50.4685	42.3051	36.0223	44.4155	53.4201	47.1094	51.2751
ANKRD11	16.7972	12.5365	12.0484	19.334	14.0025	11.4663	14.0204	11.0334	11.745	16.5406	15.7089	14.5405	17.8866	18.1469	17.6478	17.8547	8.25219	13.4604	15.7258	14.4969	9.47156	11.4999	14.7962	11.5307	18.8678	23.5412	22.7602	14.313	10.9597	14.0235	17.2728	16.0207	14.4514	12.5843	15.289	10.0565	13.4272	18.2675	17.0611	12.1701	14.7243	16.4183	16.8516	16.5916	14.8908	14.9561	13.0134	19.5011	15.7554
ANKRD12	13.9915	12.1486	12.3594	16.6952	11.6895	10.3842	9.02807	9.35501	9.10303	14.6378	13.0643	10.8899	13.7234	16.9531	17.3635	13.9439	6.27138	12.8875	13.4893	10.5369	6.42157	10.922	11.135	9.50059	12.7179	22.7546	16.0889	11.4137	7.03243	10.7796	13.4622	9.65128	10.4867	11.6099	11.436	7.33111	11.0325	9.82677	9.96887	6.40647	13.498	11.9123	14.0365	14.9304	11.4724	14.0924	10.9811	15.6302	8.60894
ANKRD13A	26.0425	25.0643	21.1032	24.9735	17.5456	23.3977	25.0601	20.8027	17.3518	21.7932	31.0261	21.7688	23.1658	21.741	26.8367	25.5908	12.5296	16.4643	20.7804	20.6907	20.7657	20.991	24.7828	22.5485	26.4061	31.0528	27.984	17.8268	13.1317	16.1081	20.643	15.2986	19.3983	16.482	22.1984	13.2218	28.643	21.034	19.7094	15.0696	21.0394	29.5621	26.5919	28.4235	19.354	23.6987	22.6925	25.6348	27.3871
ANKRD13B	1.67556	1.46393	1.77217	1.54095	2.10522	3.27936	2.72299	2.20625	1.28692	1.78702	1.94113	1.62214	2.5115	0.870856	2.25287	1.64481	0.997747	1.82591	1.95606	2.15878	2.20858	2.12154	4.56344	3.32289	1.97901	2.06354	2.24803	1.30266	1.52355	0.920462	1.39679	2.35063	1.45512	1.88227	4.27028	1.06795	1.96489	1.27219	1.37117	1.25719	1.82316	3.88939	3.66367	2.23789	2.16645	2.34727	1.63791	1.85757	1.9381
ANKRD13C	9.38414	8.8666	11.0814	11.0953	7.7428	8.49143	8.2292	6.9057	8.57687	9.88949	10.2717	9.43011	11.1008	9.99034	10.8353	10.2223	7.27142	8.67335	7.22333	10.2898	6.91282	9.13416	10.8117	11.0204	11.6926	13.3644	12.7784	11.9683	9.38191	10.4483	10.975	9.30605	11.1494	8.08436	10.5463	9.34009	11.9033	11.5321	8.90075	8.81369	9.94801	9.6272	9.87315	8.91604	9.40807	10.6798	9.18778	13.0524	6.31176
ANKRD13D	14.0513	19.3065	12.2706	10.3682	8.14859	14.4313	13.6462	13.4471	9.25942	8.93224	13.3518	13.5757	9.76738	8.66707	21.5118	14.117	5.08741	7.5425	9.65608	8.19101	11.4631	9.0529	15.733	13.4273	13.7189	16.959	15.6647	10.3557	5.84762	4.96644	5.59456	7.81283	7.52538	9.82107	13.3394	5.60142	9.9652	8.15461	8.06057	4.82488	7.19603	9.65362	15.0961	11.9002	9.14663	9.63884	14.0578	8.52635	17.8605
ANKRD16	4.02866	4.25044	6.06082	4.75962	3.94222	3.89032	3.53812	3.14826	3.07454	4.89035	4.63871	4.46421	3.87968	2.54217	4.68796	4.19599	3.13871	3.7843	4.56574	6.17826	3.13135	4.30471	4.78052	4.31812	5.61646	4.87051	5.17942	3.50443	4.46388	4.62664	4.53424	5.41698	4.19059	4.27509	4.54117	2.60964	5.04569	6.1734	5.28044	3.54709	4.29159	4.1853	4.70996	3.83909	2.99898	4.43657	3.61317	4.77759	4.21121
ANKRD17	8.67007	7.13252	7.57652	10.4254	7.83841	7.00493	7.60251	6.5681	6.55336	8.85991	9.09587	8.13033	10.6659	9.9848	8.70835	10.5166	5.33881	7.88837	8.89899	9.69852	5.3684	7.09825	8.98417	7.26249	8.91273	10.1464	10.7679	8.28639	6.43547	8.65448	10.2391	9.19689	8.7778	6.75945	7.25858	6.96951	11.9401	7.53446	9.38028	7.30877	9.69869	9.52051	9.00797	9.45548	6.71767	8.79375	7.02631	11.0121	8.37865
ANKRD22	2.91605	0.502019	0.155164	3.20974	7.94128	3.32687	3.77325	4.86842	4.88745	0.901616	1.20386	1.49619	1.884	2.18578	0.699933	2.06169	8.95117	10.9129	6.18174	12.2019	3.29563	2.68817	0.418274	2.43352	0.701026	0.854509	0.519026	0.659091	4.80046	4.72922	3.09113	4.01861	3.03237	4.93105	2.34052	3.58903	6.75343	5.96415	8.1546	6.10935	2.87133	1.94659	1.08959	2.3023	0.98096	0.527374	0.269607	1.97403	2.50512
ANKRD23	9.01326	11.5692	10.1652	7.34323	6.17787	5.89853	5.74995	5.51043	4.04584	9.43975	8.92828	7.49768	6.3872	4.83652	8.34456	5.23978	2.14086	4.20616	5.87545	5.04571	3.47415	3.15285	6.84573	4.65439	8.46015	11.3205	12.0235	7.20994	2.99492	3.51536	4.4484	5.73095	6.99409	9.43836	15.2836	4.25141	5.01817	7.82269	5.94406	2.10142	3.79394	7.75488	6.143	4.16759	7.88569	10.3598	14.1302	8.84622	11.6069
ANKRD24	2.56194	1.47093	1.25462	1.49509	4.17283	3.70939	1.72579	3.28294	1.44866	1.9918	1.59672	2.57614	3.44466	1.33874	1.89158	2.81583	1.88688	1.36979	1.32481	2.36768	5.08835	1.10531	1.75934	3.30774	3.36309	0.567554	2.32759	2.04372	2.74384	1.06441	0.743625	4.30508	3.00317	3.49087	4.27942	1.3537	2.0378	2.24538	1.54759	1.83651	1.75464	3.31781	2.31171	3.74114	5.23899	2.2828	1.74398	2.43223	6.23619
ANKRD26	2.33533	2.80249	3.13731	1.60212	1.55044	2.33212	1.80334	1.86769	1.55289	2.33181	2.42079	1.81518	2.88839	2.33438	2.48428	2.63662	1.23057	2.2532	2.62923	2.55813	1.26679	1.16285	1.64351	1.46718	1.5018	1.58699	2.10687	1.56823	1.0112	1.28379	1.56215	1.51963	1.66533	1.58517	2.32372	1.07326	2.24894	1.31278	1.98678	0.800519	1.71167	3.24359	2.28263	2.12501	0.928186	2.21534	1.33155	1.93912	2.37921
ANKRD27	14.6125	11.6489	14.2306	19.2517	15.4008	16.524	16.813	12.9769	13.3881	15.9002	14.7777	15.2508	16.3749	15.7342	15.4299	17.2101	9.90161	11.0305	12.5512	15.2089	11.9086	12.46	16.0553	15.5926	20.7938	20.5669	22.5684	17.2545	12.6391	14.6034	16.3718	16.9511	15.1103	14.1164	15.7877	11.472	17.8924	16.2108	15.8004	14.1296	15.3333	22.2671	16.0387	18.0593	18.1966	18.1915	16.7891	19.5178	12.754
ANKRD28	4.23642	3.9078	4.61534	5.03776	3.48281	2.81641	2.68746	3.04278	3.50638	4.2473	3.81624	3.95521	5.41142	4.30112	5.12611	4.74014	3.11452	4.19378	4.0248	5.29656	2.38784	3.1504	5.31411	3.67565	5.74665	5.15513	6.27653	4.74061	3.59509	3.99421	4.63273	4.33353	4.13078	3.17286	3.51643	3.29937	5.10131	4.73167	3.62993	3.53735	3.96618	4.02147	3.93203	3.71412	3.64412	5.05061	3.32221	5.54354	4.34689
ANKRD29	0.966705	1.23185	1.50302	0.523293	0.394522	1.06173	1.12269	0.957039	0.635808	1.39815	1.4345	0.764965	1.30812	0.665164	2.24429	1.05771	0.72026	1.35509	1.7345	1.49185	1.15491	0.444257	2.6472	1.67173	0.780704	1.04374	1.22448	0.846273	0.316473	0.459251	0.77277	0.556012	0.539243	0.395617	1.10605	0.381722	1.62394	1.03608	0.586723	0.686198	0.755548	1.30362	1.93481	1.2626	1.33365	1.68868	1.43561	0.894586	0.981771
ANKRD33B	2.56765	2.91454	0.927954	1.11668	0.567887	0.96775	2.37282	1.31966	1.57375	1.84621	5.1768	2.6962	1.28969	1.27454	1.57764	2.35819	0.491984	0.831626	1.89955	0.98295	2.24004	1.51156	1.2344	1.79069	1.32307	2.3449	1.24524	0.372134	0.373544	0.952819	0.740178	0.443861	1.09503	0.844303	1.14929	0.375466	2.04103	0.782787	0.689084	0.623393	1.20764	0.462769	3.72195	3.27706	0.739489	1.41665	0.767799	1.31053	2.96826
ANKRD34A	1.43336	3.14892	3.56474	2.42939	0.684401	2.52256	1.89501	1.69193	0.420102	1.46369	0.655622	1.84167	1.28742	0.470616	2.06495	1.48059	0.386031	0.683552	1.02828	0.874964	1.37923	0.621556	1.66175	1.85433	1.519	1.23613	2.48115	2.01893	0.713057	0.854491	1.18257	1.51211	1.2109	1.12118	2.69093	1.34369	1.89039	1.77241	0.76862	1.35212	0.95281	2.86274	0.914983	1.69331	1.89949	2.51265	2.29577	1.36818	0.959799
ANKRD35	1.76466	3.73668	4.98267	1.50162	1.73896	3.7769	3.08854	2.89249	1.56723	2.16783	2.63728	1.93474	1.70536	1.15031	2.45912	1.6935	1.01334	1.38803	2.17701	2.33553	2.28963	1.24374	3.82344	2.73058	1.678	2.07183	2.80308	2.15911	1.25756	1.26032	1.58566	1.50224	1.42288	1.50516	3.91673	1.53122	2.41592	1.65672	1.24939	1.15578	1.70676	3.95287	2.55915	2.20049	2.6116	3.7687	4.12548	2.55265	3.25594
ANKRD37	0	2.59285	2.85219	1.03611	2.74777	2.20499	4.03544	3.59897	1.74353	2.8589	1.99943	1.46681	1.89978	4.14868	5.01047	1.4873	0.973842	1.69124	3.48148	3.15013	3.07037	1.9584	2.79972	2.27213	1.57924	4.1232	2.69383	1.67998	1.46054	1.46582	3.38105	0.522969	1.01603	3.08104	5.52167	2.47735	0.945831	2.04646	4.20562	1.2989	4.69914	2.6717	3.23729	1.66828	1.90925	2.69394	4.88978	2.71761	4.28534
ANKRD39	24.8705	29.3025	30.5118	32.0972	17.4113	19.0026	19.618	13.2815	20.6948	17.2337	19.1246	17.4387	17.1819	16.3104	15.8022	15.6888	22.8721	24.2598	21.2771	27.8674	22.4409	23.4101	31.1423	24.2721	13.7594	17.7613	19.7969	13.1197	22.6842	22.5071	19.8949	24.2484	26.7709	21.8573	30.2876	24.7262	17.5052	18.9008	21.529	14.2692	21.0516	20.3379	16.8713	18.8103	19.576	23.1932	22.3279	30.6033	34.3466
ANKRD40	17.2766	21.9701	38.402	19.9196	13.1292	22.4068	21.9286	15.9248	11.7617	17.5234	17.479	17.597	19.3491	15.2014	25.6994	18.1098	10.512	23.7871	22.9158	20.6278	17.1889	12.8398	28.4427	23.5216	16.3228	15.7109	21.9822	20.0434	10.5933	12.6725	19.4591	17.8793	13.6554	13.9534	27.9366	13.571	26.6979	18.0704	15.438	13.1594	16.484	32.7779	17.8534	16.3654	19.5384	31.3077	32.3932	21.7682	17.6848
ANKRD44	8.30727	10.9069	6.43602	6.36682	4.65926	6.83965	6.19937	6.32217	5.74606	6.61492	11.2712	6.46817	7.92951	7.89029	6.93056	9.25957	1.88629	2.3089	4.88921	4.29618	4.44654	6.22998	7.32023	6.06807	5.67323	9.45774	7.65984	4.28143	3.2505	5.94615	5.89479	3.75173	5.06542	4.3171	5.72573	2.88712	8.84734	5.09709	5.01858	3.00119	7.40182	4.1652	10.5244	8.46087	3.60267	6.3808	5.8436	7.39555	9.69351
ANKRD46	10.9602	9.93103	14.2831	12.6463	9.27807	9.50608	7.58754	7.90825	9.83469	13.6543	11.4334	11.8929	14.0989	10.7413	13.4684	11.6653	9.78987	11.1243	10.3515	12.2637	7.53712	8.01979	10.585	11.0134	10.6254	9.34247	13.5789	12.6391	9.80497	10.034	12.5419	10.2896	10.6041	9.70714	11.3076	11.0906	16.296	8.17543	9.74766	8.07621	12.3937	14.3587	10.2839	10.4845	12.1202	13.8903	10.6511	14.2604	9.75192
ANKRD49	6.28699	5.9714	6.59696	8.77792	8.35497	6.64065	7.81626	6.7789	6.42463	9.12528	8.46563	5.98062	9.96209	10.6788	8.52129	8.17207	4.94103	6.45565	6.87487	9.0866	4.83781	7.98738	6.13221	6.53695	6.93832	8.68191	9.23913	7.61906	6.46859	9.25152	10.5739	7.97505	9.37577	9.02429	6.26046	7.44947	10.9153	6.40838	8.73119	7.31087	10.6268	6.74352	7.81358	7.98321	6.27765	7.0459	4.98213	9.94394	6.04143
ANKRD50	1.81211	2.0329	3.93297	2.06085	1.88165	2.96773	3.40733	2.45893	1.3185	2.44911	1.65377	1.86317	3.63374	2.06351	4.64337	2.44346	1.74905	2.42802	2.96531	3.19398	2.14209	1.66483	5.48102	3.45662	2.53858	2.88491	3.91513	3.48915	1.71769	1.9745	2.95634	2.78382	2.28436	1.92508	3.71565	1.73725	3.87965	2.72036	2.21943	1.86915	2.64952	4.41213	2.51535	2.14228	2.57933	4.12002	3.82582	3.38264	1.56571
ANKRD52	5.73548	5.22828	5.10492	7.5723	4.70258	7.09528	6.32227	3.70635	4.34105	5.29732	5.85123	4.94578	5.65588	5.02285	5.27883	5.99468	2.70926	5.67922	6.05128	6.86415	4.28786	3.96964	5.85556	5.19853	5.76862	6.02347	6.34082	4.66919	4.95419	5.58585	6.45355	5.99987	5.38895	3.5768	5.84239	4.08819	5.45712	5.05678	5.43739	4.61689	5.28538	6.89831	5.12029	5.24144	4.23122	5.80184	5.37095	6.94828	5.38894
ANKRD54	18.8335	19.1062	23.6226	19.5464	18.1941	23.8015	21.5718	17.9864	12.9964	16.6838	16.4685	18.4976	19.1764	15.7873	22.5941	19.9823	15.1112	22.1096	19.845	21.2379	18.5443	18.2873	20.1501	20.5066	18.9784	18.7105	24.739	19.8638	19.2568	18.9247	16.4174	21.2492	17.4901	16.2842	25.0181	17.4483	19.4854	18.1126	13.6781	15.8656	15.1548	26.3426	20.0255	17.5225	17.0222	19.6274	26.1406	17.6935	16.8672
ANKRD6	1.85045	2.56743	3.02737	1.87708	1.19792	1.7183	2.04871	1.67023	1.21392	1.98696	2.37046	2.06816	1.34127	1.09334	3.43346	1.4082	0.550037	1.06337	1.74377	1.15522	1.3425	1.2928	1.72236	1.84024	1.50064	3.73491	2.92818	1.81787	0.466942	0.692532	1.43524	0.71894	0.878241	1.20391	1.7653	0.723148	1.74232	1.99394	1.29005	0.79098	1.14853	2.39299	1.60474	1.09286	1.66842	3.034	3.6547	2.09968	1.6104
ANKRD65	0.605146	0.79464	0.662491	0.683362	0.660801	1.04922	0.636459	0.659171	0.239987	0.417036	0.209632	0.582396	1.33301	0.607697	1.39837	1.15154	0.653464	0.727466	0.823635	1.25536	1.00217	0.575629	1.00173	1.23144	0.90006	0.744889	0.903801	0.450252	0.282706	0.176542	0.436296	0.593865	0.655549	0.650588	0.85503	0.347479	0.924104	1.98688	3.34421	0.46692	0.553656	2.52825	2.1267	1.35498	1.74103	2.18059	2.06349	1.32304	1.14963
ANKRD9	9.21866	5.37576	4.75339	9.45606	18.7933	11.0572	13.6776	11.6642	8.59265	8.30102	6.38176	7.49481	14.1628	11.5191	9.59873	13.6737	14.8851	11.1267	10.6511	12.044	12.7388	15.1664	8.86229	12.469	19.3477	11.8501	13.9655	12.9223	16.289	12.0052	8.03628	13.2727	14.9708	15.7822	11.9761	13.2836	11.7418	9.48932	7.78026	7.77532	10.4339	8.92035	7.33373	12.3946	14.6671	7.76944	9.56508	8.45531	10.8739
ANKS1A	6.08879	6.40375	10.0046	8.55621	6.36838	11.1322	8.92951	6.84612	3.9708	7.11508	5.62211	5.70146	7.53904	6.16746	10.0345	6.85709	4.94071	9.61206	10.5423	10.9225	5.88073	5.07188	9.52293	7.65225	6.24861	6.48582	9.07249	7.21988	5.93519	7.79443	9.38458	8.20431	6.74903	5.53891	9.88621	7.27157	6.94444	8.61002	7.2922	5.73525	6.00848	12.6117	5.80485	6.18603	6.84586	10.6882	10.9441	8.47124	6.86225
ANKS3	15.5036	11.0534	14.1672	10.4488	12.0831	15.3223	9.50339	11.2315	5.44267	9.40991	9.43442	9.14682	8.18047	6.89244	15.3829	8.35425	6.97054	11.2333	12.9506	9.97628	8.30797	6.82262	10.894	9.0925	18.161	19.003	22.3658	12.5288	7.26825	6.4706	6.23037	11.0033	8.31343	10.3035	13.1895	5.7545	9.95021	12.9857	11.395	5.24382	6.49023	13.0429	12.3437	10.0404	11.6574	12.2	17.4741	9.91203	14.0271
ANKS4B	8.83751	1.92808	0.947022	14.6688	26.4893	6.34893	8.00218	10.6006	12.2536	11.195	6.4313	8.47617	22.8169	28.9927	7.35098	31.9567	18.1075	8.47	9.10324	14.5741	7.45858	18.6497	4.9121	7.11987	16.0039	10.2189	15.3173	13.7307	17.3142	20.8471	19.5523	12.8062	22.4904	18.8326	8.02103	16.6301	14.2443	16.7042	25.8996	29.5349	17.3411	2.90418	7.45093	14.174	20.8142	10.1137	5.53988	21.7381	10.9992
ANKS6	4.81979	3.50951	5.21898	5.54099	4.81094	5.50171	4.7818	4.1379	3.16424	3.75007	3.6649	3.62572	4.64021	5.027	4.83985	4.55133	4.98099	7.28572	7.27914	5.78548	3.46576	3.57252	5.04476	4.06512	4.65368	4.69477	4.97079	3.88973	4.73942	4.97083	4.92627	5.83408	5.59993	5.45012	5.53221	5.22956	6.50339	5.9963	4.45003	4.93421	3.87756	5.00763	4.83175	4.33082	4.27767	4.76823	5.34084	5.20881	3.97197
ANKZF1	52.1497	53.2376	43.1628	55.5093	34.9807	40.1617	29.9138	33.9844	23.5343	47.0959	47.2081	44.4303	47.7941	47.1367	65.6383	50.9912	20.1706	32.9628	39.2403	40.7253	27.5439	34.3999	48.5728	35.9407	58.4102	70.2852	64.8191	43.6729	31.172	31.57	36.3885	50.4711	32.8995	34.6973	49.672	20.0044	35.7058	43.1795	43.3628	22.7561	34.2	45.7179	52.869	42.6241	38.8937	43.7523	53.0484	56.1824	45.1206
ANLN	3.40241	3.56688	4.48249	4.34558	4.49617	4.25231	3.55105	3.49866	6.36015	3.22173	3.31606	3.23781	3.17522	3.39058	2.349	3.09477	5.69926	5.7983	6.74386	8.60509	3.71526	5.33783	2.10735	3.72745	3.68174	2.50815	3.79584	2.92417	5.90558	5.05564	6.38705	5.56178	7.60541	3.22656	2.22625	4.03254	8.61638	6.80568	8.06669	7.54818	7.2078	6.17631	2.93615	5.52109	2.39575	4.30733	3.24865	6.83541	3.36371
ANO1	5.49958	4.1357	8.6018	4.36575	4.06461	8.59905	5.87894	6.06792	2.0737	4.3683	3.27132	4.04617	6.35496	3.94048	8.11683	4.4617	10.2934	17.9418	11.3819	15.7403	6.39578	3.6285	5.79577	8.30072	7.24418	10.7937	9.32207	7.51903	3.39623	4.64325	4.91046	5.01666	3.15772	4.09305	4.80172	4.62541	6.56553	5.60012	5.48234	3.83446	3.78239	7.90419	3.58825	3.41356	5.81965	9.77035	9.90487	7.33124	3.56888
ANO10	29.4981	20.7833	23.872	39.9937	31.2004	32.6274	21.4968	25.1314	25.5351	26.4581	14.2784	28.2312	31.6877	27.0867	17.3853	28.8325	31.3476	26.3767	23.4668	33.1357	29.7579	30.0628	25.7849	34.2882	38.3985	22.4736	29.779	37.9136	35.433	29.8864	32.3856	40.4104	38.8785	34.2346	27.9639	35.5153	47.1572	33.7172	27.6411	34.057	32.6167	43.942	20.3099	36.4958	52.0394	29.04	20.3016	28.303	19.045
ANO6	11.575	15.5913	30.3108	11.0785	5.45362	10.9666	8.83197	7.0871	7.79252	14.8672	12.7974	14.2198	14.9568	6.9942	21.0502	9.80402	7.71416	21.939	19.9105	17.0182	14.4052	7.0239	28.0997	23.5713	12.3057	9.20339	17.0237	15.0577	5.10809	7.08398	11.8215	10.876	9.42117	8.96199	19.1743	9.97377	19.1971	11.9155	7.89558	7.7876	10.8142	35.2957	12.6959	13.0273	11.0461	20.8458	23.4663	12.5231	11.8015
ANO7	8.49366	0.504657	0.604668	9.89698	10.4681	6.6108	4.40045	9.2401	2.50597	6.08548	3.49119	4.7334	5.75975	6.07369	1.33982	3.46348	3.42927	9.08516	9.58043	8.17313	0.697649	3.91923	1.15463	1.17362	14.6475	12.0536	12.7771	7.84758	8.46254	7.251	6.23646	11.3971	9.40092	5.84578	3.35308	4.92498	7.659	9.80459	13.6619	6.34249	4.64343	0.937152	3.67478	3.36752	3.3959	1.848	2.30312	9.65408	1.12448
ANO8	13.6339	12.5175	8.27671	13.9753	11.2646	10.9414	11.3644	9.1561	5.3411	8.87029	8.81897	9.93855	10.8026	7.67679	10.1563	9.03804	3.37219	6.93262	10.7721	9.99082	7.52632	7.62094	14.2423	11.383	19.6146	16.7672	15.4464	11.9955	7.00697	5.41677	6.6181	10.7967	8.48725	7.41255	14.6564	3.04906	8.23691	10.0978	10.9249	4.50757	7.81456	13.3002	10.7205	8.2176	9.2843	9.6735	11.3972	10.9458	11.2548
ANO9	26.341	7.84005	3.42054	17.1403	36.0425	36.0126	19.4011	30.8125	10.0192	22.445	14.944	21.6811	27.7107	22.0805	17.9044	28.6105	10.6836	10.4485	10.5567	12.5318	17.7833	21.9444	5.76657	17.3789	26.1402	21.5533	18.5394	15.8944	14.9593	11.1534	11.5577	22.9134	25.7698	29.4556	26.7888	11.8165	19.8872	22.0458	24.9782	10.937	12.2164	7.97555	19.1846	17.3859	19.9482	11.0556	12.0669	14.1409	19.9408
ANP32A	68.1817	59.4436	48.5329	78.1587	65.4564	55.5858	73.3505	56.2237	85.9962	72.1798	74.6965	75.6533	74.3753	69.4957	52.9069	72.3924	60.7127	48.5275	55.6208	79.0802	57.0385	74.6573	55.9305	58.557	87.791	73.1763	68.8431	72.7212	84.7832	73.9654	72.1072	87.9896	98.7437	72.6631	61.4661	80.1058	84.0842	70.5696	83.6556	81.8894	77.5767	53.8608	72.8464	84.3181	72.6968	56.0444	43.5692	72.9391	61.6654
ANP32B	43.8947	42.6948	34.8673	36.5371	26.2904	25.1387	39.6876	33.2066	43.3166	38.5566	55.3966	41.0533	34.0006	32.3764	28.8265	37.4555	38.8035	38.9987	44.4725	41.9696	43.8162	41.0431	28.505	35.7342	36.6681	39.0424	36.9276	28.4116	42.9201	38.6295	34.9344	42.5414	44.393	35.068	31.6471	35.2865	41.383	38.1193	38.5486	35.4941	44.5627	28.4553	50.3102	53.8632	27.0417	34.3315	30.7955	33.7056	43.5112
ANP32E	35.3872	30.314	29.788	44.727	21.1318	25.9073	32.7801	24.5732	43.5404	27.0887	35.4992	27.1032	28.439	27.4804	17.6053	29.8717	25.2234	22.8443	30.7851	43.4793	20.246	35.7555	23.9237	29.9788	26.5727	26.4116	26.915	25.2837	32.9863	35.1086	35.076	28.2559	43.8601	21.5171	25.3739	27.6731	41.9588	31.415	29.2821	38.9527	36.8437	31.2692	30.3266	43.3877	26.4981	29.2436	25.2122	42.0577	25.5187
ANPEP	0.633407	0.449923	0.110863	0.815052	1.50844	0.267834	1.30713	0.838052	3.46919	1.15611	1.4225	1.23739	1.48346	1.72776	1.08377	1.65174	0.784094	0.281733	0.579958	0.57878	0.739631	1.07236	1.34263	1.00933	1.99133	3.48335	2.74858	2.54743	0.658945	1.03099	1.98695	0.827622	3.2597	0.777653	0.843169	0.792478	0.431415	0.432898	0.473371	0.631097	2.04209	0.547498	1.56609	1.26694	5.68957	14.5509	3.44903	4.57854	0.892336
ANTXR1	10.1373	11.3131	24.621	10.1863	10.5311	12.9084	16.3497	12.0288	10.6503	13.4811	10.7278	13.3785	14.553	8.93002	18.5305	9.16032	5.89349	13.7234	15.0424	15.0886	13.5552	10.191	25.9818	20.4036	9.29547	13.0972	14.425	14.2574	7.29333	11.9109	16.6489	13.1308	9.8066	8.35633	19.3268	14.1263	19.5125	8.96222	11.0428	9.37636	15.0041	21.1948	13.7664	11.8944	15.6222	23.1059	19.2195	16.5577	8.41591
ANTXR2	17.7255	25.5238	49.8398	16.8361	16.8741	36.8415	28.7639	24.7867	13.0523	28.2074	21.0231	24.8704	27.8917	16.4504	34.0951	19.321	12.6486	24.8325	24.872	24.9153	21.4514	13.9846	26.8569	35.9132	17.4867	18.2093	33.5274	27.4089	11.8188	15.1507	22.4165	17.774	17.0327	20.6398	36.652	17.1605	30.2664	20.223	17.1561	13.824	19.9115	47.3797	21.7728	19.6801	21.1297	41.0932	44.3964	23.5557	23.8853
ANXA1	80.0919	84.2129	181.228	79.2167	80.0358	99.8273	125.725	101.106	95.2341	81.8623	84.2551	101.593	96.2276	53.2307	158.287	65.6646	162.556	300.629	255.491	189.843	129.769	91.3476	422.635	198.402	79.231	79.7637	61.7877	96.5977	59.7613	59.6321	99.8336	88.0764	81.5754	91.37	225.73	105.41	153.518	52.9863	57.7608	78.0282	74.4346	115.231	84.8754	74.9595	145.657	135.12	162.277	140.7	100.417
ANXA11	72.5228	43.175	44.3895	74.0942	63.6137	47.0425	51.8146	51.6603	62.818	59.4525	48.9311	61.113	53.8379	57.335	49.2514	61.8409	61.8369	56.2356	55.3784	57.1135	47.7765	60.058	45.4382	47.706	82.5384	76.3719	81.6072	73.8499	56.7987	57.2166	56.243	65.4355	57.2809	61.2042	52.2931	58.4681	62.9777	67.4426	63.5367	63.2385	52.7333	40.3105	51.8553	56.9897	66.8962	53.1062	49.8064	57.1444	53.3799
ANXA13	103.027	20.5229	18.6944	155.536	135.235	46.6026	47.1804	84.8593	55.7384	95.2992	61.48	76.7635	174.389	238.039	111.004	233.784	114.596	40.2557	37.0063	77.3228	51.3192	66.9422	28.4682	59.3142	222.198	131.719	175.374	175.425	72.1492	115.346	78.3502	90.4823	134.25	98.2793	45.9486	118.918	72.6079	105.202	101.023	126.987	100.722	42.6135	51.5333	113.113	290.766	172.765	77.4382	231.732	39.5846
ANXA2	760.488	308.554	360.429	849.565	904.656	477.518	615.998	613.662	964.596	578.275	415.731	572.382	673.72	720.332	512.25	703.759	1575.31	1551.89	1156.87	1260.22	587.086	975.068	929.786	717.23	783.16	651.192	601.605	808.496	1270.6	1164.29	883.289	1234.56	1018.91	1159.96	677.737	1071.18	949.154	1111.78	1128.93	1086.25	696.731	407.809	415.119	541.013	950.955	507.272	418.254	967.709	625.074
ANXA3	2.07533	3.52403	6.08965	1.85536	2.36716	3.16271	3.77209	3.11339	2.32286	2.51608	2.86787	3.36043	3.64346	1.28663	7.16609	2.21259	1.79547	3.21262	3.30665	4.19286	5.22771	1.44484	7.76082	4.8336	4.14009	2.15679	3.94203	6.16478	1.73008	1.81429	1.78727	3.30389	1.83395	1.31209	3.2463	1.5137	4.58168	2.4626	1.37756	1.8541	1.69904	4.92089	2.8205	3.39085	3.74163	4.64158	4.37899	2.35711	4.58001
ANXA4	50.8634	26.4949	40.3948	82.692	69.339	45.2659	64.9531	45.7955	75.2288	60.3912	48.6594	46.9237	56.4823	78.0148	52.6257	61.4693	95.1657	112.172	90.6579	107.352	33.2299	101.326	72.8132	53.6911	59.0299	65.4013	50.7821	56.2537	125.112	125.458	118.742	116.479	121.684	102.408	66.6227	112.818	93.7437	87.3789	112.18	98.3247	68.2583	34.3181	56.8866	63.9251	60.0987	49.7083	55.1939	93.0098	42.2441
ANXA5	106.62	112.637	136.687	128.814	123.525	141.332	141.127	134.898	139.26	126.92	142.666	136.419	149.391	111.94	167.421	121.464	145.656	281.107	201.465	203.501	154.279	153.719	402.744	258.707	128.339	110.484	107.345	118.207	111.812	140.844	162.343	138.264	157.026	175.692	297.662	172.602	191.014	109.079	138.535	128.71	125.792	145.763	145.611	115.86	124.798	142.88	136.819	169.262	152.143
ANXA6	71.6237	102.052	120.39	63.1635	52.602	121.026	100.716	77.9041	55.3333	64.4552	85.243	69.6892	75.8722	50.839	95.3119	75.1344	40.3486	70.6017	89.8687	72.1843	95.7952	59.8567	126.3	107.242	58.405	68.4845	78.9625	66.6251	37.1972	56.1411	76.758	55.8673	54.3445	52.8405	129.388	54.5878	74.3938	69.347	58.3824	55.9368	67.8079	137.459	92.5618	86.8726	59.8859	103.666	147.755	65.9279	106.093
ANXA7	42.5817	35.6783	45.814	59.0493	48.5484	33.0338	40.616	33.7113	46.1965	46.0648	37.5371	41.2948	51.453	51.1002	50.4753	51.8854	50.0743	45.4198	45.6985	53.7923	31.6303	45.9029	57.9365	45.8013	52.4505	48.8603	53.8526	52.3052	45.4295	55.1686	59.4543	49.7772	54.5155	48.8232	46.6096	52.1675	54.5815	47.4304	51.314	50.4621	52.6736	44.8648	40.2041	45.456	58.7558	49.698	42.9093	66.7547	39.9655
ANXA9	1.53009	1.79772	2.12178	2.1786	0.855783	0.854332	0.768059	0.909105	0.986048	1.37891	1.63092	1.8039	1.5109	1.75605	1.52075	1.41849	0.730808	0.846112	1.28738	1.39058	1.26697	1.52646	1.74393	1.48269	1.88932	2.80592	2.59286	1.93958	0.833948	1.05218	1.10316	1.19443	1.65754	1.40129	2.23398	0.597441	0.617206	1.30363	0.927162	1.21086	1.09992	2.86421	1.31232	1.76104	1.5366	1.99766	1.29359	3.06313	1.14065
AOAH	2.89244	2.82739	1.98256	3.66367	8.26331	4.64538	7.74483	6.05236	14.0418	1.9258	4.60477	5.24435	5.02162	7.65307	2.63477	7.49738	2.77292	1.39275	3.40158	2.75453	4.15953	7.72215	2.50455	3.47269	1.5981	8.16401	3.243	2.4892	3.2108	6.93586	10.0519	4.07313	4.67992	2.58028	3.37569	2.88655	3.36645	2.0607	3.97424	6.1771	7.57136	1.46501	4.78557	6.34875	1.97203	1.99972	1.54948	5.35358	9.16101
AOC1	2.49559	0.286355	0.0863992	5.03486	2.97947	0.443554	1.27336	1.47266	1.51844	3.74179	1.23027	1.66623	2.54023	6.21996	0.132365	3.31405	4.6831	4.61082	5.82237	7.36734	0.376137	4.28454	0.867374	0.494701	6.47815	7.47175	6.85968	5.99432	5.73778	6.90099	8.3216	6.55458	7.56621	4.50749	2.25806	8.9931	7.54656	9.16964	13.0626	11.9094	3.81012	0.38539	2.30304	2.02515	3.49423	3.08339	0.700579	8.06854	1.98562
AOX1	3.87761	4.28126	12.0172	3.64027	3.39799	3.14093	3.94731	2.95588	6.0024	6.0105	5.99131	8.01594	9.8251	2.96994	14.5466	4.18143	4.689	9.39914	6.02854	7.58101	7.54666	3.74191	22.6287	14.5442	8.43081	1.34248	3.69207	2.9586	1.52757	1.35439	3.7951	1.87916	3.60448	5.03224	25.861	5.41844	13.5389	3.22151	3.24409	1.92406	2.59046	10.0311	4.4616	2.79074	11.3948	12.0057	15.6164	12.6438	2.92915
AP1AR	8.75522	5.12288	5.1353	11.0821	16.131	7.2227	8.81238	11.4034	11.2824	11.2454	7.58524	10.7308	20.6797	22.9165	14.2495	21.8634	12.1261	7.04478	7.07514	8.33254	7.34079	14.2652	8.84756	10.2982	16.1876	11.8339	15.8471	13.3615	10.3332	14.4502	15.6909	12.7535	15.7275	15.7949	9.28215	13.4408	14.4763	11.535	13.8799	12.7848	16.1984	8.53887	9.70571	16.488	21.6805	12.4206	5.57167	20.0829	6.22199
AP1B1	18.9954	15.2985	13.596	22.7687	20.3726	14.7496	20.4965	15.0593	21.2926	17.4863	23.3975	19.2702	15.8023	19.1782	14.2695	20.6587	17.823	15.9089	17.4806	22.3172	17.7079	20.3068	15.1014	17.3234	24.0523	25.5049	21.9813	17.9945	17.8228	20.0111	23.3924	21.7977	23.7461	17.7803	19.2612	19.2587	22.5752	19.2652	21.1382	22.8879	19.911	13.2623	19.5342	22.2309	17.0043	16.3278	17.2986	19.8364	21.3906
AP1G1	9.91884	6.55077	7.53115	16.8324	12.4791	8.91199	10.7647	8.94677	12.9676	11.3612	10.75	8.94797	15.1086	20.4803	7.15241	19.7521	13.7733	12.1072	11.5083	18.4866	6.55464	14.5755	9.78815	10.1971	12.6576	11.4889	11.9288	10.1326	13.7013	19.513	18.4477	12.8716	19.3556	12.4519	9.59896	13.947	15.0945	11.7597	15.6177	20.5074	17.9114	9.06334	12.9515	17.5581	13.4208	10.2596	7.16465	17.6369	9.53278
AP1G2	14.322	7.5901	4.25054	13.8666	13.8781	9.85132	9.75699	9.98159	7.97584	13.6895	13.2306	10.8373	12.2406	14.3687	11.459	14.7734	7.3043	9.79541	12.0491	10.2646	7.62368	16.2854	10.1183	8.18616	15.6576	21.0868	14.47	9.06854	11.1521	11.7786	12.6429	15.0221	11.1297	14.5178	14.2693	7.71724	13.1108	13.8046	19.6291	8.62261	12.0955	7.07348	15.4148	12.3747	8.95281	8.07151	8.87352	14.1203	13.6204
AP1M1	24.37	33.1296	37.801	22.432	21.9781	29.9876	31.1272	25.0629	23.7212	26.8074	33.3062	24.5761	24.5883	21.5112	35.8573	24.9686	16.5722	26.2277	28.7138	22.5665	29.9211	20.6395	34.3278	31.1568	23.1014	24.3198	26.5339	21.3813	15.3382	17.5943	20.3639	19.9538	18.3875	18.6531	34.7892	19.6701	27.9519	20.5986	14.3425	17.7197	22.8865	30.2774	26.0409	23.9862	18.2459	31.6906	33.6066	20.7825	34.0014
AP1S1	125.767	48.8917	27.6842	148.499	150.705	63.821	112.538	83.225	165.424	105.948	84.6559	111.083	115.183	114.374	57.003	120.577	146.761	98.4812	101.364	138.65	84.5436	142.518	60.0652	82.5761	165.957	110.944	115.478	137.274	185.011	142.765	118.654	156.58	164.74	126.446	89.6518	148.567	100.313	145.4	137.025	160.788	145.159	63.0152	87.7556	118.029	160.792	74.1144	44.1769	135.264	95.4957
AP1S2	12.8761	18.5362	18.9699	8.75749	9.40302	17.815	14.4247	16.7171	10.987	15.1777	17.6261	16.834	17.9597	9.98229	20.2555	14.419	7.21689	11.1333	10.7074	11.8225	17.0542	9.19489	11.3046	22.8709	10.024	9.95597	16.1028	13.0017	6.80065	8.02843	10.5092	10.4923	9.5518	9.49417	13.6471	8.71166	22.1751	8.31225	6.7276	8.25981	12.0425	19.8555	14.7035	14.4679	11.1318	17.3318	15.6959	11.0943	13.1392
AP1S3	1.23796	0.589681	0.262196	2.44733	1.36345	0.237539	0.966067	1.03389	2.10366	1.96395	1.29237	1.13448	1.26207	3.28554	0.234318	1.70906	2.29404	2.52642	1.83359	3.11411	0.363193	2.96928	1.20644	0.946453	0.831738	2.03056	0.309548	0.742489	3.14683	4.49168	4.6622	3.09486	3.24311	1.34107	0.793119	1.82562	1.902	1.79169	6.30208	2.07893	1.26191	0.0730966	1.40908	0.704787	1.42605	1.16085	0.531512	3.76156	0.77752
AP2A1	22.6619	19.5267	27.5112	30.8761	20.4833	25.1558	25.9583	17.7553	20.053	23.8601	22.8667	22.502	24.5317	23.4008	26.9661	22.0981	19.0574	22.3171	23.6296	25.2922	19.9266	20.8035	35.9386	26.4101	27.1901	28.7248	32.5199	25.4246	17.0312	19.8685	22.3751	22.72	20.4045	18.215	33.5805	20.7079	27.4518	23.2516	21.5129	21.7486	23.6717	25.943	21.6906	23.8989	22.5109	25.9401	26.7511	25.0969	24.8505
AP2A2	19.2963	14.344	15.7493	21.3804	17.8371	17.8222	20.1928	15.3906	18.7338	17.4364	15.2608	18.4942	21.678	18.3104	19.9856	19.4024	19.7158	22.6435	21.2228	25.6271	16.7071	18.0983	19.6975	18.4023	22.2518	19.5127	23.0336	18.2328	20.3047	19.1894	19.959	22.7773	22.3515	17.7088	21.2039	21.3039	26.3137	17.782	18.9653	19.8373	19.4797	17.6659	15.8606	17.6678	20.2433	17.7609	16.4072	19.8214	20.7036
AP2B1	16.8178	15.5424	15.7549	23.0608	17.7039	16.2131	20.2522	16.1	20.9832	20.0154	19.876	17.7814	21.4086	20.6673	15.7763	21.9566	16.1649	19.9833	17.6275	22.3685	14.8249	20.1256	18.494	18.3018	17.6931	17.6448	19.8789	19.5069	18.7054	20.4884	22.263	21.1196	23.0178	19.3772	18.9922	21.0883	24.7769	16.1261	18.6765	18.8017	23.2383	16.3147	22.896	22.0297	19.399	19.6284	15.3065	20.1888	19.238
AP2M1	115.969	112.479	151.364	160.66	131.748	156.202	155.337	113.305	124.561	122.842	114.829	122.712	129.4	115.516	112.939	126.571	122.856	131.264	134.587	157.677	140.171	124.719	138.725	151.584	117.322	107.823	130.436	133.569	117.381	135.938	145.143	130.693	147.599	108.357	151.366	137.239	171.745	129.4	129.247	138.275	149.563	177.013	117.557	142.578	130.312	147.801	146.021	134.794	138.01
AP2S1	118.776	72.5436	78.2851	112.174	118.516	95.6449	112.41	115.739	116.106	95.0404	82.8085	111.047	83.2208	86.2821	96.5183	83.6637	132.311	129.534	117.172	130.875	129.951	116.465	139.344	113.814	147.066	130.608	131.373	128.453	119.638	89.5664	102.081	123.855	118.964	118.979	131.095	118.15	103.445	123.326	116.547	111.775	102.943	100.643	109.434	100.238	128.514	102.27	105.063	91.3016	130.445
AP3B1	13.2593	10.4816	12.1742	16.8368	14.3417	12.5044	15.1171	11.1116	14.1231	13.1012	13.4984	12.4242	14.2404	16.7362	12.0221	15.1893	12.1896	14.7329	15.0881	16.9226	9.77825	15.7553	15.1961	14.4135	16.0593	17.6919	15.0077	15.6343	14.0794	18.5397	21.0866	15.1462	21.0483	14.4859	15.4858	16.9938	17.2136	16.1278	18.2012	16.3993	18.2306	12.4099	13.5636	14.6605	12.3491	13.4194	9.39575	16.3516	12.4325
AP3B2	0.907593	1.1158	3.09502	0.935351	0.980373	3.03644	1.26579	1.51879	0.480196	1.62612	2.09944	1.50716	1.94576	1.6676	3.51409	1.74879	0.737582	2.43765	1.61407	1.0845	1.67882	0.689201	1.12158	2.5657	0.960507	1.60605	2.48544	1.7618	0.276551	0.686309	1.08639	1.02264	0.68403	1.41428	1.71845	0.667469	1.13502	1.38223	1.59657	0.638818	0.604907	3.24115	1.87777	1.55409	1.08673	2.8835	2.32947	1.12271	0.43483
AP3D1	30.8702	21.9994	24.7798	36.5309	34.0522	30.1865	31.7567	25.7898	27.1727	24.6005	24.3323	25.7974	32.0038	28.2336	27.7255	33.0327	23.8324	32.1058	31.6733	36.2067	23.5266	26.0462	28.751	27.0867	43.2271	32.8263	41.4478	31.726	31.5053	27.3815	27.6684	38.8361	39.4664	30.1603	35.1176	27.32	29.9502	26.4649	27.2881	27.2194	27.5743	30.7034	25.4622	31.6725	36.5405	30.1807	30.0621	29.8952	32.3856
AP3M1	9.05032	9.66395	11.348	12.117	12.7792	13.0652	13.3179	13.0013	10.7487	10.9149	12.1925	10.4924	14.4349	12.1308	11.0771	14.0668	10.4686	12.8504	12.1043	14.4316	9.73095	11.4891	12.2078	14.3312	10.4313	9.60212	13.2928	11.3143	12.8236	15.6518	17.9927	13.411	15.5083	11.9712	13.6449	11.3276	17.1849	12.1417	12.6898	11.1431	14.245	15.6975	10.7403	12.6082	10.3087	12.1588	11.3081	13.8762	9.97083
AP3M2	3.56832	4.51568	5.66756	3.26327	2.54426	4.89954	3.75908	3.72589	2.90388	5.13579	5.1032	4.8896	4.1415	2.57498	4.68009	3.83662	2.08671	3.13097	2.65392	3.61446	3.67913	2.72858	5.05022	5.96024	5.91806	5.80699	7.06644	5.07871	1.73671	2.54465	3.24878	2.9045	4.198	3.79482	5.14647	2.50462	5.66069	3.31478	2.91613	2.38028	3.14108	6.18568	4.32661	3.88495	2.87414	5.10649	3.5429	3.75076	3.77094
AP3S1	14.0121	12.8977	12.0043	17.0687	18.4261	15.4131	15.7125	14.9491	16.1645	14.062	14.1831	13.408	17.4951	19.1201	14.8755	18.1201	14.0982	18.1062	15.5195	18.7986	13.2229	17.0118	15.9419	16.6975	16.8249	19.0483	18.6568	19.1839	18.7731	20.205	17.995	18.1049	18.9183	19.5102	18.0594	18.3869	20.0581	16.1873	19.0689	15.0699	14.8077	13.5971	14.8334	15.7231	15.0083	15.4071	11.7905	19.2009	13.069
AP3S2	8.91262	9.46803	11.2248	11.4299	11.8037	13.0858	14.0915	10.4517	10.5164	13.6771	11.0822	12.8531	12.4445	10.2786	12.2646	10.8805	11.2534	11.1436	12.8039	13.8741	11.6488	10.3472	14.9148	13.586	12.5159	10.6936	12.9101	12.5603	11.8023	13.7873	15.9681	13.3358	16.5512	14.2738	15.4983	15.4861	19.467	11.4939	12.1336	13.9625	14.0315	16.5821	13.577	14.5048	14.4044	15.8138	15.4886	14.2745	13.6209
AP4B1	14.0333	12.1164	8.50972	9.14298	9.27143	10.0574	9.10302	9.82242	6.17498	10.1386	10.2375	7.66927	7.4972	7.36064	11.2341	8.9429	4.72062	6.77631	8.61453	7.1428	6.07352	6.81143	9.17358	7.39683	11.4169	11.9689	12.5763	7.23515	5.33928	5.73332	7.90238	8.94282	6.88587	6.44631	7.19023	3.35235	9.11167	9.51739	7.70564	4.21525	9.50179	9.14821	10.9319	9.0049	7.3311	9.57166	12.1032	10.0093	11.5382
AP4E1	3.22717	3.87149	3.53388	3.79145	3.64225	3.7289	3.8137	3.19184	2.75722	3.23706	3.73481	3.11027	4.17744	4.58747	3.82908	4.90488	2.63501	4.08949	4.50383	4.97356	2.75791	3.28328	4.24655	3.83214	3.85685	4.07634	4.38705	3.25295	2.56928	3.15454	3.7117	3.47502	3.26755	3.07485	3.83726	2.17996	4.82243	3.6265	4.52675	2.65847	4.43147	4.37455	4.54019	3.71601	2.65919	2.86027	2.20496	3.37825	3.14955
AP4M1	10.7019	10.9675	16.95	8.97863	8.97621	14.39	13.7279	11.7483	8.57836	13.3397	12.525	10.8725	14.0819	11.0215	20.316	12.7574	9.19575	14.462	15.0349	11.6153	11.3794	8.52052	15.7901	13.3271	10.6456	13.44	16.7989	10.5369	7.8254	10.3929	11.4049	11.0226	7.49483	10.6216	14.8767	9.23362	10.93	11.9658	12.1984	7.83395	12.0825	16.5646	14.4799	14.1687	8.49128	15.7065	17.7605	11.0275	13.5927
AP5B1	8.06965	5.86273	6.81216	8.03234	7.7461	7.29674	8.50519	6.10864	7.17047	8.03702	9.19303	8.43074	7.40309	7.26841	7.13054	10.5489	6.23244	8.51759	8.72862	8.78731	5.98792	7.3758	9.4459	7.57047	8.1185	7.46166	9.0866	6.73577	7.90481	8.07545	7.75184	7.86699	6.81526	5.544	8.41551	5.31213	5.59406	4.29174	6.37449	5.73876	6.16709	7.44965	6.42387	7.73724	7.24318	8.48305	7.1063	9.55598	9.18898
AP5M1	5.85323	5.0177	4.82966	7.54393	5.86017	3.97408	4.55032	4.43728	5.62527	6.27768	5.7842	6.14458	6.9857	7.77906	5.17232	7.48497	4.90292	4.19049	5.10848	6.01272	4.05139	5.8849	5.40072	5.61184	6.29269	7.09243	6.24864	6.3904	5.91437	6.78999	7.84867	6.12608	7.24892	6.22639	5.5075	5.27519	8.60489	5.86696	6.03422	5.61504	8.1913	5.33211	6.59905	7.51707	6.35455	5.28703	3.45567	8.66773	4.7502
AP5S1	14.4589	12.7665	13.2224	14.5721	9.53674	12.1199	11.616	10.2365	8.37337	12.9937	9.62694	10.1025	9.28206	10.5745	11.5716	9.12569	6.04163	6.53366	10.839	9.81158	9.5221	10.4833	12.2331	11.0239	13.9365	15.688	14.9676	12.8042	9.25192	8.6386	11.269	11.2189	11.8525	10.163	14.0537	8.98315	10.0408	16.3656	12.6569	8.96067	14.2306	14.1956	11.4141	11.1282	13.1609	15.1101	18.7402	14.485	13.1725
AP5Z1	53.3881	47.1073	29.5362	36.0265	33.5122	54.4185	33.2463	42.0249	22.3121	40.2132	41.1491	39.5628	33.366	30.5597	58.473	35.2745	22.0651	31.0764	42.6331	35.3381	29.3368	27.6441	37.6706	32.296	62.75	67.8405	62.3055	39.6455	20.3142	19.3597	24.2784	28.386	24.6234	31.6597	42.2693	16.0351	26.4306	36.419	30.3233	13.6158	28.0189	35.115	50.4357	37.6749	38.0937	35.258	50.1771	33.3107	53.9231
APAF1	1.9153	1.43469	1.68672	5.52784	4.01176	1.88421	2.64723	1.90628	4.43305	3.94374	3.2863	3.10747	4.87797	5.43529	1.99714	6.33172	2.76487	2.39713	2.42934	4.13362	1.31738	4.08542	2.43092	2.10322	3.21983	3.72999	4.36155	2.70525	3.0694	6.1626	5.92028	3.45536	6.90512	3.73792	3.08478	4.33342	3.54451	3.37875	4.74401	5.16504	4.21683	2.34701	3.25366	4.40393	3.02256	2.82771	1.34868	6.85261	2.10253
APBA1	0.885373	1.4549	2.57163	0.87052	0.989409	2.44144	1.60645	1.37115	0.736625	1.09209	1.28691	0.877564	1.5477	1.08203	2.70204	1.29354	0.603132	1.54274	1.77176	1.26774	1.22913	0.501458	1.58549	1.82446	0.947745	1.4168	1.82357	1.59142	0.420726	0.682635	1.047	0.911416	0.536578	0.759778	1.67011	0.56625	1.6834	1.4878	1.11325	0.788417	0.971092	2.18058	1.89334	1.11661	0.925804	2.5397	1.89394	1.37887	0.942076
APBA2	1.75681	3.00288	1.60647	1.42687	1.76786	1.7485	2.76224	1.76246	1.62819	2.00552	2.65777	2.08528	2.10733	2.45052	3.29861	2.47521	0.764198	1.08322	1.7192	1.48808	0.721891	0.981449	0.457322	0.558228	2.53837	4.15571	2.14355	1.37424	1.20504	1.9422	1.62829	1.15062	1.37437	1.15034	1.97617	1.13751	2.1008	1.35076	1.68389	0.911773	1.97038	0.839741	3.2807	2.01517	0.821463	1.06867	0.949833	1.23207	5.66535
APBA3	14.7508	17.0773	17.5385	16.5312	10.45	13.7647	16.2263	11.9318	11.7779	15.4019	17.7996	15.6794	14.025	12.8223	22.2308	14.0106	7.18934	12.0774	13.3045	12.8215	9.72556	9.95351	14.295	12.4653	12.2682	16.4389	12.5951	10.962	6.97683	7.0445	7.37393	9.96235	8.49761	9.27122	14.8027	9.01192	15.3733	14.1063	12.9325	9.13245	14.6987	20.4051	21.4709	16.9895	10.8706	13.9676	16.2223	13.0532	19.5564
APBB1	15.8652	24.53	29.9744	11.1502	8.45254	21.4069	16.574	13.1943	7.02547	17.3879	14.9223	14.9536	16.3476	6.76339	24.3714	12.7219	6.99644	16.7397	19.1931	16.9022	16.9946	6.57607	18.2701	23.2879	12.0202	10.8756	19.1553	13.9582	5.19281	6.96078	10.3906	9.46352	7.88913	10.0615	24.3569	7.22333	12.5401	14.6237	8.43092	5.31197	8.29105	38.729	15.6472	13.0178	12.7649	24.3504	35.3698	12.8274	18.0566
APBB2	4.15494	4.07121	4.56393	4.50963	3.46031	3.97489	3.79737	3.83126	2.89979	4.33594	4.12393	3.99514	5.24359	4.31371	6.44121	4.97232	2.74491	2.93126	3.08816	4.98374	3.3991	3.06192	6.24942	5.02202	4.90749	5.56342	6.03662	4.52487	2.88859	3.09231	4.21746	3.53866	4.25917	3.07703	3.99724	3.32355	5.02676	4.14576	3.87543	2.9359	4.96293	6.07502	5.47434	4.25645	3.97206	4.66807	4.13569	5.94718	3.94369
APBB3	9.41995	8.31724	6.04793	6.50152	6.88721	5.7637	5.67358	6.03068	3.90143	8.01312	6.9907	6.4923	9.61551	5.61541	10.802	7.10112	2.5942	5.2261	8.16135	6.46646	5.19614	3.42	9.22098	7.50534	11.1132	10.8582	13.9215	8.05552	3.59891	4.55559	6.03451	5.40534	5.17258	4.37735	10.3552	2.38151	5.54309	7.83983	6.38891	2.59509	6.36784	8.16773	6.61156	6.79687	5.28947	6.71966	7.63946	9.01634	8.44159
APC	3.38694	3.04602	3.94008	3.78032	3.27633	3.25096	3.25357	3.07609	2.57088	3.34977	3.07052	2.69574	4.11855	4.1813	4.90818	3.81296	2.34874	2.85975	3.28073	3.83621	1.93941	2.86225	3.38632	2.86863	3.55652	4.6732	4.27545	3.52164	2.46691	3.27898	4.72596	3.14242	3.32782	3.22441	3.30536	2.53276	4.6256	3.51632	3.29914	2.70341	4.52277	4.04802	3.75079	3.76692	3.20918	4.37222	3.36196	4.44327	2.55387
APCDD1	11.7682	11.6481	21.3308	13.1425	12.5157	7.86629	14.759	10.0137	11.2053	17.9426	17.9116	12.8808	18.4347	22.0451	24.8013	14.2798	7.58453	6.92197	8.83213	14.4788	9.64484	14.2147	22.1472	14.4104	15.7583	66.5561	18.0416	16.9494	8.7073	12.9904	27.3618	12.763	9.59422	8.36102	15.2966	11.5585	20.8411	9.17191	19.7236	11.2977	13.4243	9.90853	18.5407	10.3814	10.5267	18.3281	16.1263	19.5547	13.6179
APEH	34.6262	23.9573	17.041	39.531	43.6449	34.9153	34.3312	30.9278	33.4849	32.3141	30.2828	27.9437	30.5841	35.0411	29.5858	36.805	29.5751	25.9969	30.2972	36.0019	21.5685	40.0982	27.8932	26.946	35.3975	39.8244	35.9312	28.8235	36.9465	39.7138	36.0284	37.5488	38.6611	36.1935	30.7788	33.7601	31.3782	41.6626	42.8103	40.4152	37.274	19.7043	31.9192	28.3785	29.6756	26.5243	25.5428	40.4651	35.9888
APEX1	67.8069	96.9423	95.4124	71.0504	48.4686	74.3569	75.1833	45.4862	68.7455	64.8998	72.3003	64.5313	62.0934	57.3804	77.0886	62.299	48.7447	68.1812	71.67	89.0595	56.183	50.4399	73.2062	59.6466	53.0368	63.7092	67.3067	54.4939	73.6137	64.2853	69.6026	77.7053	69.4858	49.6003	76.7269	62.4075	67.9128	67.1404	54.5825	61.1877	66.8628	86.7558	66.7734	56.0442	51.2959	82.9932	86.7732	81.1078	77.6498
APEX2	6.4167	5.78968	3.66278	8.35872	6.47747	5.34336	8.63718	4.53004	7.86534	6.26224	7.06724	6.38107	7.12555	6.75658	6.27329	6.86579	6.56568	5.84738	5.87523	8.35163	4.59418	6.95917	9.14565	7.26661	6.82518	5.87687	8.2161	5.90422	8.76945	6.97457	8.90655	9.01488	8.47551	6.04106	6.4091	8.69834	11.1119	7.99008	8.16865	7.79033	9.73816	3.33046	8.9397	8.96707	6.12964	4.68733	4.14496	8.38931	6.57269
APH1A	60.3503	40.2059	44.5013	70.543	53.3923	36.7966	47.1471	36.9687	58.3084	51.7666	51.699	46.239	51.9847	61.8849	47.4843	56.5248	57.6609	45.7654	45.1067	60.9844	35.5771	62.297	50.7498	42.0706	60.8509	83.5189	65.5568	61.86	63.7731	61.8766	61.1932	58.1116	65.4694	56.1384	50.53	59.4725	61.7009	62.5327	67.1444	60.7064	64.6136	37.5622	53.0621	52.3823	56.0775	49.9567	42.2649	72.006	45.49
APH1B	2.6751	3.19638	2.77345	2.38643	2.84797	2.31137	2.95739	2.01278	2.45329	2.34241	3.46175	2.0625	2.93121	2.66239	3.73295	4.13952	1.17452	1.78478	2.12132	2.49677	1.7188	1.82479	3.26155	2.69753	2.77764	2.84164	3.04589	3.43379	1.42779	2.17303	2.33623	1.73453	1.7445	1.61869	3.30895	1.50205	1.93518	1.6528	1.30663	1.2064	3.11866	4.36348	3.38307	4.14248	2.03884	3.04601	2.39085	3.28229	2.82648
API5	25.3205	23.9021	28.1584	31.6254	25.3103	22.9523	26.5478	22.574	24.8581	25.257	27.34	23.3124	25.9936	28.9163	25.27	29.3325	26.5259	30.1869	30.769	37.5129	19.609	27.865	24.5708	26.6105	26.489	30.0909	31.402	26.5414	30.1567	32.3369	35.9378	33.2523	34.0843	27.7674	27.1961	30.6054	37.1922	26.8371	30.8208	25.6013	29.1665	33.3665	25.4867	28.3673	24.9234	29.1344	23.1488	32.5153	22.6063
APIP	38.7483	36.1563	54.234	41.928	47.4407	30.1625	38.2291	33.2073	51.4187	45.1262	35.4545	44.9477	60.4313	52.6526	43.9219	52.6639	46.5192	50.0724	49.2534	52.1979	27.2943	41.263	44.5061	41.5729	52.0447	50.4081	50.6925	56.5684	56.766	50.5846	57.0338	52.0222	54.254	44.5451	48.0849	52.5124	41.9344	47.228	51.8615	46.5755	59.6227	47.7347	37.716	40.9113	50.705	50.0564	50.1974	62.5839	30.2977
APLF	2.49115	2.92775	3.63537	2.43416	2.41767	3.11908	3.07116	3.69936	1.45383	2.33205	2.19566	2.11688	4.27854	5.10889	4.09467	3.06637	1.42106	1.71242	3.55964	2.42806	2.42036	2.10605	4.85098	3.11256	4.70299	5.85881	6.53814	4.88757	1.33204	1.7752	3.99397	1.86889	1.81545	2.41896	3.78203	2.21327	4.62743	3.7437	3.38497	2.62481	2.25123	4.81171	3.24278	2.57175	5.26882	6.0534	3.89627	5.03978	3.49271
APLN	1.95976	2.80252	2.98868	1.23575	1.26088	8.17131	2.59271	4.61386	0.757523	1.5884	1.14976	1.77346	2.53389	0.959999	3.26093	1.28655	1.69245	1.42638	1.76473	1.8825	4.37359	1.09836	4.45585	5.99571	0.891311	0.797865	2.71947	1.4202	0.524921	0.636867	1.41138	0.801945	1.00983	2.87533	4.92508	1.72051	2.14104	4.4457	1.03128	1.18559	2.40196	7.18586	1.88038	2.33249	1.90303	5.32024	3.54645	1.6101	2.43544
APLNR	4.8913	2.51595	0.926116	6.64891	6.68161	6.27205	8.21935	5.7472	5.46022	6.23605	4.45675	7.80782	11.4556	8.23654	7.6601	11.9363	6.55747	4.53124	4.72565	8.69233	6.94603	4.9372	16.8505	12.3818	8.47635	9.45324	7.20549	7.92794	5.87945	5.85195	5.11426	8.68536	8.54817	7.66594	13.2411	9.15921	8.82865	4.20172	6.0353	7.59313	4.94834	6.01028	10.757	8.7758	12.0092	8.44096	3.39424	10.3891	8.1339
APLP1	3.13298	4.69812	11.0977	3.60985	1.62944	6.49768	5.02863	3.74663	1.3834	4.18209	3.26059	3.15061	5.40806	2.23271	8.34756	3.45649	1.62711	4.56764	3.61232	2.88399	3.86508	1.02098	2.50493	5.95448	2.62054	2.72328	7.02878	6.44798	1.56697	1.87878	2.70848	3.18392	1.4728	1.70954	5.61124	2.98298	3.43276	2.94417	2.52351	2.54821	1.94064	11.2399	4.98455	4.29001	2.38886	7.51112	5.80756	2.54456	1.05826
APMAP	20.3265	18.5395	21.3137	26.9086	18.8052	14.8322	18.1206	15.9118	23.8137	22.1435	21.6578	22.9398	28.9009	24.1038	32.0731	23.1953	19.3008	21.6568	18.6113	25.0149	19.4128	25.1521	74.671	31.4158	24.7169	25.6931	25.1246	19.8799	23.5946	23.3969	30.4605	24.4028	25.424	19.606	36.3319	24.9309	34.0027	23.6922	26.8102	22.9785	24.9522	16.7496	25.3703	18.989	24.177	22.6848	18.2445	35.8102	18.4545
APOA1	5.49494	1.85738	4.86093	1.37686	1.21369	5.35668	1.59202	3.21088	3.82293	2.41574	5.7914	3.964	1.77509	0.167627	3.48399	0.598632	5.02278	4.29823	3.64333	2.3547	1.41755	0.894598	2.1879	2.123	3.34465	2.28953	1.20817	2.80134	1.70585	1.60701	0.842436	1.87639	5.14754	2.93115	1.98115	0.644104	2.828	1.89393	2.03914	2.14989	1.83265	2.75787	3.00648	1.90722	5.42317	3.56973	3.55628	1.84672	1.85452
APOA1BP	59.7084	52.7222	69.4192	64.3842	56.0857	71.2801	69.2989	50.526	57.0814	66.7127	62.5211	64.259	61.718	52.5346	59.7909	59.0576	54.3136	59.0684	60.1429	59.2253	54.7167	57.8361	71.6285	60.0417	69.3506	64.8577	67.1806	65.2513	57.2284	55.9044	70.5981	65.8944	69.4441	68.5836	93.6325	70.7293	60.9522	64.3415	72.134	51.745	54.6181	67.5647	59.2385	53.927	66.226	73.8809	76.8908	57.1799	66.3066
APOA2	0	0	0	4.28835	0	5.13348	0	6.48684	0	0	2.32746	0	0	2.08836	0	2.13084	0	0	0	0	0	0	18.9618	0	0	0	0	0	0	0	2.09907	0	4.20523	0	4.11364	2.00611	2.51659	0	0	5.18401	0	2.36955	1.82711	0	0	0	0	4.60141	4.20077
APOBEC1	1.39315	1.26667	0.585213	2.02466	12.3557	5.04933	4.35353	8.42226	6.81405	3.00582	1.28201	2.31507	10.789	12.7356	6.48935	16.432	27.403	7.76638	8.4189	13.1713	5.09542	3.26882	0.559528	2.66398	4.62897	5.69754	4.44151	5.87126	3.34458	6.80287	3.6338	1.83948	6.53534	13.8885	3.39881	5.36718	2.07928	11.6399	4.16463	11.0819	1.72174	1.39842	1.07829	2.08543	3.91741	2.33301	2.5179	3.2587	8.18116
APOBEC2	3.44886	2.90914	2.87809	2.12106	1.4515	2.46095	1.65222	2.40223	2.56985	2.99478	2.37321	2.68648	1.81741	2.54258	3.63311	2.39973	2.84316	1.8536	2.26969	2.59992	2.4829	2.5905	2.88575	1.8677	1.71593	2.77153	2.6343	1.4652	1.83708	1.71735	1.98061	2.16423	1.56796	2.96399	1.97204	2.32033	2.60436	2.5965	2.31973	1.55159	2.63498	2.38006	4.19875	2.2531	2.38118	2.84613	1.91044	2.20587	1.82202
APOBEC3A	0.664294	0.647126	0.256267	1.12057	13.1859	2.06371	8.05736	3.82474	4.0034	0.837619	2.71342	2.02756	0.800127	1.84699	2.96635	5.91068	1.67706	2.70145	3.21497	2.56676	1.82561	1.46634	0.285856	1.44606	2.06928	1.94054	2.42038	1.64492	0.683482	2.26822	1.85646	0.313256	2.11318	4.05456	1.07492	1.37101	0.809354	1.60524	1.27659	0.625207	1.75923	0.571549	2.05664	2.2778	0.381211	1.37527	0.296853	0.0924906	0.928812
APOBEC3B	4.12683	1.34626	0.825493	9.02404	7.17953	1.82811	3.51468	2.4734	5.60689	2.89802	1.15536	1.85958	5.63207	7.57217	1.59255	5.84066	5.63707	4.35098	5.03812	7.70944	1.08902	10.4527	1.68814	1.91803	4.28503	6.77181	7.7966	5.40254	16.6224	13.6701	19.6618	13.5803	7.85077	4.65379	1.28736	6.62451	5.866	9.71491	18.048	11.8971	9.69116	0.767119	2.24774	3.51085	2.25127	2.65804	0.903107	10.7752	2.67459
APOBEC3C	18.9793	29.136	15.9791	29.9327	22.611	11.9097	33.989	18.5091	32.4732	19.2615	43.0114	22.696	21.8492	25.9792	16.0597	31.2808	9.93952	5.45987	11.7581	14.6333	18.7703	27.3969	16.4967	18.6201	9.3142	26.0663	12.5431	7.99091	14.4174	20.0935	17.5482	8.80522	19.1758	12.1029	22.1314	14.123	17.3141	8.78468	13.7183	17.4183	31.8122	4.83388	27.9182	24.4187	15.7411	20.9821	13.1932	22.1788	31.1697
APOBEC3F	2.49308	3.12342	1.37057	2.97879	5.68849	4.09345	5.7565	4.61321	6.56753	4.36489	7.57214	5.63043	4.07546	4.42588	3.32265	5.19559	1.27275	1.30983	1.96098	3.42475	2.89693	4.53875	3.27603	3.62944	1.32038	2.83047	1.52918	0.665345	2.97654	4.0895	3.61541	2.36114	3.87487	2.39114	4.18411	2.18978	3.62103	2.856	3.15114	2.31489	5.12466	1.59556	3.62615	3.5497	1.88196	1.61654	1.51784	2.82118	5.29996
APOBEC3G	10.6453	11.2271	4.99414	9.21858	12.4461	6.86644	14.5214	11.0731	18.2016	9.06865	17.4337	12.4884	7.85984	7.86127	4.76898	10.3828	4.71352	3.37062	8.21889	9.36453	10.895	12.8554	7.56357	9.86531	6.18241	10.1042	5.56053	4.87512	5.97764	6.67744	7.29995	4.35521	9.16043	7.50947	7.46744	6.74668	8.46342	7.21382	10.5177	7.39629	12.2157	3.16946	10.6484	11.4904	5.3	4.61943	3.62156	6.24267	16.2546
APOBEC3H	4.31563	5.47639	2.33664	4.0673	3.61326	4.51605	3.78813	4.42859	4.91004	3.43683	6.62246	4.04409	5.95803	4.90871	4.0869	6.94172	1.54576	1.81851	2.6145	2.77523	2.33505	2.98041	1.17289	1.86143	5.66029	6.90661	4.44829	3.40771	3.38864	3.47751	3.2027	3.5614	1.67631	1.55367	2.68588	0.882415	4.04729	3.41797	3.37559	1.90021	4.5245	1.82398	4.74671	5.15036	2.50914	2.13175	2.36837	2.52998	9.4409
APOBR	22.7383	10.7266	6.18715	21.5679	18.1309	15.4948	18.3602	15.4699	12.5436	13.6182	19.3213	13.1961	14.8786	23.7397	17.0746	18.8016	8.98888	7.27263	11.0296	9.16103	11.7117	18.923	10.178	10.3151	22.7088	39.0265	24.1455	13.3087	9.85094	12.4728	15.8819	10.0411	10.0029	15.7014	11.857	10.8124	7.05014	18.4838	21.2947	13.7605	14.046	6.23748	18.486	12.4986	13.1083	12.6946	10.8411	14.1087	14.9343
APOC1	297.438	255.544	101.994	296.968	1300.37	444.046	586.666	1420.62	1075.95	711.889	1318.5	1201	1245.05	775.824	3495.16	727.683	984.883	1015.33	249.644	574.633	2318.54	1365.79	11595.1	4026.6	1100.55	1099.26	393.855	506.653	227.822	382.214	587.74	483.118	878.893	1511.12	6492.36	1326.04	2220.89	434.696	412.819	469.153	565.085	296.193	1606.03	900.166	2414.51	897.441	476.283	2130.45	1395.7
APOD	98.7751	88.3242	153.169	95.8254	113.413	44.1856	77.1276	75.8949	106.907	142.251	141.743	169.175	150.426	134.18	204.706	110.938	151.104	116.19	118.142	176.646	112.786	37.7696	323.938	168.653	129.459	173.325	147.418	152.025	52.0552	49.3991	76.3138	63.4802	94.1443	64.3126	165.235	72.6823	194.686	58.2326	68.6313	81.569	71.6429	97.2631	128.72	65.531	161.651	148.828	76.7032	132.212	151.579
APOE	595.458	807.183	617.365	579.305	1046.89	827.729	1318.54	1218.69	1058.78	1023.16	1606.11	1403	866.606	844.752	1589.07	948.878	638.493	612.716	681.381	510.439	1524.48	1024.09	3011.32	1546.02	888.8	1572.26	874.508	838.111	261.265	674.238	899.242	540.277	731.858	628.711	2205.69	723.83	819.904	420.358	523.775	424.906	781.516	901.961	1291.4	1084.13	975.845	949.507	782.38	1075.51	1715.91
APOL2	21.3338	18.8737	9.62471	27.5006	72.9203	32.1415	52.6767	50.6107	72.5636	21.2936	23.3343	32.5276	33.789	34.3883	28.7284	48.0185	11.3524	9.87588	12.0855	19.6491	47.1171	46.2445	24.1739	35.3833	21.631	34.1614	26.4011	21.2305	20.6709	27.5327	21.8452	22.9334	20.1778	18.8885	21.2361	13.2432	13.1006	17.4572	19.793	16.9199	43.1481	18.9393	22.8242	35.3494	15.886	14.6305	10.6262	27.2445	73.4607
APOL4	4.65721	3.61506	4.29298	4.82621	9.52573	7.06507	6.12887	7.12453	7.94035	3.90818	3.70815	4.44517	5.87724	3.78028	5.09085	5.86524	2.15194	2.27791	2.15409	5.06573	6.2716	5.96242	6.60448	6.48404	3.37339	4.04612	3.91176	3.06778	3.66543	3.12187	3.01697	3.30179	5.702	4.82181	8.00417	3.63141	2.54218	3.38393	4.60721	2.72966	3.71499	4.964	2.34117	3.12266	4.06627	3.89645	3.45432	5.16293	9.38408
APOL5	8.22752	7.23105	5.14192	11.5388	7.64559	6.07211	4.56201	6.28672	5.82514	7.3163	8.57429	6.072	6.50958	5.20439	5.52601	5.42572	3.50473	5.4229	9.05551	7.01156	4.10041	6.2576	9.80191	6.19014	10.3577	12.8379	11.7787	7.4326	5.61859	5.58756	7.69501	8.26715	6.87265	5.55826	9.91731	2.28235	8.68023	8.42364	8.52542	3.49501	6.18466	5.90515	9.10666	6.63435	4.83763	5.60127	5.02283	10.8855	8.61015
APOL6	5.56455	5.18491	2.20979	8.37435	23.7619	6.52499	20.6024	11.2684	36.9479	7.99858	10.408	15.6625	18.8586	10.2316	13.5167	18.6882	3.75156	5.41114	3.64642	8.61399	11.7581	16.1566	48.6688	20.0488	13.425	5.32422	4.89889	3.9215	8.19221	9.37987	7.20374	4.99723	7.41027	6.28924	11.6695	3.61622	14.5688	4.32038	4.72125	5.3113	20.7981	4.90109	10.1551	11.8271	3.86244	2.87251	0.767931	7.84255	20.0472
APOLD1	1.96951	1.49863	1.55664	1.67549	1.08876	0.522315	1.1216	1.02082	1.37448	1.81846	1.88502	2.41187	1.57506	1.2239	2.6056	1.55233	2.09644	2.41867	1.40747	2.17715	0.910415	0.569055	2.72031	1.51563	2.6635	3.42905	1.8786	2.84077	1.10019	0.785187	0.751778	1.22096	1.13813	0.778488	1.02126	0.930766	1.33148	0.539242	0.887446	0.822831	0.95245	0.983661	1.47234	1.24226	1.48583	1.3923	0.761338	1.43262	1.29934
APOM	6.23525	4.99412	6.24158	5.22413	3.91973	5.14322	4.3261	5.41596	5.71825	5.90413	5.72369	6.69922	4.43131	3.66156	6.17713	4.12422	4.70826	5.88146	5.36458	7.03347	5.43835	4.01435	7.98769	5.44438	7.75796	5.39581	5.65512	4.87774	4.37461	3.19116	3.82373	4.21401	3.73443	4.47433	3.41893	2.83216	3.0944	4.83545	3.71181	3.34452	4.50569	4.3704	4.82606	3.91214	5.82992	5.03736	5.71682	4.7673	4.54352
APOO	16.2917	14.745	15.8182	16.8763	17.8583	23.8844	16.9181	20.0369	17.5429	13.7334	11.2801	14.5033	17.4059	18.1373	15.7351	15.5321	21.3786	24.6702	18.9395	23.8855	15.7813	17.7564	19.023	18.7049	15.1105	11.4846	18.6749	16.9844	24.1264	20.1824	21.73	17.7497	22.0112	21.0356	20.8938	20.2232	26.6376	20.2672	22.2441	21.1045	19.4014	23.7031	12.8931	15.3779	15.5337	17.6853	17.7508	20.0708	15.1472
APOOL	10.7743	8.0869	10.6951	14.4893	14.8053	10.9341	8.33788	10.0335	11.3356	10.7426	7.79016	9.32511	15.6169	13.2384	9.05238	13.8049	12.2797	11.8742	10.468	14.1769	8.4443	10.6105	10.758	10.033	13.4248	9.15206	9.955	13.8845	11.0362	12.5068	12.7208	10.4967	17.594	15.8735	11.865	14.7518	20.4837	13.3005	15.1915	17.636	16.9821	16.3728	10.0534	12.3047	12.6234	10.8142	11.0783	16.4221	9.10721
APOPT1	37.0246	57.82	85.0116	33.4813	32.0255	88.1635	52.7109	49.0977	22.4531	34.7597	31.2896	32.3292	30.5475	30.1978	51.2334	27.662	29.9981	50.4473	51.2749	41.415	45.9609	31.4082	55.2976	59.2376	33.1218	32.1834	34.5944	38.529	24.5059	24.5104	33.2134	31.4089	27.6841	34.544	64.8522	36.1912	32.2627	43.0992	33.7908	30.3756	29.534	84.5648	30.2185	34.5777	38.2773	56.0529	72.8331	37.6793	31.8272
APP	128.949	111.943	204.271	155.957	110.698	138.591	129.909	106.97	103.156	137.292	103.845	121.431	157.15	130.545	150.512	133.872	123.123	169.888	160.89	183.413	134.786	117.944	177.229	201.187	144.397	137.587	173.682	181.641	146.832	153.427	192.338	185.472	142.347	114.485	186.003	136.404	191.786	142.35	155.435	138.636	158.963	219.727	121.981	131.188	157.488	192.047	173.257	160.962	109.379
APPBP2	9.81693	7.59699	8.66036	9.99226	8.83793	6.41664	6.37362	5.93498	7.72047	8.85043	6.80198	8.14172	9.31892	8.71769	8.65665	9.66086	7.1417	6.71763	5.97529	7.18304	5.85202	8.0189	8.26555	8.47343	10.2997	7.42617	9.19404	9.15391	6.82191	7.3749	8.34792	7.83967	9.14258	9.10635	9.54457	8.23969	10.724	7.37595	7.57487	6.68112	9.66318	8.27255	6.89111	9.46327	9.56844	8.72784	7.13513	10.5763	6.27937
APPL1	17.8552	15.4729	21.9487	20.3642	14.3942	11.3462	14.3457	11.4544	13.0939	17.4276	14.6843	15.9424	22.6839	19.2894	20.7288	21.4737	13.0013	14.8071	14.2588	16.5598	11.2545	13.3681	19.7825	16.4231	25.1421	18.9837	22.8554	22.9244	12.3398	14.7078	19.9642	16.6182	17.4166	14.795	16.2881	14.0101	23.5051	16.2586	17.1742	13.6997	20.7911	21.6629	16.2766	20.2604	27.9948	22.4913	17.1123	24.2408	13.0061
APPL2	5.86084	5.08978	5.57362	7.97016	5.88425	5.10048	4.92965	4.27654	4.30193	7.17663	7.44351	4.91287	6.8037	10.0573	8.71645	8.49847	3.81625	3.88816	4.75992	5.55911	3.41301	6.27225	6.70477	5.52044	7.43784	15.0601	10.228	6.77477	4.1098	6.89306	8.99005	5.31019	5.45623	5.85398	5.32778	4.90566	7.91893	6.67026	7.54258	5.46174	6.58308	4.57568	8.91022	7.58019	7.08286	7.37916	4.87966	8.83169	5.01833
APRT	225.819	168.396	112.074	272.678	240.921	135.814	192.999	156.539	324.946	252.971	219.099	248.143	251.888	248.126	135.545	274.112	277.368	220.095	202.492	271.682	158.996	266.97	172.128	163.22	316.556	283.368	270.719	269.664	357.73	253.25	244.065	341.685	259.319	190.307	147.046	255.574	266.036	248.858	263.008	271.862	306.106	139.296	203.157	224.181	155.158	133.298	128.294	183.97	197.011
APTX	11.5837	11.1903	12.1015	13.0723	12.2452	10.1525	13.4735	8.68128	14.4218	12.0143	12.5631	9.87462	13.1866	13.5394	12.3276	12.2306	13.4314	13.0525	12.0847	16.5506	9.1537	12.5049	14.0275	12.2708	10.2418	12.3328	13.5783	12.4908	14.3597	15.7243	18.2596	15.0051	16.3207	13.6786	12.081	15.9594	13.2097	14.0073	16.0862	14.5178	14.4855	10.6762	12.0358	11.4965	8.60133	10.6487	12.8103	12.4187	11.8996
AQP1	38.7154	41.8224	97.2844	28.2369	27.3482	88.4849	76.6856	61.6382	15.0985	33.5327	32.7671	27.2823	39.8063	18.4137	94.3038	24.93	34.5477	68.4715	58.718	58.7459	56.4391	18.3281	195.134	90.4148	28.6968	33.0456	55.1151	45.083	21.1473	18.309	41.7201	36.4569	28.4066	31.4558	90.6449	34.3836	52.0004	49.8822	33.2593	27.8071	27.4815	116.278	36.4482	34.0124	50.0243	85.7887	173.544	41.861	63.3014
AQP11	3.82219	1.73409	2.44165	3.47174	2.43002	1.74281	1.58117	2.08934	1.13073	1.6324	1.51956	1.59155	2.71439	2.61783	2.94717	2.78239	2.93678	2.35816	2.03206	3.1095	1.01026	1.95804	2.22837	1.54722	2.2404	1.89091	1.8999	1.88571	3.28562	3.08956	5.59143	3.20507	3.18481	1.63485	1.45029	1.99083	4.6005	3.50758	4.69937	5.00914	4.27318	1.48516	1.67004	2.24342	1.7954	3.03757	1.73557	2.28318	2.19409
AQP3	1.80189	1.67878	0.678956	4.94809	3.38612	4.10071	3.11314	5.1818	1.99835	0.821924	1.0329	2.01444	2.55169	3.26228	1.88772	2.08041	2.54359	4.88332	4.37399	6.58596	1.85112	2.58996	2.77695	1.35219	2.48011	2.41484	0.935169	1.49541	2.71623	2.94011	2.19843	3.18144	2.65004	1.91384	1.71605	2.59964	3.30581	2.06203	4.92301	7.33123	3.03972	1.26189	2.07577	1.81693	1.89372	1.82183	1.17973	4.20661	1.82696
AQP7	1.40432	0.339454	0.35847	1.63728	1.92089	0.501384	0.426361	0.72956	1.42243	0.863339	1.23993	1.38077	2.317	0.871501	5.29913	1.30547	1.0629	0.839048	0.403017	0.612874	1.04537	0.971592	8.37601	3.4005	5.07088	0.68186	2.09377	2.03024	0.28682	0.355529	0.354116	0.93403	1.30684	1.34327	4.62043	1.0153	1.80993	0.757432	0.31955	0.613719	1.01362	0.946767	2.53078	2.01235	3.64149	1.07325	0.874196	2.71692	0.671376
AQP8	572.237	182.419	1.26701	668.609	443.169	0.31885	15.6648	50.6054	459.331	219.948	0.34695	738.468	1207.81	35.2297	1.40189	923.542	199.268	0.208691	0.1074	7.50271	289.71	0.855871	0.23555	134.21	1282.43	1.63538	1388.44	1057.18	148.727	29.3019	7.66617	282.892	360.762	8.8134	0.664315	269.044	229.838	50.8204	0.31558	315.806	701.212	70.8804	0.272364	1166.94	1720.3	145.452	9.84563	197.718	196.105
AQR	4.76804	5.04464	4.5387	5.34525	3.63763	3.19934	3.70832	3.467	3.8698	4.56459	4.60217	4.05413	4.99302	5.69713	4.97985	5.28787	2.67186	3.9322	4.04118	5.03999	3.16851	4.24224	5.56633	3.88418	5.05497	5.93596	5.28731	3.96832	3.81453	4.74867	5.94637	4.92809	4.99148	3.55665	4.42246	4.07474	6.29503	4.79719	4.77979	3.97979	4.95873	4.80622	4.80845	4.72729	3.42502	4.73577	3.70257	6.0092	4.78387
AR	0.638648	0.22921	0.408461	0.900667	0.496852	0.968524	1.20399	0.661962	0.616519	1.07135	1.0108	0.688233	1.41701	0.654199	0.880712	0.69785	0.400312	0.284063	0.754028	0.786282	0.335288	1.41385	1.51874	0.964122	0.558425	0.999758	1.1252	0.445537	0.19367	0.738609	4.48333	0.513164	2.18557	1.02757	1.3765	2.01385	0.662927	0.930391	2.4417	0.344473	1.74743	0.927856	0.845532	0.767752	1.01268	2.37064	1.12154	3.99671	0.882273
ARAF	35.4164	29.3812	28.0045	31.2567	33.0622	43.0339	38.1004	34.4125	23.3202	32.6223	33.9285	28.4882	28.9305	34.861	38.3122	35.8811	24.0147	31.5057	33.2162	31.785	28.1174	30.7471	31.1803	28.6325	43.4792	52.2323	47.1836	35.35	22.0143	29.2096	36.5455	28.5873	28.6825	32.2836	39.461	25.927	33.8706	35.219	39.0716	26.8707	33.357	33.0728	40.4962	33.0884	28.2461	37.7938	39.5322	32.9791	33.2231
ARAP1	20.4766	17.709	14.6291	20.958	18.8457	21.2106	22.82	17.9121	18.5483	19.8352	24.6846	18.314	21.7614	24.4568	21.3227	23.8525	11.3562	13.1054	18.672	19.159	15.6127	21.769	25.8231	17.6997	27.2511	30.9681	27.42	18.5597	14.0236	17.0426	19.1231	16.1178	19.2407	19.3242	25.9749	16.2523	18.0658	17.4554	20.9394	14.7526	22.0407	14.5236	26.566	20.6542	19.6743	21.5406	20.0531	26.1738	26.706
ARAP2	2.25952	2.77934	2.29046	2.11549	3.00078	2.17712	1.91228	2.82113	2.697	3.21822	3.60557	3.00175	3.73199	4.75435	4.53807	5.39706	2.22755	2.73362	2.30438	1.96173	1.75355	3.44953	1.81497	2.05023	2.80814	3.59935	3.73108	2.86383	1.71748	2.72306	2.83139	1.69251	2.55131	3.63105	2.08383	2.02064	3.2908	2.61394	2.86183	1.77614	3.1548	1.89122	3.0457	3.21364	3.41416	2.84124	1.64557	3.08304	2.63521
ARAP3	4.45817	2.50192	2.50084	4.36799	4.12037	3.49258	3.25718	2.88304	2.21779	3.68422	3.05777	3.74692	4.88553	2.91513	7.77296	4.73243	2.10633	3.00521	3.14388	3.40739	3.20931	2.32155	8.38729	5.72519	6.20084	5.20757	5.13006	3.89622	3.00478	2.34847	2.65102	4.41788	2.93503	3.44044	6.02369	2.35321	4.47721	3.56261	4.07262	2.38508	2.98322	4.03958	4.45793	3.68051	5.3948	3.51351	3.18564	5.33457	3.73675
ARCN1	32.086	32.1275	42.2029	41.1705	37.4133	36.2548	42.5895	32.1373	37.8569	34.5368	35.3799	35.2909	38.9413	38.72	39.8528	41.0801	34.7461	47.5329	42.8926	51.0267	32.2296	39.7748	47.0494	40.9332	31.0995	36.2138	36.5613	35.1454	38.7665	47.2965	52.7766	43.1437	51.116	39.3897	42.985	45.4979	52.1467	37.1461	47.0736	42.6992	40.0584	43.0265	32.9639	39.6882	35.1159	38.9832	38.413	41.5339	34.3985
AREG	5.88985	6.89313	1.00984	6.9208	14.9708	7.52233	6.8628	8.3494	19.8912	9.2145	6.49845	12.6505	10.4661	8.80832	3.56692	15.7809	43.7821	42.1654	16.7349	12.404	14.3547	10.0718	3.89561	9.76256	20.0942	13.8165	12.1706	15.9666	10.201	11.5331	6.44269	12.6913	14.6558	13.0161	13.5628	14.8969	6.22917	8.23047	8.97113	10.0943	7.98733	4.92678	6.33156	13.3552	21.4532	7.72264	3.11941	6.97045	7.40333
AREL1	11.061	8.6116	7.11451	13.221	9.39792	6.93671	7.21174	7.27963	8.75604	8.80836	10.7339	7.91811	11.5961	13.0021	8.5675	12.5984	7.29416	7.83487	8.90152	9.7887	6.53121	9.46692	7.65175	8.07986	10.8293	11.7076	12.1479	8.42508	8.43677	11.0295	12.3621	9.40638	11.1418	9.03809	8.34744	7.87334	12.4881	9.90237	12.0187	9.25232	13.3112	6.48028	10.7941	10.8485	8.62619	8.09889	6.18663	11.8201	9.1248
ARF1	165.779	126.629	169.246	206.574	198.011	156.849	183.478	139.445	211.804	176.567	164.954	171.667	178.663	181.571	157.741	191.364	216.942	223.936	204.54	227.203	167.11	213.911	193.83	193.294	211.496	210.525	210.804	196.464	224.798	217.785	228.281	226.538	228.56	195.17	206.702	228.919	244.365	194.953	218.034	221.367	212.751	158.513	169.108	179.677	211.31	177.292	175.351	190.36	174.929
ARF3	48.4893	33.7546	34.0453	70.1236	54.4498	34.6072	47.616	34.0969	53.0393	42.8326	39.9436	39.3708	52.6771	48.3529	37.4189	59.6613	43.0593	39.5241	39.0532	49.9027	38.9875	44.5144	35.654	42.6169	65.0506	53.3025	60.7588	59.0008	53.9481	55.2297	53.3995	55.1667	57.2733	44.8632	43.5925	46.5958	53.4542	51.3144	50.1171	57.7799	56.6196	34.7753	36.118	50.98	70.689	45.3574	34.8931	61.8871	41.912
ARF4	36.9367	36.7712	41.9421	49.6663	44.8218	31.9081	46.4224	39.2037	48.0519	39.9768	41.803	40.1616	42.9573	45.6709	40.5961	49.9147	45.1667	70.7395	58.2311	73.3108	36.101	52.342	42.2302	46.2737	44.5685	48.2709	45.0897	46.03	67.073	69.6621	69.3105	64.8079	67.0088	54.3952	51.4071	65.2446	59.0822	45.1026	62.1269	66.5902	44.8178	36.6738	35.9212	44.5827	43.4465	37.9216	34.7493	50.7658	35.7477
ARF5	203.045	160.669	190.977	187.336	174.276	179.32	199.226	168.303	188.79	197.417	182.307	186.888	172.221	164.952	194.875	162.966	198.572	214.454	214.78	183.672	168.516	189.038	206.696	187.998	235.407	246.885	231.653	222.457	191.094	170.687	181.756	186.933	180.94	181.157	207.852	206.025	220.081	212.282	192.011	180.233	183.279	182.78	187.942	187.782	216.379	182.203	203.42	190.801	174.706
ARF6	81.6081	47.6275	35.8786	96.9264	103.523	46.1518	71.2374	61.0223	96.1443	80.4894	80.0204	78.3618	101.661	109.35	48.5035	124.266	111.368	95.5616	87.9748	85.4964	57.732	110.105	50.1097	66.8178	115.398	97.9518	99.376	100.232	101.872	112.151	89.58	94.4645	117.894	115.04	75.9597	108.792	110.774	85.8714	103.015	92.8965	90.5116	40.2428	68.6697	90.7102	94.8261	59.4134	39.953	98.5404	67.8023
ARFGAP1	23.0832	16.5461	15.8271	18.6947	17.5576	24.6057	22.1877	19.7637	12.9323	16.584	14.6967	14.1032	16.9106	16.7069	25.4847	19.4103	10.2842	18.5043	19.7156	17.9112	16.1444	18.0948	18.9911	17.2814	17.0723	21.1289	20.7686	13.5875	13.8752	12.0454	14.2691	16.4898	15.6092	18.1677	23.6176	13.5005	15.002	15.9935	17.7233	11.6824	15.3626	15.7113	18.9079	14.1123	13.6473	16.1254	19.5998	15.7111	21.3195
ARFGAP2	34.4352	33.8477	34.8557	29.3153	29.7423	40.0874	34.6082	33.3186	24.075	32.1359	33.6999	28.1258	30.8887	29.8014	40.0731	34.1089	24.6543	34.7495	35.6887	32.8584	25.832	28.1578	33.7724	31.186	34.289	39.1069	42.3981	30.5481	23.3183	26.9042	28.7743	29.1331	26.8528	29.7026	39.4761	24.883	31.5593	32.8338	29.5086	23.3763	29.6744	40.2524	39.4918	33.6569	28.6529	37.6248	41.263	34.8049	36.2401
ARFGAP3	25.7753	23.2259	27.5215	29.5706	24.7993	23.5804	26.6367	22.0047	23.6846	24.1823	26.9906	23.5336	22.0532	25.3411	21.0584	21.7994	22.7897	36.1218	38.2487	34.6393	20.3189	33.0691	28.0219	27.3144	30.2175	37.8362	36.4859	29.7761	27.0319	34.401	36.1518	25.6085	30.151	30.7908	24.6487	29.3283	38.3071	34.5789	38.5334	28.3854	27.5495	27.6571	26.102	32.521	32.4134	26.865	24.6781	33.4123	17.6692
ARFGEF1	8.0523	6.50453	6.60905	11.2899	8.30409	6.47324	8.10154	6.58244	9.20216	9.85593	10.0855	9.53698	11.9878	13.1635	8.34259	12.7622	7.08626	7.85725	8.20868	10.7516	5.49262	11.0315	8.35143	8.49749	11.2452	10.6101	11.5091	9.65015	8.90144	13.1147	12.5441	9.99329	12.0093	10.2596	9.04877	9.15723	12.7351	10.0667	11.1049	10.7607	12.0495	8.25507	10.0251	12.3303	8.1884	8.48817	6.15064	13.232	7.44231
ARFGEF2	7.83877	6.98796	5.96584	11.3631	8.21641	4.58721	6.34426	5.13828	7.67702	7.69411	8.38475	6.97235	9.8869	11.6265	6.75999	10.0851	5.03615	6.65355	7.16512	10.7405	4.22438	7.85998	7.59005	6.23294	8.51237	11.1701	9.82237	7.51075	8.97647	11.0717	12.9169	9.3353	9.96334	6.87724	6.98652	7.65123	10.1728	8.14007	9.91224	7.88622	10.7106	6.74628	8.25095	8.59905	6.6826	7.84329	5.50911	14.3198	6.77333
ARFGEF3	0.843752	0.705633	1.61571	1.45686	1.08247	1.50597	1.05247	1.30876	1.01834	1.67838	1.00848	1.18338	1.42428	1.08797	1.36114	1.05262	1.43115	2.58456	2.23384	3.1043	0.618184	0.768708	1.07896	1.01314	1.02487	0.898923	1.70872	1.47305	1.44182	1.88719	1.92168	1.79656	2.02418	0.976286	1.21719	1.58291	1.8881	1.78097	2.58058	1.73347	0.88536	2.11337	1.33693	1.07854	0.835349	1.22661	0.734532	1.62916	0.570135
ARFIP1	18.7315	8.5291	12.2674	24.5395	21.1802	11.5327	12.9382	11.6218	21.5831	17.8599	12.9042	15.6241	21.7475	27.2999	11.9037	25.5069	20.2662	18.6214	16.7661	27.6051	10.7225	26.1807	14.7287	16.7898	19.8859	19.8843	22.7132	19.6497	33.064	29.9954	31.9242	30.0074	33.4576	27.6556	18.2215	28.8268	32.6418	24.4498	29.7744	28.7565	24.3882	10.948	14.9008	16.9514	20.1376	16.763	12.2071	30.8169	10.933
ARFIP2	35.3173	20.132	22.3857	47.8847	38.1019	26.2008	28.242	26.1496	32.2202	28.5748	24.1209	29.9993	33.4993	29.0309	23.0327	32.3114	33.6656	34.7883	32.4718	47.6272	20.6812	31.0118	30.7698	24.8634	44.1963	43.4267	38.6264	36.3098	48.1698	42.1499	34.2503	49.425	50.3644	37.2083	32.2146	43.207	37.7292	40.3641	40.0199	39.3177	30.9859	22.1199	26.5951	30.2789	31.9207	24.5956	26.0845	37.2535	26.3503
ARFRP1	34.2761	25.9678	23.5746	32.4901	35.7056	33.097	31.385	28.5185	28.7418	30.9632	27.6248	33.0811	37.0078	29.5028	32.08	36.0539	28.1169	27.3757	31.0537	33.452	27.9261	27.2569	31.7006	29.5459	38.1838	31.2843	37.4926	31.4298	35.926	27.6782	26.1735	42.8644	37.3195	40.501	39.6256	30.9452	28.3047	35.3235	35.589	26.9191	26.8999	31.5624	29.8184	27.2368	33.6202	26.4723	28.436	27.3826	42.1604
ARG2	0.746861	0.682087	0.720298	0.726838	0.841124	1.1021	0.613359	1.17276	0.587087	1.46491	1.20975	0.85484	0.899577	0.566334	1.02994	1.63726	2.54134	2.70502	2.2469	1.91086	0.494126	0.457944	0.0535643	0.573809	0.720099	1.28921	2.21099	2.12134	0.653169	1.31621	0.711549	0.836454	0.902817	1.49331	1.76631	1.31474	0.511848	1.06645	0.382738	1.13248	1.7629	1.01743	0.78452	0.950016	1.50007	1.28851	0.778751	1.81977	0.237331
ARGLU1	139.639	155.323	125.858	160.566	115.641	117.28	89.0518	101.253	79.7259	136.946	128.368	119.017	145.063	148.233	145.614	135.882	69.2376	102.05	129.145	132.276	69.8971	85.6933	161.357	114.545	154.561	207.092	202.813	130.667	87.7872	93.1734	111.856	148.802	101.855	98.717	123.607	54.0879	88.9516	157.138	139.153	74.4703	97.2177	202.87	127.897	119.753	93.504	106.402	105.415	183.791	108.978
ARHGAP1	31.3266	28.3579	42.2677	34.2388	26.0399	30.1688	27.6942	22.9339	22.7676	32.2514	32.3326	27.6055	32.7016	39.8463	42.1495	34.7057	23.5521	33.5444	36.4497	35.958	22.6119	26.2449	42.0139	29.5953	32.9939	38.954	40.6482	29.5968	26.1876	28.7883	36.8434	27.5527	28.4441	26.3952	39.59	27.9247	34.8331	34.8341	32.0752	24.3339	30.9889	31.2462	30.7608	28.2858	31.3006	41.6263	48.6174	40.6014	32.3874
ARHGAP10	9.98251	17.6698	31.9932	9.28659	8.21082	15.2965	13.3143	10.8583	5.07574	13.2046	9.56449	11.5921	11.1995	6.01803	18.2993	7.17599	6.17007	16.364	14.7053	13.6235	15.0424	5.56306	16.2876	15.857	11.3474	10.139	17.752	17.8324	3.76874	5.41558	7.76693	11.0282	6.05911	7.84273	15.1686	7.9874	10.9639	11.8998	5.92013	5.31844	7.57542	33.273	11.0288	10.2068	12.9759	27.0666	30.4078	11.8476	13.52
ARHGAP11A	5.67589	3.82828	1.18353	9.11668	7.04285	1.34471	3.8455	4.26892	11.9745	4.9536	6.2636	5.55115	4.85383	6.4263	0.909583	5.46421	9.88244	8.09485	8.79665	13.2372	3.33912	10.8621	1.75152	2.52043	5.12299	4.85209	5.4784	4.45985	11.1104	9.83638	11.5758	9.05632	14.4477	5.74418	2.18915	8.23097	9.72864	8.46785	11.0677	12.941	11.6677	0.914715	4.67524	8.06359	2.01331	2.10039	1.18093	8.50076	3.76447
ARHGAP12	13.8179	10.7866	12.5777	16.625	13.6039	11.6232	10.3917	12.8938	10.6333	15.3008	11.7759	13.3022	15.9479	17.5645	15.5556	16.4634	12.9013	16.4202	14.8769	14.353	9.90968	14.3693	15.7301	14.8998	18.4278	19.151	21.5251	17.4233	10.8084	13.6038	16.6316	13.7817	15.6811	17.2821	14.0556	13.2807	18.0932	16.4581	17.0289	12.471	16.9089	15.7386	15.7774	16.0431	14.6685	15.6477	11.3754	19.867	8.93633
ARHGAP15	9.66717	16.7493	6.32623	5.62805	5.42749	5.36482	8.95578	8.35571	10.4177	8.18661	18.8082	11.4916	8.84136	8.22231	9.75781	12.1701	2.00572	2.06699	4.5439	4.69719	8.993	10.7856	5.29969	7.53375	3.84234	6.47907	4.7556	3.24657	3.26431	7.01117	6.45344	3.59824	4.24143	5.26166	5.2238	3.60796	13.1194	4.12445	4.47629	4.43069	7.39863	2.76427	14.3874	9.99477	4.14834	6.73459	4.96519	7.29702	14.5229
ARHGAP17	9.57385	9.30116	7.10524	7.87636	7.78876	9.59779	10.0452	9.10201	7.37217	10.0301	13.2949	10.1573	8.33731	8.82753	13.7986	10.112	5.58679	7.67701	10.409	8.06765	8.6911	8.84166	12.2373	9.07421	10.4363	13.6227	12.7866	7.31853	5.319	7.42155	8.42087	7.56682	6.68895	8.49656	11.5321	5.87951	10.2617	7.65616	6.96733	5.62629	7.14797	8.54807	13.2146	11.6612	11.7083	11.3641	11.5076	10.2609	11.8409
ARHGAP18	9.75264	5.77976	5.59709	14.8733	11.3877	4.92563	6.99222	7.16245	12.0532	10.1022	10.2273	10.1077	12.7721	15.9794	7.13574	14.1557	8.16963	5.15924	7.31811	9.55486	5.85913	12.2358	8.12647	8.43135	13.1225	13.6241	11.9126	15.5189	12.2817	14.6606	17.806	12.6438	12.6317	8.22565	6.46115	10.4827	13.9498	9.68378	12.4983	12.0921	20.4887	5.95193	7.86117	14.1081	13.8219	10.0914	5.11462	21.7802	7.70194
ARHGAP19	2.18392	2.31338	1.92766	3.08145	2.31927	2.60517	3.06603	2.63164	2.58619	1.97545	3.01036	2.03856	2.95965	2.80428	1.86159	3.04315	1.77577	1.22602	2.20348	3.37891	1.84307	2.63917	1.91605	2.64173	1.88236	2.05946	2.34339	1.53494	2.83275	2.53392	3.88391	2.29218	3.88102	1.70247	2.16151	1.91001	4.03483	2.8774	3.68894	3.13524	4.18695	2.1709	3.70892	3.50501	1.74605	3.14445	1.97871	3.47172	2.62233
ARHGAP21	12.3593	7.31358	12.6434	16.817	11.3481	9.06479	9.29549	8.04495	10.0255	12.2402	8.41163	10.0279	14.3894	13.6529	13.5097	12.6789	11.3905	18.0645	15.7122	13.8662	6.50044	11.4309	14.6	10.7292	14.9635	14.1485	16.4005	13.7592	10.7938	13.6622	13.9754	13.2042	14.454	13.0889	12.9804	11.1511	17.2566	14.4599	15.1494	10.7865	13.38	14.5795	11.3989	11.114	14.9284	13.2648	11.8554	20.3131	8.52901
ARHGAP23	5.9221	7.19993	15.3281	7.37976	5.82561	9.79438	12.359	6.07168	3.86844	6.79624	6.14623	7.20508	7.09549	3.30889	10.8221	4.87675	4.17505	13.9468	11.9102	8.02021	8.46856	3.29991	14.1144	11.2311	8.15567	6.28665	8.97641	10.9747	3.29993	4.0213	4.96109	6.24179	5.23783	3.98742	11.189	6.86045	5.48268	7.1895	3.81087	4.28943	4.32936	15.9563	6.05529	5.84021	7.87754	11.4932	14.0291	7.07805	6.76683
ARHGAP24	1.09346	1.81458	1.95007	0.69524	0.505093	1.52704	1.25116	1.10801	0.676885	1.04556	2.09892	1.27458	1.06278	0.68621	1.95714	1.08264	0.47784	0.878484	1.42043	1.18899	1.35853	0.789049	1.64343	1.48548	0.855078	1.1148	1.14386	0.933727	0.393765	0.627033	1.08777	0.532955	0.651328	0.724934	1.39636	0.482048	0.972635	0.785558	0.573051	0.392709	0.746368	1.6704	1.69266	1.13237	0.75838	1.68037	2.59739	0.975787	1.40769
ARHGAP25	6.20063	7.90275	3.36841	4.66352	5.1568	3.6931	5.93805	5.40834	6.61915	5.16113	11.789	6.72415	5.4666	6.01831	5.01067	8.54714	2.3442	1.38777	3.62521	3.29847	5.20583	7.26368	3.92586	5.33663	4.92101	7.57124	4.15511	2.72821	3.19291	5.0396	5.17122	2.78663	3.79922	3.65845	3.26052	2.81933	5.21036	3.02903	3.66586	3.59213	7.03494	1.77406	9.82778	8.17231	2.94493	3.90153	2.85177	5.04246	10.9639
ARHGAP26	5.43899	4.15921	4.61013	8.61986	7.53867	4.46322	4.61528	5.03129	4.99787	8.25174	6.41283	6.78157	8.7946	9.85182	6.97376	9.67834	5.5638	5.6807	5.44305	6.24508	4.15124	8.36806	4.48341	6.07591	8.51871	6.32049	8.40418	6.72497	4.77744	5.62456	6.94122	7.019	7.60942	6.39227	4.44372	5.44971	7.65658	6.70096	6.51329	6.0371	6.15292	5.64857	6.20845	7.88096	8.61188	5.48866	4.35298	8.27388	4.27456
ARHGAP27	19.5663	8.69883	3.13316	24.2165	28.4184	13.496	15.4446	14.422	16.8029	16.1965	15.9472	15.0977	20.8137	22.3806	10.0767	25.8843	15.5345	13.9667	15.1079	14.8336	6.17367	17.3428	9.16114	9.37311	27.3447	28.1537	29.9383	17.8507	15.7988	21.2869	18.0965	17.6379	21.1218	21.2434	16.7901	15.1426	17.4799	15.9892	20.682	17.1526	20.0203	6.60128	18.2166	21.9846	19.0247	10.6467	6.25487	24.7141	14.4968
ARHGAP29	7.70619	6.85538	16.1671	6.91629	5.20327	6.71657	9.50206	6.26509	4.04776	6.52789	5.65826	6.098	8.38429	3.76941	13.7383	6.39483	4.01786	12.3413	9.18389	8.58403	6.5873	3.91134	17.3174	10.1509	8.17094	7.22902	10.3775	10.2373	4.01578	4.48762	5.74657	8.10067	5.06625	4.70052	8.93485	6.2544	8.96517	5.89374	4.00398	4.79787	5.68533	14.0075	6.97443	6.19553	9.40754	12.0738	11.1069	8.70277	6.21272
ARHGAP30	19.7021	27.1275	8.89422	12.1929	10.5325	11.1826	22.3695	16.1846	19.741	15.9649	40.5604	19.4822	14.5921	18.8051	12.9321	26.1773	4.86993	4.49467	10.9633	8.66545	17.9039	20.1207	8.06	13.9751	10.2287	17.8958	10.6276	4.63344	8.59142	15.9513	13.9569	6.80946	10.8249	9.35987	9.59922	7.62218	13.3864	7.87305	9.97401	8.87437	20.1931	3.04602	28.8905	23.727	5.9748	10.8894	7.62192	13.9135	31.3495
ARHGAP31	2.8177	2.19559	3.72504	3.4857	2.76378	2.5235	4.05895	2.8205	2.98577	2.84671	3.268	3.17186	3.92582	2.82817	4.16516	3.34601	1.69281	3.76857	3.57958	4.11951	2.49203	1.94736	4.82468	4.01991	3.12936	3.48792	2.88321	3.22624	2.11412	3.37214	4.1216	3.17228	3.54043	1.92633	3.97598	2.97236	3.18508	2.46805	4.40309	3.19679	3.89925	3.13679	3.62301	3.36613	3.39431	4.08024	2.46766	4.7915	2.88518
ARHGAP32	3.51965	1.28746	1.49387	4.70014	4.63524	2.73718	2.22229	2.67736	2.77464	3.87238	2.45443	2.74733	4.68605	6.40477	4.51726	5.04544	2.79746	2.88633	2.97508	3.46232	1.31864	3.71765	2.80846	2.14778	6.33137	6.86783	6.26693	4.35868	2.8371	4.00405	4.80439	4.09712	4.48447	3.93886	2.74175	3.47046	3.52359	4.72773	4.57372	3.61042	5.00483	3.22413	3.57213	4.07149	5.81457	3.82831	2.58597	6.33815	1.67989
ARHGAP33	4.02157	2.22515	1.85444	3.37086	3.03135	2.6083	2.1091	1.80953	1.41054	2.24186	2.33731	2.91433	2.3398	2.13465	2.37401	2.6621	0.954098	1.83268	3.25585	2.41372	2.04094	2.28935	3.86792	2.6308	5.12809	4.27568	4.81357	3.06453	1.75817	1.32731	2.72278	2.3988	2.17436	1.95417	2.93846	0.587594	1.92552	4.77374	4.79612	1.28083	2.57034	3.71101	2.93793	3.17933	2.15396	2.9038	3.66361	4.13955	2.87514
ARHGAP35	8.44489	6.08577	9.88554	11.6695	8.36989	10.0296	10.3332	7.90488	7.20424	9.6719	7.98054	8.02078	12.0859	14.4808	9.65775	10.5639	7.68608	7.98895	7.70552	10.2389	7.68601	7.7593	12.0196	8.9315	9.426	8.95834	11.5518	8.69985	7.79037	9.71411	10.5969	8.99459	10.9575	9.81555	12.4757	8.27761	11.2562	9.33891	8.98855	10.4669	9.74661	11.6202	8.16473	9.69855	12.3104	12.323	10.1461	11.4772	7.54859
ARHGAP39	3.87633	1.46116	2.17883	4.28769	2.60601	2.51952	1.82081	2.18562	1.35877	2.6611	1.68163	2.03214	2.25147	2.23283	1.81353	1.74952	1.99883	3.37167	3.2022	2.78325	1.65712	2.1518	2.11904	1.89169	4.24853	3.99527	4.13769	3.05648	2.90969	2.53044	3.17876	4.14432	2.21738	1.62444	2.05651	2.32059	3.45289	3.69571	3.1905	2.40244	1.92318	2.15302	2.21353	1.93418	2.84608	2.55495	2.25445	4.02142	1.24164
ARHGAP4	39.4991	48.9824	13.7536	24.1034	18.8246	22.6254	25.9207	22.7446	20.8168	21.1738	36.8283	26.3059	22.1035	17.9936	27.7023	29.5089	7.79753	8.6864	19.2998	12.8837	24.0415	18.7409	13.9858	18.5241	35.2133	32.4727	28.5024	19.4774	16.2151	15.5395	13.4854	20.2215	13.0525	12.7422	15.0097	7.29569	20.6529	18.3596	14.4548	9.68653	22.2818	10.8574	35.6107	31.5734	21.3823	17.4534	21.6229	19.4631	51.6991
ARHGAP42	1.77594	1.14001	1.09204	2.19064	2.33344	1.52574	1.50604	1.6602	2.13137	3.23969	2.32746	2.35522	3.26584	5.02369	1.86116	3.66796	2.59994	2.60056	2.83059	2.43617	1.24973	3.55718	3.00864	1.85389	2.86848	2.84625	3.26976	2.29513	2.2739	3.67958	4.28262	2.5572	2.64942	3.06868	2.22875	2.67068	3.16326	2.95572	4.16194	2.72843	3.43418	1.5259	2.90188	2.81236	2.74497	2.16063	1.13545	3.55434	1.11847
ARHGAP44	2.73269	1.4765	2.25818	1.36992	1.60396	2.41926	2.25837	1.86022	1.46532	2.05026	1.61953	1.59522	2.12636	1.32105	2.38874	1.61751	1.31946	2.41766	2.62515	1.84479	2.68116	1.34595	2.72882	3.4399	1.45748	1.24916	2.28514	2.42086	1.07548	1.18587	1.16849	1.73754	2.46062	2.024	4.54084	2.38576	2.89732	1.91739	1.6338	1.22427	1.7211	4.06208	1.56031	1.42212	2.84928	2.30831	2.47568	1.77556	2.15242
ARHGAP5	8.54223	6.71103	13.4577	11.5969	8.34842	9.1503	9.87186	8.04385	8.35706	12.9012	8.59583	10.294	13.9136	16.6092	13.5248	12.472	7.55362	11.9654	11.4387	12.5764	6.12143	10.6214	12.4448	10.0744	12.2845	12.4169	14.788	13.7575	8.71362	12.5371	17.2142	12.4366	13.3731	12.7407	11.284	11.317	15.916	11.1974	13.6479	10.2224	13.5997	14.569	10.6506	12.0175	13.3169	16.778	11.3301	17.248	6.07793
ARHGAP6	2.85417	5.74078	12.8965	3.04334	2.86819	4.31777	6.08624	2.77971	1.88296	4.62464	3.30349	4.9612	3.27624	1.97608	8.12087	2.19958	2.22768	7.19553	5.97037	4.32127	3.71351	2.01429	6.00343	5.36943	4.60351	2.74725	4.9753	5.4867	1.59251	2.6703	3.39061	4.40349	2.89392	2.81717	6.54644	2.98161	4.25745	3.64304	2.10437	1.61033	2.14587	12.094	3.01243	3.293	4.97356	9.88559	10.3397	4.71685	4.08533
ARHGAP8	8.03428	1.82374	0.353737	8.11067	4.32438	1.06824	4.03557	3.41965	5.00551	5.37421	4.3697	6.31659	2.00438	2.12457	0.822932	2.1678	3.22077	3.92315	3.1984	4.64422	1.86665	3.33595	0.701476	1.60468	6.05267	3.99763	3.921	3.11645	3.77377	2.45761	2.93142	4.99063	10.1314	7.07629	1.88324	5.06515	5.05063	5.9927	4.67947	4.18716	3.00903	0.745106	2.24745	3.61746	4.29732	2.38349	2.34474	5.40466	3.32176
ARHGAP9	17.3539	26.9651	7.13348	11.6053	11.8098	10.9381	13.603	11.6885	11.3615	12.0387	24.525	14.8297	15.0907	14.5797	13.7686	22.2635	4.72215	5.04995	9.8032	6.91629	10.0484	16.4102	7.50243	8.84301	10.4286	17.2424	10.3811	5.85407	8.47994	12.4698	9.5348	9.64964	8.57132	7.16019	7.5955	6.18499	14.828	8.30669	9.89191	6.16813	12.6314	2.72738	20.2041	16.3417	6.15571	7.73459	6.66119	12.6732	22.751
ARHGDIA	231.934	170.108	182.795	268.742	277.472	215.722	311.498	213.275	269.826	194.467	249.217	229.231	215.138	260.9	210.052	263.041	286.747	316.718	274.017	259.64	221.712	233.724	223.752	244.097	270.955	285.772	262.855	222.663	288.345	281.554	279.109	312.362	290.374	271.193	274.603	315.98	262.669	242.933	232.832	244.747	262.158	160.365	240.438	255.83	246.263	218.43	221.61	201.702	273.751
ARHGDIB	195.027	300.151	111.196	124.966	155.14	135.538	288.741	214.224	247.326	177.617	420.015	234.035	151.873	177.902	179.419	249.331	79.7134	56.7354	128.87	98.2099	263.767	239.941	121.982	179.481	125.118	199.234	116.629	65.8353	85.7404	145.69	140.401	70.8104	114.261	106.643	102.003	95.5088	243.631	98.0742	124.566	111.332	232.676	37.0742	324.361	290.874	70.0102	99.1491	95.3846	100.985	317.83
ARHGDIG	2.57167	3.0556	6.664	2.6898	3.07178	6.35507	4.13535	5.21089	1.7867	4.35631	3.22707	4.78687	3.57727	1.6546	4.58525	1.75861	2.81423	4.22879	1.85519	3.24711	4.27539	1.8062	1.79967	5.16902	2.26567	1.59354	5.96274	5.00582	1.96442	1.02144	1.87097	3.2155	1.31883	1.54996	2.85182	1.32453	5.89857	2.9959	2.44607	3.08046	1.63308	6.57085	3.43808	4.16334	3.75652	5.87263	5.68799	1.82284	2.01082
ARHGEF10	4.35632	5.94508	12.6071	4.5002	4.81558	7.52229	8.7537	4.91036	2.57716	4.69289	4.68459	5.00337	5.06433	2.69573	10.7595	3.65724	2.20255	5.64226	6.60309	6.12974	5.34733	2.61575	11.6943	8.3659	5.68344	5.19248	6.83626	5.98369	2.01581	2.81929	4.7066	4.82435	3.48816	3.48338	8.31906	4.43104	6.76169	4.68578	3.37036	3.0154	4.75736	13.0844	6.90952	5.99443	5.93891	9.07177	10.8027	6.55563	5.33213
ARHGEF10L	10.9765	4.75461	6.33342	11.2062	10.5072	11.0244	9.00029	8.58863	7.26865	9.3129	6.0157	8.46694	10.6612	11.3643	11.6861	11.2445	7.95698	7.11716	8.15388	8.52677	5.84424	9.12722	12.4101	8.35086	15.1007	14.6086	14.7399	11.6797	7.97552	8.90696	10.8308	10.6502	8.29169	9.33053	10.1503	8.33688	9.46186	10.8599	11.3526	9.87404	8.79881	9.30681	7.3036	8.47562	10.9556	9.6512	9.90931	13.0955	7.83049
ARHGEF11	13.1002	7.2522	7.68816	14.8719	15.7691	10.0309	10.4924	9.13746	9.02748	10.4947	7.75458	9.84931	14.1338	14.7911	10.2625	14.7423	9.12802	9.00608	9.7377	10.0283	7.48351	11.2667	11.8125	9.32582	18.3619	17.9617	19.3097	12.6425	10.1119	11.2954	13.4741	13.5525	11.9401	10.5125	10.4158	9.12911	13.2011	13.9581	13.4563	11.3879	13.9874	11.1554	11.3136	11.8282	12.568	11.2945	9.79979	15.9576	9.73414
ARHGEF12	14.9002	11.3927	20.2871	21.7374	15.9761	13.189	14.8564	11.9959	13.4499	19.0013	14.2232	15.5379	21.3716	21.3892	20.1385	18.3244	11.0031	21.0494	20.2337	18.1536	9.86936	14.1934	20.7005	14.8572	21.93	20.3821	22.6064	21.3434	12.9545	17.0021	21.7593	18.6907	17.8208	16.2311	17.004	15.2807	22.1162	16.8648	18.7938	15.5676	20.1008	20.1714	16.2337	19.4138	21.0866	19.7995	16.2632	23.467	10.7145
ARHGEF15	3.84567	2.70899	2.65175	3.67761	2.64562	2.82447	2.93915	2.93769	1.73013	3.33031	2.57547	3.21682	5.83227	3.10686	12.3543	4.99089	1.9736	3.67922	3.00295	2.59904	4.81831	2.26724	14.4253	6.82905	7.38346	4.20841	5.2126	4.86806	1.89178	1.57764	1.65173	3.2095	2.63688	2.21284	5.4118	2.07189	3.41905	2.8341	1.36652	1.944	2.70191	4.04959	5.13312	4.29221	4.12435	3.98181	3.31382	3.9178	3.21513
ARHGEF16	16.4894	3.62783	1.77946	26.0681	24.6375	13.3521	10.408	13.5702	18.3215	15.3731	7.68176	13.7269	22.3543	26.768	10.2632	23.9116	27.2871	15.3514	14.6721	21.2855	6.82714	18.6668	6.702	9.40178	25.8392	26.6106	23.4798	16.5519	28.0904	23.8491	21.487	26.4283	25.7285	25.7668	12.6652	22.7294	23.6782	24.6771	26.2802	24.2431	19.8137	4.66906	13.5728	15.2522	21.9315	12.9425	8.65737	26.7018	10.6778
ARHGEF17	7.5273	9.21377	13.2444	7.27454	5.36613	15.6844	10.9099	7.60064	3.3021	7.65822	5.69036	6.36463	6.88511	3.48032	10.9116	5.22972	4.14416	7.11792	7.88252	8.5787	8.61486	3.26895	14.067	10.6784	6.41576	6.83804	12.7862	8.00727	2.39583	3.4045	5.6063	6.24234	4.91627	5.73045	13.7369	5.30137	8.49064	9.63261	5.54129	3.80717	5.55342	20.3842	7.68403	6.96394	7.4477	14.151	15.5352	7.71895	10.4088
ARHGEF18	11.9779	10.372	6.52558	16.4448	17.213	8.93769	13.2019	9.55108	11.5431	11.6256	13.0572	9.977	14.4207	17.4728	8.14302	18.8073	10.5483	7.69312	9.5821	10.8701	7.04292	12.4871	7.84263	8.74083	15.7167	15.4838	16.49	11.1748	10.1616	15.6095	16.9533	11.0308	16.6091	13.9324	11.4975	10.9068	11.4305	11.0967	12.0814	13.448	13.8869	7.07641	12.9969	15.3807	13.4142	9.73389	5.72386	13.7973	11.3347
ARHGEF19	1.69996	1.76208	0.972903	1.80144	1.47873	1.19803	1.24362	1.56674	1.52051	2.20231	1.95543	1.88701	1.78916	1.88451	1.81369	2.09335	1.08041	1.6616	1.64298	1.72594	1.06916	1.55837	1.58044	1.52375	1.89587	2.2433	2.5537	1.39091	1.21679	1.86895	2.16478	1.31626	1.64502	1.19041	1.51776	0.93636	1.57735	1.88797	2.08918	1.19062	2.47812	1.45359	2.59903	1.98246	1.39104	1.49031	1.12699	2.80226	1.88603
ARHGEF2	9.85511	8.41584	5.55797	9.13295	6.7468	6.78614	8.11108	7.57988	8.41063	8.56673	11.0596	8.89722	10.1171	9.60747	8.61508	11.6826	7.14892	7.8622	8.73528	9.02288	6.69825	8.52218	10.4726	8.75217	10.874	10.8705	10.3765	8.05472	6.39155	7.83645	8.25184	7.88798	7.30063	7.00992	8.96131	6.54372	8.59603	7.20964	8.19211	7.89206	9.11414	4.92797	11.4417	10.5786	8.71156	8.18787	6.28673	12.2127	9.75436
ARHGEF25	37.2967	57.5781	89.2809	29.6867	20.8771	103.216	55.1754	45.8163	11.0488	34.1238	30.2825	29.6484	37.6828	12.1338	72.5903	23.2558	21.4859	55.576	57.6577	48.5098	53.767	10.9361	62.9604	62.8375	27.7644	19.9224	60.2259	41.1216	13.0731	11.8609	27.3109	28.1867	19.3285	28.7028	86.1739	18.8184	31.9298	45.6204	23.7573	14.9107	17.2042	134.381	27.3568	26.5833	37.0633	79.2668	126.547	28.3088	47.8516
ARHGEF26	11.2454	20.2127	54.672	11.7687	6.42011	14.8323	12.6915	9.51684	4.12519	14.8525	9.71356	10.8597	13.306	3.74147	22.9918	6.15669	4.94945	19.1918	16.2169	16.7089	12.2188	2.13002	9.11883	12.6983	13.3137	5.51018	31.0063	29.0261	3.50376	2.93095	7.67349	9.81468	6.65215	6.84312	18.3503	7.60376	10.9199	15.0182	4.19841	4.89433	13.369	59.9242	9.69727	12.8711	12.8399	36.4434	36.3492	11.3531	9.88607
ARHGEF28	1.60609	0.577451	1.24016	2.28159	1.05013	0.595906	1.2185	0.481088	0.544493	1.29145	0.525343	0.772491	2.21057	3.76426	1.98741	2.20557	0.894828	0.93444	1.01755	2.0254	0.357944	0.666482	0.611423	0.825559	1.43846	1.22397	1.42368	1.5755	1.88039	1.90736	2.07115	2.01009	0.827147	0.571929	0.490785	0.556311	1.82582	1.5041	1.55641	1.52672	1.38653	0.955077	1.23133	0.813315	1.49062	1.21341	1.25402	2.81908	0.731451
ARHGEF3	6.79637	8.74834	10.5016	5.25682	4.77223	9.13506	6.78148	6.89746	5.91321	9.22886	8.7356	8.42633	8.02527	4.82787	9.46091	7.17802	3.90416	5.61347	6.13889	5.62525	6.28007	4.92871	5.43344	8.0814	5.23792	7.5276	10.0589	5.99446	2.72819	4.34906	5.43169	3.93585	3.65992	5.97938	7.48008	3.11781	7.73431	4.64729	4.3348	3.32341	6.16534	12.2724	9.15062	6.97367	5.69233	11.6259	9.04708	7.4284	9.71134
ARHGEF37	9.69244	3.27675	3.76664	9.58223	9.21593	4.13876	2.9986	5.05671	4.47329	9.67855	3.70322	7.9328	16.8494	12.7559	8.679	11.5706	4.51286	2.2088	3.53136	5.60184	3.94234	6.65399	5.54299	6.2475	27.7578	11.0473	16.649	15.2028	5.81875	5.38367	5.50288	8.7058	10.5416	7.42763	5.99613	6.42671	9.70131	10.8053	10.4104	8.22983	10.1993	6.68007	6.88732	10.3346	13.86	8.25605	5.94024	12.5789	4.65402
ARHGEF39	8.23689	4.34804	1.7689	10.5579	9.02339	1.72758	4.88124	5.40012	13.9958	8.11903	8.32732	8.41213	5.87547	5.84432	2.22949	7.17096	17.1553	6.3603	10.4897	16.4437	4.11111	10.3369	2.68683	3.22307	7.38045	6.83985	9.59758	5.54209	15.4181	9.6712	12.6037	12.8011	21.563	8.7472	4.18954	12.01	14.9324	13.2771	13.2739	15.8237	14.1877	2.35031	5.04848	9.29116	4.19894	5.04944	4.88285	12.9994	6.21279
ARHGEF40	4.9265	3.30633	6.24403	8.30666	4.56644	7.7169	6.05153	4.92754	2.79563	4.73893	3.79651	4.02442	7.19692	7.38909	5.7439	6.38934	3.01662	5.06255	5.58231	5.63652	4.43807	3.92115	9.36243	7.48662	4.99776	5.71066	6.33864	5.38876	6.35543	6.49802	9.35717	7.71824	6.11975	4.94996	9.34975	6.40032	8.46156	7.56121	9.28484	6.51477	5.97131	8.384	5.968	5.23205	4.56834	6.18206	6.25869	7.79089	4.81167
ARHGEF5	8.71784	2.69349	2.50144	15.7556	16.2873	7.00574	7.88863	9.42235	10.6771	10.8904	8.2308	9.73597	15.0743	21.2239	7.0979	22.4143	13.5603	9.95816	8.53623	10.1244	6.16353	16.4485	8.34828	6.72943	17.4874	17.1225	16.9928	12.9447	11.6859	15.3957	14.2385	11.8918	14.8913	12.7777	9.49978	12.808	11.6233	12.5787	15.2345	15.5028	16.1845	5.12902	11.0841	15.9205	18.7814	10.4795	3.87906	16.9932	4.65607
ARHGEF6	10.8209	15.5434	12.1098	9.88664	7.82692	10.0326	12.4542	9.43617	8.60384	10.6926	15.7339	10.5655	11.912	8.21913	11.8323	11.8395	3.64622	6.18237	8.97371	9.1286	10.0397	8.38969	11.2033	11.675	7.37696	10.9382	12.1382	7.56897	4.46743	6.58033	7.86443	6.44926	5.97927	5.83069	8.97594	4.53601	12.8856	7.03829	6.19177	4.95398	10.2706	13.175	14.0576	13.1386	6.70491	12.6456	9.39293	10.2178	14.677
ARHGEF7	6.31697	6.01819	4.75957	5.96952	6.01689	5.85454	5.04996	5.07706	3.68327	5.77235	6.20655	5.21625	6.30933	5.67792	7.48991	6.23023	3.34618	5.55291	6.00142	5.33162	4.19679	4.56164	9.28433	5.86326	7.36759	7.69913	7.78826	4.78128	3.31716	3.96149	5.08901	5.4453	4.33355	4.87691	5.85281	2.9795	6.76248	5.36768	5.16803	3.25555	5.31127	5.2193	7.90257	6.60084	5.88439	5.27426	5.05469	7.67437	4.70079
ARHGEF9	3.45152	3.02033	4.80202	3.70723	2.55417	3.73863	3.16286	3.05935	2.14833	3.78393	2.94369	2.8857	3.8543	3.54106	3.75832	3.10964	2.37468	2.60925	3.36454	3.30495	2.9875	2.32635	3.10978	3.56427	3.20228	4.22054	5.04864	4.13472	2.54256	2.63081	3.64675	3.11906	2.82881	2.84221	4.3795	2.66553	3.90342	4.36411	4.08398	2.53136	2.83479	5.17052	3.14887	3.05344	2.90607	4.71664	4.47467	4.91797	3.47972
ARID1A	11.8044	11.3582	8.75987	12.393	9.11862	9.78801	11.5193	8.93653	8.79543	10.9392	14.3532	10.0609	12.7819	12.4664	9.32456	14.2201	6.22406	9.28443	11.308	11.0093	7.27459	9.98571	8.69996	9.5529	10.7351	14.4201	13.3265	8.43444	8.14399	11.5315	12.7485	10.3941	9.83693	7.74693	9.2006	8.65068	13.2903	9.64184	10.5257	9.3816	10.7301	8.64209	13.5315	12.4253	8.91093	11.4282	8.81727	13.7758	12.1072
ARID1B	7.87261	7.92567	8.14052	6.74034	6.17124	7.55664	7.97024	6.44167	6.05836	8.18888	9.91431	6.74211	8.94323	7.69656	8.83501	8.12316	4.38632	6.28429	8.57186	7.19714	6.04905	5.99315	9.14433	7.83238	7.97615	8.84356	9.27927	6.38524	4.30407	5.75584	6.67213	5.51986	6.21289	5.71487	7.51934	5.34904	9.05767	7.38403	6.99173	4.88701	7.33015	8.15154	9.64988	8.93876	5.8992	8.4176	6.73556	9.09943	7.77486
ARID2	4.34256	4.21679	4.65941	4.80269	3.48507	3.61119	3.7239	3.50675	4.0717	5.26047	4.61724	4.08235	4.95341	4.88052	4.90578	4.89201	2.56252	3.57873	3.90614	4.54071	2.78713	3.53092	4.25558	4.02944	4.38638	5.49582	5.65595	4.36395	3.27772	4.58565	4.69549	4.01366	3.54613	3.21425	3.79581	3.37157	6.55534	4.04405	3.86952	3.40769	4.3737	4.33807	5.24873	4.7664	3.32833	4.84662	3.28912	5.43772	3.43727
ARID3A	2.67852	3.22868	1.77784	4.93958	2.26625	2.67706	2.79966	1.85869	4.56548	1.96351	4.21477	3.17932	3.0669	2.99191	2.06452	4.42043	1.35124	2.16614	2.22954	3.50069	2.35181	2.34575	4.07488	3.20116	3.51161	3.24404	1.86889	2.2069	2.88394	2.56582	2.5261	2.456	2.55447	1.95317	2.78172	1.60949	2.42284	2.10105	2.15948	2.63409	2.42055	1.62949	3.14116	2.80709	2.52689	1.5945	1.10023	3.40161	3.89985
ARID3B	3.2744	1.75252	2.14773	5.07224	2.72645	1.68356	2.46942	1.97628	2.86323	3.83358	4.05428	2.80197	3.4242	4.58091	2.75363	4.55955	1.24819	1.76125	2.39383	3.17292	2.06172	3.76954	3.79745	2.77572	2.82009	5.54431	5.01726	2.45866	2.30344	3.1313	3.15989	2.6393	2.78088	2.37465	1.85777	2.17868	2.89543	3.08358	4.23404	2.56413	2.94603	2.90461	3.39881	3.20347	3.03342	2.99184	2.43494	4.57667	3.34254
ARID4A	8.68601	7.30057	7.0552	9.98897	5.12468	4.73236	5.20107	4.62691	5.41879	7.74158	7.55323	7.30108	9.23728	8.29434	7.92551	9.22864	4.16045	4.36917	5.46986	6.46534	4.16346	6.34421	7.3177	5.33801	9.48347	10.5942	10.944	7.83005	3.93339	5.74852	6.40598	5.5298	6.75714	6.04144	5.49749	4.37194	7.11384	6.49214	6.40225	5.34859	6.26473	6.80109	8.3099	8.56537	7.88996	8.11269	4.66449	9.92796	4.97541
ARID4B	13.1924	12.225	12.6155	12.5499	8.38031	8.47079	9.44979	8.8882	8.94434	13.7642	13.7302	11.2589	12.7024	11.5744	13.7048	13.6261	6.45802	8.05888	10.4184	10.7885	7.81056	9.63143	12.8977	10.9276	13.5849	15.256	17.2321	11.8745	6.90297	9.6289	10.5585	8.72741	9.83476	8.71041	9.87101	6.63745	11.6126	10.2728	10.9332	7.67625	10.1377	10.7649	15.1666	13.1613	12.6114	13.6744	11.0066	15.3112	9.39219
ARID5A	6.96575	9.29611	9.13287	5.06165	7.16938	6.67123	10.2429	7.21835	7.00764	5.83774	12.3067	8.26812	7.97576	5.42786	10.8285	8.32014	3.21128	15.3725	15.5261	6.95393	7.35938	6.49898	6.93758	8.388	6.57525	8.41029	6.66974	8.19279	4.22633	4.91499	5.29303	6.43353	4.04855	5.08977	10.655	4.19759	5.86578	5.48562	4.77039	3.62597	6.79394	5.86207	9.2145	8.83639	6.88231	11.9913	16.6539	6.11692	11.4566
ARID5B	4.98623	5.56457	10.6543	4.99592	2.76923	3.745	5.20865	3.48928	4.46706	6.25627	8.10841	5.7004	6.93027	4.33041	5.96639	5.85377	2.43601	6.68338	5.73544	5.60089	4.0866	3.18753	5.45991	5.74388	3.63613	5.09892	8.02489	6.07827	2.91308	3.27038	4.06644	4.15841	4.06047	3.32273	6.76794	3.43322	6.2426	3.56047	3.96335	3.75548	4.96358	6.7024	6.15336	5.15129	4.75658	9.15668	7.95398	6.19867	5.60767
ARIH1	14.0624	12.85	16.2946	15.923	11.6145	12.4914	13.9127	10.8614	11.3554	13.0782	13.2186	12.3596	16.0431	14.7916	15.0976	17.1149	10.6767	14.5981	14.6871	15.8028	11.1147	12.3681	15.0529	14.207	13.6115	15.718	18.3889	13.7792	11.1923	13.6631	14.6873	13.0209	13.1836	11.3333	15.4404	11.0189	19.5144	12.4615	12.964	10.4073	13.7067	17.3215	14.2049	14.3944	13.3682	17.3511	15.806	17.4222	11.7699
ARIH2	19.0114	17.6835	22.6993	20.5176	14.2345	19.7285	14.9206	13.7525	11.8429	17.0899	14.8966	14.0776	17.4547	14.8647	22.075	17.7358	11.0779	18.2501	17.4816	17.4931	13.8352	13.8538	18.7894	15.6318	17.8548	19.4339	26.0499	18.2374	11.5258	12.8401	14.2301	16.3598	15.4369	14.3339	17.769	12.0338	16.945	17.3887	13.7685	11.2979	15.7709	24.0072	16.8019	16.8078	17.8675	21.3	23.8499	17.7761	15.312
ARL1	22.46	23.5851	37.8544	27.13	27.2132	26.9104	29.6049	25.2787	24.218	24.4134	22.5	23.0755	29.7376	27.6197	32.6301	24.2928	25.4841	36.6406	33.5869	42.0343	22.1674	25.3458	37.1211	30.6664	22.4787	22.4844	27.5462	29.4066	35.8705	39.2342	42.0428	32.1606	32.6892	27.9245	28.4748	32.7361	40.259	31.8214	35.1763	32.9481	29.5367	40.856	22.7554	24.3266	28.5474	34.1163	35.2977	38.369	21.7162
ARL10	2.26873	3.36163	4.94321	3.31255	1.79691	3.0432	3.78801	2.11696	2.1584	4.67869	3.57481	3.00122	2.80074	1.76322	2.67056	2.89004	1.28702	3.31968	4.0381	3.08442	2.20564	1.5653	4.10886	3.2309	2.4878	3.8036	3.15456	2.65912	1.25221	2.64836	2.58299	1.67976	1.60529	1.60876	4.61861	1.0451	2.62207	2.05412	2.01561	1.5521	3.64009	5.02287	4.13561	3.36546	2.12933	4.65009	3.67	4.36032	2.82986
ARL11	4.25782	3.11308	1.652	5.66778	5.73307	2.63409	4.05788	4.00096	6.61457	4.80566	6.7675	4.65634	7.10075	8.24789	3.08768	8.64763	5.429	2.4326	3.44482	5.40662	3.43905	7.38878	2.08229	3.53682	5.25952	6.53335	4.66132	4.13547	7.74573	7.86749	7.27841	5.81578	6.70221	6.90835	3.98172	6.69095	6.12394	5.63025	6.91272	6.90529	6.05	0.957951	6.47744	5.42818	4.58925	3.38664	1.7414	7.2442	6.31952
ARL13B	3.16642	3.93354	5.70043	2.8632	2.68654	2.22322	3.37812	2.83535	2.5653	3.21675	3.65393	3.04636	3.61815	4.68546	6.93169	5.06276	3.15298	2.80415	2.97723	3.17618	2.37746	1.76739	4.81886	3.8182	2.97819	4.98876	4.33068	2.98239	1.94304	2.61652	4.77262	2.17948	2.61799	2.72997	3.22905	1.8583	3.8903	2.68568	3.24716	2.39062	3.91401	3.50622	4.80268	3.67199	3.82156	5.06204	2.51693	4.22084	2.69102
ARL14	137.11	28.5892	39.5752	130.208	163.974	142.147	90.8108	172.333	96.8693	204.154	141.676	114.426	120.479	273.964	184.822	145.434	254.755	115.014	100.796	70.6962	48.8696	145.253	65.0118	64.1846	188.159	188.833	171.802	149.24	56.4141	95.3485	94.2904	53.7721	122.369	158.953	78.7668	95.8272	73.9255	97.1407	82.6099	85.2035	150.977	60.1739	132.507	199.84	238.535	124.183	79.7425	129.419	23.5568
ARL14EP	11.4977	16.2157	19.5733	12.2173	11.2221	15.1499	16.3012	13.848	11.5505	13.3848	15.2952	13.0679	13.8546	12.5981	16.4608	13.6466	9.7784	14.8737	15.3693	13.682	12.3976	10.4538	16.2372	15.5375	10.7993	13.073	15.3666	11.8574	10.9042	11.6225	14.5943	12.8744	11.6092	12.4943	14.9888	11.7104	21.0294	10.8985	11.059	9.65326	13.9537	21.4305	14.4527	14.2709	11.7009	14.7969	15.2375	13.3872	12.5535
ARL15	2.34714	2.15183	2.78883	1.80978	2.19988	2.49538	2.80472	2.46526	1.76985	2.56787	2.51988	2.13592	3.36178	2.89778	3.39501	3.17331	1.49083	1.91165	2.01536	3.07314	1.89531	2.09543	4.52485	2.98278	2.33963	3.00577	3.52529	2.9037	1.92336	2.92765	3.14455	2.25546	2.67598	2.021	1.95419	2.34041	4.5596	1.98913	2.61948	2.34431	3.31272	2.90052	3.18928	2.6977	2.76569	3.22509	1.87087	4.32097	1.83779
ARL16	17.8716	16.6469	18.5746	20.7514	15.1602	22.1366	24.6052	17.0451	22.2191	23.309	23.2519	24.1927	23.9917	19.3962	17.6159	25.6117	21.1637	19.5039	20.2435	25.1183	15.4245	16.3694	15.8169	16.8448	17.5045	16.3543	18.1111	13.6195	22.2929	20.9529	16.5468	23.4907	23.7134	23.276	25.2838	22.3902	15.9097	15.0868	16.6057	16.1842	18.7109	20.8058	18.0393	15.9059	22.5732	17.9783	18.0583	22.1765	15.6555
ARL2	58.78	56.6865	71.4333	59.3698	51.9476	74.0011	70.782	51.325	46.6806	52.7662	48.142	55.1884	53.9006	37.1892	63.6178	44.0751	56.7931	63.1253	60.844	61.9898	65.7384	44.54	86.0306	69.7847	72.4971	61.7167	70.0121	64.6362	58.3126	47.4782	51.2073	66.5156	54.5256	49.5615	64.8096	53.5209	67.858	69.1068	60.1055	60.9749	52.7239	76.0683	44.2919	49.8057	57.5724	66.8549	85.2327	48.2453	57.0505
ARL2BP	17.06	21.4362	27.3426	16.1374	15.8718	21.1612	23.2103	18.9267	14.5765	19.9178	25.4221	15.7847	19.2248	18.9983	23.8996	18.6515	11.3712	19.5437	21.4417	20.5784	20.6865	17.3432	27.9107	26.5625	14.3032	20.847	19.3308	15.3417	11.0913	15.7134	22.2679	13.6413	17.0516	18.6814	30.7754	19.2107	19.8817	14.3391	18.7839	13.5482	20.6396	21.9109	22.4994	18.5418	15.3235	27.0949	23.3128	22.1005	18.6049
ARL3	4.43062	6.3187	8.69678	5.36584	4.20647	8.04988	6.40449	5.94355	3.5477	4.97124	5.40177	5.0215	5.67705	3.63302	7.61224	4.28319	3.37499	5.26365	5.71434	5.81592	5.82481	4.17958	8.27544	7.4559	3.74962	3.87903	5.87287	5.03239	3.61649	3.76135	4.09223	4.08876	5.16848	4.51311	7.75407	4.36446	5.20077	4.48351	4.46903	4.54756	3.86288	9.85119	4.83787	4.58874	5.04272	7.705	7.99772	5.64613	5.93448
ARL4A	17.5066	10.5281	11.142	20.1451	23.8136	10.0431	14.4621	16.6752	15.464	16.221	11.4101	14.3897	21.4061	18.0767	16.8352	23.7766	25.0869	18.1054	15.513	17.6063	13.2386	13.3685	14.127	16.0529	23.1961	24.0086	21.1723	21.9564	20.2859	20.5987	15.8534	19.5877	22.2419	18.3946	12.3994	17.2279	21.4685	17.5687	13.8941	20.5002	19.3691	11.6973	12.8019	16.299	21.2752	13.4635	11.7868	20.0456	15.5767
ARL4C	28.1103	33.9523	16.5106	34.3561	47.6477	19.8259	33.2125	30.8187	35.086	20.4366	35.6877	25.3627	32.2822	34.1818	13.9693	53.5895	24.559	43.7852	30.4089	28.562	24.5136	20.5435	14.2213	26.4612	27.7229	33.7946	37.0816	29.9341	19.6984	40.669	22.4866	24.0484	22.9596	20.0275	22.6487	23.4277	25.4551	19.9443	19.3695	22.6825	34.3788	18.8474	28.9397	30.3364	22.7256	27.7874	14.9382	48.0768	38.7726
ARL4D	30.7395	56.5689	136.011	18.7077	28.6462	97.7155	62.6881	54.3309	11.7414	35.4845	23.9047	34.9084	43.7464	13.4603	113.667	32.9397	19.4843	53.535	55.0454	44.7607	68.658	17.043	108.181	111.543	49.8998	15.6943	59.8784	52.7837	13.5864	14.3062	29.2037	32.0026	17.4085	32.1206	86.7098	24.3887	39.7599	67.1477	26.9573	17.5668	22.3332	167.689	37.4836	29.6909	56.7093	107.38	101.573	36.108	66.4785
ARL5A	7.9906	10.0338	10.2898	8.08155	7.18813	8.52989	9.44423	7.35633	7.55079	8.48755	11.4464	8.39631	9.39697	9.46117	10.0033	9.85097	5.29361	8.82952	9.62909	10.0134	7.93136	8.94419	11.3153	10.8052	7.75051	10.0156	9.57566	8.08125	6.34973	8.19576	9.39452	7.85013	8.21336	7.55005	10.2353	7.71944	11.8069	7.38871	8.43661	6.34111	9.82044	10.2963	10.8154	10.581	7.56116	9.7927	8.84672	11.0623	7.77964
ARL5B	4.48892	3.40993	2.41075	5.06416	7.43621	3.36992	4.34253	4.17349	5.40657	4.1463	4.43418	4.87336	6.97463	5.08135	4.33595	8.62094	8.94946	9.89696	6.1999	6.7414	3.93042	4.8583	4.29578	5.20126	6.57612	4.69681	5.92494	5.22098	6.66619	7.05191	5.48186	6.93621	6.80388	4.76464	5.45958	4.6021	7.44314	4.62995	5.33991	4.85803	5.34901	3.44918	3.79382	6.11006	7.07073	3.9626	2.96818	7.30534	2.88502
ARL6	1.51346	2.19877	2.28767	1.27959	1.05994	1.59386	1.43956	1.22936	1.13482	1.60562	1.6142	1.41511	1.7121	1.0947	2.13523	1.47784	0.614345	1.09231	0.949978	1.64908	0.942694	0.882465	2.24598	1.61254	1.53194	1.6456	2.31643	1.46549	0.850081	0.85866	0.956431	1.18612	0.966524	1.03073	1.40992	0.752293	1.90773	1.25148	1.23777	0.96155	1.3119	2.71351	1.62819	1.40029	1.39563	2.24388	1.66741	1.92962	1.24498
ARL6IP1	57.3726	44.1027	32.333	68.112	64.8897	36.1445	48.373	50.0486	82.1642	63.8206	59.8878	65.2319	70.6116	76.0357	49.065	74.8911	80.6761	45.6095	51.2167	78.7934	43.9072	93.8069	52.5607	56.2513	70.351	55.9696	58.1826	65.7886	89.0845	73.9947	91.0824	88.2208	100.237	67.1975	44.5284	69.7565	123.004	62.5809	93.1984	91.9176	89.0348	31.5108	57.5485	65.9486	66.9328	44.7863	26.1399	81.5068	37.4138
ARL6IP4	90.6545	77.3903	90.8202	83.564	58.4801	72.1375	67.49	59.7595	61.286	73.5868	63.1686	78.4621	70.6483	56.8928	85.7526	63.8397	65.1504	70.3682	70.1231	76.2761	67.2444	56.3297	76.2395	66.7925	101.111	89.2929	102.532	93.6274	75.8212	55.0074	60.5268	84.9699	67.0789	70.1325	78.5673	59.0772	45.032	85.8216	63.8585	54.1434	60.8104	88.8861	66.8835	64.2638	91.8018	93.081	116.386	67.3155	88.4538
ARL6IP5	87.91	119.232	157.406	77.8551	74.6559	106.848	105.587	97.2189	84.8164	104.412	115.218	111.395	108.104	65.8561	121.432	93.7572	54.9196	82.8911	91.5503	89.4916	91.5543	78.3227	152.282	131.548	78.3214	78.8866	102.329	96.6119	64.8434	70.8274	83.9953	85.1407	79.4756	76.2697	108.996	70.3851	148.42	65.1999	61.9679	70.2989	73.0674	140.52	104.896	97.1115	97.7665	124.535	144.403	94.6677	89.7791
ARL6IP6	11.234	10.6937	9.82984	13.7521	11.4638	8.74268	10.2886	8.67089	11.4792	11.4088	10.9357	10.1531	12.0467	11.5275	10.7212	13.4864	7.0543	7.63465	9.00681	10.9842	7.59789	12.2135	12.6825	9.04724	18.5628	15.6626	15.9684	15.1464	10.8838	12.4428	13.8938	12.0472	12.9268	11.4049	12.1732	10.1285	12.797	11.5533	12.7596	10.3732	15.9719	9.41618	12.8881	13.268	14.9183	11.735	8.44336	19.7858	10.6044
ARL8A	28.4149	31.5725	49.7754	26.2471	21.1842	34.2761	42.672	26.4286	22.927	25.1189	28.059	27.8292	28.3833	19.7539	40.0906	24.5821	17.8294	36.2217	35.6784	29.1569	32.5364	20.2577	41.3671	39.362	30.8226	38.009	37.4549	31.5613	14.8521	14.7856	20.0498	23.3406	20.9806	24.447	40.5515	21.5805	22.1708	23.598	23.8729	18.7169	17.7854	42.6299	30.3294	22.95	28.6677	42.5959	44.0086	24.9628	28.6717
ARL8B	33.1726	34.9414	48.2586	35.3098	37.5529	41.3129	41.7157	36.9704	31.414	43.2518	39.5501	38.0574	40.4502	42.7041	52.127	39.2401	33.0203	41.5379	39.3079	39.5534	33.8152	26.7156	43.5351	42.3386	41.4173	52.1355	56.1358	46.6215	28.29	34.1773	45.889	36.5807	32.4375	37.7001	44.121	32.251	54.2237	34.5676	35.9135	33.1084	33.8389	54.7428	42.2284	38.5267	39.741	52.5369	44.6461	41.0063	29.7162
ARL9	1.35388	0.310701	0.937447	1.51353	2.41176	1.18901	1.56583	1.71711	2.62651	2.09379	1.89962	1.25162	2.29276	2.16513	1.5798	2.72623	2.00049	2.2698	2.09785	3.31167	0.333912	2.4585	0.575127	0.79347	2.0546	2.8556	3.20957	3.02632	3.82536	4.055	3.79685	4.1253	2.41182	2.14807	0.771308	2.38964	1.16577	3.00278	3.12883	2.3633	2.9379	1.56808	1.85398	0.766041	0.732113	1.76081	0.868732	2.18228	1.2973
ARMC1	14.555	18.9432	27.5916	13.2001	12.0737	20.1288	16.1749	14.1717	12.2204	15.8749	14.3946	14.6092	16.8399	13.2521	21.788	14.995	10.2557	17.2239	15.3534	19.5471	15.0059	11.2084	18.8121	17.9761	11.1432	13.5492	18.2237	14.658	13.3973	15.4282	18.9662	15.0371	15.9314	13.3239	20.3961	13.9272	23.7636	15.2135	13.8149	13.3058	16.7408	32.6762	14.4842	16.4973	12.4838	23.7822	22.4499	16.4735	14.1639
ARMC10	12.3492	10.7933	17.6727	10.9086	13.4814	18.8212	17.8491	15.9989	11.0618	14.9531	14.4924	13.5269	18.6863	14.2509	17.2819	14.9886	9.30795	13.1455	11.9764	13.9895	11.9797	9.74913	20.4997	15.0474	14.5033	13.0313	17.9511	19.9118	11.6018	12.6415	13.9757	12.8195	12.1622	13.6934	17.8801	12.4028	21.5707	10.4786	12.8309	11.0847	13.5517	18.6069	13.4785	12.4321	10.7761	15.2857	14.4282	14.9365	11.8241
ARMC12	10.3235	12.6163	10.86	8.69908	2.88034	3.85434	2.9701	3.98752	2.90869	4.63525	5.27319	4.7612	4.31126	3.90621	5.31719	4.99614	1.62464	3.48532	3.41651	4.04603	4.16513	1.92185	3.55923	3.7348	4.97217	4.62429	6.54281	4.37522	3.35927	2.10976	3.20736	3.23322	1.82796	2.56543	1.24628	1.74406	5.10499	4.92505	3.23479	2.09409	2.60647	4.80672	2.93621	4.18917	3.06025	2.40333	4.27977	2.00017	8.18942
ARMC2	1.34581	2.51735	2.406	1.69779	2.4498	2.05272	2.46318	2.5682	0.959948	1.72314	2.46952	1.68063	2.4515	2.61268	3.07599	2.98642	0.919158	1.46325	3.14907	1.85828	1.46496	1.84522	2.45859	2.01051	1.70793	2.43229	1.66856	1.46749	1.50776	1.54204	3.14133	2.25206	1.74813	1.90013	2.1335	1.41374	3.20821	2.41443	2.21271	1.76506	2.59126	3.13334	2.7922	2.24323	2.0273	2.67269	2.94297	3.02409	2.62773
ARMC5	3.16038	3.27221	3.32695	3.29228	4.27564	4.95066	5.68497	3.72896	4.06094	4.46528	4.52435	3.36979	3.98105	5.0705	4.95741	3.9971	3.03192	3.52617	3.80922	4.63357	4.04554	5.104	5.50387	5.26546	3.18883	3.43537	3.77599	2.67619	3.87077	4.77703	5.08064	3.61002	4.35764	4.5772	5.13395	4.67356	3.17885	3.70668	3.55483	3.28065	6.70632	4.69578	5.88728	4.85249	3.47865	3.91587	4.67303	4.22871	5.65574
ARMC6	3.5706	4.20914	5.72713	3.60549	5.89552	6.64961	6.28223	5.02769	4.89439	4.15365	4.43801	4.24382	5.51568	5.96473	5.44777	6.7547	5.83717	6.33576	6.869	6.83076	5.46698	5.21715	4.71025	4.30703	3.54971	4.48388	4.72291	3.07903	5.32106	6.57493	6.97485	5.75209	5.53179	5.48432	6.10634	6.47229	5.95274	4.74593	5.9955	5.25526	7.33248	4.36575	5.14505	5.07333	3.16617	4.62402	4.99048	4.90529	5.45832
ARMC7	4.89432	3.27643	2.60036	5.96357	6.77578	6.77542	5.38441	6.3857	4.88262	4.35505	5.29636	5.56853	6.57567	5.47038	5.00443	7.198	4.05406	4.43884	4.83108	5.82916	4.66092	4.65227	3.57181	4.55819	6.07354	5.85841	6.59665	4.57646	6.12144	5.33825	4.79787	6.73816	5.69912	4.73091	4.6389	3.69267	9.13734	5.23165	6.27344	6.16925	4.65678	2.80391	5.28498	5.41623	5.1549	4.24417	2.9873	4.49088	5.88426
ARMC8	6.85458	7.88237	10.4778	7.03282	5.37497	7.32814	7.35613	5.94368	4.36969	5.88208	5.80019	5.94399	6.33338	5.3245	9.00114	6.28171	3.7413	5.97684	6.64929	6.59951	5.30078	4.65526	8.37227	6.97762	6.9546	7.87653	8.66129	7.54299	4.18424	4.97883	6.64331	6.40682	5.58422	5.02625	7.21974	4.21795	7.49684	6.69233	5.10708	3.76323	5.98795	11.485	6.59942	6.11632	6.83126	7.74298	8.92317	7.25091	6.04315
ARMC9	4.83676	6.59121	6.76634	3.98753	3.53679	9.24529	4.19599	4.91011	2.62752	5.13624	3.58421	4.25096	2.88608	1.98956	3.71028	2.43326	2.89968	5.96071	7.84175	7.02635	6.11311	3.29249	4.73271	7.09679	4.04652	3.49343	6.07309	4.61748	1.90817	2.12588	2.36959	3.59739	2.38731	2.30343	5.43564	2.43483	3.69482	5.50723	3.28777	2.25514	2.96725	13.6529	2.92099	3.42293	3.14025	5.43192	4.96297	3.24275	3.45381
ARMCX1	14.094	17.3149	31.5831	12.8492	9.76847	19.1511	12.2956	12.1598	9.50631	17.1368	12.8483	14.3304	16.2228	10.2183	20.1808	11.4169	10.4008	16.3812	16.5257	18.2241	12.7231	9.34686	20.4661	18.6919	11.4867	13.1486	17.5141	16.8394	8.69529	10.4906	13.0746	12.6372	9.93117	12.6793	22.3594	10.1712	14.6166	13.904	13.0927	10.47	10.9244	29.7461	13.3763	12.0591	15.0462	23.0759	24.2326	16.6398	13.0363
ARMCX2	10.38	11.1952	19.9582	9.32141	8.48926	16.149	14.0932	11.7717	6.92906	11.8188	10.9304	10.4978	12.8333	5.97615	16.3376	10.4958	5.87764	13.4425	11.9825	13.4035	13.5505	6.62726	17.1814	19.3255	9.48263	9.05728	11.9814	11.4235	5.8824	7.24094	9.33463	9.84793	9.43425	9.77897	18.7447	9.2613	14.6541	8.30669	8.21126	7.01252	7.36078	19.7518	11.6595	9.07571	9.90415	17.3054	16.2717	10.9883	13.6966
ARMCX3	26.2001	26.3462	44.14	34.0929	24.8739	35.5641	31.471	23.6291	21.4676	27.6408	26.2466	25.1504	30.8935	22.9998	37.723	25.35	19.1876	40.6901	40.5415	40.2717	23.6519	23.9054	39.7978	33.1614	32.9317	28.1192	36.3315	34.3953	29.5038	30.7547	35.9926	40.9942	32.4435	26.7078	38.9459	26.5386	36.3751	32.7899	37.0997	29.5068	23.8279	50.0158	27.9191	26.3144	31.2428	38.7814	36.7699	36.4835	22.4589
ARMCX4	1.63457	2.08336	3.29663	1.65278	0.820577	1.8779	1.7866	1.28536	0.876795	1.67866	2.03732	1.462	2.20303	1.02315	2.0769	1.28755	0.799762	1.57754	1.539	1.4936	1.59861	0.688336	1.90443	1.87288	1.20087	1.89194	2.61378	1.45436	0.516435	1.07599	0.932412	1.20892	0.954589	0.999617	2.12288	0.845255	1.27405	1.37534	0.732947	0.750651	1.18074	3.33568	2.01708	1.51035	1.71121	3.31484	3.11126	1.96881	1.36519
ARMCX5	7.62256	6.83619	7.66114	9.68462	6.33642	6.33052	5.31466	4.79753	8.94186	11.1445	9.82085	8.80488	8.45521	10.8184	9.17893	9.39225	6.21611	5.49125	7.3647	9.28119	4.4981	7.60715	9.06221	7.00009	8.47316	13.6049	11.1817	8.74948	6.50033	8.05847	9.77198	6.44475	8.87211	6.01122	5.54145	6.77591	8.10127	8.32375	9.18453	6.62389	12.344	7.60446	11.0034	10.0296	5.77645	7.49992	6.55834	12.511	5.6172
ARMT1	9.39485	10.8758	11.7422	9.94608	6.0052	10.9744	7.52302	8.16943	6.89851	10.3031	10.0452	8.53307	10.7934	9.26598	10.7089	11.6606	7.24293	8.89391	9.59016	11.5312	8.34463	10.1627	13.3848	12.2901	7.11851	7.19822	8.56728	6.79596	6.85779	10.9877	11.9665	8.14583	9.72503	10.0068	13.9933	8.14584	12.418	11.5673	11.4995	8.78232	9.56757	14.3049	10.2195	9.65788	8.22358	10.6405	8.07508	10.3938	6.52354
ARNT	12.0459	11.2835	15.1452	16.0122	10.2878	10.3233	12.0054	9.9898	9.32473	12.2074	13.3709	10.297	15.4833	16.3058	15.409	14.5096	7.05608	10.5084	12.5119	12.4699	8.46271	11.3745	16.4517	12.0628	14.7941	18.2393	17.1922	13.5103	9.56195	12.683	15.0534	12.8374	11.4562	10.5146	13.9604	9.19125	13.4632	11.0843	13.6721	10.4391	14.6783	14.5228	14.296	13.1979	13.1118	15.7926	12.6008	19.4787	11.1444
ARNT2	0.611209	1.11509	1.85321	0.847361	0.54419	1.81885	1.32771	1.16391	0.742456	1.67733	1.72858	1.15505	1.34609	1.2759	1.99135	1.3067	0.477862	1.09221	1.3009	1.20714	1.12309	0.644337	1.64729	1.61953	1.00206	1.58471	2.46708	1.44865	0.590801	0.971436	1.43977	0.884894	0.783182	0.746449	2.06947	0.984167	1.49752	1.54174	1.19244	0.906601	0.911799	2.54019	1.60596	1.32009	1.00686	2.65728	2.48773	1.74006	1.24985
ARNTL	1.07861	1.54496	0.880814	1.34332	3.46264	3.14357	3.19129	2.6533	1.49906	1.6685	1.68838	1.78677	4.45851	3.98899	3.41955	4.25583	1.55925	1.29088	1.48139	1.65822	2.32532	3.39815	6.90551	4.58484	2.18218	1.09039	1.14624	1.36053	2.30648	2.94497	3.46563	3.55583	3.61509	3.07988	4.14675	2.85857	3.29552	3.65924	3.6598	3.30474	2.54084	1.46777	2.32378	2.85409	2.09381	1.27305	1.14785	2.08079	3.2996
ARNTL2	1.72662	1.36137	0.777099	3.17583	2.65855	2.13553	1.45071	2.09556	2.29601	1.33349	1.65981	1.47944	2.70936	2.48216	2.22232	2.20147	3.43271	7.43023	5.61228	6.87883	1.47625	2.55674	4.07407	1.66372	1.92727	2.12643	2.95875	1.69446	4.27469	4.11023	3.35851	3.65122	4.72908	2.78227	3.89268	3.52159	3.91149	3.73375	3.2711	3.64954	3.166	1.36486	2.05471	1.73793	2.73099	2.00177	1.19273	5.27979	1.72831
ARPC1A	88.8437	63.2074	79.1938	108.513	116.662	96.3666	99.5447	94.1922	101.289	89.8845	75.3484	85.2452	98.0548	98.3299	90.4174	96.4791	129.721	125.06	118.138	131.825	74.6142	91.8892	74.2383	92.9472	98.2499	99.0935	109.681	98.8459	113.504	104.603	101.428	110.978	121.9	134.074	119.951	107.263	134.327	114.611	122.105	115.916	97.9435	80.1806	78.7973	91.3282	113.683	93.5572	77.6012	97.6428	82.3654
ARPC1B	224.489	202.199	118.434	254.254	346.836	167.205	283.357	252.255	314.526	216.347	274.57	254.216	216.54	206.889	155.522	257.72	313.429	220.4	253.325	256.742	209.267	225.616	137.188	180.887	332.669	234.887	258.37	267.98	311.935	307.249	198.054	267.162	303.393	309.985	214.621	317.298	279.057	264.269	241.006	279.898	260.333	100.536	209.691	248.684	257.314	147.952	118.259	243.183	348.79
ARPC2	329.674	297.091	244.123	406.123	411.688	307.824	364.977	331.607	422.983	314.037	371.071	326.772	350.189	377.608	235.687	402.883	438.877	346.24	375.049	406.985	319.055	470.773	308.034	345.877	362.901	404.317	335.173	336.023	406.08	454.07	437.53	377.861	496.301	459.283	371.857	434.717	447.429	403.064	447.775	434.71	433.483	300.724	351.506	432.167	359.353	277.237	216.86	379.892	364.509
ARPC3	361.643	303.212	250.721	313.871	370.285	254.349	295.49	331.078	369.855	313.142	332.916	340.66	321.687	321.942	319.047	352.903	381.311	275.789	296.604	311.045	330.455	371.784	230.613	307.258	377.453	359.715	342.887	345.99	329.985	377.229	330.088	314.078	367.393	388.984	266.254	308.089	420.471	313.346	320.872	348.25	338.498	187.45	338.047	366.365	358.324	273.012	203.362	343.518	308.69
ARPC4	105.184	91.0681	77.505	104.39	108.833	107.893	119.625	105.675	114.097	93.637	114.183	108.988	89.6524	93.3784	87.474	108.818	111.327	123.43	106.407	98.2833	118.139	121.253	80.5475	98.5654	109.102	115.331	102.676	93.0398	107.345	101.451	93.2036	104.459	97.2906	118.567	96.6773	107.01	114.956	94.3855	100.562	103.828	94.9123	68.8629	101.019	107.06	109.582	93.3458	96.0285	81.1591	122.67
ARPC5	118.116	113.56	92.6087	143.948	173.469	120.414	162.279	139.829	162.67	127.142	166.734	142.133	147.359	163.477	107.579	176.509	148.148	114.457	134.738	138.387	118.371	174.605	102.361	127.704	167.007	168.502	152.963	137.707	145.615	186.879	179.346	129.202	165.863	161.536	132.583	156.486	165.954	132.341	153.412	151.875	187.775	102.781	160.901	193.155	162.097	110.534	78.9491	151.916	109.914
ARPC5L	82.7507	71.4866	52.392	70.5466	70.0619	62.478	73.3509	62.1147	74.9798	51.6107	67.043	68.866	65.5018	61.2524	52.8264	86.3901	80.489	80.2301	74.9733	69.8254	70.354	65.0754	50.786	59.894	78.9717	75.1285	75.6211	62.0633	75.0899	74.1726	60.4091	74.6826	78.5099	81.0937	61.0835	70.6925	78.306	72.3941	63.9831	65.1574	68.1954	64.8955	68.3666	82.1647	70.3415	58.5686	52.546	62.8288	79.1435
ARPIN	20.3931	15.9296	25.6166	32.3413	23.0685	18.6802	19.6599	14.1149	24.4752	36.5912	27.5416	33.3902	26.7218	23.146	20.7378	22.3147	18.4401	14.933	17.1112	26.5075	18.034	23.191	26.2041	21.1592	35.473	30.6569	37.6294	34.3652	26.6359	27.5538	36.5588	34.091	20.6757	17.0028	23.5963	23.9619	20.7618	31.914	36.695	25.824	22.8846	34.8192	20.3519	19.8514	39.8401	34.59	36.0323	39.6871	20.8288
ARPP19	14.2911	14.0255	18.5478	16.4402	13.2681	15.4663	12.7206	11.5908	15.113	17.4312	16.1985	14.4027	17.3552	17.5935	17.6306	17.5519	15.3702	24.4453	23.5089	20.5823	12.5687	14.1032	17.4103	15.9167	13.4079	16.373	15.0984	14.5798	13.4088	15.7068	18.2631	16.5357	15.519	14.3851	18.4923	15.0481	21.7177	14.9825	14.5991	12.7357	15.8001	18.1934	13.3045	14.8225	17.2457	19.2298	17.7753	21.1245	12.9906
ARRB1	6.47182	5.3441	5.4456	6.94069	7.34806	8.10776	8.018	7.40203	8.16896	8.03723	7.82008	7.74968	7.2244	7.65461	5.90945	7.41347	5.62798	4.16927	5.6117	7.6492	6.74129	6.74817	8.34341	6.43939	6.19035	8.075	5.82167	4.9849	6.66237	5.95935	8.2803	7.3	7.16645	6.04343	8.05234	6.06038	7.24627	5.8414	8.56402	5.40688	9.02921	7.74967	7.64986	5.86196	8.7688	8.46992	6.12468	9.12711	8.42631
ARRB2	25.6508	35.5262	17.2954	21.3597	25.9994	26.4008	32.4933	29.2163	23.8454	18.7499	33.5217	23.4874	25.5823	24.8911	26.7459	29.7695	11.5315	12.3021	19.5184	15.5364	24.8373	30.225	22.2998	20.4214	20.0169	29.232	20.5882	14.1653	12.9664	18.9909	16.4903	15.8299	17.2277	18.2381	22.9605	11.8878	19.7703	17.2233	15.2883	13.7152	21.8301	13.3057	33.3442	24.6468	17.4079	16.7163	16.3799	20.8383	39.749
ARRDC2	11.0619	11.0026	12.0956	9.44974	10.7175	12.2768	14.8333	14.8907	9.68537	13.066	14.575	12.5866	14.1569	15.4451	22.4182	15.2814	9.0492	12.5265	14.662	9.92745	9.53334	12.5423	12.8599	9.27392	9.36113	14.4982	11.6034	8.46276	9.88404	13.5933	15.3843	9.50656	7.39287	9.28711	10.8727	8.22107	11.1978	8.70327	9.74075	7.83559	9.65402	12.5833	16.5367	12.177	11.4682	12.2357	14.9811	10.307	10.6192
ARRDC3	18.1547	21.077	22.2716	14.0131	21.6344	25.1538	17.0048	25.4281	15.1881	28.0214	25.6486	20.2124	26.7959	26.1446	24.0568	20.4119	16.9155	21.288	20.34	23.0257	14.0704	18.3461	17.0441	19.7059	21.3958	25.3328	24.8611	22.3846	12.656	17.364	28.7308	15.791	15.843	18.9823	19.062	14.8424	25.3319	20.5905	21.2687	13.9736	21.2388	31.2334	24.4629	21.933	19.0934	23.8156	15.5272	27.041	24.8774
ARRDC4	14.1	8.3655	23.6916	17.7708	11.9007	14.4303	16.1621	10.3323	9.04429	20.8905	11.9698	24.849	27.2838	9.44341	20.3304	15.46	37.9976	30.5709	21.0355	28.8134	15.2906	5.86721	22.1078	17.1654	36.9403	15.697	37.9596	33.1551	12.6336	9.34805	15.782	21.5755	14.8437	8.55571	19.615	8.99028	21.3839	8.83212	7.4441	11.8608	16.9761	31.809	13.1453	31.3945	33.8558	20.1642	29.7363	13.1676	11.7092
ARSA	32.244	14.445	13.3987	40.0092	31.1115	21.2575	20.6875	18.6432	20.1978	25.7488	21.5435	24.4354	19.4941	21.2499	20.3874	22.7007	16.6721	15.8281	22.0728	25.0298	14.9654	19.4832	24.6409	18.8075	38.5042	31.6237	31.6139	25.5089	20.1285	17.7503	18.0789	27.7548	25.6856	23.1767	29.7203	15.9321	23.456	32.7996	31.1934	24.8102	20.357	19.951	22.2528	23.5038	35.2575	20.9007	20.3625	25.758	16.8352
ARSB	1.90863	2.7259	3.5183	1.72902	1.51067	2.01457	1.97536	2.0412	1.2895	2.02614	1.92686	1.90246	1.59782	1.20799	1.8387	1.6083	1.12717	2.61454	2.27277	2.95742	2.47746	1.50768	2.55349	3.04392	1.38093	2.43928	2.76194	2.17378	0.939575	1.45592	1.97701	1.42007	1.36093	1.34614	2.55642	1.48396	2.17002	2.19734	1.73899	1.37856	1.85338	4.63676	1.87409	1.70575	1.58539	3.1485	3.21807	2.21145	2.14536
ARSD	3.99916	1.13628	1.7999	10.292	11.1659	2.89891	4.71592	4.27369	6.41824	5.22937	4.92873	2.67012	6.86854	8.25515	1.83831	5.71568	3.32882	3.55756	7.32339	12.6681	2.13704	6.29376	7.69625	1.79231	6.57473	6.19519	7.08318	9.85414	7.20068	13.1045	6.8158	6.60048	19.8883	5.15538	5.80749	13.3112	5.32924	13.8368	11.6561	10.7339	5.10356	6.02144	3.35328	3.61249	3.01212	5.79557	3.82242	19.4883	7.41312
ARSG	1.50028	2.27072	2.09494	1.98293	1.15621	1.09798	1.15677	1.03948	1.23477	1.50907	1.63092	1.35271	1.37846	1.0635	1.88325	1.37161	0.709379	0.941075	1.17996	1.44822	1.08265	1.01544	1.99886	1.42235	1.29816	1.58219	1.78853	1.58853	1.14287	1.20122	1.41957	1.16665	1.24208	0.786365	1.8016	0.964406	2.72719	1.96691	1.85432	1.05599	1.49602	2.53889	1.53339	1.58605	1.0141	1.50521	1.56434	1.9496	2.35317
ARSI	1.55364	1.81412	3.94643	2.74506	2.26506	4.79022	3.91517	3.37257	1.79566	2.35857	1.46887	2.33042	2.39256	1.56274	1.95663	1.63295	1.71703	2.55591	2.47483	3.11157	2.16844	1.04137	2.13694	3.81533	1.94468	2.21556	3.16641	3.36351	1.91603	2.01834	3.06581	2.16028	1.7061	1.92836	3.18954	3.11091	2.51848	1.80002	2.72938	2.30574	2.76176	3.8454	2.4215	1.92799	1.62437	4.27688	4.34954	4.10704	2.80261
ARSJ	0.733989	1.00363	1.01857	0.638911	0.82878	1.11399	1.21717	0.588281	1.06579	0.704836	0.979982	0.830383	0.716263	0.825197	0.899724	0.593531	0.798945	2.16286	1.55412	1.1737	1.1004	0.800715	2.36446	1.0691	0.66686	1.52079	1.30002	0.888702	0.451541	0.636654	1.53649	0.845473	0.76273	0.698383	1.27906	0.87067	1.8095	0.881789	1.81018	0.817129	0.751813	1.0284	0.92317	0.828776	0.52212	1.2262	1.13205	0.998524	0.85716
ARSK	2.19902	3.10131	5.07452	1.9066	1.182	1.76067	1.9095	1.86777	1.13668	2.54872	2.12871	1.85085	2.86538	1.6978	3.7309	1.85866	0.522246	1.01367	1.11655	1.30061	1.3389	0.995324	3.37217	2.50864	1.97196	1.70947	3.16544	2.8944	0.777491	0.832324	1.75984	1.50126	1.31766	1.94386	3.62302	1.34213	2.55743	1.64466	0.98605	1.11217	1.91741	3.27088	2.30548	1.78002	1.38525	3.0323	3.10586	2.29908	2.33014
ARV1	21.7325	25.5148	33.834	24.023	23.369	32.1013	30.5234	31.8004	19.9305	24.9996	20.147	27.0125	29.9628	22.8535	38.0746	27.1432	22.6318	26.3849	26.4689	30.0746	29.7026	22.4102	39.8677	37.9181	24.4815	21.0255	25.4918	32.8895	28.0065	24.3963	32.9369	32.5413	24.5922	24.9699	32.3335	24.3347	41.8196	25.2219	22.6769	25.5636	29.1387	47.5396	22.5336	27.5683	25.3937	30.9004	41.6866	31.0387	28.5186
ARVCF	5.74791	6.80532	10.1954	4.98498	4.3177	9.0125	7.66032	5.94767	2.89974	5.45986	5.82305	5.06668	5.49052	3.7463	7.7656	5.06612	3.12359	8.61913	8.8921	5.62986	6.25167	3.77087	6.23618	7.8648	5.68684	6.43413	9.21647	6.88536	3.9039	3.78742	4.94037	5.60071	3.81211	4.44209	8.59954	3.84828	5.7906	7.15443	5.50923	4.02569	3.54968	11.6073	7.16712	5.13241	5.88576	8.98991	10.6444	5.547	6.98313
AS3MT	1.76193	1.81914	3.41768	1.10449	0.709181	1.37612	0.834014	0.681928	1.16067	3.94264	3.20522	3.33586	0.67419	0.351261	1.98486	0.828817	1.62072	3.37758	3.54461	2.97506	5.07452	1.59769	8.74583	6.71756	4.89577	4.08264	8.49176	7.0088	1.21536	1.39674	2.80244	2.80561	2.3651	2.9797	8.45432	2.1511	1.00531	1.0685	0.311572	0.345146	1.86014	10.487	2.66983	2.19042	1.19623	3.26066	2.94981	1.01582	1.03777
ASAH1	72.1326	70.5707	98.9384	102.025	70.7223	41.5177	61.7939	55.4726	67.5242	71.5648	61.1138	65.2542	75.5772	86.2577	69.6712	69.4611	55.6475	61.4723	59.6618	81.8693	48.7153	62.0454	87.7104	73.3265	80.9623	117.872	89.4572	94.4275	68.0415	87.1661	117.277	84.4393	69.5814	48.4566	60.9731	64.3715	81.4518	70.5891	77.3258	71.6141	93.151	93.3284	71.6245	81.8247	88.3129	100.761	71.0637	130.678	71.0016
ASAP1	4.14432	5.00982	4.50199	4.23487	3.97258	3.74834	5.13146	3.89103	4.09438	4.61863	6.04559	4.20925	4.41189	3.98298	5.91429	5.47537	2.33756	4.65865	4.58803	5.1915	3.77155	4.16397	5.14474	4.45768	3.90221	5.5767	4.27405	3.44769	2.72026	4.42262	4.67344	3.52885	4.21152	3.34427	5.74474	3.20178	6.26573	3.82375	3.57306	3.53012	4.31202	3.77237	4.70947	4.70383	3.38631	4.58635	4.12485	5.104	4.75179
ASAP2	13.5456	11.2423	15.1842	21.2337	18.0282	15.4786	12.9258	12.8815	14.0043	16.442	9.55736	15.9588	21.8462	18.4226	17.1046	18.0605	17.9	25.6137	18.7197	16.3071	12.4696	13.7106	12.3307	18.4906	18.0766	13.7339	19.8572	18.7706	12.5053	17.0577	15.2145	20.3449	15.4246	19.1772	16.5214	16.5343	21.5996	16.5949	13.6947	16.136	13.8835	22.6345	11.7837	17.8776	28.3728	23.4408	17.2533	20.6097	11.019
ASAP3	8.60049	4.31931	5.5935	11.3027	8.70429	8.7112	7.88057	6.6004	6.40938	7.09723	4.85863	7.64258	7.50542	5.01754	8.5907	6.67229	3.572	2.83976	3.26341	5.06359	7.23193	8.61996	13.49	9.41747	14.0952	9.66473	9.55145	9.74874	5.94871	4.81501	4.00982	8.73429	9.22022	10.3079	11.0177	5.46524	8.14449	8.09013	6.60121	5.88731	6.96942	8.64859	9.63129	8.15888	10.0065	5.50952	7.27112	7.40051	5.72205
ASB1	3.2137	3.85325	4.77936	2.74733	2.35695	2.68106	3.63461	2.6049	2.45728	3.12753	3.97083	2.78775	3.49573	3.1339	3.1132	3.09379	1.37672	2.66142	3.25859	3.11228	2.39516	2.00376	3.28454	2.68166	3.04673	3.53709	4.41093	2.80741	1.99491	2.49681	3.02573	2.35361	2.47445	2.28257	3.56639	1.96275	3.21574	3.18503	2.60934	1.83505	3.12019	4.29839	3.96328	3.11192	2.83942	4.5739	4.12223	3.97324	3.16657
ASB13	5.66119	3.80193	4.6712	7.08989	7.10021	4.52337	6.52411	5.61768	2.83188	7.73915	4.31311	5.84151	8.15612	19.8054	9.5418	8.90406	4.0532	2.13651	3.06296	6.5524	2.96407	6.25868	5.81341	4.9206	14.0275	11.2414	12.1235	10.8447	5.68351	7.10942	10.9832	4.88415	5.53906	4.42299	5.94158	4.44656	5.30369	11.0138	8.53859	6.93817	8.81466	4.47721	8.89625	8.30166	17.9603	10.4417	7.69167	10.408	2.93831
ASB14	2.00049	1.11493	1.31591	2.23638	1.66807	0.752942	0.408294	0.68128	0.823223	1.03126	1.03677	1.11876	1.60979	1.31598	1.60336	1.38905	0.610888	0.730087	0.657525	1.06865	0.402018	0.968709	1.23608	0.827594	3.5951	2.66991	2.8073	2.19661	0.461791	0.474585	0.706975	1.24873	0.890922	1.00131	1.43018	0.479506	1.20304	1.63672	1.21904	0.675869	1.63305	1.39019	1.1712	1.58863	2.52412	1.36282	0.882497	2.39965	0.821517
ASB16	1.38326	1.90658	3.68239	1.25643	1.07309	2.49607	0.93706	1.48271	0.539815	2.3668	0.928565	1.38861	1.51643	1.17165	2.40811	1.24862	0.610561	1.46615	2.82949	2.259	2.03404	0.581077	1.44799	2.40061	1.34461	0.820661	3.94083	1.50041	0.46633	0.635368	0.942128	0.752912	0.760218	1.56096	2.61564	0.750339	1.85116	2.78334	0.844608	0.581686	0.75908	4.31319	1.27565	1.2761	1.38914	3.0709	2.51639	1.9792	1.88543
ASB2	39.7603	67.4099	113.728	26.6561	29.0869	134.421	70.4585	60.8996	18.3208	42.3976	41.8583	39.631	45.0933	16.3203	82.056	30.2372	24.3019	39.1919	53.8743	47.4835	56.1393	17.9198	73.9948	60.6818	30.7743	21.5013	50.9206	36.7779	13.0069	17.0122	44.8089	31.6697	19.4586	33.7234	90.3944	30.2825	63.9174	52.8174	27.9076	22.584	29.0336	125.556	32.7846	42.5691	39.198	77.3432	113.769	30.7076	48.8757
ASB3	3.7515	3.62007	3.65721	3.18893	2.95749	2.7707	3.10506	2.74905	2.40182	3.19322	3.26612	2.65914	3.35532	3.03078	3.03247	3.42469	1.77299	2.56906	2.51463	3.83932	2.51155	3.17176	3.72413	3.37532	3.70422	3.82904	4.8292	3.3776	2.80386	3.04527	3.76385	3.17764	2.8245	2.52365	3.89778	2.18958	4.01446	3.23274	3.61829	2.72543	2.89818	3.58096	3.61586	3.58425	2.60168	3.40561	3.30648	3.5873	2.90968
ASB6	7.96274	6.11333	6.73052	8.39188	7.27262	7.82844	9.32446	7.45892	6.79362	7.65951	7.54999	7.05159	7.48561	8.23479	8.91475	9.16618	7.34395	9.09499	7.50675	8.22417	6.5531	6.99019	6.4769	7.88341	8.05192	10.0315	9.3318	7.39751	7.26357	6.68486	7.0435	7.80749	7.30252	7.57221	8.55766	6.74337	8.25223	7.13563	7.75065	6.08271	6.95461	6.34974	7.97771	6.61641	7.69011	7.61263	8.12916	7.1928	6.5295
ASB7	7.66022	5.3901	6.18953	8.709	12.9315	7.826	5.72908	8.22923	8.07411	8.20574	5.17025	6.40742	10.8245	9.67618	7.78684	14.1773	8.81873	6.13979	6.21359	7.67605	5.24725	8.20858	6.60737	7.05051	12.4246	6.78548	10.203	9.72371	5.45224	7.35293	6.53721	7.09574	10.7382	9.99799	6.79759	7.64581	6.3988	6.57161	5.44047	5.89904	10.3385	7.37957	5.99861	10.8769	12.3782	6.7799	5.05237	7.89171	6.3812
ASB8	11.1257	13.8564	21.6231	12.1523	10.4681	14.2629	12.3665	11.094	10.48	13.3775	13.7862	11.0686	14.6635	13.5802	19.4951	13.1846	8.71851	11.1142	14.1843	13.1775	10.536	10.1378	15.3324	12.6775	11.7402	14.3803	15.7359	11.9183	10.7806	12.4716	14.2045	11.6551	9.53344	10.226	14.427	9.64303	13.0834	12.9939	11.4932	10.4711	11.951	18.3169	11.7101	11.1067	8.97077	17.0467	20.2647	12.0983	12.0474
ASB9	0.897004	0.0611675	0	1.75988	1.52038	0.11704	0.825063	0.164328	1.05296	0.809327	0.849028	0.862419	1.91595	1.74581	0.164932	1.26312	1.98494	0.638364	0.887016	2.0196	0.485725	0.739206	0.252183	0.643218	0.968645	0.96714	0.381299	0.914592	1.9898	1.74284	2.87143	2.01345	2.0134	1.21581	0.781566	1.98198	0.765017	1.18625	1.44799	1.07686	1.56164	0.144064	0.916446	0.527836	0.252229	0.242654	0.224473	1.18896	0.287323
ASCC1	11.5938	12.7265	8.85851	9.52059	8.93407	7.98881	9.35961	9.63186	10.1689	10.2464	11.4974	11.3412	10.1982	11.7177	13.6333	11.8952	11.1611	9.68401	11.3561	12.6635	8.38063	8.82406	9.4414	9.00242	8.04884	9.46047	9.34803	7.59441	10.1949	10.5761	10.8787	9.73449	11.2873	9.73215	8.86843	9.70955	10.9586	8.57733	8.28169	7.50001	10.7571	7.40889	9.93877	11.6906	7.3785	7.58683	7.87182	8.08052	10.8555
ASCC2	14.6547	12.2339	11.6583	15.4193	13.8458	14.9487	15.8155	12.807	8.18719	10.7083	11.2395	10.2094	15.0798	15.7834	19.3695	15.3483	11.5027	14.1239	15.1787	12.8211	11.8506	12.0729	16.2313	12.5201	17.2415	21.319	17.7629	13.8217	10.8316	11.7543	13.6783	14.485	11.218	13.5775	19.1232	11.0533	13.1485	12.82	14.3249	12.1852	12.8743	12.0907	16.2646	14.505	15.9032	15.5782	18.8607	14.4568	15.8254
ASCC3	3.52469	3.20048	3.70706	3.7205	3.77316	3.88894	3.81296	3.5684	4.45736	4.03889	3.60687	3.35576	4.02495	4.13568	3.26089	4.46766	3.00467	4.33687	4.09013	5.72812	3.18278	4.07032	3.63589	4.0905	3.13588	3.24162	3.92706	3.24577	4.16857	5.9558	6.15617	4.16402	4.98348	4.23626	3.7241	4.91242	6.55796	4.1535	4.63166	4.30745	5.66382	5.132	4.09502	4.64801	2.81684	3.80678	3.27285	5.1854	4.50943
ASCL2	2.41551	0.374355	0.922429	12.7653	3.82296	0.955067	2.84844	1.2739	7.71973	9.04499	6.13438	5.40846	9.73729	11.8502	2.288	9.71269	5.39916	2.66971	5.02655	8.93579	1.04306	4.71256	1.69039	0.984149	4.94021	13.1988	9.33443	9.8515	6.9588	9.9892	9.43768	9.24195	6.97612	2.31856	2.48732	7.52682	3.74562	2.53258	6.23618	6.3762	9.67545	0.440846	6.51526	3.00374	1.54368	3.74807	0.534259	12.2704	2.34461
ASF1A	9.79945	11.9132	11.4478	9.63054	6.80721	9.81087	9.35356	8.43658	10.8039	9.89929	11.7473	11.2026	9.83243	9.71145	12.2829	12.5917	7.50884	6.6214	9.5609	11.7825	8.16483	9.05559	9.5705	10.9196	9.9249	10.4273	10.2432	9.6367	10.3552	9.43406	10.6184	9.72188	10.2547	8.48092	8.30505	8.03204	13.13	8.02861	8.0919	8.99607	11.1137	11.9597	11.46	11.7335	8.7387	11.0713	8.98949	11.7949	9.60061
ASF1B	9.36503	6.21103	2.44311	11.6824	8.74672	2.57893	9.45042	6.45045	14.217	7.64968	10.9211	8.94648	6.96367	8.6743	4.49595	8.74042	11.141	9.288	10.1196	14.9966	7.87465	11.1666	4.76295	5.30396	8.22607	8.11364	8.52306	5.8339	16.3427	14.8182	11.067	17.5754	16.7048	10.6271	9.22507	14.2134	16.9959	13.5926	11.359	14.4445	14.3277	2.72442	10.3334	12.4195	6.08983	5.76416	2.95751	9.74696	8.28912
ASH1L	7.86287	8.20364	14.1245	10.004	6.9769	9.23575	10.8098	6.12214	5.90065	10.0481	8.77033	8.67671	11.6473	9.99901	11.8305	9.66361	4.62413	8.91414	9.34978	11.0414	6.70041	5.81722	13.5102	8.90298	8.1338	9.13201	13.1344	9.36902	6.26559	8.1712	11.4034	9.46454	8.41554	6.85896	12.5253	6.97315	11.752	8.07329	8.59606	7.0129	9.3346	15.8049	9.42603	9.52026	9.55222	14.3659	12.0709	13.7148	8.59816
ASH2L	14.6425	16.4481	24.5225	14.0908	10.6699	18.7439	17.1502	12.7163	10.3363	13.8944	14.9051	11.7669	15.0817	13.9621	17.0562	12.903	11.6885	13.8565	15.8999	16.0036	13.1171	12.4607	20.2015	15.7355	12.7548	14.3308	18.7232	15.1233	11.1387	13.6085	18.9602	13.7687	14.5086	12.0923	18.9234	12.8338	17.8882	15.2017	14.4376	12.1091	15.0042	24.0411	15.1314	14.4259	14.1325	21.717	22.0846	16.2766	15.6059
ASIC1	1.74778	2.4097	3.12929	1.6309	1.28939	3.44771	2.52561	2.65073	0.989744	2.05126	1.96806	1.92152	1.91471	1.27583	1.9317	1.47421	1.26219	2.48936	2.20368	2.61811	3.16425	1.0822	2.06176	3.40716	1.34869	1.57125	3.53204	2.22999	1.25191	1.1561	1.46921	1.55267	1.45467	1.24527	3.41185	1.12819	2.92216	3.18699	1.48177	1.17453	1.33172	5.33987	1.3232	1.7082	2.02377	4.53979	5.01908	2.19676	2.99124
ASIP	1.20685	1.45733	3.65127	0.639446	0.62767	0.255155	0.652276	0.337777	0.245951	0.723293	0.760211	0.387966	1.7587	1.6608	2.12657	1.72485	0.180305	1.10341	1.81099	0.759683	1.17038	0.489214	0.605879	1.1118	0.696172	4.892	1.03314	1.33305	0.144866	0.62033	2.83188	0.52563	0.388175	0.321031	1.16837	0.683741	0.4646	0.360855	0.300642	0.490794	0.675494	3.26409	1.47898	1.27185	1.04365	2.78538	2.06234	0.653454	0.357935
ASL	24.4006	12.3361	16.673	25.3039	33.8288	30.7203	24.2889	27.7798	20.656	18.9405	17.4833	21.9858	25.6815	26.6552	28.8355	27.4205	30.4753	31.2411	29.0802	33.1103	18.054	20.9459	22.3177	20.853	29.9518	39.1156	37.636	27.9511	33.44	29.9335	27.0116	41.4136	29.125	29.3994	28.5337	23.2968	22.6953	27.3819	27.2425	23.2128	19.4677	20.7743	25.6528	17.3628	23.8595	20.2814	19.4681	26.766	31.9947
ASNA1	37.4707	36.5774	50.0883	46.0594	40.6285	44.1581	48.7672	36.3263	47.4816	46.3201	44.4107	38.8503	41.882	41.734	50.7448	38.6337	41.4619	46.5066	46.6866	47.6887	43.8434	40.6404	62.3485	47.7653	41.7028	49.3223	46.3177	43.0669	44.1975	45.0655	56.6624	44.1611	47.6148	42.9736	51.3676	47.67	36.4182	43.431	48.3938	46.9332	48.7378	55.4615	44.1111	42.6064	41.01	48.341	55.7399	53.1394	48.9618
ASNS	3.48716	3.448	3.22263	2.28055	2.08473	2.88166	3.74207	3.76913	3.02746	2.66753	3.69031	3.14575	2.59168	1.78929	2.30827	2.07751	2.67936	7.77594	8.08869	4.92833	3.69376	1.43686	3.59472	2.77145	2.46217	2.54976	3.35994	3.24739	2.02596	2.22262	2.33594	2.72424	2.6919	2.77428	2.2079	1.73858	3.22189	2.16283	3.29411	1.95703	3.35402	3.24366	5.00224	3.852	3.43195	2.06635	1.98771	3.39866	5.02644
ASNSD1	21.9893	25.0647	37.491	19.9992	16.4288	22.9405	19.6003	19.3256	15.8956	22.721	20.7169	18.8845	25.07	21.3349	27.7473	19.0446	13.0526	22.6296	23.792	22.6091	18.7598	16.6553	26.0039	25.1205	19.1015	21.614	24.315	24.5306	16.955	19.9459	25.9173	21.6332	19.8676	19.6919	28.952	17.3191	24.576	19.6254	16.3175	16.7277	23.0518	33.0366	23.338	23.9694	21.9673	28.7426	26.6447	24.3447	17.6471
ASPA	1.61438	1.11806	1.1807	2.15372	1.74002	0.987384	1.16008	1.01664	1.01786	1.33586	0.945076	2.06593	3.30833	2.32081	2.1799	2.18587	0.581443	0.493666	0.415731	2.02834	1.50969	1.2559	4.71089	2.89408	2.5144	3.65753	2.25173	2.72625	2.07108	1.78927	1.97384	2.53959	1.93223	2.41559	2.37368	2.01505	4.41019	1.66794	1.85498	1.7357	3.2123	0.962167	4.21715	1.79682	1.62125	2.43704	1.36769	3.88436	1.39153
ASPG	3.52171	0.524134	0.22643	2.33564	4.90265	1.45875	1.48318	2.71379	1.81991	2.57663	0.909396	4.00598	3.56103	1.6814	0.616702	1.91744	2.46968	0.646458	0.563014	1.24633	3.80363	2.27933	1.90834	5.01057	10.7379	0.961217	6.08902	6.24108	1.28833	0.495647	1.44149	2.12201	3.08702	0.761795	0.535768	0.950108	1.63882	4.85676	1.72954	3.66231	5.09123	3.25447	2.22822	6.38404	2.13324	0.999126	0.0874304	1.44376	0.895279
ASPH	4.11227	4.11912	7.11151	4.98902	2.74653	4.55749	4.27605	3.32038	4.4736	4.81224	3.74681	4.18658	5.72131	4.09035	6.45552	3.65783	3.76836	6.87218	5.79406	8.26018	4.00926	4.15034	10.3117	6.91368	3.75642	4.05877	5.59467	4.51845	6.91072	6.44673	6.50214	7.21508	6.11326	4.01602	7.3941	5.17782	7.74682	5.29	5.67935	5.48978	3.48474	8.8605	4.37205	3.4405	4.65291	7.13654	7.26658	8.10004	3.58204
ASPHD2	1.63885	2.27408	1.26935	1.5059	1.27696	1.03602	2.19101	2.14701	1.86997	1.28953	2.49891	1.78128	1.07114	1.33183	0.893496	1.51374	0.907805	0.728944	1.69249	1.4209	2.45755	1.68492	0.401813	2.32303	1.70168	1.75353	1.5796	1.04922	1.53718	1.39581	1.42339	0.754848	1.74829	1.26339	1.12907	1.39274	2.39723	1.64102	2.40968	1.32521	2.44214	1.31987	2.21244	3.20179	0.688949	1.21513	1.11273	0.928639	1.45819
ASPM	1.28731	0.87933	0.186512	1.76192	1.39889	0.153393	0.807103	0.880325	2.68054	1.30571	1.4996	1.21271	1.22249	1.79406	0.105379	1.26547	1.52092	1.0628	1.17868	2.49437	0.703607	2.2593	0.190341	0.750805	0.956715	1.15554	1.13377	0.849561	2.21943	1.65195	2.14039	1.55347	2.49349	0.821625	0.245839	0.906662	2.47213	1.35247	2.30103	2.32032	2.94568	0.110632	1.13286	2.25969	0.407315	0.357779	0.0597587	1.70579	0.808053
ASPN	15.8863	17.9463	48.7574	20.6014	31.1213	42.5594	34.2791	23.9312	15.71	19.2402	13.3986	13.2052	33.6202	21.5044	53.6693	15.8949	12.5739	73.4699	96.037	42.7442	23.6607	25.2205	59.2876	37.0572	28.9164	11.1189	14.5433	37.9575	11.3038	24.7185	34.5496	47.6221	16.2811	9.58755	37.6899	41.8844	41.0135	15.0107	25.8334	23.258	28.154	44.381	14.9625	34.3814	32.4844	34.3024	42.4094	36.6558	9.79232
ASPSCR1	25.0843	18.8158	14.7411	17.3487	14.7255	17.1051	19.7448	16.3135	14.6571	17.3609	23.4247	18.9811	14.5361	16.6434	23.3578	17.9525	14.9232	16.3852	21.0318	16.8175	17.0555	18.426	18.8538	18.3407	24.6692	34.8063	26.2763	18.7437	19.5115	17.7379	20.5207	20.0498	17.8104	20.8802	22.3245	14.5262	20.3619	24.9074	21.3389	11.5419	19.4958	18.5247	28.5126	20.9203	18.5694	18.3838	22.7926	16.6594	26.751
ASRGL1	9.22939	10.8703	12.4616	5.06955	5.06984	8.34014	8.38329	8.53964	5.7476	6.17696	12.7888	8.68812	6.77678	2.56533	9.60301	4.86916	3.06656	6.93435	6.96602	5.06006	13.5961	5.37994	9.23564	12.0178	9.42131	8.72339	10.8021	6.99419	2.89692	4.25517	4.40839	4.81171	5.11015	4.3181	6.71042	3.68321	7.2132	4.3872	4.1385	3.03566	6.91108	12.0499	9.581	11.6364	6.10603	9.85065	9.39589	6.19936	8.54487
ASS1	66.1744	21.5787	31.0533	55.7836	12.3697	44.106	19.8564	21.1823	79.8093	16.5653	12.9161	17.9993	29.9114	20.719	31.4837	27.4142	85.9287	102.446	71.1195	67.2493	49.8802	18.6218	22.7118	37.6807	21.7811	22.6297	19.2484	17.8665	26.97	13.8352	11.4614	19.6747	28.7769	43.5958	31.2698	20.44	45.8935	99.2982	46.0865	64.8444	18.0956	29.0476	11.3131	16.6006	56.8534	27.5104	26.2209	23.4826	46.2115
ASTE1	1.24243	2.37223	2.59459	2.25702	2.64456	3.99871	3.77998	2.7313	2.50671	2.87558	2.98895	2.30057	2.37441	2.54999	1.09654	1.74954	1.41284	1.4147	2.41169	2.83365	1.77045	3.0716	1.74648	1.91547	1.18685	3.14107	3.11598	1.4188	2.07599	3.83172	4.06557	1.84553	2.47887	1.94027	2.12177	2.78744	4.07952	2.29265	2.8524	2.0736	3.20445	1.79587	2.69258	2.69352	1.04808	1.96857	1.50275	3.53582	2.91843
ASUN	9.23065	10.3767	6.68321	9.35639	7.90975	7.63659	8.63704	7.53607	8.99691	8.11237	9.93635	7.95933	8.98161	8.93531	9.75708	9.6605	7.57205	7.06099	8.28841	10.1704	7.78414	9.83773	8.28318	6.97479	6.82953	8.4553	8.86165	6.36536	9.61886	8.61254	10.1707	10.635	9.55237	7.53873	6.91597	6.63178	12.7879	7.71435	9.05794	8.19322	9.32677	8.70606	7.6622	8.16552	6.20232	5.62222	4.74264	8.84426	7.8163
ASXL1	8.60718	8.51624	7.4566	8.22916	4.01469	4.02194	5.12448	4.78609	4.70289	7.13472	7.43426	6.55127	6.7245	7.20258	8.1746	7.63514	2.97128	5.56855	6.33549	6.09808	4.38634	4.8628	7.55787	5.37325	9.54144	9.49679	9.51795	6.41547	3.42788	4.17321	4.96819	5.06971	5.11482	4.55878	6.20357	3.25338	6.93533	6.60789	5.87478	4.16567	5.56134	7.63361	7.66296	7.93102	6.00064	7.38475	7.81492	8.061	7.61805
ASXL2	2.81697	2.67309	2.84242	3.24693	2.80095	2.97622	2.84089	2.4541	2.78953	2.70575	3.60669	2.40446	3.18919	4.24968	3.00975	3.68163	1.858	2.7478	3.1137	3.39493	1.896	3.00634	3.26889	2.87268	2.63133	3.27203	3.0013	2.29924	2.30039	3.74845	4.72925	2.8213	2.94503	2.4196	2.74822	2.44015	3.33548	2.90737	3.23507	2.58487	3.86592	3.39533	3.42341	3.65479	2.4503	3.63575	2.4874	4.11644	2.41611
ATAD1	8.84009	10.5654	13.6426	9.51491	8.36102	10.6041	10.7738	8.61837	8.93302	10.3431	10.5736	8.88239	12.4001	9.2777	12.0709	10.8891	6.23689	11.2794	11.4359	11.8675	7.77607	8.18867	11.1724	10.9615	8.94518	9.22994	11.7493	10.8137	7.92863	9.28268	11.791	10.3266	9.03495	7.64673	11.2129	7.70388	14.111	8.19092	9.16061	6.71395	10.2005	15.3919	10.4834	9.86319	8.38976	12.7423	11.7382	11.3875	8.11861
ATAD2	3.71729	2.64433	1.65268	3.9926	3.30664	1.53414	3.24766	3.09844	4.95186	3.38836	4.63708	3.67155	3.21128	3.71263	2.49452	4.18821	2.97432	2.66316	3.42017	5.28927	2.31346	4.11491	4.48617	2.74826	2.6671	3.34584	3.21989	1.55849	4.06475	4.35142	4.78524	4.4559	4.73692	2.77827	1.44214	2.69019	6.20951	4.38107	4.96404	4.42263	5.88288	1.79759	3.82922	4.80397	1.76209	2.02726	1.23542	4.98926	2.72808
ATAD2B	2.72566	2.82532	2.15117	3.02395	2.94017	2.38151	2.47951	2.34953	2.38807	2.96426	3.70954	2.71676	3.52922	3.52652	2.93988	3.67296	1.55948	2.43335	3.0349	2.86062	1.57096	2.74504	2.87359	2.09847	3.02724	3.57847	3.6776	2.68977	2.1734	3.19731	3.63983	2.87188	2.62718	2.66754	2.91348	1.98543	3.49209	2.91525	2.92891	1.89902	2.96577	2.48192	3.5864	3.24096	2.23379	2.7556	2.096	3.67164	2.91022
ATAD3A	20.6222	15.3208	10.1436	22.4674	18.0176	16.4802	17.0178	12.2834	16.8195	13.4277	14.805	15.0981	11.2695	13.4336	10.0493	15.2582	20.0661	26.9663	22.3128	26.896	14.1111	15.7436	13.9455	11.3635	17.844	22.4672	23.7715	15.4827	33.3167	28.2594	20.3665	38.1513	21.2541	18.5323	18.3856	20.5659	15.6476	18.8235	18.7974	16.0444	13.8966	11.2833	12.2546	12.5207	11.8544	11.0778	12.6901	16.9687	19.5019
ATAD5	1.43556	1.15567	0.843521	1.7748	1.15923	0.758776	1.01395	1.29668	1.88337	1.82828	2.11326	1.63296	1.60635	1.87853	1.4206	2.39368	1.18727	0.975519	1.75256	2.17897	0.966007	1.52328	1.3413	1.28675	1.63551	2.05707	2.11885	1.15877	1.70166	1.82935	1.96795	1.77701	2.02455	1.36592	1.05972	1.33859	2.85889	1.92392	2.26193	1.89007	2.37035	0.820565	1.89044	2.32336	0.750867	1.10762	0.935535	1.73919	1.05555
ATAT1	3.3861	2.85588	1.98919	4.9372	4.0217	3.00355	3.05778	2.54658	1.53632	3.47809	3.00468	2.74468	3.52275	3.42125	3.14578	3.89303	1.99921	2.74269	4.73214	3.33508	1.98086	2.66192	3.56092	2.97121	4.27459	4.7375	5.07565	3.57969	3.36289	3.05043	3.75574	5.01507	2.88903	2.31053	3.19878	1.99917	4.0848	4.12447	3.80384	2.26994	3.17446	3.55991	3.3519	3.38067	2.16558	2.51382	2.30423	4.09915	2.61639
ATCAY	1.84744	0.918594	5.3353	0.978861	1.06198	3.18053	1.83815	2.39731	0.917722	2.86869	2.04917	1.71316	2.95663	1.63437	1.41537	2.01504	0.82803	1.64344	1.69154	1.68811	1.42598	0.528626	0.463739	1.72494	0.799274	0.286191	4.17196	2.11912	0.2772	1.00895	0.821375	1.20695	0.548508	0.170112	1.87797	0.719585	1.14888	1.65719	0.966465	1.4087	0.496341	4.24973	1.84697	1.01321	1.77799	4.90838	2.4079	1.50046	0.410944
ATE1	9.19001	9.84063	14.0239	11.1684	9.08125	10.7675	9.07346	7.75332	6.87548	8.70069	8.69698	8.70242	10.243	9.14354	10.4265	9.60532	6.05381	8.74138	9.30026	9.86292	6.83806	7.80148	8.92068	9.24141	11.3926	8.743	12.5121	10.3306	6.2613	7.9198	9.52999	8.40321	10.7705	8.50433	9.38254	7.88564	12.2126	8.81777	8.7097	7.82668	10.3515	13.4155	8.50214	10.6733	11.5428	14.388	11.6794	11.6612	7.61064
ATF1	8.19387	9.73818	7.6004	7.81117	7.82845	6.38079	7.19162	6.5619	8.71678	8.9236	10.9718	7.54449	10.2349	11.8191	8.39396	13.2429	6.25979	8.9274	8.78857	10.7702	6.10499	10.544	6.81683	8.00203	6.8712	9.67593	8.60812	6.57223	8.67785	11.5401	11.3107	9.50523	9.52258	8.39279	7.65613	8.59479	10.7319	6.99606	10.1197	7.56323	11.7115	7.37889	11.4881	11.2384	6.14411	7.44891	5.67955	10.9065	6.58236
ATF2	11.4379	11.1874	16.999	15.9575	8.47378	10.8709	13.2453	10.8161	11.4706	13.598	16.348	11.2812	17.1906	15.1053	16.7945	16.6754	6.16448	11.4559	12.8461	17.1134	9.46864	13.9508	17.6811	14.4565	10.1248	12.3904	14.5599	11.2427	10.6677	15.7025	21.3291	12.1212	14.5488	9.66823	17.6376	10.1049	21.4924	11.9578	14.2795	13.312	16.0833	18.5847	12.738	15.0998	11.1147	14.7473	14.8864	22.977	11.5315
ATF3	0.978831	1.37667	1.41854	3.17403	9.29851	4.37428	7.34979	7.85415	6.91206	3.71502	4.18846	6.43079	4.8967	4.62411	5.29135	10.1962	18.193	9.36924	6.03165	4.45776	3.77301	5.09191	2.6536	3.86042	6.14894	5.77722	6.6157	5.39931	2.53791	4.48287	3.16819	4.11152	2.93814	6.59034	26.1402	5.60658	2.6505	4.62095	6.42567	7.99634	4.89138	3.87119	2.21223	9.51894	4.64956	6.67649	9.11419	2.55669	1.37606
ATF4	204.319	227.616	291.758	196.394	173.86	288.143	266.057	191.616	146.334	172.138	182.512	177.053	207.385	156.357	276.708	194.215	183.626	291.835	277.157	230.271	234.943	161.585	232.026	229.639	168.664	202.682	205.779	184.092	207.011	215.518	219.59	241.473	198.874	192.727	297.407	218.412	196.677	180.797	176.149	160.676	197.027	338.393	189.979	214.904	179.218	202.891	235.611	172.165	198.969
ATF5	8.76688	7.05092	7.31864	9.05476	8.26762	9.63489	10.8801	9.36869	6.33255	5.03849	7.22635	5.26594	7.4623	8.13104	9.79313	6.99881	5.2331	8.46969	9.06285	6.23636	9.77254	8.59787	22.4086	9.73816	7.29214	11.1057	7.16274	5.55069	7.3834	8.0313	12.1753	7.93485	9.69791	11.1626	25.2979	12.3371	12.2103	5.21855	6.72092	5.36515	5.77441	3.714	5.94646	4.85372	7.95214	8.46995	7.88798	10.0833	12.1829
ATF6	4.74423	3.74492	5.15044	6.0695	4.02345	3.15762	4.07384	3.49758	5.17884	5.92166	5.0518	4.71489	5.63505	6.30322	5.0066	5.09223	4.25498	5.20767	4.57557	6.39805	2.8476	5.10426	4.75199	4.75245	4.96789	5.949	5.95837	5.64053	4.79193	6.27379	8.01788	5.36724	5.71624	4.93505	3.9032	5.0385	6.59646	4.55854	5.93591	5.23242	6.19228	4.48511	5.40788	5.27175	4.74131	5.02246	3.36982	6.73117	4.33891
ATF6B	48.6605	37.2387	34.0302	56.9243	38.1507	31.8911	42.9891	31.4699	36.8531	44.2609	46.4481	40.7721	41.879	46.0049	39.5742	46.8685	29.0479	29.2308	34.395	41.6886	27.2792	45.6729	42.8452	33.5272	56.3003	64.9106	54.5245	42.963	38.7242	41.95	49.8784	46.0915	42.7707	37.9132	42.3517	31.0602	43.6382	49.9536	56.0356	40.5718	44.0041	28.8774	41.3673	41.0506	36.2747	39.1856	36.4925	49.0672	42.7967
ATF7	11.0401	5.96761	8.8227	14.4304	7.05831	6.96826	7.76368	5.72224	8.39612	7.86953	7.96468	6.56813	13.3697	10.1003	7.87225	11.4239	5.33789	9.58153	10.5523	11.3379	4.02896	8.4138	8.7599	7.43388	12.414	9.16028	12.0185	9.99367	7.33073	9.75777	11.493	9.95509	9.16196	7.81521	10.1824	8.37534	11.2529	9.35803	10.3356	10.1315	11.112	10.217	7.71136	9.21519	11.3575	11.6028	10.1077	16.691	8.19389
ATF7IP	2.89617	2.74408	2.62311	2.49746	1.89873	1.93888	2.05867	2.028	2.14019	3.15427	3.38942	3.08164	2.85892	2.6786	2.9404	2.80602	1.30344	1.43457	1.8409	2.53048	1.96545	2.24984	3.13927	2.4136	2.83011	3.10348	3.07776	2.07134	1.34461	1.58477	1.8889	2.00485	2.00934	1.89319	2.30187	1.37046	3.65846	2.03125	1.84065	1.59222	2.79971	3.05128	3.3717	3.5443	2.22343	2.52925	1.89987	2.40276	2.53164
ATF7IP2	1.71478	2.88906	1.78472	1.28985	0.805299	1.48578	1.57583	1.1044	1.42517	1.89192	2.9323	1.77699	1.66918	1.0785	2.83275	1.78973	1.28667	3.50373	3.52042	2.02717	1.15496	0.690001	0.968489	1.24884	1.66923	2.00476	1.70841	0.887861	0.916616	1.23949	1.41758	1.29348	0.894941	0.967116	1.93766	0.740019	1.9709	1.08154	1.02122	0.872787	0.820624	1.72127	2.09454	1.8982	0.591963	1.12604	1.59244	0.79646	1.96678
ATG101	25.6701	20.1635	23.857	27.5127	24.7143	28.4781	32.6262	27.3633	25.6759	25.3453	27.0562	26.2537	24.7966	27.7799	24.3343	27.5298	28.0508	33.7743	29.6423	31.3342	23.6109	29.9375	22.217	24.566	24.3458	28.8963	25.5446	24.0484	32.7732	33.9329	30.5169	33.9399	28.6502	28.4283	30.962	31.0548	26.2552	25.2121	30.4975	25.3765	27.1293	25.9764	24.0089	27.944	25.7095	25.841	27.3819	24.7477	30.1961
ATG12	23.4688	29.6554	31.3949	26.5969	25.1362	25.7539	27.8925	25.9076	29.0817	30.2911	29.9397	29.1955	37.0225	36.6118	30.1905	39.7453	27.7983	29.2128	23.2758	35.263	24.1085	28.9716	34.0179	32.429	20.4947	25.1602	24.1566	22.9116	25.6821	30.8045	31.9779	26.706	28.6316	26.2356	29.8223	29.0871	30.199	24.1817	28.8667	29.0559	32.1672	33.5293	30.3193	31.2369	27.2716	31.2238	24.3804	36.1489	25.0116
ATG13	12.8609	12.6256	15.357	12.1356	9.77781	10.4394	10.3749	8.81622	9.67787	14.2347	13.0087	12.2223	12.6725	13.0511	17.6754	14.3476	8.59279	8.63617	11.3182	11.9322	9.68045	11.4588	14.8843	12.7222	12.551	16.2003	17.0557	11.8879	8.28588	9.28302	13.372	9.72965	8.45638	8.22937	11.9729	7.87617	12.8355	13.1541	11.9712	9.02248	11.6604	11.7273	13.7206	12.7029	12.9276	16.1035	15.3949	14.471	11.5173
ATG14	7.11683	7.91799	11.5886	6.05271	4.55725	5.91238	5.12736	5.33475	3.74004	7.55466	5.87367	5.08982	7.229	6.16633	9.80204	6.13539	3.91172	5.12169	5.66209	6.64432	5.37458	4.77069	7.76134	6.49858	5.43845	8.11379	9.39009	6.80795	2.94679	3.28819	5.80688	4.2673	4.19039	5.44869	7.5828	3.45442	5.79685	6.3532	4.84061	3.62917	5.30645	10.0066	6.08606	5.75799	6.11652	9.54112	8.94931	7.28691	6.93704
ATG16L1	18.3657	14.5236	16.3585	18.4285	16.4116	17.5856	15.0694	14.3565	12.0457	16.8421	15.8514	14.6205	18.9708	19.497	20.3852	21.1262	12.4563	17.8432	17.4146	16.2089	10.7698	13.2232	15.2544	11.4975	17.612	19.4299	19.7012	15.6473	12.4655	14.6495	17.9725	13.6959	14.046	14.7755	17.728	12.6005	15.4378	15.0376	14.5906	12.5852	15.4071	16.2924	14.1108	14.8304	13.8859	17.242	17.9668	17.7496	14.5273
ATG16L2	17.3619	11.6679	6.71188	15.5376	11.5982	13.1351	11.3629	10.5296	9.10088	14.8942	16.5415	14.6914	12.5839	13.387	15.1888	15.8205	6.55769	12.0144	16.0977	15.1632	10.0916	13.2095	14.8452	11.7618	16.3386	18.3118	16.858	10.4537	8.97685	10.4977	12.6269	14.1467	11.4274	12.4664	13.8218	6.1193	11.7289	15.4148	17.5207	8.25428	11.9314	10.9886	17.328	13.6409	9.14002	9.32276	9.71859	13.5549	16.196
ATG2A	14.2048	7.45971	7.07059	19.7234	11.388	10.9377	10.8754	8.74707	10.7716	13.1161	9.33416	14.2491	11.7354	11.2713	11.8342	13.4459	9.05626	6.50473	7.59132	9.0971	7.16725	9.7366	11.5042	8.84705	24.383	15.1296	19.4397	14.6343	7.42266	7.76857	9.252	11.3218	9.96361	9.63978	11.1871	6.68938	11.3115	12.8506	11.3154	10.5547	8.38621	10.3699	9.63847	13.775	23.2274	12.4761	11.7582	13.3393	8.32103
ATG2B	3.57291	3.34537	3.49577	3.99231	2.75546	3.49739	3.24481	3.05509	2.3674	4.01481	3.96869	3.48575	4.49854	4.51085	4.58269	4.19845	1.93431	3.0849	3.6772	3.77744	2.58149	2.79251	4.87195	3.38684	4.20325	4.62041	4.99136	3.60569	2.09613	2.77942	3.72145	3.00504	2.84056	2.56799	4.02075	1.96082	4.69059	3.35485	3.5443	2.31106	3.84456	4.98063	3.9996	4.23802	3.98729	4.07871	3.13949	5.71317	2.93512
ATG3	51.0796	50.1022	52.4788	66.6522	61.062	49.3045	59.9214	49.4629	67.0525	54.3123	61.1465	51.05	58.8949	59.6561	51.0117	65.7586	52.6285	52.6661	55.812	67.3818	47.176	55.7896	53.2067	55.5414	58.3304	58.5814	57.7243	59.065	58.7775	61.4899	66.4778	60.6874	60.0634	51.1604	49.6413	58.5703	80.0968	52.7869	59.8559	60.1287	62.3539	52.6053	57.2482	64.175	56.5757	48.3235	49.385	61.0646	57.8265
ATG4A	8.2205	5.7382	6.27965	9.10138	9.72093	7.80289	6.68089	7.65193	9.04666	7.14681	6.28687	7.91146	8.49201	10.1617	6.3524	8.34288	8.94514	8.67651	8.1371	9.58228	5.25553	7.80045	7.33932	6.55189	9.52759	8.05375	8.80676	10.4205	10.385	12.7961	11.1226	11.0558	7.97509	8.3959	7.22065	9.28949	12.6007	9.44662	9.6038	9.83945	10.0997	6.98041	6.65497	8.1023	7.85383	6.91175	6.13904	10.3288	5.93049
ATG4B	19.1588	15.562	15.5318	17.2201	17.8923	21.5726	18.2738	17.8428	11.2111	18.1211	17.5461	17.7515	17.6291	15.6549	23.749	19.6638	12.7497	17.8098	19.0835	16.2759	14.1932	15.2937	15.816	16.9214	25.0954	23.3958	24.7047	19.7592	14.5635	14.3854	15.8778	18.6054	14.2624	16.5932	18.8584	13.148	18.6514	16.5952	19.6081	12.1027	17.2833	19.8348	20.1803	20.1873	17.0264	17.8129	21.2515	14.8248	18.0631
ATG4C	2.74346	3.09949	3.08059	3.04098	2.63019	2.49764	2.93632	3.01555	3.09594	3.44755	3.30092	3.3861	3.89438	3.24977	3.44558	3.22355	2.2437	2.76317	2.74186	3.45351	2.61069	3.35294	4.50077	3.61777	2.75206	2.74014	3.46892	2.59813	3.00738	3.24098	4.15128	3.69146	3.89322	3.08278	3.77602	3.06647	4.7093	2.19518	2.81899	2.39629	3.64288	3.83671	3.36869	3.18266	2.31617	2.89313	2.14303	3.24485	2.67271
ATG4D	24.1702	11.0068	9.37155	28.6038	24.9783	17.1605	19.034	15.9054	21.9637	19.2663	18.4625	16.9647	24.3663	24.2792	15.7948	29.7875	25.3552	20.4541	19.7728	22.4824	16.4611	23.5589	17.2133	18.9279	31.5142	36.451	35.0296	28.0576	30.9209	31.9953	25.5814	23.4374	22.9376	23.2247	23.7843	19.7902	22.7865	26.1645	25.9321	22.298	24.0474	14.8081	20.6439	21.7621	27.3395	20.5793	19.2182	27.5367	19.9673
ATG5	13.0449	11.2816	14.7249	16.1905	17.1148	12.6517	12.8846	12.6117	14.3908	13.8578	12.4861	12.0706	16.9127	20.9411	17.2101	19.9576	15.2467	13.1799	14.6119	15.0068	13.4193	17.2792	14.532	15.9601	14.4941	16.6739	17.4449	14.6793	14.9911	18.8235	20.8454	16.9727	19.3879	19.2187	14.1703	16.3294	19.2868	16.2674	17.1126	15.9336	20.4449	15.7513	14.5775	16.47	15.2423	14.2037	12.2913	15.7948	13.7757
ATG7	4.53852	5.51319	7.06539	5.71558	3.56497	4.88714	3.31588	3.89612	3.25738	3.93493	4.10728	3.64994	4.39554	5.12068	8.14341	5.44256	3.53771	3.43274	4.63734	4.71207	4.37406	4.02771	7.46289	4.87382	4.73526	6.19519	6.24439	4.64987	3.39506	4.10783	5.26392	4.01674	4.29636	3.58551	5.23439	3.83832	4.97863	5.96764	4.97467	4.63832	4.71832	5.96422	5.82072	4.43073	4.778	6.77844	6.69838	6.32515	4.91607
ATG9A	15.9788	12.8044	15.6273	18.6526	11.0163	15.6069	12.1438	12.2154	10.3079	17.473	12.8191	14.6304	16.3921	15.3587	18.4324	14.8074	10.2933	12.674	14.9086	16.2218	11.6229	13.3384	17.3401	14.7445	18.8623	21.7131	23.3888	17.3916	12.1318	11.0316	14.6676	15.7056	13.0013	13.0237	18.0118	9.79715	18.3461	15.6257	13.2402	12.3638	14.054	19.1952	16.2941	13.6184	16.1993	18.4752	18.8308	16.8463	13.8118
ATHL1	50.3619	80.5883	31.0269	30.8967	17.6912	26.2393	25.772	23.4375	13.6392	27.744	40.0031	30.904	34.6457	23.004	60.7028	42.7306	5.43045	11.3137	19.6388	12.9025	23.5223	18.2498	27.3232	28.169	57.3549	60.1417	49.1818	31.4069	14.2773	16.1584	13.8631	18.6359	17.0678	19.3775	33.6556	7.16259	27.0965	22.8263	20.1336	9.58644	17.5617	19.4622	42.9876	28.049	27.423	31.3481	45.5763	27.2953	44.7764
ATIC	20.5535	21.1365	22.0222	24.2396	14.8966	15.5717	24.0711	14.5147	21.7375	19.897	21.4742	21.337	20.1555	19.1508	21.3341	19.0018	18.3904	23.4742	21.1563	29.0559	16.7701	18.4688	18.2406	17.6207	15.2144	14.5437	20.574	18.2187	22.706	30.1605	31.5708	25.3874	24.0946	16.4592	20.3925	24.9045	28.1669	20.1362	24.438	22.4954	23.0855	22.761	19.6032	19.5074	14.3488	24.4054	19.3571	19.9673	25.8683
ATL1	3.38166	4.50642	10.7182	2.11984	3.00386	10.254	4.48622	6.54411	1.94375	5.32499	3.45156	4.53687	6.04596	2.35961	8.12264	3.33196	2.30554	5.78347	5.6911	4.63068	4.93762	1.8603	6.88649	8.28224	1.65674	1.85934	6.37755	4.78345	1.35498	1.57907	2.85876	2.43691	1.46361	3.03488	6.22493	1.92263	5.76308	4.10152	2.13571	1.72582	2.62963	12.2631	4.73711	3.04241	4.78316	7.63864	7.30042	3.24942	2.98768
ATL2	27.6121	30.9657	52.8238	25.7452	20.7189	30.0594	30.0405	23.4029	14.5834	24.8284	21.2874	24.8772	36.7443	20.1601	36.6098	26.8164	14.4165	27.345	32.8972	38.0833	19.6261	13.9647	33.8372	25.9427	22.142	19.7588	41.4343	32.19	17.4908	21.0072	32.037	25.3945	23.172	19.6049	35.2764	18.7442	27.3795	30.1572	24.5539	17.1928	25.4192	63.7816	19.7237	21.9716	22.4509	41.4617	43.7417	34.4335	25.6338
ATL3	15.3701	9.70623	13.2147	23.0052	14.6933	9.49428	18.7194	9.07398	14.681	14.9484	14.1473	12.8191	23.2248	21.7965	14.6703	21.0876	10.3187	15.8305	15.803	18.3092	10.0234	15.561	24.6614	14.9898	14.2096	12.8147	15.1399	14.8644	12.9638	21.516	27.198	15.7179	19.3755	12.3754	16.5955	15.9477	17.2838	17.9228	18.5008	18.4466	24.5912	16.7865	14.6827	19.3927	15.7431	18.4015	11.9798	25.6302	11.3131
ATM	5.01872	6.84759	4.25594	4.1488	2.78699	3.58452	4.80696	4.02094	3.50465	4.82834	8.70324	4.93891	5.90445	5.64101	4.85324	7.67045	1.48313	2.14545	4.10671	4.0302	3.1215	4.96725	4.54264	4.31187	3.05821	5.66062	3.81682	2.40598	2.99601	5.22065	5.73552	3.00688	3.46567	2.47957	4.10451	2.39241	5.67865	2.81153	3.47385	2.47353	5.88754	4.24962	8.24234	7.14027	2.42638	4.81941	3.10272	6.68809	5.62332
ATMIN	7.01079	6.90697	8.77877	7.76509	5.96409	6.16866	6.07234	4.88013	5.23354	7.11605	6.57165	6.24119	7.0899	6.93188	7.83897	6.429	5.57515	7.04969	6.58248	7.40629	4.88398	6.34351	7.72199	6.33402	7.09437	8.62975	9.51137	8.35289	5.40252	6.59993	7.32424	6.75132	6.89978	6.51093	7.03115	6.00532	8.7573	6.55591	6.69716	4.88723	7.68094	8.26801	7.4709	7.00751	11.0702	8.33476	7.64717	8.51663	5.98008
ATN1	38.8138	29.2582	40.9758	41.7048	25.8281	34.8682	32.3428	22.1958	20.8968	30.007	25.3166	28.0059	37.7512	28.291	40.3465	30.5033	21.2977	36.9418	37.7561	36.1593	26.9591	24.1971	44.8666	36.2567	44.1857	47.1316	49.8042	35.1791	26.5024	24.6271	29.8455	38.6751	28.2018	26.761	52.7887	21.9613	37.1743	33.694	30.7375	24.2168	23.9968	44.5483	26.0473	29.2963	30.5235	42.5833	44.0409	33.6516	29.9996
ATOH1	12.2087	0.450011	0.772234	27.4834	11.9333	14.9251	12.5486	10.6389	10.7425	18.3157	5.2378	8.66539	15.3012	27.702	3.09419	8.84605	11.4595	22.2495	29.789	39.5336	2.84468	15.5786	4.77081	2.66185	27.546	23.4926	28.3678	24.526	22.5289	30.3507	31.9225	26.7396	38.7655	16.7471	5.72124	37.3789	21.3521	25.5223	42.6708	38.163	17.2335	3.31212	11.0329	10.6791	6.66047	4.46303	0.791321	31.4193	2.34871
ATOH8	1.75583	1.36361	2.88	1.80748	1.53801	1.35762	2.93324	1.14369	1.25241	1.6837	1.84658	1.38941	2.88769	2.14013	3.94588	2.50066	0.989335	1.28427	1.14323	2.25329	1.69583	1.27278	4.97551	2.97278	1.74211	3.15519	0.870763	2.70528	1.01167	1.1131	1.5266	1.48117	1.87671	0.948501	2.37979	2.38744	1.95503	0.990009	1.64463	1.22817	1.79257	2.03664	1.81201	1.4199	2.03759	1.80945	2.72586	1.97746	1.84
ATOX1	149.407	143.082	149.494	126.151	142.924	136.228	179.955	145.602	129.596	126.84	139.967	131.276	117.523	121.578	176.942	119.376	118.528	121.677	115.901	102.827	173.69	140.482	144.001	154.378	128.746	136.161	128.671	123.453	101.893	100.717	108.528	107.666	114.046	127.945	106.485	113.489	126.146	137.153	121.36	133.066	142.992	136.973	138.693	147.139	144.027	148.882	136.882	110.118	157.133
ATP10A	4.85439	5.78432	4.0328	4.23476	4.59433	5.24528	6.63677	5.38216	4.41478	4.85003	6.03261	4.79867	5.34351	4.14242	6.0063	5.37694	2.22238	6.5855	8.23206	4.73884	3.72534	4.21051	5.49356	4.20616	4.30541	5.57423	4.30972	4.26901	2.54933	3.59465	4.40647	3.53029	2.63934	2.24985	3.99175	2.8448	5.40154	2.98593	2.93858	2.60589	5.51841	6.30413	5.35412	6.38961	4.04221	5.19805	5.48347	6.1604	5.92996
ATP10B	10.7368	1.65117	2.05201	24.1771	16.9648	7.23065	6.27835	6.94058	15.474	15.5919	8.58876	10.7464	19.204	38.3232	12.4825	23.2058	17.3978	9.39889	9.59829	18.7496	5.09997	20.3295	5.90616	7.38995	17.7835	17.2035	17.4602	14.6025	19.749	23.5962	28.7467	19.022	20.9994	16.8885	9.91082	14.9565	16.0801	22.3319	33.8758	28.3167	19.3354	4.56471	9.5856	14.907	11.8263	5.56888	2.33389	19.4724	4.60845
ATP10D	2.94074	3.47529	3.51381	2.27714	2.61581	2.39578	3.06885	3.0115	2.84806	2.45014	4.68699	2.78782	3.62448	3.62225	3.65261	3.87604	1.32638	2.41538	2.92293	2.62529	2.61445	2.65843	3.38821	3.57675	2.81027	4.24111	3.47544	2.53847	1.59317	3.0967	3.94938	2.42679	2.64251	2.17904	3.11405	2.25584	2.68189	1.92757	1.85154	1.78436	3.97833	3.55269	4.74695	4.11054	1.85558	2.8998	2.17988	3.30574	4.08306
ATP11A	2.03107	1.47827	1.99588	3.08708	2.4947	2.25272	2.52721	1.68451	1.99076	2.23732	2.26075	1.70968	3.38568	2.79048	2.86778	3.40935	0.916672	2.5057	2.84548	2.55679	1.39738	1.5287	3.18464	2.12831	2.20562	3.00755	3.4139	2.04716	1.55922	2.42301	2.98074	2.5838	2.14084	1.54332	2.86497	1.54307	3.21378	2.35812	2.48954	2.22803	2.53764	3.81464	2.69365	2.4017	1.59553	2.28839	1.45637	3.1593	2.31463
ATP11AUN	2.63511	1.82498	1.77897	2.54309	1.62295	5.0141	3.78713	3.01714	1.81246	3.23035	4.70904	2.63907	2.46861	2.76829	3.33106	3.12194	0.253086	0.439525	0.904779	0.722354	1.52547	3.11029	3.14192	2.36196	7.52433	7.80702	7.87593	2.51885	1.06754	1.39679	1.02513	2.85413	0.586776	3.033	1.00449	0.839769	8.60321	6.9646	5.31716	3.25508	2.25662	1.48786	2.29451	3.31545	1.48855	0.79558	1.71726	1.44463	3.0773
ATP11B	12.7352	9.15393	10.679	17.479	18.5475	10.7752	13.6564	12.148	14.7924	16.2943	14.7322	12.5072	18.2711	21.7245	11.805	19.6415	12.9064	13.9049	14.0609	15.4542	7.86695	19.0227	12.9776	12.1396	17.8355	20.8847	18.4035	16.4604	14.3859	20.7109	23.6171	14.7029	19.4314	20.1189	14.6113	14.5677	17.5927	14.5688	21.2033	14.7089	18.8806	9.86268	15.1445	15.6886	16.3114	14.2662	9.50487	22.8717	9.03
ATP11C	3.88046	3.1533	4.49427	7.51929	5.36627	2.71442	3.46628	2.49995	4.29418	4.07201	3.80045	3.54661	6.76162	6.76284	3.5794	6.44507	3.2002	2.9687	3.97938	5.626	1.76948	4.34149	4.97422	3.66373	4.23068	4.3041	5.45713	4.36539	4.90951	6.67191	6.95856	5.09164	7.01639	3.19199	3.95586	4.58383	5.63991	5.00248	5.82325	5.78526	7.47504	5.84272	4.38506	5.318	3.44232	4.59881	2.84579	8.10604	3.76343
ATP13A1	28.4315	25.0077	12.1453	23.2979	18.1268	14.8441	18.0354	14.8287	17.4427	22.0662	23.9482	22.3976	19.5745	21.7699	28.2792	24.5358	13.7193	16.2	20.9718	18.2842	16.2932	18.2626	17.2145	14.8183	30.4249	35.7781	28.8207	16.6812	16.664	15.855	17.8278	20.7827	17.4431	18.5605	19.8394	11.4352	18.8001	18.308	17.101	11.6979	17.4139	12.9287	22.2241	22.9056	18.9898	16.0549	19.1674	19.9225	27.2273
ATP13A2	27.789	19.7688	18.0841	33.3141	28.683	37.9572	34.9539	26.5142	26.9882	36.4739	37.9207	28.4585	30.1888	42.8122	36.1127	33.5277	25.3528	37.4024	38.3941	32.6033	27.5865	54.1109	35.8095	29.4032	54.3374	79.4294	55.3905	34.0039	28.1749	38.8363	35.9575	33.0656	33.9281	52.1527	53.2288	34.0237	32.8977	30.8074	39.6666	23.9303	27.9162	26.8939	51.6628	31.8821	33.1851	32.4223	35.4778	35.0568	31.0034
ATP13A3	6.12979	6.37805	8.08622	7.79486	6.84592	5.52355	6.87323	5.89229	6.88799	5.83191	5.89086	6.01513	7.84146	7.44858	9.91058	7.40297	4.56908	10.2979	9.02522	8.67855	4.49295	5.99377	8.77934	6.78905	5.20887	8.86711	7.65224	6.91808	6.71353	7.61073	9.66705	8.98321	7.94501	5.39257	7.46502	5.98167	8.36003	6.06736	7.00741	5.77133	7.30865	6.81072	6.18412	6.26812	4.13221	6.38506	5.32627	9.90896	5.33494
ATP1A1	113.369	45.907	61.2984	156.57	167.43	83.5273	90.9738	81.6521	125.614	118.947	75.1242	103.176	174.296	156.523	87.6576	154.912	184.254	136.568	125.55	199.242	71.1685	147.37	80.3895	96.6554	304.038	264.319	226.547	254.399	199.443	197.755	173.682	226.03	239.231	178.732	131.598	211.014	226.171	122.42	150.57	162.686	185.58	83.1003	114.263	120.26	168.027	87.0857	57.1807	153.786	86.1339
ATP1A2	20.6339	29.8949	43.7118	18.3682	14.5657	47.7551	19.1388	28.4081	7.21278	31.1219	19.7693	20.1498	32.0635	9.66813	24.4348	17.0261	12.1211	24.4977	25.0997	25.1532	24.6873	5.95654	17.8369	35.2073	14.4692	13.9086	50.2819	27.5424	4.46241	4.78593	9.34162	12.094	9.62213	21.667	43.8954	11.2692	27.0304	29.9456	12.9072	9.89104	13.6548	88.3789	21.6068	19.9061	19.6311	54.5813	53.698	18.0825	22.9669
ATP1A3	2.83545	4.00251	10.5993	2.41143	1.83311	6.99083	3.88139	3.92064	1.60658	6.39398	4.39821	3.97118	5.38026	1.91727	6.69126	3.14634	1.79007	5.67127	4.31595	2.82525	4.65815	1.24026	1.41443	6.13529	2.10028	1.37649	8.17603	5.32173	0.754423	1.29499	2.26435	2.42933	0.86866	1.0377	4.768	1.79572	3.00354	3.19378	1.60345	1.83762	1.63032	10.5689	3.11721	3.6217	3.66367	8.88128	7.19356	1.9186	0.739185
ATP1B1	82.024	37.7673	80.9239	134.959	112.356	51.9175	64.6382	49.1262	96.0706	81.9556	51.6743	73.5065	98.5895	100.582	57.0518	103.064	130.938	120.419	94.5921	137.055	50.5839	89.456	42.1636	70.0055	141.658	158.635	154.276	170.084	127.506	142.721	153.763	152.307	123.379	106.94	76.3428	105.939	178.795	117.405	147.754	121.521	102.807	70.7798	66.4229	89.5493	116.116	83.0979	55.52	129.393	37.4207
ATP1B2	1.56393	0.68804	2.3614	1.32889	1.14344	3.29128	2.36479	0.924216	0.832795	1.58325	1.04456	1.43717	2.78845	1.2943	1.2059	2.82342	0.387629	0.762939	0.461924	1.06949	1.8332	0.69291	2.63405	2.62276	1.30958	1.1254	2.0909	2.21186	1.05371	0.777944	1.3458	1.33224	1.21326	0.817585	3.25282	1.32907	2.42022	1.4352	1.13109	1.18175	1.21986	3.03842	1.67905	0.976535	1.62125	3.4606	2.05154	2.65513	1.30175
ATP1B3	122.911	62.5179	128.33	135.522	200.184	218.749	192.735	210.94	149.648	262.675	182.446	162.316	141.895	255.094	194.154	176.064	131.133	108.937	153.459	91.2452	133.922	366.5	136.181	146.624	199.655	603.033	281.643	168.479	80.2319	193.292	231.594	96.6181	170.552	549.393	334.026	163.152	128.942	151.012	281.227	132.733	140.839	97.5909	364.929	170.054	142.163	178.292	158.561	116.558	118.799
ATP2A2	26.0634	21.7846	34.5697	34.4907	33.8732	37.8957	32.1998	26.3604	31.0426	27.8803	24.6447	25.4226	32.4261	33.2834	28.0057	32.3157	27.9032	45.9124	40.3886	41.2871	21.0159	25.2411	31.1594	31.4047	26.9956	32.1036	39.2089	29.6898	29.7744	36.4865	42.7097	35.5967	33.3385	28.2701	33.3742	30.4241	38.9507	32.5358	30.5131	31.1916	30.6871	36.7672	22.7373	27.3485	26.2574	33.5386	37.9047	33.7167	25.311
ATP2A3	77.5469	57.7058	23.9186	83.2391	47.5116	59.7862	67.4911	62.252	43.2635	62.4864	97.0435	57.0838	48.5793	63.8458	46.1506	59.9109	29.8926	64.5161	82.4037	65.5104	38.5489	65.6424	32.6209	43.4164	70.2806	126.472	72.6705	45.7674	69.3353	84.7984	90.923	70.5912	56.1894	55.0223	52.7432	51.9457	71.4152	94.1668	124.987	76.6882	53.7385	27.2798	94.4685	68.461	29.3127	38.07	41.6903	59.6635	64.3188
ATP2B1	15.6221	9.91649	12.3862	22.5096	27.3237	17.2201	17.9219	20.0621	20.6402	18.6235	18.1682	15.7339	17.3635	19.7715	12.2854	20.5995	22.6459	31.9602	28.8804	20.0935	11.054	23.7592	14.3148	15.3303	15.9374	30.8248	20.9894	18.8896	21.9067	28.3895	25.0895	21.2565	24.815	30.1836	18.5501	21.4892	26.2957	25.6578	27.9235	19.1521	16.8195	13.5549	17.0804	15.0811	15.0237	13.4941	12.6482	23.04	13.8042
ATP2B4	31.3971	47.8872	76.5941	28.8077	26.9578	75.4284	49.0627	41.7801	15.3964	36.1512	31.9722	30.903	39.6	19.3609	54.48	26.4863	20.9663	64.6334	66.1936	44.2274	38.7821	15.3873	60.5226	57.6568	25.7459	23.0757	52.0963	37.3811	10.9128	16.4209	33.7888	28.1108	18.6753	25.5944	59.3115	25.318	47.847	40.9288	22.6848	20.7429	24.4652	99.7012	31.0111	33.672	36.2035	73.5564	81.8737	34.4778	39.3504
ATP2C1	8.26124	9.99356	12.0591	13.9679	12.6813	14.7264	15.5472	12.1101	12.811	13.3401	13.2378	11.7696	14.9836	16.2006	17.4563	13.8679	7.80193	13.8887	15.585	15.8323	9.5244	12.1804	16.0151	13.9812	11.6708	13.8706	14.3462	13.4353	11.1706	15.4882	22.0508	13.8286	15.2264	11.1226	16.6847	12.1583	15.7057	9.95086	15.1333	12.2988	14.8072	18.0874	13.2881	14.1448	10.4773	14.4034	13.4947	16.2748	10.0662
ATP2C2	5.71277	0.257986	0.561905	16.5463	4.34334	1.39864	3.79774	2.66838	3.71246	6.10348	4.55078	3.19958	4.44803	14.1074	1.87821	4.11513	8.31371	13.0078	16.7486	20.0368	0.552594	22.3601	5.45111	1.50905	4.79255	24.3691	7.1766	5.26545	16.0218	17.9977	24.2048	14.2055	12.8558	8.2632	4.69738	14.5485	7.68336	13.6717	39.5271	13.0994	6.72373	0.531665	7.78915	2.63635	1.57674	3.10688	2.52469	15.505	1.22867
ATP5A1	375.403	329.306	378.892	440.921	344.921	320.504	307.545	264.718	401.264	301.488	278.15	296.91	328.953	310.358	289.397	342.875	391.992	392.22	373.493	452.14	309.95	362.157	400.69	358.669	351.546	277.661	343.542	368.026	434.107	402.334	459.309	434.691	452.702	336.468	343.906	378.471	442.549	421.381	412.428	427.675	401.644	378.511	263.382	309.697	345.516	364.003	395.774	440.838	357.638
ATP5B	284.869	217.206	285.471	487.499	430.509	306.503	304.278	234.065	433.015	281.473	227.615	272.688	402.191	402.19	233.729	418.82	426.633	377.506	355.472	508.637	229.938	391.086	390.402	305.821	352.698	281.668	340.638	356.649	455.915	507.515	549.676	452.123	558.679	317.58	331.432	456.574	433.882	448.995	476.32	535.635	532.74	362.994	224.45	347.353	316.593	332.916	362.013	512.413	302.754
ATP5C1	228.23	196.42	264.834	263.31	266.444	223.26	214.754	204.938	307.621	215.677	170.587	214.125	247.737	225.542	211.227	235.49	309.863	261.501	251.294	314.456	213.253	225.986	279.317	251.782	240.59	172.403	208.291	265.307	353.858	326.042	302.719	310.966	330.047	246.905	209.131	307.62	360.851	277.73	251.228	325.506	304.605	295.328	175.205	243.364	257.564	236.151	245.846	300.634	207.523
ATP5D	927.42	637.177	666.105	858.482	860.994	719.077	840.652	803.016	851.26	737.843	618.685	783.544	706.326	673.421	674.397	688.091	971.499	843.882	738.529	837.917	774.612	742.412	847.888	761.972	918.363	715.515	775.844	834.453	823.039	590.219	540.307	727.447	942.529	892.436	924.107	1018.38	782.599	778.926	697.834	710.922	797.054	820.964	713.663	749.463	854.783	737.508	845.791	720.96	854.089
ATP5F1	114.741	109.372	122.207	123.72	131.307	117.623	98.5111	100.716	143.652	117.561	103.154	110.668	117.893	117.617	98.0915	120.411	135.029	137.85	123.223	146.864	96.7666	125.058	123.681	119.303	106.124	97.612	108.509	115.582	152.197	140.633	147.184	137.45	143.388	126.22	117.948	127.748	151.206	135.955	127.641	147.464	123.228	125.726	84.0724	107.563	112.007	114.335	108.628	140.832	109.644
ATP5G1	225.55	132.64	111.891	215.689	220.76	205.561	216.094	165.755	249.843	152.009	125.419	159.327	152.644	154.144	113.437	171.341	308.352	265.579	243.291	279.523	169.19	173.823	154.863	165.76	163.16	154.855	184.841	192.915	320.932	227.709	229.891	286.065	241.704	235.893	167.916	230.741	202.846	255.844	231.582	272.978	201.731	151.6	121.387	148.86	163.479	149.011	155.726	180.385	201.365
ATP5G2	113.633	97.5839	105.6	118.432	88.9685	79.8623	83.4276	78.2128	112.487	102.909	93.7234	98.2772	93.7912	100.635	82.6673	97.13	91.4767	94.0658	94.9665	106.496	88.8059	91.049	73.829	89.5579	98.7866	80.3051	95.4712	99.8933	109.354	95.257	102.627	110.772	113.902	98.6413	93.2974	107.436	102.634	116.12	114.9	109.042	101.797	106.792	86.1977	87.4812	92.1304	115.063	103.337	101.165	110.252
ATP5G3	126.654	100.331	130.357	179.918	168.325	149.287	131.048	106.58	188.906	116.041	86.6594	112.201	140.329	141.32	100.306	143.36	214.157	158.333	153.221	207.3	113.158	137.757	135.611	119.99	149.529	109.226	130.128	159.18	228.768	198.515	195.544	193.474	217	147.39	121.813	194.062	149.371	189.394	190.333	220.262	202.455	157.639	91.0146	135.301	139.702	137.79	152.048	194.969	115.643
ATP5H	437.734	317.17	434.193	434.45	432.787	389.147	379.452	373.616	453.13	390.924	268.866	391.488	414.42	325.335	414.42	366.745	490.639	442.891	439.669	457.471	381.57	382.352	473.559	410.673	455.567	323.362	395.119	463.75	498.621	381.516	415.262	464.186	438.548	425.025	370.165	396.995	403.169	488.522	393.213	450.996	410.737	491.314	275.552	367.868	423.88	363.413	414.423	405.018	343.84
ATP5J	381.408	356.799	422.32	343.221	374.607	332.76	321.22	328.744	329.139	405.305	278.796	374.214	361.811	300.947	350.415	360.722	447.356	426.59	405.034	419.326	381.317	305.914	329.63	391.067	394.19	263.06	374.144	431.695	404.396	337.167	311.937	409.092	398.746	378.774	414.964	366.474	441.122	360.54	306.212	422.497	383.858	477.041	298.928	397.339	434.338	413.94	404.023	351.761	339.812
ATP5J2	4713.24	3469.58	3775.75	4192.02	5140.62	4380.84	4729.3	4413.05	4804.04	4224.85	3512.67	4060.06	3280.45	2982.17	2860.7	3162.83	5620.49	5336.46	4983.9	4818.47	3986.95	3948.67	3585.96	3605.53	4586.21	3728.67	3885.67	4792.33	6249.27	4636.97	4712.25	5682.33	4813.37	4951.9	3816.19	4929.49	2987.38	5051.33	5397.42	5828.42	4540	4133.95	3666.58	3794.4	4868.96	4370.45	4866.77	3892.79	4626.01
ATP5L	602.68	618.43	618.21	593.367	672.519	661.905	599.746	644.978	812.758	607.781	625.564	669.3	596.553	558.742	574.536	616.292	807.539	746.211	713.003	710.605	814.123	684.592	697.425	773.131	611.376	447.602	567.667	685.82	881.447	719.854	680.356	742.329	752.049	671.79	620.32	749.468	508.145	677.631	637.439	848.273	720.131	743.071	557.752	658.437	579.117	627.508	684.171	654.151	618.284
ATP5O	689.3	765.103	868.481	677.044	781.801	884.602	739.575	771.502	810.878	735.642	714.25	693.993	789.049	672.284	777.638	753.637	784.714	813.269	791.943	846.798	785.259	730.963	836.024	844.337	744.94	592.591	755.197	871.106	796.9	735.452	756.169	740.106	853.83	801.293	798.54	820.421	1071.26	794.251	742.142	779.951	847.817	1051.32	678.661	742.066	649.749	758.822	854.601	801.013	659.52
ATP5S	1.67754	2.19814	3.70102	1.80457	1.22524	1.47352	1.32074	1.16902	1.23679	1.84519	1.77073	1.61052	1.61468	1.50152	2.50388	1.44893	0.652051	1.09435	1.1806	1.20225	1.05462	0.869667	1.77684	1.48006	1.43446	1.49197	2.39095	1.92507	0.810202	1.09052	1.45658	1.21064	1.18364	1.28904	1.96606	1.02868	1.29044	1.78551	1.58703	0.876442	1.32027	2.78006	1.56827	1.09512	1.28828	2.35164	2.18817	1.99401	1.42237
ATP5SL	33.217	27.508	39.2015	34.4055	36.2989	44.2342	41.1405	31.4713	32.5554	32.7362	26.5475	30.8475	33.2864	27.0501	36.8016	28.6009	35.4157	44.5702	37.9952	44.2506	41.2024	31.6482	46.8044	39.679	39.1274	29.7533	45.4498	38.8206	44.7011	37.9009	38.4354	51.192	38.8778	35.971	43.6264	43.2434	45.9414	45.7409	34.3206	34.2658	42.0114	56.6074	27.1732	34.7546	37.123	43.7131	55.8788	36.3771	35.9651
ATP6AP1	50.1026	44.4976	59.3951	55.9884	49.8291	46.3078	46.5164	41.4571	50.1937	50.8475	49.9255	50.7208	47.3706	51.4752	47.797	48.6331	35.7603	38.1397	43.7881	43.8098	44.2735	51.4764	58.7803	57.1977	58.124	75.5299	68.3053	57.6567	40.1114	46.8664	58.6104	53.7179	53.8882	44.226	61.9296	47.6928	48.0983	39.3714	43.9744	42.7493	49.3085	54.6172	54.0484	49.6835	57.5036	63.0271	58.6282	60.7351	52.4686
ATP6AP1L	1.10106	0.895872	1.44161	0.772811	1.23299	2.34	1.90335	1.14609	0.367188	0.687163	0.838872	0.534652	1.12527	0.708418	1.5184	0.5873	0.576821	0.534263	0.870677	0.914641	1.06978	0.644438	1.70857	1.4804	1.45507	2.88416	1.59559	1.3778	0.360458	0.617407	0.756555	1.03254	1.0253	1.29036	1.61348	0.51039	0.746972	0.962023	0.538606	0.439633	2.62202	3.51664	2.24676	1.70504	0.301567	0.967065	1.61775	1.02434	0.40078
ATP6AP2	48.3827	52.7731	86.6388	51.7273	47.4244	68.7174	62.0074	59.7749	52.5303	57.5451	56.6202	54.9849	64.8887	54.7716	74.2921	53.5629	39.1522	53.9637	57.7313	54.0733	49.2464	51.5371	75.0842	74.3442	50.5046	56.7598	68.9588	67.8493	40.6715	49.5776	70.7118	50.3941	54.2941	48.8838	67.2384	47.7718	72.5874	47.9701	50.5117	47.4466	54.5827	81.927	54.237	53.7721	52.059	67.4164	69.9609	64.4615	47.6287
ATP6V0A1	22.7417	15.8887	18.8187	21.9902	18.6518	15.9297	15.4837	14.2674	13.3771	17.0599	13.3747	15.5	18.6884	15.4456	25.0598	18.8427	12.7527	20.8126	17.7102	17.126	15.0663	13.3845	19.2288	17.6664	27.4248	23.526	28.9672	19.9983	12.4825	12.034	13.4388	20.1501	14.158	13.7899	17.4511	11.0398	22.3388	16.4671	12.2799	12.9089	12.387	21.0656	16.762	15.8659	24.1206	22.4803	20.551	19.9558	16.9971
ATP6V0B	63.6958	41.6939	46.9677	73.8231	74.4855	53.8952	62.2313	66.5876	60.296	63.199	54.4798	65.2134	60.1954	59.6084	53.9289	67.3873	77.6388	63.8385	58.7479	74.6833	56.4464	68.4873	50.6115	62.2342	83.5192	88.8054	80.177	76.7831	73.0776	64.8572	61.5727	78.9998	72.7245	70.965	61.2272	64.156	62.8836	58.69	69.1246	74.9228	62.914	54.2012	65.1082	72.6767	96.5588	68.8366	54.7952	68.4417	56.8815
ATP6V0C	214.356	198.393	220.767	209.516	245.675	226.273	287.842	226.225	253.151	213.95	202.761	228.052	209.084	192.346	241.037	227.475	224.343	246.54	228.268	210.123	263.604	237.905	274.207	272.926	229.194	269.792	261.028	261.196	186.532	177.185	188.753	228.909	176.62	210.386	316.27	218.953	306.304	179.993	182.229	185.816	180.282	198.796	191.158	207.461	249.873	250.577	240.131	182.742	239.171
ATP6V0D1	71.8208	43.6855	49.781	83.0488	82.2414	64.3028	74.4277	61.1959	68.2637	50.9461	46.8786	64.0143	57.0353	55.9422	53.2074	66.089	79.2594	54.7409	52.5923	62.0587	67.9707	51.2149	74.1259	72.0324	89.5069	83.6065	84.5678	75.8952	53.5786	50.2338	57.5468	65.4907	67.426	71.1726	77.6149	67.1832	73.7321	61.6547	62.4553	64.4093	53.1101	52.5383	49.9896	58.6117	101.931	64.3778	67.0715	59.3369	78.4832
ATP6V0E1	181.477	203.497	253.486	215.335	183.611	214.947	232.715	191.483	211.718	230.419	207.754	234.512	238.98	233.449	275.469	230.815	217.886	220.865	246.887	257.791	252.343	265.794	348.461	312.432	226.498	267.379	258.214	246.971	130.922	147.98	182.249	169.137	257.846	285.554	347.262	259.915	314.748	191.013	219.264	209.911	231.492	261.841	263.572	253.226	219.976	227.432	238.664	220.129	249.62
ATP6V0E2	104.135	95.6695	110.681	105.247	65.3988	101.892	85.1445	73.995	61.5182	80.3342	70.0734	77.536	76.0129	52.5976	84.6185	66.8426	63.7169	74.5648	73.9655	99.0301	84.8499	60.14	67.2335	98.0933	92.7864	74.6419	99.3955	82.7306	76.8452	57.3694	76.8114	88.5905	72.6961	62.4036	81.7019	70.9291	99.5838	81.7158	69.294	62.6224	73.5608	115.173	78.9864	81.0436	96.6209	102.968	105.041	66.1325	75.1102
ATP6V1A	5.43795	6.69103	8.90914	10.0854	8.13902	7.05081	7.44557	5.77303	8.15873	6.80579	7.403	5.87402	8.82453	11.7351	6.37996	11.0907	5.26215	8.37957	8.49984	11.3766	3.87452	6.81652	5.39154	8.54526	5.19753	7.1904	10.6874	8.95483	6.80065	11.5782	14.3647	8.24287	10.5181	6.67074	8.86168	8.44985	6.84026	6.94517	9.18225	8.32773	11.8835	9.20412	7.87197	8.73796	6.6721	10.7493	4.91096	16.6538	5.89119
ATP6V1B2	31.7347	35.0039	46.0458	35.3384	50.6505	49.6398	53.3959	47.0806	46.7696	42.0865	43.6069	38.0844	45.7105	41.2155	43.6503	45.9137	29.2087	48.4376	44.4926	42.6359	37.2563	36.4752	32.6688	41.7395	34.6855	41.2952	52.7285	46.2761	30.9397	38.2042	49.0113	40.1741	38.819	33.466	39.9916	42.0527	48.5036	32.91	39.784	37.6411	45.6275	49.2463	36.8352	41.7278	34.1732	43.6123	36.3871	44.4947	40.8188
ATP6V1C1	6.50668	8.83765	9.23239	7.17128	7.90004	7.78012	8.21965	6.66555	6.39473	8.03115	8.19398	7.50668	8.87749	8.30262	8.79585	8.05985	5.01499	6.89716	8.05486	8.74974	5.48086	7.37769	8.32418	7.86714	7.16653	9.38255	10.1781	7.88465	5.70816	7.84549	9.31852	6.84991	7.13159	5.97267	8.1066	5.25394	9.0327	6.81849	7.48948	5.74971	8.71608	9.87834	8.37005	7.8943	7.14504	10.5261	8.45421	10.1643	6.39358
ATP6V1C2	1.2517	0.944497	0.591057	1.2674	1.43568	0.825522	1.16147	1.48486	0.526911	1.30805	1.94222	0.931623	1.5763	1.57931	1.50918	1.25952	0.630652	1.4238	1.69093	1.065	3.08486	0.933568	0.515079	0.662135	1.61927	2.86087	1.26476	1.2344	0.975392	0.648658	1.13126	1.06681	0.913849	1.39063	1.23365	0.401078	1.88129	1.46726	1.93223	0.510703	1.07502	0.659113	1.7788	1.66821	0.989132	0.59474	1.19816	1.13994	0.803334
ATP6V1D	39.9119	38.1565	59.2605	47.9659	56.8635	58.7023	50.3773	46.8494	45.5427	44.0295	40.7305	41.368	49.1845	45.093	50.4378	51.4954	74.1971	67.3151	64.6024	59.534	52.8873	55.5384	53.725	65.2017	54.469	52.4153	57.3268	60.6628	39.8279	50.0181	48.5507	44.3364	50.1902	59.574	46.2785	47.9981	41.4305	48.1315	46.6136	52.1601	47.8127	64.1972	42.7678	56.4571	69.8026	56.7209	49.9119	51.8084	44.886
ATP6V1E1	100.192	92.3527	126.823	109.168	108.725	107.938	112.63	105.478	101.248	111.889	103.608	117.788	97.9796	84.8097	111.342	100.68	91.5289	93.9222	84.5306	100.609	89.0181	84.3023	112.916	105.886	127.961	115.138	147.391	136.353	81.2503	89.4953	90.2889	88.1234	105.157	101.436	103.979	91.3523	140.45	89.138	92.142	102.149	104.071	135.376	92.3112	113.975	118.918	108.444	115.634	102.348	95.4557
ATP6V1F	98.8481	126.53	110.8	96.4298	92.1273	120.336	136.552	109.789	95.0208	93.8548	110.292	96.1759	80.7283	76.686	105.11	85.8481	110.657	128.873	129.296	116.969	108.068	83.6848	115.821	101.64	81.2619	116.625	101.701	95.4954	75.6648	76.6067	76.6255	89.8564	90.4692	92.1783	123.928	99.7635	76.9032	78.3564	79.2642	81.1383	83.9905	127.144	95.0096	90.8276	91.1527	106.513	120.365	88.0485	123.525
ATP6V1G1	136.729	180.452	177.759	126.72	105.794	150.181	169.597	135.507	143.042	153.573	178.932	164.449	150.247	129.848	186.172	142.886	111.113	131.463	149.465	135.262	154.416	134.754	144.503	180.474	154.57	159.989	172.818	170.933	119.406	142.367	162.542	141.153	127.706	127.992	147.754	122.961	94.5934	113.209	123.59	118.136	152.627	185.193	169.958	179.473	178.139	187.954	160.781	164.37	145.588
ATP6V1G2	1.86092	2.64371	4.65302	0.986006	0.91691	3.09133	1.87443	1.27843	0.758499	3.54867	1.37609	2.577	3.29298	0.868878	2.0435	0.699912	1.07238	3.03497	1.5619	1.17141	2.06251	0.576858	0.415221	3.66039	1.39552	0.864839	4.61441	3.74212	0.595677	0.43841	1.33299	1.36506	0.506469	0.418863	2.07183	0.615013	1.4328	1.51031	0.278149	1.32438	1.3749	6.38221	1.6404	2.2013	1.92075	3.89544	4.15026	1.05799	0.505932
ATP6V1H	14.9942	16.1738	22.0368	15.6311	14.9823	17.898	17.4963	13.9812	17.4563	15.8791	14.9016	14.6537	15.4767	14.5093	16.1512	15.5879	10.1411	13.8976	12.9068	16.8679	15.204	12.2804	20.1337	18.8589	14.0152	13.7976	16.6659	16.4783	13.5366	15.1143	20.2522	16.523	15.8879	14.6389	19.2448	14.7772	16.1763	13.5767	11.0582	11.5018	13.7256	20.3984	13.7134	14.1817	16.5908	20.6452	21.6261	17.4722	14.9923
ATP7A	1.84667	1.30973	1.6115	1.77979	1.36831	1.67071	1.5709	1.22022	1.58367	1.82488	1.89718	1.55611	2.16579	2.00158	1.44502	1.90233	0.942317	1.09099	1.09066	1.84456	0.93408	1.34925	1.80465	1.70579	1.80768	1.91297	1.82014	1.57386	1.51276	1.78791	2.6762	1.75078	1.85202	1.30841	1.46777	1.29382	1.93863	1.34941	1.93424	1.73875	1.68724	1.85366	1.49478	1.6372	1.38028	2.08375	1.38167	2.88518	1.25427
ATP8A1	4.96492	3.74516	3.87587	5.07728	4.33937	3.57773	3.43256	4.46729	3.94883	6.61191	7.07563	5.15872	8.75819	12.3693	6.28348	10.0253	2.92205	2.56663	2.90995	3.62938	2.80355	4.10693	2.41168	4.26211	6.44279	6.20747	8.22821	6.60534	2.82691	4.73891	6.66348	3.24715	5.45285	3.98101	3.59434	4.25251	6.73981	5.93818	6.27389	4.87802	8.47951	5.46884	7.27379	7.6241	4.94681	5.54198	2.88624	9.35428	3.29256
ATP8B1	5.95716	1.71173	4.06967	24.2525	16.362	2.85442	7.14392	4.16186	15.7209	7.76769	4.68994	6.89119	15.1553	26.0726	4.56909	17.094	12.2834	11.7963	10.7343	23.3646	3.15736	16.4873	9.46211	5.61117	10.4956	13.2951	8.67936	9.92883	22.7128	27.1691	24.72	18.4421	28.5289	15.8259	9.96072	21.3085	12.8331	17.9848	25.0923	25.4006	15.6702	4.80854	5.86121	7.75689	9.41877	6.14559	4.71421	29.8937	6.99739
ATP8B2	11.659	14.7246	11.8908	12.5979	7.4662	9.89544	12.1877	8.5321	8.32982	9.52842	12.4004	10.2204	10.8221	9.26552	14.0293	11.4977	4.69825	9.80065	12.5849	10.1517	7.83701	8.43972	15.528	10.6342	7.79294	12.5848	11.3101	7.57969	6.52888	8.89301	9.48743	8.15757	8.27284	7.78737	12.1934	7.91588	10.9849	6.61356	7.09848	7.32743	9.03785	9.23363	13.0876	9.83464	9.94511	11.8583	10.6511	13.0919	14.6643
ATP9A	6.61209	4.25348	7.93838	8.59816	6.17515	5.474	5.44024	4.79815	4.96649	6.83226	4.69278	5.60219	9.6568	8.90753	7.30111	7.90466	3.46639	7.2539	7.84765	6.60877	4.45848	5.2727	6.90598	7.22167	8.21842	6.70596	9.01411	8.02501	4.49404	5.76088	7.22721	7.95071	8.24993	5.33428	7.05085	6.75651	8.06945	7.9052	8.41773	7.38997	5.60791	8.6745	5.03541	5.43521	9.1414	8.13503	8.07736	10.5648	4.47153
ATP9B	4.8724	5.5333	7.75955	6.53635	4.31391	4.5154	4.93244	4.24331	5.18334	6.89564	6.54817	5.17835	5.18251	5.91526	6.11961	5.95441	3.30599	4.52109	5.64176	5.32619	3.81338	4.8003	6.23194	5.28112	6.41348	8.319	9.2087	5.86981	3.88711	5.65237	6.18556	4.99824	4.78054	4.10824	6.53132	4.77773	5.97747	6.54731	6.07712	4.26902	5.76381	6.86222	6.84621	6.10571	4.84795	6.77862	7.42526	9.10297	6.57627
ATPAF1	6.16626	6.67548	8.16823	8.77946	5.90997	7.00647	6.20064	5.23921	6.45176	6.46153	6.15103	5.86535	7.84539	7.41934	7.15553	7.31976	5.85046	6.14018	6.35305	9.81786	4.73735	6.0287	8.29956	6.3383	6.60311	6.58379	7.92502	6.54554	8.07387	9.21081	9.56049	8.32499	9.7701	5.71565	8.47437	8.47055	9.44242	8.27601	8.02979	6.70443	9.10351	7.89748	5.98684	7.24092	6.24095	9.21009	8.26656	11.4197	7.25806
ATPAF2	6.47604	5.01498	4.36247	6.40128	5.5058	5.82191	6.43881	4.76881	5.72557	6.10207	6.03035	5.9347	5.86859	5.91636	5.87592	6.13225	6.24423	6.47635	6.78218	6.62144	4.34273	6.48569	5.84365	4.72347	7.44946	7.67167	7.107	5.15726	5.67017	5.9232	6.75592	5.60621	6.80502	6.56333	6.19582	5.80926	7.35516	5.77659	6.73777	6.01089	7.52244	5.11971	6.25735	6.16122	4.16569	4.27337	5.31819	6.12604	6.74131
ATPIF1	980.27	848.961	1102.22	1013.64	1039.18	792.023	922.131	787.579	1107.26	932.415	711.146	922.25	961.149	781.712	800.105	803.203	1169.48	1021.53	990.837	1137.69	914.857	895.839	841.807	905.543	1133.52	834.138	976.468	1122.3	1329.73	821.874	858.537	1263.91	1184.39	1122.26	986.03	1136.51	609.564	1202.49	1155.36	1093.26	927.466	1116.83	658.495	689.691	1115.44	937.87	1139.28	1063.51	960.74
ATR	4.29544	4.36144	2.85244	4.01383	3.14422	2.46565	3.32973	2.94925	3.33939	3.30022	4.38559	3.36453	4.01042	4.19868	3.63497	4.4022	2.07183	3.0582	3.53369	3.65535	2.56853	3.07586	3.45909	2.76875	3.23754	4.28974	4.25582	2.97906	3.03085	3.79937	4.18791	3.69469	3.6965	2.90719	3.16004	2.30388	6.09792	3.4703	3.59146	3.07516	4.65128	3.62591	5.27107	4.54135	2.44516	3.01241	2.61456	4.90187	4.02885
ATRAID	31.1964	29.6272	34.0772	34.2668	21.6429	20.0797	23.3326	18.6676	30.7267	27.6193	27.832	27.3608	23.4791	20.8884	21.8287	21.0157	16.7231	18.4815	21.8608	22.3226	18.233	19.2496	28.9393	20.3956	16.7098	26.3602	21.097	18.8966	21.4707	21.9679	27.3294	20.3015	28.2568	25.604	33.6754	32.0605	23.5545	23.124	22.7721	17.8634	24.6125	22.7079	24.1969	19.0988	25.6991	23.8315	23.1069	28.9262	26.5837
ATRIP	5.10779	4.44267	5.79406	5.06553	2.77351	3.6553	3.94123	2.50642	3.32201	3.37359	3.16038	2.80713	3.75969	2.92793	5.36668	4.1872	2.54296	4.28877	4.89152	3.98147	3.19365	3.13188	5.20707	2.68627	3.73416	4.55378	4.7357	2.55083	3.6975	3.93817	4.7736	5.13986	3.73712	3.76259	4.65481	3.29985	4.44512	4.98921	3.87958	3.05222	3.96982	4.21156	4.2358	2.74414	2.85264	4.12911	6.38562	4.90196	4.98527
ATRN	3.17731	1.78374	2.71209	7.25478	3.60609	2.04903	2.81977	1.98707	2.91386	2.9656	2.80861	2.63345	4.49563	6.35836	2.4275	4.65811	3.49357	4.17148	3.68164	6.95188	1.3661	3.32939	4.13631	2.22927	2.43452	3.75773	3.51625	2.91565	4.61618	6.64811	7.73542	3.90591	5.85528	2.38895	2.78751	3.88265	4.23989	4.40574	5.84626	5.03664	5.3249	2.69444	2.98499	3.45261	4.10406	4.54104	2.84459	9.00171	2.46636
ATRX	5.8236	6.31649	7.811	5.7	4.6855	5.64918	7.13373	5.07189	5.03251	6.34887	7.15417	5.91022	8.02087	6.07315	6.36191	7.34554	3.03949	5.70987	6.94142	6.37556	4.67924	4.76262	7.36306	6.68172	4.89697	5.20804	6.58689	5.63444	3.88079	5.91738	7.97087	5.46964	5.98702	5.18276	7.32559	4.53234	8.37573	5.49853	5.62782	4.34362	7.19389	8.47258	7.03622	7.19226	5.02395	7.85135	5.6931	7.76462	5.3777
ATXN1	3.56234	3.15264	5.1691	4.16222	3.35699	5.16876	4.00454	3.81222	2.62428	4.73835	3.82322	3.58719	4.7378	5.36268	4.73896	4.31909	2.76105	4.4712	4.63416	5.20818	3.14564	3.85673	5.27729	4.64828	3.33103	4.00227	5.18413	4.67222	2.77877	3.65914	5.44558	3.71405	3.77985	3.90898	4.99336	2.82554	4.48669	4.48416	3.85812	3.43131	4.23623	7.2376	4.33021	4.35585	4.47674	6.34924	5.38289	5.31223	3.2874
ATXN10	32.8924	37.348	42.999	30.5429	23.8581	34.3906	32.2629	32.2195	34.2768	34.1367	42.0349	33.8172	33.9833	37.5724	36.7222	36.2029	29.8452	34.3002	38.8122	39.2101	31.3347	28.7953	30.0796	38.6528	30.8945	28.9436	34.435	32.3737	31.9973	37.7107	40.8458	30.8101	38.4461	33.5974	37.2891	36.162	54.7493	38.1702	39.8426	31.2682	40.9	49.7503	44.7654	38.5642	26.7287	42.0167	34.4243	41.6709	36.8821
ATXN1L	7.24503	6.18858	10.2874	10.8038	6.38719	6.37518	7.95387	5.18178	5.72012	8.41554	8.74655	6.46331	9.51217	9.45543	8.00831	11.1019	5.84242	8.67259	9.13615	9.2027	5.62985	6.23894	9.22154	7.44521	8.45022	9.72856	10.6768	8.33675	6.79606	9.28255	10.3797	8.23429	8.96239	6.69229	10.3304	6.84474	8.7248	6.78558	7.69555	8.60625	8.89147	8.9507	8.16622	8.59468	8.72487	11.1301	8.18325	12.5151	6.1067
ATXN2	8.56273	6.79051	6.84537	8.69211	6.60786	6.03689	6.09476	4.86178	4.60766	6.0106	6.05235	5.91721	7.93012	6.36451	7.99796	7.87045	4.4462	6.26942	6.90938	6.70957	4.69408	5.27787	8.17554	5.74759	9.46949	8.64024	10.8759	6.3586	5.23072	5.3057	5.73659	6.37253	6.13807	5.69559	7.80996	4.26144	7.56539	7.14733	6.73238	5.15897	5.58581	6.68183	6.32489	5.85031	6.75366	7.22446	6.04396	8.18345	6.20113
ATXN2L	21.2916	19.122	14.0922	23.9233	19.1181	14.8597	18.2443	15.0151	16.0916	19.3757	21.4889	18.2329	23.2707	21.2909	17.757	24.9273	12.3686	20.0219	25.2287	21.4256	15.2227	20.206	22.1426	17.9509	26.8634	23.4421	26.8805	17.6777	17.8373	19.4361	20.4939	25.9099	20.6379	17.0048	23.5371	13.1584	22.6329	19.741	22.1778	15.5588	20.7831	20.2012	22.7996	24.0531	16.1414	15.0542	13.6098	22.2591	23.2053
ATXN7	2.70089	2.68704	3.14326	3.27342	3.15371	2.2764	2.68908	2.22877	2.07389	2.86039	3.30899	2.23012	3.30877	4.3016	2.77692	3.57765	1.47968	2.79006	2.97782	2.51761	1.37211	2.58602	2.51531	2.30632	3.26906	4.25581	3.44768	2.74163	1.73229	2.50445	2.81731	2.3014	2.64413	2.41928	2.54825	1.61621	2.50452	2.97058	2.83065	1.85425	3.18807	2.7833	3.0213	3.12444	2.3633	3.54355	2.72456	4.33402	2.25028
ATXN7L1	1.47572	1.64072	1.70788	1.46946	0.943892	1.62451	1.3011	1.19221	0.949872	1.41579	1.41884	1.30556	1.48552	1.58527	1.42412	1.56788	0.774693	1.20269	1.54842	1.72199	1.39757	0.979596	1.71641	1.44599	0.908904	1.29923	1.67539	0.995315	0.848293	1.30387	1.29184	1.16865	1.17972	1.17147	1.42157	0.915263	1.94454	1.53635	1.45085	0.895732	1.39628	1.96434	1.50402	1.26325	0.833046	1.52315	1.7012	1.7152	1.69635
ATXN7L2	1.77529	2.28081	1.89908	1.63588	2.30722	2.34993	2.23	1.88537	1.32134	2.11953	2.61284	1.48879	1.92825	1.38844	3.07499	2.13665	1.30474	1.41904	2.04952	1.44821	1.53986	1.67854	1.88584	1.47596	1.65633	3.10885	2.54281	0.813231	0.852397	1.38861	2.01328	0.976683	1.37501	1.28879	2.12968	0.852735	1.86515	2.13648	2.2843	1.01703	2.46773	1.80783	2.32993	2.54988	0.697631	1.8643	2.17301	1.37917	2.7242
ATXN7L3	17.7937	17.284	14.9498	22.0836	18.1186	17.9205	22.0145	15.562	18.79	18.3639	19.7419	18.0638	20.3972	17.1646	17.1111	22.838	14.8319	16.5318	17.3258	19.9287	15.6639	18.0241	17.6394	16.784	22.2706	24.4475	24.1878	19.0202	19.7769	18.9631	18.2062	19.7843	20.3234	18.2736	21.0979	16.1888	20.7444	18.7152	20.2854	18.1382	17.7877	14.6174	18.6542	21.2938	16.9624	16.9047	15.7138	19.6525	18.9835
ATXN7L3B	71.6053	57.6818	85.2313	103.159	53.2449	74.7207	95.8058	60.5439	58.6923	77.1695	89.2192	59.3085	104.676	100.705	54.2558	95.888	46.5537	65.7985	70.126	105.838	62.792	73.851	82.9577	68.885	53.9243	62.6546	69.9628	68.1955	60.828	108.193	122.213	67.3162	82.4692	59.8961	93.4711	75.5636	59	61.1055	97.8533	61.6321	118.598	81.881	93.3855	75.5469	59.5297	97.8151	94.0805	116.058	75.6138
AUH	16.4001	13.132	16.5964	17.3791	9.0111	11.2937	9.66971	9.10434	11.622	17.156	13.4258	14.2901	17.133	15.6956	17.9558	14.9832	9.35529	10.8313	12.3315	13.6597	9.66667	9.25745	17.365	14.7001	19.196	15.0587	20.2275	19.1539	12.6349	13.3344	18.7812	14.8052	13.1911	10.6898	17.4505	13.3882	14.4637	15.0933	13.9946	13.2783	17.4242	21.1014	14.5784	15.6224	13.3256	19.0135	15.753	21.5055	11.3642
AUP1	90.5588	66.2119	58.1936	82.3452	108.206	107.642	97.42	100.761	79.203	108.462	83.4965	99.0259	95.0543	94.7837	101.812	101.479	101.584	121.168	118.479	113.17	86.7454	92.5225	89.0443	85.9049	101.512	107.337	109.715	86.6988	104.711	95.8483	92.9442	121.119	95.4748	111.497	114.938	83.9213	125.373	90.7255	100.024	77.8504	90.1335	82.6287	104.89	101.259	81.0813	69.0874	76.0035	73.2538	94.4074
AURKA	6.4521	5.123	1.51162	6.0746	6.15491	2.5307	4.32538	4.64165	10.4022	3.84283	5.43195	6.24215	5.93403	6.43774	2.0585	6.40915	11.658	6.76178	7.95779	13.8911	4.91197	9.5598	2.3961	3.24815	5.72052	3.7242	5.38514	3.48456	10.6519	8.24566	8.40938	8.75258	10.9428	6.09842	2.20763	6.86022	10.8358	8.67583	9.4853	11.4949	11.0656	1.33079	4.65185	9.32978	2.13026	2.3625	1.35166	7.78147	5.37383
AURKAIP1	78.7747	61.0765	62.1722	71.1512	80.2978	83.3235	78.2534	73.0798	77.7913	72.62	64.62	71.9225	70.7864	58.762	78.7947	74.7478	93.6952	90.034	77.5514	86.4693	77.0507	71.5168	88.7132	73.0381	88.9923	83.5868	85.991	78.4559	89.6414	72.4463	72.9608	92.8827	84.0859	81.1005	81.3211	77.9774	45.1474	78.4474	67.933	63.7074	67.3015	70.9757	71.8974	68.5558	85.6916	77.2026	78.1299	66.7639	89.5478
AURKB	16.2768	11.5861	2.87887	15.5107	10.5806	5.77517	10.5062	13.7584	18.1222	8.34551	12.1065	10.5244	9.79106	12.7828	3.25535	14.177	19.7907	13.9715	17.5702	19.8725	11.5972	15.198	2.8672	6.19419	13.1648	11.3068	13.6558	7.86125	18.8389	13.1661	16.454	18.8522	18.9744	10.6018	4.08047	9.90115	18.8744	17.0816	20.6922	20.8615	19.8857	2.0638	11.8025	20.6064	5.33397	4.35901	3.75166	10.0749	13.6694
AUTS2	1.32196	1.27091	1.50341	1.84565	1.47928	1.37122	1.48314	1.02817	1.02941	1.56835	1.11671	1.22801	1.54249	2.03389	1.78105	1.50763	0.984552	1.90984	1.81715	1.48537	0.838305	1.3989	2.03004	1.26372	1.22519	2.03006	2.1414	1.42027	1.21265	1.49628	1.96316	1.86377	1.29492	0.986255	1.60549	1.2671	1.99681	1.62731	1.68583	1.27705	1.6432	1.55773	1.53347	1.24082	1.05255	1.67896	1.4066	2.33956	1.23639
AVIL	1.5715	0.935696	1.04012	1.55336	1.11591	1.18103	1.01174	0.867911	0.519254	1.4392	1.17346	0.915513	1.50468	1.98315	4.27053	1.44983	0.612609	1.66523	1.33309	1.24169	0.658639	0.753856	1.03259	0.85966	1.59574	3.38316	2.0507	1.5434	0.557589	0.552367	1.15079	0.734247	0.782208	1.03846	1.10749	0.510632	0.837664	2.0523	1.59586	0.947353	0.810263	1.91381	1.26105	1.17203	1.05599	1.07172	1.22895	1.7118	0.976723
AVL9	6.85425	5.17838	6.15401	9.65275	6.96145	4.21656	5.35751	3.80872	6.30197	7.64923	6.81839	6.28106	8.65176	11.2756	6.05197	8.85789	5.85163	5.90271	6.35601	8.86275	3.39297	6.90579	6.82061	5.30419	8.09865	8.74668	8.44685	7.6402	8.16456	9.30056	9.54311	8.14139	9.76195	9.17607	6.39165	7.98974	8.51097	9.02572	11.4853	8.09961	9.02403	5.86089	6.3689	7.63181	6.13615	7.52703	6.67227	9.82847	4.57203
AVP	0.24177	0	0.0725421	0.512405	4.44731	6.30915	5.84459	4.13386	3.54757	5.29539	3.09886	4.87854	3.01992	2.85181	1.11136	2.61885	4.02489	5.52021	4.72253	4.83076	2.41164	5.53441	1.45652	2.74498	5.43915	6.59175	3.08315	3.12247	7.7777	5.90291	4.87295	8.51271	6.81929	8.07372	6.3899	6.43783	0.171829	0.371781	0.0722738	0.530937	1.68883	1.29432	3.11882	3.24471	0	0.155721	0	0	0
AVPI1	14.9906	23.1455	42.3055	16.2327	15.6659	46.0563	44.209	17.9824	13.503	13.9167	11.4137	19.5188	13.5936	7.50392	34.0371	11.5571	13.5265	19.2674	21.2967	21.5264	29.6476	13.7841	56.189	35.9109	31.5736	16.6109	24.9445	31.7113	15.5608	12.0104	15.0374	24.0371	17.8663	17.173	33.0951	23.0306	22.0095	24.1592	15.7401	14.7222	11.3514	57.2975	11.8504	15.2829	25.1262	28.8111	47.9488	16.5859	14.2873
AXIN1	17.4332	13.7536	11.963	20.2213	14.9781	15.3733	14.425	13.1451	13.7789	17.305	16.7823	15.4195	17.8748	19.2975	13.7901	20.1745	12.8291	15.8967	15.9735	15.7723	12.5011	15.2114	14.5722	12.1362	22.1183	22.4091	21.0725	15.7392	17.5079	15.9236	15.0356	19.484	16.4393	15.186	17.6144	15.4727	18.9841	16.148	15.97	14.9902	17.9335	13.8415	17.83	17.701	17.0687	13.5755	12.9858	16.7232	15.3448
AXIN2	14.7433	5.29544	7.78439	29.5393	18.2248	8.14277	6.78456	8.49404	14.2733	17.5244	9.45108	13.3683	20.498	28.8395	7.29198	19.1394	8.08571	12.8372	12.3901	19.3746	3.78608	15.2609	9.06242	6.10553	20.5555	25.3611	24.152	18.6045	17.2971	18.527	18.2518	21.915	20.1851	12.2995	10.3607	15.4623	19.0219	24.2035	32.9496	25.5506	23.1046	7.83094	11.5423	10.1648	11.0129	10.771	7.00738	27.1896	6.69805
AXL	11.7256	17.6589	31.7907	12.9674	12.0825	20.8864	17.7866	16.0719	7.96159	13.1027	10.9217	11.9816	14.391	9.22617	24.5917	9.6047	10.0489	28.948	24.5047	15.9169	15.8051	8.72259	28.6266	20.3002	11.4434	15.4572	18.6462	17.1429	4.19204	7.36719	13.434	10.4555	9.0381	10.0598	21.5015	12.7792	11.9594	9.47059	7.7603	8.08809	8.83735	22.3515	9.91546	10.4755	15.2571	23.3513	26.6714	13.0625	11.3985
AZI2	11.9985	12.6532	16.3823	14.7918	13.7107	11.499	10.0835	11.4088	10.4237	14.472	12.3842	11.3539	14.4825	17.0954	13.6149	13.2568	11.6352	13.5803	12.8519	14.2159	9.23731	13.1047	15.4869	12.8491	14.7203	15.8875	16.634	15.0818	11.2606	13.0029	15.8397	14.5697	13.5193	12.1902	12.7504	12.3913	17.5482	14.5877	14.3839	11.265	16.2831	16.7874	13.7059	13.4658	14.8899	17.0912	15.1302	18.4912	10.6602
AZIN1	26.893	29.4325	29.7251	34.8504	28.6165	30.8794	35.6497	26.7698	31.0797	29.208	36.1405	32.2457	31.4197	29.0498	26.9061	34.373	29.1156	42.8344	36.2268	44.176	28.6902	31.8377	31.7687	35.2052	29.5526	28.0081	32.5272	31.1871	38.2769	42.4722	46.1933	39.0548	43.7711	29.5407	30.8591	38.3595	45.6341	30.3574	36.6117	37.3626	37.2793	31.2003	33.5629	37.362	25.0175	29.8306	25.9537	38.9636	28.2622
AZIN2	1.5494	1.17996	1.20034	2.86082	2.91601	1.00805	1.90947	1.25636	2.42257	1.88072	1.15199	2.22726	1.39202	0.483117	1.02747	0.722223	0.702581	1.23144	1.24423	1.60609	1.63782	0.795842	1.36443	1.58232	3.29671	2.65597	2.88821	1.72222	1.59154	0.891061	1.2761	2.08561	2.29633	1.70267	1.71517	0.992939	1.43515	2.24588	1.59453	1.15278	1.1055	1.22381	0.81587	1.09149	1.37743	1.49692	1.49638	1.42343	1.1187
AZU1	0.895222	1.19912	1.49653	0.929303	0.378079	0.278112	0.339323	0.468576	0.938278	0	0	0	1.31789	0.678834	3.17452	1.15441	0.884371	1.25144	1.28807	1.68277	2.91585	1.8663	7.44774	2.98044	0.929539	1.90191	1.35908	1.56476	1.19741	1.18325	0.341158	0.527691	0.341734	0.188415	0	0	0.545355	0.196661	0	0.187233	1.03078	1.02698	0.791884	0.0990202	1.54119	0.741344	1.86689	2.74215	0.227581
B3GALNT1	3.28736	3.07547	6.29345	3.4666	2.79701	2.82465	2.9925	2.86427	3.23537	4.78089	3.32023	3.49751	3.01955	3.29125	3.58245	3.31478	2.20549	2.39655	2.45201	3.91525	1.94234	2.89076	3.86427	3.4928	2.58084	3.69642	4.36258	3.85867	2.63325	3.93171	5.06201	3.62593	3.14232	2.40978	3.26949	3.27065	4.51319	4.06876	4.84643	2.88767	3.11488	5.34406	3.72351	2.24731	2.33509	3.98164	4.31391	5.09502	2.45411
B3GALNT2	5.29051	5.02095	6.82416	6.71273	5.13283	6.3455	6.45176	5.08331	4.20159	5.73673	4.71877	4.49125	6.31025	5.89866	6.69403	5.23095	4.16973	6.8654	8.02768	7.39588	3.7306	4.89262	5.88705	5.13321	5.81894	5.76652	7.7378	5.63058	6.08867	7.07526	7.86886	7.77535	5.96323	4.13825	7.12833	4.83206	7.54431	5.5145	5.83288	5.0006	5.3851	7.86998	5.61456	5.26814	5.53209	6.73166	8.5163	8.02671	5.02272
B3GALT2	1.45848	1.87354	4.41926	1.80987	1.7004	2.45692	2.21647	2.65307	1.03613	3.5658	2.41016	1.64583	3.13678	4.50685	4.3625	2.03968	1.16797	1.77255	2.25703	2.91316	1.33188	3.36803	2.02131	2.15428	1.6637	4.83059	4.54063	2.24109	1.86414	2.66081	4.71263	2.44108	3.22025	3.99484	4.02713	2.98517	2.97829	3.82219	7.35046	1.93977	2.3345	5.31988	4.08615	2.57661	3.32132	6.29125	3.85543	4.34448	3.7286
B3GALT4	13.8651	8.63144	8.55405	19.0558	22.4649	13.3254	17.085	13.9845	17.2397	19.4544	20.3775	16.5961	17.8538	24.6238	10.1211	22.7811	15.521	12.3803	15.6906	15.5638	9.76783	17.1622	12.4094	13.9639	22.4846	21.6718	16.6659	16.5725	21.0564	21.6206	24.5655	16.2416	21.7855	19.3943	20.4513	19.8589	19.7636	22.5987	29.8051	25.3926	21.1784	10.1645	18.3682	19.2994	22.5288	16.4057	10.1795	26.0142	18.066
B3GALT5	2.22932	0.218061	0.336277	3.25683	4.69382	1.66456	3.38665	1.62171	1.09858	1.83587	2.36216	0.589234	1.13743	8.0828	1.8778	0.942019	1.14505	1.67611	3.5247	1.58512	3.19991	7.03082	3.06607	3.70529	0.198169	4.58578	0.168297	0.0621047	3.75517	5.78894	10.5724	3.475	7.04207	5.21974	5.69989	1.14224	1.01731	1.7609	7.92426	0.820405	0.137462	0.391301	1.93292	0.113186	1.96558	1.18872	0.529259	1.42079	0.180652
B3GALT6	6.14178	6.53862	8.30396	5.92019	5.8794	4.85182	7.91508	4.61542	4.48303	6.56419	6.77228	4.95429	5.65977	6.2318	8.50424	6.15494	5.5858	5.59739	4.84311	6.32219	5.62628	4.73424	6.92188	5.88713	5.15383	8.78429	7.11296	6.0066	6.04836	4.92867	4.97089	5.56489	5.96175	4.5612	6.02849	5.75205	7.02862	4.47169	4.29399	4.07381	6.22316	4.90685	6.05371	5.04653	4.20424	6.12751	5.5153	6.32795	5.71007
B3GAT3	14.7541	20.0822	12.1784	11.309	10.4016	15.9156	15.6277	13.8083	8.6105	13.5545	16.5306	14.043	11.063	9.90545	17.5584	13.2917	6.90039	7.93723	12.9218	11.5527	13.4416	11.3387	17.8004	14.7929	18.5896	20.2181	18.3751	13.2596	8.52618	10.319	12.7305	13.6434	10.3627	11.2766	16.1836	8.7472	15.5425	16.9264	16.4742	10.0318	11.2807	10.1562	16.7684	14.178	11.6837	13.3248	16.6915	10.3727	18.2127
B3GLCT	8.10913	8.56039	11.1596	5.45339	4.41043	10.5128	7.00639	8.25631	3.83279	5.06222	4.88939	4.37302	6.0628	4.99412	7.77054	5.57433	3.81029	8.04606	7.5248	6.91959	6.54439	4.0026	8.62753	8.63841	6.0721	7.85611	9.72793	6.78941	3.12234	4.65312	5.82401	3.93794	4.61151	5.23829	7.29653	4.82395	8.19605	7.20611	5.17455	3.91548	6.22169	13.509	6.90408	5.40929	7.3919	11.2395	11.9513	8.76965	6.39654
B3GNT2	17.0587	15.2489	11.2885	16.7446	23.7698	12.9584	17.3835	20.3346	23.5498	19.3525	25.2927	20.5024	24.7862	24.8995	18.81	31.9217	19.9699	22.5201	19.7083	19.227	14.1153	21.1741	12.3573	18.1764	23.2664	27.3673	19.7287	17.4197	16.9237	23.7026	20.6636	17.3557	26.8271	21.5938	17.8723	17.0566	24.6353	16.5897	19.3268	18.3032	19.6508	8.73105	25.1809	25.8934	20.4167	16.0294	9.611	20.0168	17.396
B3GNT3	32.8245	11.2496	7.45621	49.9441	49.4334	29.6415	28.402	35.1627	42.7449	33.4342	30.017	26.5798	30.9243	63.4368	17.8449	56.5807	63.2419	56.1453	51.3363	42.5898	20.04	58.2117	17.6273	21.3601	39.7312	55.8767	53.5393	32.9324	44.0317	64.2712	63.6248	37.8771	44.6814	67.4848	34.1479	45.6252	29.3588	51.2363	74.4248	59.1876	21.3993	9.77293	30.0471	29.2679	26.3216	17.5883	11.5698	35.034	24.9158
B3GNT5	8.79126	5.00638	3.62977	18.6207	11.7608	6.93088	10.2451	12.4804	3.07792	16.5556	10.9644	10.6022	17.1989	32.8708	10.6957	25.8753	6.65855	15.5965	15.7548	14.2078	2.03438	25.1983	9.10366	6.56665	6.63164	26.8766	20.8808	10.8917	3.86933	23.4146	28.6743	7.26517	12.638	24.2065	11.5226	16.7513	4.89967	17.9961	31.0983	17.9401	4.46137	5.64417	13.6573	8.94966	2.11284	11.8691	3.19918	23.3	6.563
B3GNT6	9.50177	0.82913	0.491178	14.9553	7.39953	7.77761	6.93478	8.27969	10.8027	6.09601	3.89469	5.19562	9.52373	13.0968	3.51163	4.78637	11.7212	29.5154	21.5707	24.6183	3.91323	6.53743	1.20298	4.60399	30.3863	10.6178	9.51766	15.7235	25.8613	27.3467	21.6658	17.9339	13.7251	8.67711	2.72865	17.5308	23.2942	10.3702	17.1064	23.3237	11.8365	2.91728	7.17989	9.45102	4.93191	2.52134	0.828715	9.2953	2.30092
B3GNT7	2.2305	2.03351	2.51407	2.16693	3.59328	13.4128	20.8249	5.25876	4.69589	8.46461	28.9908	4.62743	2.39846	2.62528	2.44291	2.27601	6.27403	34.0421	42.7992	8.46447	5.67975	38.6938	17.0987	5.73711	3.16185	32.8826	3.33911	2.61043	5.09874	5.24897	23.3866	3.18518	7.06582	17.0594	40.6604	6.82395	4.90049	7.38185	92.9024	4.85568	1.54765	1.42124	19.4708	1.96729	2.45425	4.2537	7.32103	2.17389	2.00187
B3GNT8	23.7005	4.93665	4.84771	24.4198	27.9885	19.6122	18.0316	18.9295	20.481	17.6474	13.0008	21.8028	20.1409	20.7402	8.3109	29.3029	37.6522	21.939	18.2371	23.6523	17.6174	27.4997	11.8448	17.7958	34.1731	28.2861	34.0666	26.7147	32.5384	28.6212	18.5472	31.6921	28.2485	27.9119	19.2911	26.2619	32.3976	26.3893	28.9403	28.4094	15.8642	8.73094	15.466	19.575	36.1849	14.8454	7.59871	23.224	12.6831
B3GNT9	3.26854	5.57213	9.94724	4.38259	3.50213	6.99508	6.63042	5.6552	3.71123	5.49515	4.32242	5.44999	4.90896	3.60299	4.6028	4.09778	2.61105	2.65378	3.8953	4.98724	3.38234	3.34022	5.3916	6.06874	4.33657	5.93138	5.29293	6.58592	3.26954	3.72013	5.42067	3.83189	4.55181	3.49694	7.02936	4.78381	5.89047	4.22839	4.23404	3.89275	5.22704	6.06708	5.82265	4.80035	4.61105	7.54373	7.33013	5.08177	4.84704
B3GNTL1	6.1216	5.76364	3.49345	4.57908	4.73133	5.52502	3.75092	4.36121	3.6326	4.3555	4.26043	3.91801	4.49789	4.88463	7.31994	6.71758	2.64382	2.98976	4.35947	3.18802	3.47789	3.53761	6.70893	3.58631	5.19302	6.61958	6.76054	5.01778	5.82089	4.44219	6.08374	5.28287	4.02704	3.71362	5.57782	3.33219	4.73459	3.93766	4.37757	3.51458	5.15971	4.13667	6.10068	5.5452	5.54492	4.71595	5.84063	4.28945	4.94836
B4GALNT1	2.46838	3.79729	4.19591	1.52746	1.56025	3.10094	4.38357	3.05369	1.81277	2.63295	3.65541	2.88903	1.81493	0.782998	2.8841	1.40256	1.07297	1.7584	2.64728	2.02726	3.99389	0.987699	2.38956	4.63659	2.39962	1.38023	2.92622	1.7447	0.63745	0.720318	1.93256	1.24979	1.20879	1.31121	2.00505	1.1366	3.921	3.13792	1.4552	1.45415	2.48886	3.73139	4.00371	4.46959	1.88632	4.69355	5.93712	1.59104	2.72127
B4GALNT2	12.2829	0.585033	0.152446	8.20156	5.48986	0.668742	0.520302	0.938939	4.76574	3.43548	1.37099	3.94375	24.3831	15.3768	5.00697	18.6667	2.71211	0.142728	0.195874	0.0912224	13.5084	10.4674	4.56443	14.629	21.1576	4.81355	8.68626	14.505	1.23259	1.31265	0.531042	2.48626	8.88417	1.90416	1.17274	2.24978	8.48576	1.98064	0.839347	3.04059	15.3672	1.56578	2.03523	12.1052	14.6804	1.18841	0.362473	3.17958	1.64964
B4GALNT3	20.8865	5.53591	4.97259	28.6578	21.9645	9.51657	10.6722	12.1091	11.41	16.5169	8.41153	13.4877	21.5378	22.9397	9.18586	22.3831	16.9709	12.1019	11.8051	12.2903	9.11784	14.4078	7.00335	8.62874	36.1917	34.8352	31.8647	23.3629	16.2745	19.0297	19.2387	20.7326	18.1416	18.9102	9.50107	14.9821	13.786	16	15.9827	14.4734	17.1286	10.5695	15.9206	20.3374	32.3602	18.3876	12.512	21.4894	9.77923
B4GALNT4	3.27417	8.61178	22.0935	2.58097	4.06767	17.0629	14.3443	6.87646	2.04826	5.67662	6.52553	4.51786	3.87793	1.2	9.20233	3.28269	3.0458	11.6505	15.1179	13.711	13.9387	3.11175	35.951	17.1055	5.52447	3.31497	11.4201	7.65439	1.83596	2.14576	7.83999	7.40141	2.43721	3.42831	23.016	2.9216	6.59455	9.70106	7.52951	3.74918	2.62953	24.7078	5.82864	5.59529	4.1336	10.1225	25.5682	3.96604	4.32822
B4GALT1	12.6896	7.86296	8.52232	19.4356	25.1743	9.25349	15.9406	12.1385	28.2921	17.0353	18.2351	20.8074	29.2283	21.0673	11.6382	33.4854	32.3912	32.9323	22.5279	23.2515	16.2743	17.5071	17.5173	20.5553	25.2632	16.3571	18.0557	19.2139	33.1313	23.0711	17.7835	25.5839	29.2245	14.0382	11.7053	19.6694	28.7247	12.2338	11.053	23.3614	21.3864	9.09174	15.9617	27.8751	23.3962	12.759	6.67116	22.8836	16.8481
B4GALT2	13.2952	18.2518	23.063	17.8411	13.9245	34.4331	28.51	19.2463	12.1928	13.9888	11.9886	14.6013	13.613	11.3776	18.4572	10.4029	14.6557	25.14	23.6431	22.8319	20.8258	11.9863	24.5519	19.3727	15.435	16.456	21.5482	15.94	18.8622	15.4534	14.8519	21.1162	16.6325	12.7958	24.6819	19.1622	17.806	19.3402	16.6865	14.2071	13.0852	37.421	13.393	13.915	15.7335	18.4927	27.6908	15.5297	17.1498
B4GALT3	20.4304	15.2728	10.5818	20.0515	15.9176	12.3919	17.8045	12.4942	15.4994	16.4281	16.8993	14.9389	19.7841	19.4237	18.5902	17.2268	12.6179	17.1899	19.5007	22.4568	12.6598	17.7947	16.7893	16.2213	19.5985	23.8551	23.3644	17.2931	19.0878	18.6581	21.731	22.8583	18.3041	14.6752	18.0879	14.5152	18.0811	17.4104	21.4876	14.6488	15.623	10.5992	18.0357	17.7641	14.5694	16.7618	14.0979	19.1539	20.0945
B4GALT4	8.44426	4.7142	9.49518	13.0856	11.5913	13.2297	18.5872	13.2455	16.5521	21.14	19.2315	16.1634	11.626	30.7883	16.6674	18.3618	19.7132	24.0474	32.6806	22.8177	11.0527	34.6225	22.9167	14.219	11.3731	46.4654	16.5713	15.0466	23.2971	29.3083	54.3359	22.8646	15.6434	19.138	20.6387	10.5464	10.9579	29.3307	80.3258	24.6068	13.6338	10.8322	23.032	10.9247	12.2461	18.7927	12.6587	20.9561	9.55374
B4GALT5	20.2152	12.0062	16.7408	36.1785	28.4803	23.3985	22.5734	16.9399	21.9239	21.2834	14.5434	23.9174	28.9567	17.8606	17.3499	28.0306	29.7019	24.7237	19.202	27.9246	20.1367	15.2484	19.0403	24.1519	32.7446	19.8441	34.1783	29.7206	20.5804	21.6497	18.5437	26.5625	33.8509	22.7308	23.6137	24.5832	29.2814	21.2387	18.8076	26.0251	26.7106	36.7083	18.8465	44.9666	45.5008	30.518	25.4028	27.8372	17.4877
B4GALT6	1.69797	2.32388	2.15269	0.836309	0.612736	1.91124	2.92941	2.02628	1.2611	2.76755	4.02024	2.38446	1.48987	1.06842	2.16565	1.38159	0.937133	2.11679	2.28824	1.34612	1.91693	0.975136	1.46475	2.71167	1.84997	2.88969	2.87184	1.60934	0.482275	0.617701	1.73313	0.9177	1.22482	1.10105	1.73992	0.924726	3.97725	2.14216	2.42354	1.02411	1.69623	3.73286	3.31332	3.86072	1.26088	2.71484	2.344	1.00225	0.659639
B4GALT7	13.5324	12.5101	13.9212	14.0118	9.36974	11.6254	12.8756	9.90192	13.3511	12.4589	15.015	10.7825	9.72057	10.6803	16.576	9.75796	9.21542	10.7396	11.8848	12.5745	11.1035	9.95702	14.6175	12.0943	11.2246	15.5117	14.4648	9.37284	13.3266	12.6847	15.9623	16.1488	14.443	12.1191	15.1597	14.6184	16.6978	16.957	17.7971	11.8409	14.0234	10.5343	15.1156	12.5244	14.6201	15.2849	19.2936	13.189	14.6032
B4GAT1	13.4607	16.1399	32.7043	14.5423	10.1979	25.2767	17.5423	13.7035	7.94315	15.9957	10.462	12.5505	17.5629	13.2018	20.717	12.1505	8.52753	13.642	13.2517	16.6098	17.525	10.2675	23.9814	23.8619	13.8599	10.9082	21.3574	17.3565	9.88367	10.5229	15.1366	12.9647	13.1918	12.5948	26.0703	13.2236	18.667	15.7694	12.7778	11.5551	11.9372	31.0127	12.0146	13.9639	16.5302	25.9371	28.4618	16.9195	13.7449
B9D1	2.46325	2.15394	3.03918	2.50743	2.65756	3.32483	2.76075	2.80092	2.25901	3.76939	1.82149	2.4197	1.73071	1.9913	3.12357	2.05098	2.93686	3.40022	2.87757	3.63235	2.75362	2.15096	5.71412	3.76869	1.78596	1.51977	1.91814	1.62385	3.47169	2.1939	2.58686	3.67999	3.68824	3.97318	4.44051	3.06782	3.23723	3.44499	3.35168	3.13994	1.84844	3.87938	2.20239	2.00586	2.77228	4.49294	3.47623	4.22198	2.64516
B9D2	8.70727	7.35657	6.97456	5.6094	5.5187	9.5927	7.05632	5.97299	7.3521	7.59887	9.03879	7.37581	7.115	8.24597	6.77077	7.40963	6.42498	8.36	8.25348	7.29038	7.65238	6.78302	7.6643	8.59548	7.32843	10.0897	8.31567	8.64333	6.74079	7.36406	6.95805	7.24883	6.52565	5.84898	8.92357	8.14942	6.17475	7.4616	6.50156	5.69995	8.47107	7.77763	7.98633	6.62296	5.62408	6.74471	7.47922	7.81336	7.47435
BABAM1	64.6002	54.8681	60.6886	61.0828	50.3828	65.045	62.0732	53.1605	53.6996	57.369	59.3786	54.5872	60.5725	57.2006	64.1542	58.8321	46.6717	52.55	60.0452	63.3851	59.6059	55.4542	70.2973	64.6646	62.1146	64.7001	68.406	54.5369	48.1436	50.7399	58.4156	57.5865	54.9757	52.8037	68.6276	49.5168	51.8048	65.6947	60.5158	50.5757	59.2139	60.7413	65.1965	55.9915	59.035	64.7486	78.5249	63.6902	57.0689
BACE1	4.34079	5.26753	8.88287	5.37035	4.01417	7.99812	6.54347	5.05335	3.71613	5.62017	4.68039	4.71138	6.07974	4.07661	8.21732	4.78686	2.63698	6.89548	7.82173	7.39357	5.01246	3.1939	10.0158	7.51334	3.8522	4.9489	6.43087	4.49131	2.30239	3.76722	5.99893	4.23507	3.84732	3.52837	8.086	4.11596	6.2803	5.04738	4.71745	3.45927	4.43794	10.2062	5.35409	4.66888	4.73504	8.38753	9.00767	6.87736	4.88015
BACE2	24.4249	10.1749	15.0429	21.0011	25.336	17.4721	16.843	22.2382	14.5177	17.0558	23.6473	14.583	18.873	31.3396	28.4149	20.6219	38.3945	33.768	31.8979	27.6279	21.3019	30.6936	23.2335	21.926	17.1426	28.3181	18.8525	14.418	17.8823	23.0372	25.6542	17.0646	20.8067	24.0935	20.3535	20.8038	21.4966	21.3354	26.6312	23.2432	23.7864	18.2129	29.9207	23.3336	27.037	28.7607	23.3231	23.7513	12.9904
BACH1	4.31209	4.75622	6.4764	5.72839	5.02117	3.75792	4.16365	4.24567	4.64326	7.36498	6.6241	4.63668	7.16392	8.94398	6.48843	6.69868	4.2749	6.28549	5.88537	6.34565	3.0781	6.30102	4.68639	4.84225	5.05593	7.60315	6.97667	5.31055	4.14087	6.64936	9.13347	4.13157	5.45193	6.56704	5.43873	5.26348	6.43925	5.36433	7.29249	4.41557	7.15281	6.4764	7.13134	6.80873	5.15759	6.49872	5.22032	8.55484	4.92883
BAD	53.8606	40.3253	54.3796	61.6997	47.9489	58.2493	62.0369	47.9232	40.1166	53.0107	41.7042	52.2368	48.3813	35.6299	49.3396	43.6606	43.0865	45.6847	43.1401	54.4452	56.5678	42.0168	55.7244	62.5276	69.0312	51.4053	61.9478	56.5867	68.2146	50.9618	53.1193	69.9711	54.4105	53.8	66.9936	49.6206	52.6942	47.1904	54.092	43.7996	52.6527	69.8291	49.22	55.2801	83.2148	64.0447	56.3612	51.5545	43.9794
BAG1	48.0136	55.8789	72.1095	63.44	42.1924	72.0572	55.7954	43.206	40.2787	72.8933	58.8697	56.3351	57.5791	68.5709	73.6485	53.5448	63.8484	108.774	76.0264	67.0143	48.884	50.0837	72.4766	56.664	67.1918	61.7778	72.8423	78.964	65.8384	73.6375	69.5004	67.0739	64.7567	61.261	76.593	83.9255	41.4198	47.307	42.0685	42.7562	50.7953	79.8907	64.3175	56.5428	91.02	87.816	81.9039	85.8648	52.0278
BAG2	30.8483	63.1263	128.955	22.5923	45.2305	142.127	85.7792	79.2618	17.0565	43.6585	33.9499	41.2261	46.2176	12.6871	75.2271	21.1371	27.117	118.97	107.749	72.4284	68.2795	16.831	97.8712	82.6841	38.7782	12.5313	62.5884	74.2538	22.2982	25.5121	49.4478	65.3993	27.4435	34.8563	108.262	43.2273	66.9276	34.9459	19.9952	21.7339	36.9341	196.811	27.3741	56.0108	55.583	114.487	142.642	37.1267	26.0852
BAG3	17.2718	16.5682	30.6127	16.7082	14.8861	21.0185	15.914	13.4696	9.75882	12.0092	12.5478	11.996	12.724	9.27195	25.3177	12.1877	19.6392	47.4496	27.4181	21.03	14.2111	9.93787	16.5099	17.7821	13.9085	16.7744	19.0083	17.2288	10.2058	12.1418	16.0714	17.0554	13.217	15.8152	24.7634	15.6324	15.6197	14.9244	11.6051	10.6273	8.31811	30.7292	10.6367	12.0481	14.4991	24.1003	28.9375	13.2114	16.6048
BAG4	6.08913	4.98219	6.41181	7.80055	5.87308	4.43471	4.66138	4.77511	6.32178	6.90124	6.1452	6.71195	8.52968	8.4106	6.42983	9.25581	6.60961	5.35288	5.11508	7.33816	3.60176	6.95294	7.62797	6.64222	7.1576	5.5796	7.56976	7.64351	6.44381	7.59583	9.15609	7.97593	8.59593	7.29949	6.21895	8.09158	10.7476	7.09996	8.26845	7.75827	7.70896	5.3049	6.42475	6.98297	8.72545	7.83923	5.21107	8.69194	4.44674
BAG5	9.11994	8.76993	13.5728	12.4604	8.43958	8.04136	9.04869	7.03747	8.97873	9.48896	9.33187	8.86929	12.2591	10.6784	10.8152	12.7462	8.45	12.4932	11.9642	12.3671	6.26586	7.94387	10.369	8.67263	9.80774	10.5959	12.3794	11.2914	10.6115	12.6746	14.2768	11.463	12.4408	8.00243	11.4687	11.4627	12.3778	10.2382	10.4641	10.1822	12.076	12.2123	9.78741	10.7996	12.1603	12.5687	10.5482	14.8266	7.46676
BAG6	37.4774	33.3602	36.5653	41.2245	30.2688	31.9895	36.3327	25.6383	29.6668	35.8414	35.8333	33.2072	36.614	39.9842	38.6858	42.3205	29.7809	35.4761	36.7122	35.4957	27.366	32.9939	36.7356	31.4757	40.5536	44.0415	47.1417	33.1347	26.5546	32.7456	39.6493	33.8678	33.73	29.9535	42.0497	32.2622	33.7815	36.0997	38.8265	33.1836	35.852	36.7522	36.8416	36.3425	36.0104	39.2591	43.2429	41.3929	37.8249
BAHCC1	1.70356	0.919659	1.4721	1.78978	1.21989	1.204	1.36604	1.12871	1.13528	1.69855	1.10296	1.20819	1.57996	1.85874	1.88462	1.49674	1.02533	1.0103	1.53901	2.18345	0.801095	1.1114	1.82453	1.35901	1.50354	1.9001	2.00952	1.38378	1.27602	1.43606	2.54489	1.54173	1.29988	1.25909	1.94447	1.35122	1.5437	1.96037	2.15924	1.49644	1.69802	1.99501	1.34053	1.08159	1.29451	2.11768	1.95985	2.43514	1.27324
BAHD1	4.89562	4.32024	3.9747	6.34169	4.22522	5.30222	5.05991	3.71054	3.5448	4.92672	5.1865	4.46645	5.30571	4.45554	4.4243	6.05966	2.85681	4.28103	4.92783	4.35061	3.69329	3.95529	4.72277	4.84131	6.31922	5.72214	6.52872	5.06991	3.96839	4.09037	4.42149	4.59454	4.21235	4.49726	4.57226	3.45886	4.68694	3.79364	4.10921	4.04743	4.36879	5.04904	4.71543	4.51889	5.5334	4.59997	3.76343	5.38884	4.31607
BAIAP2	7.85211	6.24978	9.05731	7.4864	7.4431	11.1528	10.0374	8.33555	6.8076	9.0266	8.71595	6.37677	7.66044	9.21215	11.2824	7.92099	7.18187	10.8824	10.1296	8.05872	6.83578	6.97476	8.74556	6.91	6.87075	10.8387	10.693	6.48173	6.15148	6.94615	9.02822	6.6622	5.77809	7.39299	10.4663	5.66757	8.53722	6.25718	8.05614	5.3672	6.27636	8.89967	8.36159	5.0932	5.65301	8.49047	8.94647	6.58852	6.92866
BAIAP2L1	7.61506	1.41401	1.70654	14.5942	11.0694	5.0161	5.42147	4.89136	9.33085	8.44432	6.07502	7.59487	10.0348	13.6553	2.67255	12.3644	13.6322	15.9517	12.5996	10.9601	5.33565	12.9518	5.06035	5.65032	14.1735	11.2484	12.8272	9.72963	11.7883	14.8001	11.6461	11.6036	13.9736	12.9648	7.04802	12.0703	9.33088	12.2202	15.2595	15.7053	12.4027	4.17083	8.08288	13.0277	10.4557	5.23547	2.73459	14.8898	3.30345
BAIAP2L2	0.906217	0.455192	0.378728	0.808428	4.08237	1.40764	1.21653	3.77982	0.415539	0.841128	0.430789	0.720302	1.137	0.87328	0.654603	1.54838	3.59337	1.77065	1.62986	2.82724	2.42129	1.5975	0.991146	2.0307	2.80607	1.20329	1.1694	1.17148	0.489507	0.536506	0.30218	0.801258	3.11338	1.33511	1.04339	1.26521	2.24272	1.23178	1.72699	2.07301	0.286945	0.389848	0.951912	0.438534	1.77139	0.641009	0.674936	0.804359	1.16628
BAIAP3	1.73457	1.96797	1.72288	1.16263	0.978433	1.71694	1.02626	1.29299	0.471739	1.45475	3.07838	1.84235	2.331	1.64035	3.24435	2.59157	0.37685	0.542724	1.36914	0.542172	1.02279	1.10904	1.18911	0.900696	1.39117	3.76931	2.47897	1.02456	0.542788	0.747088	1.03181	1.35245	0.628653	0.898832	1.30288	0.294817	1.10951	1.18651	1.07281	0.674271	0.800267	0.948619	2.09253	1.14852	0.997116	1.66427	1.64648	1.69055	1.50078
BAMBI	6.18052	5.33844	5.67459	5.1273	12.4652	6.36179	9.58404	10.379	7.48183	7.39481	5.72809	8.83997	6.29181	6.56124	7.31092	7.58736	5.25535	5.09486	8.48848	4.87943	12.3888	8.77173	4.67494	8.53139	7.95763	7.7361	6.69941	7.56205	2.34437	4.25697	3.95694	5.13437	4.11042	5.64548	6.67756	6.33786	5.13933	6.14597	7.02081	4.04164	7.80429	5.79031	7.94094	8.35846	6.95162	8.75774	10.8266	3.05199	10.2285
BANF1	142.735	143.004	153.782	117.614	163.594	231.285	266.653	179.285	159.832	154.267	146.143	151.502	153.328	129.381	154.642	158.839	179.241	217.158	225.458	190.862	196.408	160.478	193.145	183.117	121.757	115.455	143.828	142.921	160.474	160.899	180.162	179.1	166.97	172.112	217.162	183.256	142.021	153.08	169.362	152.439	155.633	203.45	156.026	137.832	133.271	166.117	213.551	134.119	204.698
BANK1	7.00712	10.7249	3.32889	3.04341	0.78093	2.17685	4.67253	2.58519	5.75035	5.50848	14.9963	7.41371	4.51952	3.76365	5.02322	8.64678	0.918685	1.06363	4.16265	1.45333	4.80433	4.49935	2.5546	4.49873	2.67065	5.28529	2.08324	0.35439	1.79237	3.71963	3.70879	1.23911	2.06804	2.58085	2.18048	0.933397	5.92864	1.7531	1.89519	1.11949	3.20484	0.307023	10.8039	7.68596	1.38225	2.2163	2.1745	2.01897	8.12732
BANP	5.81415	7.04915	4.39713	5.07608	4.91845	5.64346	5.64698	4.81498	4.09035	6.60027	6.43923	6.71213	6.34215	6.50581	7.27343	6.30267	3.18219	4.33373	5.45723	5.4049	4.8519	4.9454	5.85114	5.58032	5.3203	5.02162	6.24923	4.00624	3.2123	4.08363	5.00472	5.48816	4.90676	4.99674	7.18249	4.1852	6.26906	3.65385	4.71419	4.11028	5.34951	5.98272	6.23648	6.73201	4.55912	5.64288	5.95167	5.16203	6.49603
BAP1	26.4298	21.1295	22.6055	30.0314	20.2496	21.7855	23.1634	18.384	19.7701	22.9022	24.491	22.6153	23.2704	22.5648	22.6165	23.7029	16.9578	24.9713	23.8552	25.9437	19.3549	21.0442	24.941	19.8746	29.5908	32.4313	30.6849	22.5554	24.3297	24.622	27.317	26.2688	23.8762	20.2122	25.8288	19.1919	26.2806	25.5526	29.3597	23.7269	22.873	23.1664	24.4658	22.1977	21.5805	23.47	23.7614	29.6912	23.5314
BARD1	1.51251	1.38919	1.54089	1.30993	1.60603	2.15453	2.2295	1.95465	2.1613	1.80531	1.81495	1.91012	1.57072	1.35881	1.46599	1.53463	1.18917	1.19948	1.86798	2.51987	1.42853	1.91233	1.07131	1.55541	1.35135	1.31866	1.93131	1.72149	1.51157	1.78089	2.31454	1.78034	1.74406	0.958708	0.827496	1.29534	2.62492	2.19064	1.98733	1.95688	2.59881	2.11847	1.64258	2.15154	1.84864	3.25108	2.50624	2.25118	1.73177
BARX2	0.432149	0.0368358	0.388994	0.863557	4.17338	1.73857	1.52881	1.82087	4.08207	5.59435	2.89734	3.42392	2.22664	3.78485	2.26459	1.8334	10.2269	4.53628	6.37049	1.13725	2.67877	3.85804	0.737643	0.774708	5.2051	4.82006	5.14355	5.50778	2.02308	4.69802	2.80516	1.74746	2.84839	3.05604	2.63574	4.811	2.21137	2.39233	2.98417	3.47973	2.99546	2.03879	1.53862	5.68819	8.67974	2.33807	1.1265	1.89532	0.346058
BASP1	43.2289	58.9918	27.6125	21.8602	19.4564	23.3662	49.4817	37.5409	45.7818	38.0333	112.292	53.8398	26.4402	17.9816	30.4183	32.9054	13.2221	13.6813	30.7895	16.3168	80.1699	35.717	14.5656	48.9937	39.8795	39.0211	35.7355	16.9949	15.2378	20.4787	19.5523	13.7893	28.619	15.1871	18.5431	14.8361	41.964	23.3622	22.1052	18.0128	38.8625	14.1443	72.5802	74.6976	16.8224	30.159	26.438	17.5819	53.035
BATF	23.1372	49.3578	13.1714	15.3358	37.836	22.3018	49.9961	35.6275	49.7779	21.8323	44.3912	41.5286	19.6835	23.8985	25.5254	32.7388	9.89772	7.7879	17.4059	14.6278	48.5643	30.4899	13.0598	23.2051	16.8818	22.5516	20.4677	10.0739	13.1509	21.5997	16.3477	13.4171	17.8235	15.2011	20.1596	13.6044	19.3327	12.02	13.1227	12.6339	25.6038	8.16003	34.7513	34.8604	9.41981	17.1578	13.9534	12.4329	82.2348
BATF2	10.1659	3.45078	1.51837	8.45752	24.8673	5.45343	7.97649	10.8157	22.6475	3.33064	2.43926	6.8075	6.82665	4.49672	3.63917	10.963	9.36628	10.2438	5.972	5.45842	16.9542	6.77665	6.00694	11.2289	5.2311	2.52948	3.20276	2.24733	12.9102	4.89012	3.39984	8.31501	9.07488	6.9253	4.80115	4.77836	6.47379	7.67797	6.29307	5.18607	6.97912	3.13807	2.73304	5.11973	6.00804	2.95517	2.55619	5.58964	20.0516
BATF3	8.04888	12.3893	3.72807	7.16893	11.0889	6.20266	9.60666	10.4505	12.1831	5.44125	10.9407	7.23489	8.85804	7.53537	6.4658	8.67621	2.58182	4.72706	6.29643	8.45436	7.40513	6.84224	3.7662	7.42469	6.08551	6.39173	6.39441	4.06351	6.07837	6.6878	5.41994	6.25528	3.6194	4.43244	4.76615	3.78533	3.41561	5.28733	4.55524	3.60378	8.62881	4.39265	9.85882	8.77319	4.08079	3.01991	4.56294	4.56967	16.27
BAX	51.9193	38.9544	21.8266	56.8497	75.7889	57.6315	65.396	58.0092	52.9513	40.3426	39.9957	50.5879	47.9974	43.7608	35.7728	51.7583	59.5314	50.5511	54.3293	70.2761	40.3257	53.1394	33.6271	39.429	66.1132	59.1818	61.541	55.3805	55.8845	42.5378	40.7892	66.1516	70.6885	68.9683	61.9905	53.9166	41.1169	63.5201	64.5723	47.9456	49.986	29.3795	50.5628	56.986	59.3594	33.7896	29.3287	44.2625	61.3743
BAZ1A	11.6701	9.28308	5.35664	14.1303	12.3409	9.20763	10.3213	10.3809	12.5281	11.8375	14.7981	11.2141	13.7646	16.418	8.07574	17.7408	9.95404	11.4683	10.695	12.242	7.87214	13.5711	9.63423	8.1663	12.8611	17.2789	15.4463	10.9109	11.007	15.8274	14.3481	11.6644	13.3873	12.0648	9.64515	9.70275	14.5184	9.5883	13.4035	11.3106	13.6167	7.13639	16.0027	16.8157	9.20231	8.88352	5.18365	16.0241	10.7022
[truncated: 13,119 more rows]
[truncated: 34 more columns]

## Sheet: Extended Data Fig 1d
Proteome data of common references (related to Extended Data Fig. 1d).
Uniprot ID	IS_B1_1	IS_B1_2	IS_B2_1	IS_B2_2	IS_B3_1	IS_B3_2	IS_B4_1	IS_B4_2	IS_B5_1	IS_B5_2	IS_B6_1	IS_B6_2	IS_B7_1	IS_B7_2	IS_B8_1	IS_B8_2	IS_B9_1	IS_B9_2
[truncated: 7,324 more rows]

## Sheet: Extended Data Fig 1g-h
Proteome data of 80 large intestinal tissues (related to Extended Data Fig. 1g-h).
[truncated: 7,247 more rows]
[truncated: 32 more columns]

[truncated: 2 more sheets: Extended Data Fig 1k, Extended Data Fig 1m]
