# Supplementary material for: Age-, sex- and proximal–distal-resolved multi-omics identifies regulators of intestinal aging in non-human primates
Source: Nat Aging. 2024 Feb 6;4(3):414–33. doi: 10.1038/s43587-024-00572-9 (PMC10950786; doi:10.1038/s43587-024-00572-9)
Supplement: Supplementary file 12 — Statistical source data. [file 43587_2024_572_MOESM12_ESM.xlsx]

## Sheet: Extended Data Fig 2e
	Clustering analysis using age-associated genes at mRNA expression level (related to Extended Data Fig. 2e).
	Clustering results using age-associated mRNAs									Enriched pathways in each clusters using the corresponding age-associated proteins
	Gene names	Median (Young & Proximal colon)	Median (Middle age & Proximal colon)	Median (Old & Proximal colon)	Median (Young & Distal colon)	Median (Middle age & Distal colon)	Median (Old & Distal colon)	Cluster		Pathway name	Count	p value	FDR	Fold Enrichment	Cluster	Genes	Displayed in Extended Data Fig. 2e
	AES	8.4655	8.58405	8.87372	8.53898	8.7201	8.90952	Proximal colon-cluster1		B cell receptor signaling pathway	5	0.00038231	0.149101	14.275	Proximal colon-cluster2	CD79B, KLHL6, CD19, RFTN1, MS4A1	yes
	ANKRD24	1.56627	2.15126	2.28749	1.36291	1.341	1.7427	Proximal colon-cluster1		B cell activation	3	0.00372204	0.725799	32.3567	Proximal colon-cluster2	CXCR5, MS4A1, CD22	yes
	APOA2	0	0	2.3734	0	1.53107	0	Proximal colon-cluster1		immune response	6	0.00813651	1	4.68748	Proximal colon-cluster2	CD79B, CR2, EXOSC9, CXCR5, CXCR4, CD22	yes
	BAG1	5.65493	6.18418	5.88387	6.11069	6.12999	6.04606	Proximal colon-cluster1		B cell differentiation	3	0.0217041	1	12.9427	Proximal colon-cluster2	CD79B, CR2, MS4A1	yes
	BANF1	7.22926	7.34891	7.54903	7.27635	7.44293	7.54555	Proximal colon-cluster1		viral entry into host cell	3	0.0273869	1	11.42	Proximal colon-cluster2	CR2, CR1, CXCR4	yes
	C19H19orf43	8.4632	8.53391	8.69609	8.6488	8.60272	8.68257	Proximal colon-cluster1		rRNA processing	3	0.04625	1	8.565	Proximal colon-cluster2	TBL3, CDKN2A, EXOSC9	no
	C1GALT1C1L	0.996637	1.01998	1.58898	1.11518	1.3123	1.42876	Proximal colon-cluster1		small GTPase mediated signal transduction	3	0.0226025	1	12.563	Proximal colon-cluster3	RASGEF1B, RAC1, RALGDS	yes
	C20H16orf13	3.98028	3.96624	4.48361	4.09654	4.14147	4.35603	Proximal colon-cluster1		response to lipopolysaccharide	3	0.0303272	1	10.7181	Proximal colon-cluster3	NOCT, PCK1, TRIB1	yes
	C7H14orf142	4.60945	4.89328	4.95494	4.65349	4.80868	4.8019	Proximal colon-cluster1		signal transduction	7	0.0328834	1	2.78742	Proximal colon-cluster3	RAP2C, CCND3, PTPRR, GPRC5A, PAK2, RALGDS, PITPNC1	yes
	C7H15orf61	4.28498	4.47098	4.46588	4.41516	4.74294	4.38463	Proximal colon-cluster1		adipose tissue development	3	0.0100336	1	19.5771	Proximal colon-cluster4	DHRS7B, RORC, HMGCS2	yes
	C9H10orf35	2.47232	2.60749	3.21124	2.86524	2.73873	2.96913	Proximal colon-cluster1		cholesterol biosynthetic process	3	0.011756	1	18.0316	Proximal colon-cluster4	ACAA2, HMGCS2, CFTR	yes
	CCDC115	5.27843	5.36055	5.6548	5.53798	5.41252	5.60274	Proximal colon-cluster1		bone mineralization	3	0.0228887	1	12.6889	Proximal colon-cluster4	PHOSPHO1, WNT11, ALOX15	yes
	CCDC124	6.05423	6.39271	6.64029	6.33934	6.67238	6.57367	Proximal colon-cluster1		protein phosphorylation	7	0.0286636	1	2.98284	Proximal colon-cluster4	WNT11, ERBB3, LAMA1, WNT5A, SGK1, PRKAB1, CIT	yes
	CMTM8	1.31054	1.7446	1.05822	1.58595	1.55932	1.22907	Proximal colon-cluster1		negative regulation of cell death	3	0.0369554	1	9.78857	Proximal colon-cluster4	WNT11, CHMP1B, CHMP2B	yes
	COL21A1	1.06395	1.5871	1.35768	1.81534	2.16076	1.84254	Proximal colon-cluster1		cellular response to lipopolysaccharide	4	0.0494092	1	4.80842	Proximal colon-cluster4	WNT5A, CAPN2, CMPK2, HMGCS2	no
	CRELD1	4.1564	4.31849	4.41973	4.23021	4.22381	4.45608	Proximal colon-cluster1		regulation of dendritic spine development	3	0.00117357	0.90365	57.1	Distal colon-cluster1	CAMK2B, KIF1A, TANC2	yes
	CTNNBL1	4.59677	4.63415	4.93571	4.744	4.77169	4.85541	Proximal colon-cluster1		maturation of LSU-rRNA from tricistronic rRNA transcript (SSU-rRNA, 5.8S rRNA, LSU-rRNA)	3	0.00269228	1	38.0667	Distal colon-cluster1	RBM34, WDR12, GTPBP4	yes
	DFNB31	0.896618	1.17687	1.19789	1.30515	1.38102	1.23562	Proximal colon-cluster1		osteoblast differentiation	5	0.00437404	1	7.49344	Distal colon-cluster1	CAT, TMEM119, NF1, IFT80, GTPBP4	yes
	EXOSC7	3.72718	3.96481	4.04213	3.72965	3.66091	3.85116	Proximal colon-cluster1		response to hypoxia	5	0.00998523	1	5.91097	Distal colon-cluster1	ADSL, DDIT4, CAT, NF1, ANGPTL4	yes
	FDX1L	5.02465	5.11814	5.62109	5.20866	5.4092	5.59824	Proximal colon-cluster1		endochondral ossification	3	0.0112956	1	18.4194	Distal colon-cluster1	CSGALNACT1, TMEM119, IFT80	yes
	GADD45G	3.7396	4.16519	4.57906	4.39823	4.21865	4.70731	Proximal colon-cluster1		cytoplasmic translation	4	0.0115787	1	8.45926	Distal colon-cluster1	RPS26, RPL4, RPS18, RPL37	no
	HAUS1	3.73	3.83069	4.20597	3.85075	3.92008	4.02703	Proximal colon-cluster1		reactive oxygen species metabolic process	3	0.0166797	1	15.0263	Distal colon-cluster1	GLS2, DDIT4, PDK4	no
	IL33	4.50159	4.80962	5.66014	4.62525	5.10052	5.08311	Proximal colon-cluster1		non-motile cilium assembly	3	0.0366823	1	9.84483	Distal colon-cluster1	CCDC13, IFT80, PIBF1	no
	LAMTOR1	6.34635	6.50637	6.51209	6.32214	6.46897	6.4834	Proximal colon-cluster1		regulation of circadian rhythm	3	0.0438538	1	8.92188	Distal colon-cluster1	USP7, OPN3, NONO	no
	LOC101867070	11.533	11.7484	11.804	11.7708	11.7682	11.7756	Proximal colon-cluster1		neutrophil chemotaxis	3	0.0118017	0.733934	17.7567	Distal colon-cluster4	S100A9, S100A8, CCL26	yes
	LOC102115611	4.19405	4.65796	4.77707	4.29108	4.58832	4.71208	Proximal colon-cluster1		response to lipopolysaccharide	3	0.0334232	1	10.1822	Distal colon-cluster4	GGT1, S100A9, S100A8	yes
	LOC102128943	1.65922	2.34665	1.57463	2.02509	1.9885	1.99339	Proximal colon-cluster1		fatty acid homeostasis	3	0.000422179	0.150718	95.1667	Distal colon-cluster5	DGAT1, GPAM, ADORA1	yes
	LOC102130589	4.92341	5.11908	5.21487	5.10184	5.18541	5.23943	Proximal colon-cluster1		apoptotic process	6	0.00467115	0.8338	5.25271	Distal colon-cluster5	BCAP31, MRPL41, MTCH1, IFI27, CEACAM6, CHI3L1	yes
	LOC102136973	0	2.19065	0	0	0	0	Proximal colon-cluster1		positive regulation of MAPK cascade	3	0.0343969	1	9.98663	Distal colon-cluster5	LEP, ADORA1, NENF	yes
	LOC102143072	2.54421	3.77559	2.42994	2.48391	3.29066	2.68525	Proximal colon-cluster1		carbohydrate metabolic process	3	0.0395802	1	9.24476	Distal colon-cluster5	HYAL1, PIGQ, CHI3L1	yes
	LOC107126439	7.12989	7.39968	7.25695	7.03093	7.13073	7.14384	Proximal colon-cluster1
	LOC107126618	0.427514	0.647897	1.07608	0.812544	1.09486	1.13604	Proximal colon-cluster1
	LOC107126823	0.942034	1.30127	0.744337	1.30703	1.19624	1.04128	Proximal colon-cluster1
	LOC107127121	0.964104	1.25732	2.21913	2.79468	2.16953	2.79194	Proximal colon-cluster1
	LOC107127803	3.77654	4.68218	4.4029	4.2415	4.21241	4.11618	Proximal colon-cluster1
	LOC107128942	4.0912	3.99483	4.66986	4.25345	4.28583	4.44379	Proximal colon-cluster1
	LOC107129395	1.0514	1.65793	0.337564	1.55668	1.66278	1.19996	Proximal colon-cluster1
	LST1	3.16946	2.61455	3.66747	3.0958	3.62662	3.37998	Proximal colon-cluster1
	MEA1	5.72661	5.87698	5.99103	6.01345	6.02379	6.15715	Proximal colon-cluster1
	MET	2.09248	2.51024	2.72613	2.51077	2.32114	2.55591	Proximal colon-cluster1
	MRPL34	5.8848	6.21096	6.24008	5.97401	6.06992	6.22027	Proximal colon-cluster1
	MZT2B	8.58304	8.74821	9.0746	8.92947	9.01962	9.04778	Proximal colon-cluster1
	NHLRC1	1.08327	1.26803	0.943947	1.26734	1.29607	1.17639	Proximal colon-cluster1
	NSFL1C	4.11937	4.18481	4.3372	4.35549	4.36509	4.41089	Proximal colon-cluster1
	PFDN2	7.69866	7.78071	8.17296	7.8154	7.88091	8.00491	Proximal colon-cluster1
	PQBP1	4.83239	5.06941	5.23377	5.02431	4.98923	5.2492	Proximal colon-cluster1
	PSMD4	6.41348	6.37416	6.72288	6.43355	6.50808	6.59411	Proximal colon-cluster1
	RAB13	6.09523	6.53222	6.57789	6.34943	6.52168	6.61067	Proximal colon-cluster1
	RCN1	5.20511	5.48702	5.54354	5.42482	5.71539	5.7704	Proximal colon-cluster1
	RIBC1	1.57328	1.78293	2.08806	2.05978	1.99174	2.02691	Proximal colon-cluster1
	RPS27L	5.50043	5.76468	5.94042	5.79033	5.77393	5.88909	Proximal colon-cluster1
	SERF2	8.98217	9.21498	9.23212	8.96953	8.99554	9.14539	Proximal colon-cluster1
	SFRP1	2.92876	3.66411	3.16267	3.18571	3.74872	3.7495	Proximal colon-cluster1
	SPACA5	0.558918	1.20927	1.33147	1.08602	1.37554	1.44268	Proximal colon-cluster1
	TAF15	6.40499	6.40813	6.7441	6.61267	6.59487	6.61991	Proximal colon-cluster1
	TMEM81	1.11788	1.64847	1.65723	1.41161	1.58329	1.53251	Proximal colon-cluster1
	USP5	4.63528	4.62953	4.80649	4.8209	4.69097	4.9353	Proximal colon-cluster1
	ZBTB12	1.88548	2.34966	2.36276	2.33914	2.43309	2.47748	Proximal colon-cluster1
	ZNF330	4.116	4.32819	4.47339	4.33267	4.38301	4.34544	Proximal colon-cluster1
	ZNF550	1.3788	1.7792	1.73632	1.73151	1.90564	1.64559	Proximal colon-cluster1
	ZNF771	1.87862	2.24052	2.71567	2.28867	2.45055	2.63688	Proximal colon-cluster1
	ATPAF2	2.98247	2.75887	2.90462	2.84384	2.78578	2.89787	Proximal colon-cluster2
	CD19	4.25355	2.37683	3.67914	4.22191	3.54726	3.06039	Proximal colon-cluster2
	CD22	3.58114	1.61256	2.74543	3.53284	2.49991	1.96748	Proximal colon-cluster2
	CD72	3.39327	1.36949	2.61048	3.30556	2.43455	1.99035	Proximal colon-cluster2
	CD79B	5.97071	3.78944	5.11937	6.06547	5.44201	4.4853	Proximal colon-cluster2
	CDC123	5.67195	5.51079	5.6654	5.49029	5.57973	5.51606	Proximal colon-cluster2
	CDKN2A	1.69908	1.05985	1.99601	1.68122	1.47008	1.91971	Proximal colon-cluster2
	CR1	1.31251	0.434482	0.909317	1.28383	0.911172	0.713883	Proximal colon-cluster2
	CR2	4.64753	2.40504	3.9914	4.51509	3.88356	3.0274	Proximal colon-cluster2
	CXCR4	5.07514	3.49335	4.52572	5.23716	4.65881	4.19014	Proximal colon-cluster2
	CXCR5	3.06042	1.68162	2.62004	2.84606	2.81411	2.18955	Proximal colon-cluster2
	DHDH	3.01482	2.1401	2.98556	3.46209	3.01326	3.16897	Proximal colon-cluster2
	DNPH1	3.00333	2.20509	2.85299	3.12336	3.0586	2.43909	Proximal colon-cluster2
	DUSP23	6.05449	5.18436	5.54148	6.22096	5.71494	5.65171	Proximal colon-cluster2
	EGR1	4.02273	2.9666	3.19839	3.80644	3.82462	3.50219	Proximal colon-cluster2
	ERO1A	4.31856	3.96161	4.04434	4.27403	4.19454	4.00188	Proximal colon-cluster2
	EXOC3L4	1.58345	0.831992	1.41603	1.45114	1.01413	1.1047	Proximal colon-cluster2
	EXOSC9	3.85441	3.72476	3.92218	4.13967	3.86056	3.97881	Proximal colon-cluster2
	FCAMR	2.25723	0.841596	1.75538	1.97295	1.34103	1.42066	Proximal colon-cluster2
	FCN1	2.00328	1.6707	3.26617	1.27296	1.12353	1.54062	Proximal colon-cluster2
	FCRLA	2.99249	1.39472	2.69786	2.77562	2.36439	1.95739	Proximal colon-cluster2
	GCDH	3.9131	3.61082	3.89606	3.70208	3.59198	3.82413	Proximal colon-cluster2
	GEN1	1.70541	1.14684	1.54294	1.7633	1.42055	1.04879	Proximal colon-cluster2
	HAT1	4.33982	4.06983	4.29471	4.37982	4.35183	4.27932	Proximal colon-cluster2
	ITGB3BP	2.46552	2.04405	2.25002	2.4263	2.22417	2.11588	Proximal colon-cluster2
	KBTBD8	1.77474	1.10095	1.41911	1.78401	1.54504	1.35577	Proximal colon-cluster2
	KIAA0226L	2.01937	0.951475	1.63403	2.01899	1.66765	1.3316	Proximal colon-cluster2
	KLHL6	3.57951	2.08029	2.63043	3.04087	2.49538	1.95747	Proximal colon-cluster2
	LOC101865328	2.71836	2.62196	2.95081	2.85944	2.73784	2.82605	Proximal colon-cluster2
	LOC102118432	1.41602	0.707019	1.10804	1.39184	0.893615	1.12835	Proximal colon-cluster2
	LOC102124048	2.60809	0.902914	2.34793	1.79364	2.50292	1.98639	Proximal colon-cluster2
	LOC102125424	2.26094	1.64466	1.99715	2.32998	1.95018	1.97755	Proximal colon-cluster2
	LOC102132758	1.5119	0.681978	1.24055	1.40407	1.08048	1.31543	Proximal colon-cluster2
	LOC102140483	3.46116	2.96884	3.18162	3.46042	3.37426	3.28267	Proximal colon-cluster2
	LOC102141130	1.35637	0.229022	0.92388	1.40125	0.657814	0.365673	Proximal colon-cluster2
	LOC102142606	1.59779	0.944909	1.45902	1.88	1.35309	1.01254	Proximal colon-cluster2
	LOC107129571	3.84499	2.45367	3.39465	3.59567	2.75784	2.26116	Proximal colon-cluster2
	LOC107130976	2.18443	1.20331	1.55389	2.30064	2.22016	1.19612	Proximal colon-cluster2
	LRMP	4.77909	2.63258	3.75419	4.35194	3.70184	3.32307	Proximal colon-cluster2
	MCM8	1.95146	1.3902	1.78218	1.94786	1.63463	1.80839	Proximal colon-cluster2
	MS4A1	4.31032	2.02788	3.40667	3.96255	3.41798	2.93928	Proximal colon-cluster2
	MTF2	3.32077	2.76344	3.05947	3.17788	2.9328	2.90195	Proximal colon-cluster2
	PFN1	9.62412	9.40596	10.0059	9.56618	9.49395	9.83723	Proximal colon-cluster2
	PIK3AP1	3.04995	1.75079	2.38343	2.5544	2.55182	2.07701	Proximal colon-cluster2
	POLG2	2.66202	2.26736	2.7168	2.78275	2.62529	2.43442	Proximal colon-cluster2
	POU2F2	2.51985	1.23284	1.98501	2.30135	1.83536	1.35437	Proximal colon-cluster2
	PRPSAP2	3.3372	3.10102	3.44567	3.48076	3.28067	3.32049	Proximal colon-cluster2
	PSMC4	5.79842	5.59129	5.80502	5.70366	5.60223	5.81431	Proximal colon-cluster2
	PVRIG	2.63337	1.39754	2.01977	2.05821	1.83144	1.52124	Proximal colon-cluster2
	RABEP2	3.84689	3.54482	3.75838	4.03886	4.01478	3.88243	Proximal colon-cluster2
	RFTN1	4.70839	3.24492	3.94476	4.38488	3.83866	3.89199	Proximal colon-cluster2
	SLC2A6	2.68393	2.10634	3.13195	2.85545	2.62629	2.86437	Proximal colon-cluster2
	STAP1	2.38759	0.945923	1.81125	1.75607	1.41814	1.24387	Proximal colon-cluster2
	STK26	3.36346	2.85885	3.22064	3.15904	3.16259	3.17813	Proximal colon-cluster2
	TAF1B	2.98543	2.73676	2.99304	3.00624	3.00009	2.89477	Proximal colon-cluster2
	TBL3	3.71901	3.51327	3.61579	3.7921	3.6864	3.84736	Proximal colon-cluster2
	TM6SF2	3.34416	2.38244	2.67667	3.18157	3.05659	3.09828	Proximal colon-cluster2
	TMEM163	1.16396	0.690336	1.03201	1.6025	0.990217	1.04388	Proximal colon-cluster2
	TNFRSF13C	3.68684	1.88124	2.89884	3.69008	2.83941	2.60726	Proximal colon-cluster2
	U2AF1	7.49115	7.45341	7.687	7.58587	7.46145	7.66947	Proximal colon-cluster2
	UBE2I	4.83262	4.71279	4.88695	4.88663	4.74963	4.85557	Proximal colon-cluster2
	UTP3	4.01691	3.86095	4.27883	4.12651	4.07555	4.27589	Proximal colon-cluster2
	ZBTB43	1.91391	1.54908	1.68843	1.90978	1.81727	1.75676	Proximal colon-cluster2
	AHCYL2	5.31678	4.33763	3.46764	4.69057	4.71654	4.32357	Proximal colon-cluster3
	AMN	6.43402	5.55666	4.71811	6.29439	5.63709	5.50712	Proximal colon-cluster3
	ARL14	7.17869	6.2074	4.96552	6.76385	6.55604	6.33067	Proximal colon-cluster3
	C14H11orf52	2.17152	1.98381	1.58879	2.07037	2.15662	1.94767	Proximal colon-cluster3
	C5H4orf33	4.09637	3.27471	3.40851	3.94908	3.5775	3.70948	Proximal colon-cluster3
	CAPN13	1.5037	0.600112	0.138266	2.67162	2.37027	1.70934	Proximal colon-cluster3
	CCND3	4.94153	4.59758	4.67405	4.93689	4.55431	4.76621	Proximal colon-cluster3
	CCNG2	3.8457	3.18714	2.95276	3.54749	3.55244	3.1595	Proximal colon-cluster3
	CDHR1	1.06439	0.817149	0.410419	1.0657	1.13912	0.885154	Proximal colon-cluster3
	CLDN23	6.8686	6.044	4.90672	6.39664	6.12143	5.78994	Proximal colon-cluster3
	DAPK2	2.45543	1.72496	1.73491	2.08317	1.56421	1.79602	Proximal colon-cluster3
	FBXO25	2.96907	2.51365	2.39462	2.76467	2.81372	2.56795	Proximal colon-cluster3
	FRMD4B	2.02827	1.55751	1.4697	1.78523	1.52734	1.7425	Proximal colon-cluster3
	GCC2	3.15266	2.65226	2.43516	3.17255	2.82564	2.79157	Proximal colon-cluster3
	GDPD2	1.99432	1.38678	1.18509	1.79274	1.57111	1.29957	Proximal colon-cluster3
	GPRC5A	5.64577	5.17942	4.45027	5.4144	4.71085	5.42736	Proximal colon-cluster3
	IL17RB	1.75033	1.52172	1.13387	1.86888	1.73587	1.67975	Proximal colon-cluster3
	KLF6	6.51179	5.83936	5.76412	6.41266	6.01573	6.00547	Proximal colon-cluster3
	LOC102115967	1.74513	1.00276	0.786939	1.37213	1.54551	1.48613	Proximal colon-cluster3
	LOC102123447	6.35853	5.20516	5.13782	5.70193	5.10567	4.9806	Proximal colon-cluster3
	LOC102135789	2.36309	1.19258	1.50241	1.87792	1.58875	1.42802	Proximal colon-cluster3
	LOC102146685	2.8762	2.16915	2.15674	2.89167	3.05029	2.64504	Proximal colon-cluster3
	LOC107128027	5.22956	4.6015	3.72111	4.92754	4.69075	4.84975	Proximal colon-cluster3
	LOC107128313	2.00255	0.932969	0.503181	1.64128	1.30487	1.1896	Proximal colon-cluster3
	LOC107129718	4.00867	2.91711	3.08333	3.89416	2.8248	3.36561	Proximal colon-cluster3
	LOC107129846	1.32267	1.04921	0.406973	1.902	1.49162	1.6513	Proximal colon-cluster3
	NAAA	6.0832	5.53922	5.36845	5.95768	5.94728	5.74987	Proximal colon-cluster3
	NEMP2	2.05285	1.6514	1.63517	1.99062	1.80219	1.77684	Proximal colon-cluster3
	NOCT	3.09012	2.74795	2.46708	3.14953	2.61785	3.02653	Proximal colon-cluster3
	OGDH	5.73083	5.40258	5.24853	5.54104	5.43186	5.62236	Proximal colon-cluster3
	PAK2	4.37988	4.11126	4.10167	4.39582	4.28928	4.20445	Proximal colon-cluster3
	PAX5	1.82509	0.484073	0.928698	1.41458	0.839319	0.710381	Proximal colon-cluster3
	PCK1	6.55035	5.47848	4.2717	6.70662	6.16722	5.50482	Proximal colon-cluster3
	PITPNC1	2.59753	2.17125	2.03266	2.49489	2.16867	2.12884	Proximal colon-cluster3
	PLGRKT	5.48737	5.14703	4.9607	5.3205	5.28665	5.2204	Proximal colon-cluster3
	PMAIP1	2.78551	2.16655	2.22223	2.91435	2.51603	2.59237	Proximal colon-cluster3
	PTPRR	2.45435	1.31665	1.21159	2.27885	2.17689	1.81062	Proximal colon-cluster3
	RAC1	7.30747	7.01733	6.76754	7.1091	7.05672	6.99718	Proximal colon-cluster3
	RALGDS	4.21527	3.66502	3.73611	4.13877	3.73341	3.67826	Proximal colon-cluster3
	RAP2C	3.35693	3.1039	3.10398	3.32606	3.1819	3.13012	Proximal colon-cluster3
	RASGEF1B	2.90329	2.28729	2.05439	2.77102	2.55934	2.78559	Proximal colon-cluster3
	SLC4A4	4.51242	3.81104	2.71758	3.98784	3.93485	3.8643	Proximal colon-cluster3
	SYT7	2.02949	2.07458	1.3822	2.59757	2.1971	2.0301	Proximal colon-cluster3
	TIGD3	1.67716	1.13469	1.15233	1.46415	1.22407	1.30447	Proximal colon-cluster3
	TRIB1	3.97918	3.42658	3.17753	3.72094	3.40875	3.35511	Proximal colon-cluster3
	UPK1B	1.60558	1.90623	0.600426	1.96452	1.95039	2.21083	Proximal colon-cluster3
	WFDC3	1.90363	1.3898	1.11644	2.28557	2.33495	1.59937	Proximal colon-cluster3
	ZFP36	6.60813	5.92577	5.90021	6.62847	6.10582	6.12441	Proximal colon-cluster3
	ZNF165	1.71375	1.43374	1.05754	1.70025	1.3826	1.58783	Proximal colon-cluster3
	ZNF408	3.16465	2.94174	2.81225	3.15293	3.15168	3.05578	Proximal colon-cluster3
	ABHD5	3.6991	3.45647	2.77189	3.1181	3.2506	3.14899	Proximal colon-cluster4
	ACAA2	6.78452	6.30153	5.4068	5.93791	6.01415	5.71506	Proximal colon-cluster4
	ACSF2	6.45809	5.93717	5.33282	5.45777	5.39279	4.96759	Proximal colon-cluster4
	ADCK3	4.29242	4.09146	3.80544	3.92111	3.91837	3.98503	Proximal colon-cluster4
	ADIPOQ	5.91634	4.9503	3.0943	3.10369	3.18187	3.14419	Proximal colon-cluster4
	AGFG1	4.5046	4.4387	4.13131	4.52931	4.4042	4.4013	Proximal colon-cluster4
	ALOX15	2.76106	1.74959	0.992788	1.40536	1.4825	0.810384	Proximal colon-cluster4
	AQP3	1.81217	1.88115	1.35307	1.51803	1.82432	1.65182	Proximal colon-cluster4
	ARHGAP42	1.89987	1.7034	1.18974	1.94051	1.62769	1.67063	Proximal colon-cluster4
	ATG4A	3.36237	3.19651	2.96529	3.10237	3.13929	3.13981	Proximal colon-cluster4
	ATP1B1	6.87074	6.69969	5.94275	6.47654	6.38982	6.32856	Proximal colon-cluster4
	BEST2	1.79287	1.79252	0.747851	1.80388	1.08363	1.1042	Proximal colon-cluster4
	C15H9orf40	2.72139	2.37048	1.87223	1.97463	2.05554	1.94515	Proximal colon-cluster4
	C7H14orf159	3.26299	3.10558	2.9099	3.10254	2.8012	2.8828	Proximal colon-cluster4
	CAPN2	6.64884	6.40346	5.68547	6.36115	6.43234	6.01914	Proximal colon-cluster4
	CCBL2	4.12471	3.81407	3.67048	3.78652	3.84397	3.80809	Proximal colon-cluster4
	CCDC34	4.05138	3.83884	3.40715	3.76976	3.77192	3.82419	Proximal colon-cluster4
	CFTR	2.6303	2.12056	0.559873	1.86839	1.83546	1.64585	Proximal colon-cluster4
	CHMP1B	5.84869	5.35261	4.85889	5.41767	5.19036	5.23305	Proximal colon-cluster4
	CHMP2B	5.37619	5.22787	4.42007	5.0001	4.86459	4.87897	Proximal colon-cluster4
	CIDEA	4.72993	3.73253	2.31133	3.21563	2.86809	2.73972	Proximal colon-cluster4
	CIT	1.55714	1.23671	1.25633	1.36785	1.06119	1.04047	Proximal colon-cluster4
	CMPK2	4.00955	3.57704	2.42946	2.83453	2.55789	2.48992	Proximal colon-cluster4
	CPT1B	3.5244	2.88246	2.34646	2.87197	2.50227	2.25981	Proximal colon-cluster4
	CXADR	4.26779	3.7624	2.56732	3.80466	3.52575	3.24629	Proximal colon-cluster4
	CYYR1	3.9745	3.90466	3.23264	3.11429	3.19399	2.9071	Proximal colon-cluster4
	DHRS7B	1.53469	1.32484	1.36689	1.34466	1.27075	1.28814	Proximal colon-cluster4
	EIF4EBP2	4.50757	4.23307	3.44434	4.40389	4.23481	3.92866	Proximal colon-cluster4
	ERBB3	5.39116	5.25762	4.00827	5.5299	5.16551	4.87848	Proximal colon-cluster4
	ETNK1	5.65992	4.73915	4.18087	3.91949	3.82147	3.88132	Proximal colon-cluster4
	FAM162A	6.32839	5.75371	5.4639	5.8706	5.96279	5.81861	Proximal colon-cluster4
	FLNB	6.214	5.92677	5.71573	5.72006	5.44063	5.44118	Proximal colon-cluster4
	GAN	1.91774	1.76817	1.30679	1.81354	1.65977	1.55922	Proximal colon-cluster4
	GPATCH1	2.55045	2.5373	2.27575	2.53465	2.38127	2.25725	Proximal colon-cluster4
	GPX3	6.70988	6.49489	5.65921	6.06383	6.09678	6.07113	Proximal colon-cluster4
	GTF2IRD1	2.33961	2.26814	1.91132	2.22785	1.91705	1.95407	Proximal colon-cluster4
	HADHA	6.44451	6.30675	5.84047	6.14908	6.00305	5.87633	Proximal colon-cluster4
	HK1	5.38829	5.30511	5.05643	5.10935	5.02185	5.04918	Proximal colon-cluster4
	HMGCS2	7.04753	6.21086	4.57237	5.64913	4.73002	3.00494	Proximal colon-cluster4
	HS3ST1	2.48234	2.52701	2.08596	2.50844	2.47335	2.45165	Proximal colon-cluster4
	ITLN1	8.12383	8.75567	4.8677	7.91633	8.76698	7.19264	Proximal colon-cluster4
	KDM7A	3.50093	3.12205	2.57481	3.18616	2.8939	2.78637	Proximal colon-cluster4
	KIAA1211L	2.69499	2.29646	1.71984	2.48902	2.16198	1.93369	Proximal colon-cluster4
	KIAA1217	2.08703	1.94889	1.31602	1.99985	1.72899	1.65594	Proximal colon-cluster4
	KIAA1522	5.08032	4.93835	3.89707	4.49551	4.36372	4.37304	Proximal colon-cluster4
	LAMA1	1.7342	1.35924	0.546299	1.35392	1.13106	1.28811	Proximal colon-cluster4
	LGALS8	3.28462	3.05925	2.87901	2.97486	3.09839	2.99934	Proximal colon-cluster4
	LIG4	2.59245	2.30845	2.02755	2.44435	2.14874	2.27519	Proximal colon-cluster4
	LIN54	2.53018	2.29498	1.95281	2.44661	2.09019	2.06518	Proximal colon-cluster4
	LINS1	4.00414	3.39324	3.44767	3.24547	3.01381	3.21099	Proximal colon-cluster4
	LOC101865795	1.77729	1.43261	0.802573	1.69435	1.13984	1.22009	Proximal colon-cluster4
	LOC101866521	3.63741	3.57565	2.82089	3.32183	2.80556	2.96374	Proximal colon-cluster4
	LOC102119449	5.63889	5.26118	4.71116	5.37799	4.84044	5.10073	Proximal colon-cluster4
	LOC102121614	3.64416	3.11594	1.95917	2.47005	2.65213	2.43855	Proximal colon-cluster4
	LOC102122653	1.3795	1.27727	0.94047	1.315	1.2823	1.12735	Proximal colon-cluster4
	LOC102123413	4.2524	2.30137	2.31343	2.52403	1.98686	1.68786	Proximal colon-cluster4
	LOC102128659	9.67517	9.61193	9.36953	9.52228	9.48243	9.36577	Proximal colon-cluster4
	LOC102130979	2.2995	2.89026	0.430973	2.2529	2.30085	1.41724	Proximal colon-cluster4
	LOC102133769	2.10658	2.19804	1.66945	1.90786	1.64629	1.71678	Proximal colon-cluster4
	LOC102144707	4.5397	4.39757	3.55177	4.28322	4.02043	3.83453	Proximal colon-cluster4
	LOC102145522	1.075	2.1028	0	1.6226	3.07086	0	Proximal colon-cluster4
	LOC102146036	5.57015	4.9889	4.80703	5.12925	4.39382	4.49059	Proximal colon-cluster4
	LOC102147069	7.10063	6.85925	6.87476	6.87499	6.75616	6.99708	Proximal colon-cluster4
	LOC107126435	1.93648	1.74166	0	1.10043	1.56112	1.068	Proximal colon-cluster4
	LOC107128800	1.72294	1.45736	0.902506	1.15358	1.00261	0.959418	Proximal colon-cluster4
	LOC107130172	2.39706	1.80747	0	1.21866	1.41944	1.31316	Proximal colon-cluster4
	MED14	2.93815	2.63237	2.27029	2.68269	2.49176	2.34759	Proximal colon-cluster4
	MFSD6	3.77373	3.64975	2.94542	3.68213	3.42508	3.37854	Proximal colon-cluster4
	MSLN	2.47904	2.28247	0.715345	2.04799	0.828207	1.1853	Proximal colon-cluster4
	N4BP3	1.61234	1.60473	1.25911	1.60788	1.27517	1.21678	Proximal colon-cluster4
	NAA60	5.03313	4.9872	4.31302	4.77784	4.76319	4.73308	Proximal colon-cluster4
	NMT2	3.19479	2.58179	2.35983	2.44943	2.47716	2.45421	Proximal colon-cluster4
	NSUN6	1.79845	1.71108	1.39296	1.62327	1.39189	1.40376	Proximal colon-cluster4
	NUP205	3.14415	2.83387	2.76524	2.87271	2.60765	2.7738	Proximal colon-cluster4
	OCIAD2	6.53433	6.04976	5.47928	5.60047	5.67212	5.31881	Proximal colon-cluster4
	P2RY4	1.35651	1.10197	0.472572	1.0861	0.820094	0.610872	Proximal colon-cluster4
	PCSK5	1.80292	1.75989	1.3802	1.66257	1.70622	1.32026	Proximal colon-cluster4
	PCSK6	3.63704	3.52943	2.89217	3.37768	3.27607	3.27833	Proximal colon-cluster4
	PHOSPHO1	1.77508	1.15276	0.889005	1.05304	0.836697	0.6748	Proximal colon-cluster4
	PITX2	3.29043	2.35728	0.971606	0.241226	0.338164	0.320765	Proximal colon-cluster4
	PLAUR	3.17315	2.8464	2.53224	2.51127	2.25496	2.72625	Proximal colon-cluster4
	PLXNA2	2.90912	2.71317	1.98566	2.52372	2.43524	2.39681	Proximal colon-cluster4
	PRKAB1	4.90223	5.06655	4.23335	4.72491	4.81557	4.5259	Proximal colon-cluster4
	PXMP4	3.06392	2.93513	2.3247	2.547	2.59548	2.61554	Proximal colon-cluster4
	RCOR1	3.11422	3.04806	2.77598	2.98015	2.82177	2.85865	Proximal colon-cluster4
	RORC	2.80244	2.92212	1.85623	3.13022	2.72755	2.60631	Proximal colon-cluster4
	RPL39L	1.70013	1.31668	0.713734	1.31335	1.18859	0.718853	Proximal colon-cluster4
	RSAD2	3.26559	3.35581	1.88387	2.54764	1.99222	1.83135	Proximal colon-cluster4
	RUNDC1	3.16043	3.07874	2.81845	2.99123	2.92692	2.95557	Proximal colon-cluster4
	SFXN5	1.96569	1.47809	1.3358	1.42157	1.28555	1.45524	Proximal colon-cluster4
	SGK1	4.15985	3.7515	3.09239	3.55596	2.86575	3.24469	Proximal colon-cluster4
	SLC14A2	5.06811	2.69679	1.46408	0.0866769	0.0184647	0	Proximal colon-cluster4
	SLC20A1	5.71521	5.35862	4.20576	3.94821	3.70514	3.81742	Proximal colon-cluster4
	SLC25A20	4.69326	4.30289	3.98491	4.34263	4.12433	3.94113	Proximal colon-cluster4
	SLC30A10	4.33418	3.23963	2.89903	3.06317	2.83897	2.78664	Proximal colon-cluster4
	SLC6A9	3.20686	2.8802	2.59147	2.12461	2.0789	2.04088	Proximal colon-cluster4
	SLC9A3	6.94221	5.4186	4.86487	2.81232	2.51902	2.67333	Proximal colon-cluster4
	SPRED2	3.37836	3.25611	2.79667	3.27384	2.93686	3.08762	Proximal colon-cluster4
	STON2	2.64357	2.42267	1.77405	1.92956	1.8664	2.00822	Proximal colon-cluster4
	STRADB	4.88882	4.17897	3.59561	4.24765	4.4125	4.03337	Proximal colon-cluster4
	TMC7	2.08672	1.854	1.21265	1.5508	1.22441	1.34392	Proximal colon-cluster4
	TOR1AIP2	2.09847	2.29145	1.5922	1.7742	1.82806	1.8511	Proximal colon-cluster4
	TRIM29	1.25018	1.78718	0.852193	1.13917	1.03364	1.13637	Proximal colon-cluster4
	UFD1L	6.11477	6.01372	5.89311	5.97318	6.03121	5.98488	Proximal colon-cluster4
	VWA3B	1.76735	1.15826	1.13406	1.18119	0.944236	1.16389	Proximal colon-cluster4
	WNT11	1.21951	1.22982	0.846385	1.15748	1.27712	0.950621	Proximal colon-cluster4
	WNT5A	1.54788	1.55141	0.833722	1.2593	1.37889	1.15922	Proximal colon-cluster4
	ZBTB7C	1.91035	1.67726	0.968019	1.15326	1.29145	1.23128	Proximal colon-cluster4
	ZC3H12C	1.53907	1.46796	1.22122	1.51835	1.47126	1.43471	Proximal colon-cluster4
	ZDHHC7	4.66798	4.66674	4.29516	4.57247	4.56368	4.36438	Proximal colon-cluster4
	CA8	0.92234	1.50776	1.20029	1.32707	1.51586	1.061	overlap-cluster1
	PPY	0.648098	1.38109	1.09988	0.432381	0.945841	0.92879	overlap-cluster1
	RPP21	7.61538	7.90849	7.66119	7.55104	7.78268	7.80115	overlap-cluster1
	CD82	4.72269	4.88209	5.53132	5.18575	5.06873	5.56419	overlap-cluster2
	FKBP2	6.32883	6.62465	6.84014	6.64747	6.52283	6.85294	overlap-cluster2
	GTF2F1	5.00959	4.79247	4.99966	5.01692	4.91633	5.10229	overlap-cluster2
	KRT10	3.57375	3.75269	3.89036	3.7604	3.91918	3.94057	overlap-cluster2
	LOC101926009	4.61846	4.829	5.00331	4.6335	4.90527	5.00533	overlap-cluster2
	LOC102139649	7.00341	7.47346	7.77318	6.92515	7.30242	7.57235	overlap-cluster2
	LOC107127088	0.862771	1.01879	1.14263	0.976064	0.97844	1.18334	overlap-cluster2
	MUC4	1.33759	1.74545	3.19543	1.61123	2.22485	3.13549	overlap-cluster2
	NSMCE1	4.4651	4.71442	4.88133	4.43913	4.54185	4.69092	overlap-cluster2
	OTUB1	5.36704	5.1769	5.35867	5.44804	5.26502	5.50894	overlap-cluster2
	OVGP1	0.728136	0.44271	1.68549	0.968044	0.592771	1.22125	overlap-cluster2
	UFSP1	3.48927	3.93144	3.89147	4.3411	4.08665	4.54794	overlap-cluster2
	AICDA	2.16218	0.311651	1.46149	1.65892	0.598086	0.789598	overlap-cluster3
	APOBEC2	1.85585	1.49939	1.61156	1.85413	1.81176	1.60063	overlap-cluster3
	BCL7A	2.91578	2.26522	2.76794	2.91822	2.53091	2.42408	overlap-cluster3
	CDC7	3.06913	2.53517	2.55795	2.988	2.67109	2.56261	overlap-cluster3
	CFAP73	2.55823	0.768454	1.28885	2.3229	1.30703	0.521954	overlap-cluster3
	DCK	4.45438	3.51813	3.9569	4.23475	3.80574	3.53358	overlap-cluster3
	DCLRE1C	1.81782	1.31639	1.28297	1.77772	1.48714	1.28064	overlap-cluster3
	EPX	2.18706	1.04542	1.74972	2.33502	2.08733	1.07267	overlap-cluster3
	GCSAM	2.59288	0.607322	1.58272	2.03557	0.971962	0.873013	overlap-cluster3
	GRPEL2	2.51625	2.17123	2.35327	2.58332	2.2929	2.37604	overlap-cluster3
	LOC102115969	5.64075	5.17305	5.42512	5.81612	5.46813	5.33778	overlap-cluster3
	LOC102125120	2.28062	1.29225	1.72462	2.07567	1.56467	1.23009	overlap-cluster3
	LOC102130262	1.28983	0	0	1.74771	0	0	overlap-cluster3
	LOC102134263	7.23201	5.55895	5.95747	6.86205	5.83805	5.9092	overlap-cluster3
	LOC107126867	2.09775	1.13027	1.43964	1.36306	1.87198	0.905163	overlap-cluster3
	MYBL1	1.8947	0.419249	1.11785	1.45039	0.608366	0.614819	overlap-cluster3
	RASAL1	1.91198	0.465491	1.12934	1.70056	1.06991	0.48179	overlap-cluster3
	RGS13	2.77602	0.621267	1.6707	2.29157	1.38829	1.09397	overlap-cluster3
	STMN1	5.38463	4.66415	4.96436	5.32804	5.08462	4.57598	overlap-cluster3
	SWAP70	4.49281	3.89413	4.10424	4.50084	4.08593	4.00145	overlap-cluster3
	ABO	4.79718	4.61935	2.36054	3.52067	3.26772	1.74904	overlap-cluster4
	ASPG	1.98583	1.55875	0.909057	1.2102	0.907733	0.602722	overlap-cluster4
	CPM	3.53671	2.94874	2.74713	3.29475	2.67582	2.70328	overlap-cluster4
	CPNE8	3.19539	2.83593	2.1723	3.42235	3.15663	2.88501	overlap-cluster4
	CPT1A	5.40864	4.89918	4.10086	4.68084	4.42478	3.97529	overlap-cluster4
	DDX60	4.51933	3.52609	2.47074	3.30837	3.36831	2.6196	overlap-cluster4
	ENC1	2.41009	2.47588	2.04366	2.52264	2.39104	2.25108	overlap-cluster4
	ITGA11	1.65691	1.67401	1.25025	1.36936	1.66166	1.52164	overlap-cluster4
	RAPGEF5	2.68054	2.214	2.04293	2.59008	2.37046	2.09138	overlap-cluster4
	SLX1A	5.42212	4.99699	4.52937	5.3885	4.91241	4.68817	overlap-cluster4
	STYXL1	1.85078	1.40034	0.955109	1.78393	0.798779	1.30973	overlap-cluster4
	SYCE3	1.34412	1.44026	0.967932	1.16448	1.16576	0.847388	overlap-cluster4
	TMEM243	4.76053	4.20598	4.12857	4.56747	4.08863	3.99434	overlap-cluster4
	ABCA3	2.95601	2.74506	2.78026	3.03023	2.8493	2.77651	Distal colon-cluster1
	ABLIM2	1.01944	1.31753	0.865734	1.45063	1.39901	1.15137	Distal colon-cluster1
	ACOT7	4.27626	4.05403	4.09551	4.39541	4.24387	4.07286	Distal colon-cluster1
	ADD3	3.72366	3.64829	3.45559	3.87047	3.82639	3.46417	Distal colon-cluster1
	ADGRG6	1.84404	1.76809	1.62002	2.02073	1.84169	1.74386	Distal colon-cluster1
	ADSL	4.22717	4.03033	4.17914	4.25737	4.30398	3.9335	Distal colon-cluster1
	AGTPBP1	1.46193	1.41246	1.34758	1.57667	1.37469	1.32097	Distal colon-cluster1
	AMPH	0.980202	0.899908	0.616154	1.51954	0.975004	1.07245	Distal colon-cluster1
	ANGPTL4	3.68223	2.72068	2.43062	3.5452	2.6355	1.93571	Distal colon-cluster1
	ANKH	3.84559	3.64826	2.97186	3.26263	3.22921	2.91227	Distal colon-cluster1
	ANKRD29	0.822184	1.01135	1.03222	1.21984	1.23886	0.929866	Distal colon-cluster1
	ANP32B	5.4376	5.13172	5.17937	5.31386	5.10182	5.15341	Distal colon-cluster1
	ARFGEF3	1.0155	1.28276	0.865275	1.42949	1.19717	1.0476	Distal colon-cluster1
	ARHGAP31	2.02039	2.01946	1.90631	2.1298	2.05418	1.84888	Distal colon-cluster1
	ARRDC3	4.36731	4.10834	4.38385	4.60541	4.64015	4.324	Distal colon-cluster1
	ATP8A1	2.73617	2.09068	2.11048	2.82202	2.51736	2.20434	Distal colon-cluster1
	BLM	2.86693	2.42728	2.70126	2.81361	2.92549	2.53643	Distal colon-cluster1
	BPTF	2.9967	2.70199	2.76075	3.10112	2.9412	2.81111	Distal colon-cluster1
	BTF3	8.72678	8.79686	8.71588	8.96625	8.88804	8.73443	Distal colon-cluster1
	C14H11orf1	2.45019	2.08168	2.0592	2.56288	2.40068	2.06496	Distal colon-cluster1
	C14H11orf57	3.00045	3.04576	3.06886	3.21796	3.29356	3.06424	Distal colon-cluster1
	C3H7orf73	4.45678	4.34307	4.20729	4.42473	4.29667	4.24512	Distal colon-cluster1
	CACNA1F	2.59407	2.13332	1.32962	2.33355	1.99195	1.50599	Distal colon-cluster1
	CAMK2B	0.680291	0.982027	0.408051	1.49747	1.14829	1.06738	Distal colon-cluster1
	CAT	6.27906	5.78514	5.39375	6.04172	5.69965	5.34422	Distal colon-cluster1
	CBLN2	0.998642	0.781201	0.548355	1.40066	0.940863	0.923999	Distal colon-cluster1
	CBR4	1.9466	1.848	1.42525	1.74173	1.82877	1.53222	Distal colon-cluster1
	CBX3	6.28548	6.24446	6.22624	6.34178	6.11998	6.05675	Distal colon-cluster1
	CCDC13	1.68023	1.36624	1.1722	1.72177	1.47374	1.21752	Distal colon-cluster1
	COPS7B	3.93858	3.84324	3.7304	3.84833	3.73414	3.66611	Distal colon-cluster1
	CPE	5.50736	5.92898	5.32579	5.68876	5.53683	5.04132	Distal colon-cluster1
	CPLX2	1.11114	1.19015	0.772551	1.77368	1.34229	1.10199	Distal colon-cluster1
	CSGALNACT1	2.0997	2.2839	1.89415	2.14049	2.05889	1.79512	Distal colon-cluster1
	DCAF4	2.39038	2.3177	2.17002	2.59912	2.48477	2.23027	Distal colon-cluster1
	DDIT4	4.86827	4.66077	4.66532	5.13992	4.94539	4.63861	Distal colon-cluster1
	EIF2A	5.20518	5.08921	5.19194	5.34648	5.31436	5.15378	Distal colon-cluster1
	ENTHD2	1.80718	1.75134	1.68076	2.19048	1.68248	1.57037	Distal colon-cluster1
	FAM107A	1.82432	2.25427	1.84436	2.43872	2.02178	1.64795	Distal colon-cluster1
	FAM174B	2.13983	2.3094	1.81992	2.51104	2.34223	1.70054	Distal colon-cluster1
	FAM222A	0.84811	0.977797	0.920027	1.17548	1.12216	0.852818	Distal colon-cluster1
	FBXL16	3.65173	2.91806	2.8742	3.2342	2.9243	2.70767	Distal colon-cluster1
	FDCSP	6.09612	3.4453	3.70497	5.67758	5.02892	1.29904	Distal colon-cluster1
	FLT3	1.1585	0.885188	1.0142	1.22181	1.01971	0.740485	Distal colon-cluster1
	GAB2	2.37255	2.33934	2.20226	2.50465	2.51097	2.08803	Distal colon-cluster1
	GABRA5	1.25543	1.24329	0.987846	1.33451	1.37259	1.12653	Distal colon-cluster1
	GGA2	3.60754	2.77906	3.0549	3.40506	3.04786	2.81976	Distal colon-cluster1
	GLOD4	4.66726	4.46144	4.15324	4.50839	4.33184	3.84927	Distal colon-cluster1
	GLS2	1.45496	1.32714	1.37275	1.55883	1.47721	1.30704	Distal colon-cluster1
	GTPBP4	3.63313	3.4836	3.48217	3.72272	3.62888	3.51197	Distal colon-cluster1
	H3F3B	8.38117	8.20061	8.09644	8.42117	8.27015	8.23073	Distal colon-cluster1
	HSPA14	4.09897	4.05777	4.12098	4.26752	4.1787	4.03462	Distal colon-cluster1
	IFIT1B	1.33314	0	0	0.91662	0	0	Distal colon-cluster1
	IFT80	1.46822	1.38104	1.43029	1.54499	1.52692	1.36492	Distal colon-cluster1
	IL1RAP	1.17928	1.17485	1.08212	1.29475	1.28234	1.07263	Distal colon-cluster1
	IQCD	1.93306	1.58528	1.25236	1.93238	1.44438	1.29261	Distal colon-cluster1
	IYD	0.772468	0.568117	0.136264	0.727344	0.777985	0.251172	Distal colon-cluster1
	KBTBD11	2.94025	2.2717	1.42076	2.26144	2.27399	1.39651	Distal colon-cluster1
	KIF1A	0.981676	1.09448	0.547385	1.78275	1.1397	1.2029	Distal colon-cluster1
	LEPR	1.56505	1.6305	1.05204	1.19896	1.39033	0.898152	Distal colon-cluster1
	LILRA4	0.719424	0.61372	0.688306	0.82025	1.17176	0.363253	Distal colon-cluster1
	LIN9	1.89724	1.64985	1.72857	1.95627	2.08221	1.7527	Distal colon-cluster1
	LOC101865759	5.51399	5.4293	5.37984	5.65162	5.27514	5.07853	Distal colon-cluster1
	LOC102115157	6.21638	6.10366	6.18856	6.38225	6.37284	6.08333	Distal colon-cluster1
	LOC102117262	2.5065	2.13427	1.87105	2.3361	2.60564	1.87454	Distal colon-cluster1
	LOC102127179	1.12841	0.90478	0.781908	1.26893	1.34537	0.546354	Distal colon-cluster1
	LOC102128283	3.33479	3.98475	2.94524	4.22839	4.26035	2.42322	Distal colon-cluster1
	LOC102129056	1.43161	1.27261	1.35437	1.51479	1.43219	1.26189	Distal colon-cluster1
	LOC102135255	3.16968	0	0	3.24907	0	0	Distal colon-cluster1
	LOC102135574	0.907376	1.12296	0	1.35697	0	0	Distal colon-cluster1
	LOC102137968	2.51593	1.78904	1.71198	2.42966	1.96547	1.67758	Distal colon-cluster1
	LOC102139129	3.48113	3.71078	3.48543	3.87902	3.5737	3.46269	Distal colon-cluster1
	LOC102141075	1.50433	1.30557	1.40149	1.74361	1.7601	1.27873	Distal colon-cluster1
	LOC102141085	5.07186	4.84341	4.73278	5.14542	5.16824	4.77578	Distal colon-cluster1
	LOC102142391	2.10848	2.31449	2.03643	2.4166	2.23756	1.86483	Distal colon-cluster1
	LOC107126472	3.86611	3.83211	2.34322	2.86852	3.41961	1.83382	Distal colon-cluster1
	LOC107126564	2.98162	2.54444	2.29837	3.2277	2.57956	2.48742	Distal colon-cluster1
	LOC107126605	1.4261	1.08893	0.508705	1.40619	1.13424	0.539238	Distal colon-cluster1
	LOC107127417	2.68862	1.82604	1.94613	2.38276	2.11444	1.86964	Distal colon-cluster1
	LOC107127507	11.2422	11.1315	10.8232	11.7807	11.0195	11.1718	Distal colon-cluster1
	LOC107128087	2.73941	1.1558	1.01262	2.56906	1.06814	1.30053	Distal colon-cluster1
	LOC107130229	0.933263	1.00708	0.877108	1.27209	0.869349	1.0108	Distal colon-cluster1
	LOC107130427	2.33058	1.69702	1.81243	2.57411	2.17804	1.80157	Distal colon-cluster1
	MBOAT2	2.87347	2.86911	2.51974	2.89111	2.58039	2.22333	Distal colon-cluster1
	N4BP2	1.68578	1.34221	1.39649	1.72491	1.66526	1.46783	Distal colon-cluster1
	NEFM	1.44392	1.36527	0.914738	1.7289	1.29752	1.23131	Distal colon-cluster1
	NELL2	3.00888	3.13812	2.57766	3.12582	2.96446	2.47196	Distal colon-cluster1
	NF1	2.9737	2.61224	2.68	2.91197	2.74921	2.73607	Distal colon-cluster1
	NFXL1	2.27567	2.19071	2.09824	2.32068	2.25812	2.04404	Distal colon-cluster1
	NIPAL3	2.83332	2.51323	2.21695	2.89786	2.53239	2.37864	Distal colon-cluster1
	NLN	2.08908	1.89344	1.6227	1.90338	1.99182	1.60737	Distal colon-cluster1
	NONO	6.2393	6.08812	6.04118	6.21797	6.09986	6.05278	Distal colon-cluster1
	NUP107	3.06081	2.94202	3.04683	3.10564	3.11344	2.86325	Distal colon-cluster1
	OPN3	0.925639	0.833464	0.911244	1.02642	1.02737	0.784706	Distal colon-cluster1
	PDK4	3.11093	2.58109	1.91015	2.96422	2.29813	1.67981	Distal colon-cluster1
	PDP1	2.73901	2.69022	2.60364	3.0726	2.76754	2.72692	Distal colon-cluster1
	PHACTR1	1.42053	1.08899	1.1316	1.44934	1.33361	1.0617	Distal colon-cluster1
	PIBF1	1.47504	1.49134	1.47458	1.54776	1.59206	1.4805	Distal colon-cluster1
	PNMA2	1.17993	1.13193	0.485264	1.69768	1.06298	1.11257	Distal colon-cluster1
	PPIL3	5.12646	4.82859	4.98241	5.00641	5.14346	4.71413	Distal colon-cluster1
	PRDM4	2.87634	2.72473	2.55909	2.84599	3.13938	2.60965	Distal colon-cluster1
	PRKAR1B	1.88045	2.08557	1.44915	2.56703	2.11556	1.98272	Distal colon-cluster1
	PTGDR	1.27838	1.49051	1.02424	1.37141	1.17602	0.934824	Distal colon-cluster1
	PTPRN2	1.95355	1.86184	1.42079	2.30187	2.09394	1.83318	Distal colon-cluster1
	RAB3B	1.44655	1.61416	0.95685	1.93834	1.56027	1.18009	Distal colon-cluster1
	RAD21	5.68261	5.41798	5.24154	5.56029	5.37495	5.31525	Distal colon-cluster1
	RAP1GAP2	2.84651	2.40576	2.3564	2.60927	2.57979	2.1683	Distal colon-cluster1
	RBM34	3.79124	3.62313	3.79102	3.84508	3.90537	3.67651	Distal colon-cluster1
	RFC3	3.1169	2.72221	2.50869	2.82927	2.79059	2.35826	Distal colon-cluster1
	RPL37	10.8066	10.2229	10.2724	10.9811	10.3037	9.96786	Distal colon-cluster1
	RPL4	10.2319	10.1206	10.1254	10.3031	10.2022	9.97438	Distal colon-cluster1
	RPS18	13.9022	13.813	13.7137	13.918	13.9076	13.5738	Distal colon-cluster1
	RPS26	11.6678	11.6597	11.3669	11.5052	11.6653	11.2768	Distal colon-cluster1
	SCG3	2.54451	2.59549	2.29674	2.86019	2.8836	2.3934	Distal colon-cluster1
	SCG5	2.73779	2.89004	2.31069	3.55539	3.41255	2.80203	Distal colon-cluster1
	SFRP5	2.6559	1.98968	1.58736	2.50732	2.8434	2.0001	Distal colon-cluster1
	SH3GL2	0.845787	0.893106	0.612718	1.35659	1.17295	0.848604	Distal colon-cluster1
	SLC10A4	1.55088	1.7009	1.371	1.92717	1.59391	1.31072	Distal colon-cluster1
	SLC29A4	1.57615	1.60232	1.41197	2.31995	2.12233	1.97559	Distal colon-cluster1
	SLC36A1	1.88166	1.80039	1.465	1.84895	1.86397	1.62365	Distal colon-cluster1
	SMC6	2.8073	2.61439	2.68382	2.8371	2.77625	2.50843	Distal colon-cluster1
	SNX8	3.91058	3.52014	3.49205	4.01801	3.80217	3.63986	Distal colon-cluster1
	SST	5.96895	6.48049	5.46001	7.08404	6.6039	5.69682	Distal colon-cluster1
	STMN2	6.28992	6.63141	6.10662	6.96531	6.75668	6.66974	Distal colon-cluster1
	SV2A	1.26182	1.22109	1.21244	1.58354	1.38773	1.04173	Distal colon-cluster1
	SYT13	0.788733	0.8063	0.698111	1.30915	1.0973	0.709035	Distal colon-cluster1
	TANC2	0.978085	1.16144	0.935434	1.24231	1.1918	1.07593	Distal colon-cluster1
	TBC1D4	2.09519	1.94613	1.82342	2.09975	2.00374	1.74973	Distal colon-cluster1
	TCTE3	1.77719	1.74559	1.70467	1.92202	1.3322	1.44221	Distal colon-cluster1
	TMEM119	3.43444	3.39228	3.21871	3.67922	3.36362	3.16762	Distal colon-cluster1
	TMEM57	3.4039	3.29175	3.15202	3.47814	3.32269	3.36725	Distal colon-cluster1
	TOMM20	5.17903	5.1586	5.05755	5.26542	5.24608	5.09439	Distal colon-cluster1
	UBXN4	5.0996	4.81733	4.7716	5.01686	4.87622	4.73755	Distal colon-cluster1
	USP7	4.96476	4.68377	4.72685	4.92623	4.76849	4.74067	Distal colon-cluster1
	WDR12	3.8983	3.91294	3.75505	3.95694	3.87927	3.64369	Distal colon-cluster1
	ZBTB11	3.42024	3.04819	3.11642	3.4964	3.29145	3.13881	Distal colon-cluster1
	ZFAND1	4.22821	4.20054	4.0425	4.28274	4.38623	4.14043	Distal colon-cluster1
	AP4E1	2.17986	1.95213	2.07318	2.34565	2.12274	2.10482	Distal colon-cluster2
	B4GALT6	1.43141	1.06322	1.31207	1.84456	1.41559	1.45598	Distal colon-cluster2
	BCL2L12	5.06025	4.88718	4.96156	5.22311	4.80914	4.97102	Distal colon-cluster2
	CARD9	1.19733	1.01967	1.19401	1.25593	1.1596	1.17612	Distal colon-cluster2
	COL9A2	1.74267	1.41353	1.63309	2.55427	1.78077	1.68672	Distal colon-cluster2
	DDA1	5.86194	5.68467	5.77636	5.8909	5.66272	5.88604	Distal colon-cluster2
	ELP5	4.75774	4.56265	4.57275	4.72172	4.59122	4.70224	Distal colon-cluster2
	FLII	5.37933	5.21056	5.27686	5.57903	5.37892	5.42787	Distal colon-cluster2
	FOXP4	3.25584	3.05065	3.25097	3.59462	3.32158	3.27107	Distal colon-cluster2
	HDAC3	5.04549	4.64504	4.91697	4.96087	4.80268	4.87622	Distal colon-cluster2
	HMCES	4.35011	3.79339	4.22029	4.37963	4.02874	4.20885	Distal colon-cluster2
	KANSL2	4.1589	4.00249	4.0707	4.29396	4.05108	4.15925	Distal colon-cluster2
	LOC102115376	1.42546	1.15204	1.32439	1.75682	1.22769	1.2088	Distal colon-cluster2
	LOC102115429	0	0	0	0.912215	0	0	Distal colon-cluster2
	LOC102117086	1.33529	1.33132	1.38056	1.68031	1.34161	1.29632	Distal colon-cluster2
	LOC102124348	2.17288	1.76609	2.2969	2.89838	2.37075	2.41508	Distal colon-cluster2
	LOC102129023	1.53543	1.15191	1.06372	1.84882	1.15967	1.12139	Distal colon-cluster2
	LOC102137649	1.71532	1.61735	1.58824	1.86417	1.48334	1.58588	Distal colon-cluster2
	LOC102138810	1.73216	1.10649	1.35969	1.77168	1.22465	1.28739	Distal colon-cluster2
	LOC102144074	3.97642	3.66266	3.68042	4.10031	3.62826	3.90356	Distal colon-cluster2
	LOC107126872	1.20159	0.476961	0.926026	1.69843	0.81673	0.636936	Distal colon-cluster2
	LOC107128300	1.88633	1.80175	2.07729	2.59779	1.83755	1.62868	Distal colon-cluster2
	LOC107129228	1.22396	1.01446	1.25263	1.48974	1.21546	1.19997	Distal colon-cluster2
	LOC107130599	1.52264	0	0	3.20605	0	0	Distal colon-cluster2
	MAP1S	3.6816	3.62887	3.61452	3.78804	3.44092	3.63874	Distal colon-cluster2
	MYBPHL	2.3365	2.23758	2.27972	2.43794	2.17943	2.23312	Distal colon-cluster2
	NARF	3.40637	3.07342	3.28732	3.3776	3.30752	3.19786	Distal colon-cluster2
	NIPA1	2.02344	1.94698	2.04487	2.40048	2.053	2.02673	Distal colon-cluster2
	NSD1	2.92862	2.61292	2.75852	3.00521	2.80294	2.67296	Distal colon-cluster2
	ORAI2	1.79294	1.88802	1.9197	2.38133	2.11184	2.0066	Distal colon-cluster2
	PLEKHN1	1.08445	0.987667	0.993839	1.30577	0.819205	1.06839	Distal colon-cluster2
	POLM	1.82345	1.14588	1.66166	2.13301	1.4125	1.67387	Distal colon-cluster2
	PRSS41	1.32618	0.966548	1.51223	1.77736	1.29737	1.3747	Distal colon-cluster2
	QSOX1	4.2009	4.09908	4.28536	4.52241	4.27292	4.3703	Distal colon-cluster2
	RABGGTB	5.06278	4.98786	5.1781	5.34666	5.1238	5.06292	Distal colon-cluster2
	RPL14	10.6263	10.5632	10.8453	10.9077	10.7174	10.7336	Distal colon-cluster2
	RPL3	10.2659	10.1537	10.3156	10.3544	10.2025	10.2188	Distal colon-cluster2
	RPP30	4.50293	4.02869	4.47035	4.68749	4.48813	4.51825	Distal colon-cluster2
	RPRML	2.05403	1.55639	1.77807	2.37434	1.68274	1.58388	Distal colon-cluster2
	SCNN1G	0.885759	0.341273	0.320855	2.08932	1.16628	1.65877	Distal colon-cluster2
	SNX25	2.37851	1.89096	2.20433	2.58772	2.27297	2.11046	Distal colon-cluster2
	SPDL1	2.1261	1.7455	2.00936	2.0361	1.96452	1.7615	Distal colon-cluster2
	SRRM3	0.895271	0.766737	0.846709	1.6251	1.13794	1.16236	Distal colon-cluster2
	SRSF9	6.93712	6.81523	6.81196	6.97346	6.74851	6.8296	Distal colon-cluster2
	SUZ12	3.55366	3.31643	3.34488	3.69472	3.5089	3.54914	Distal colon-cluster2
	TBCC	4.65341	4.57768	4.59926	4.81341	4.55166	4.63838	Distal colon-cluster2
	TGIF2	2.37895	2.1592	2.51949	3.0161	2.42562	2.67505	Distal colon-cluster2
	TMED6	1.92937	1.45161	1.77155	2.03749	1.63809	1.69237	Distal colon-cluster2
	TMEM86B	5.54151	4.64859	5.0274	5.23674	4.64301	5.35055	Distal colon-cluster2
	TOM1L1	2.11665	2.23403	2.44965	2.62238	2.37829	2.15028	Distal colon-cluster2
	TXNDC16	1.92687	1.82692	2.02945	2.28194	2.11185	2.05708	Distal colon-cluster2
	VAMP1	2.49822	1.90948	2.50538	2.76328	2.31717	2.2053	Distal colon-cluster2
	ZNF207	4.34068	4.13241	4.23533	4.37259	4.12935	4.12177	Distal colon-cluster2
	ZNF711	1.80594	1.40607	1.4862	1.9415	1.52629	1.6564	Distal colon-cluster2
	ADAMTSL5	2.78147	2.23429	2.22712	2.30036	1.82178	2.38656	Distal colon-cluster3
	ARPC4	6.79713	6.6212	6.65256	6.66945	6.5588	6.66725	Distal colon-cluster3
	ATP10A	2.49321	2.36181	2.61365	2.69226	2.40742	2.25241	Distal colon-cluster3
	BHMT	1.57068	1.20273	1.50712	0.785762	0.413219	0.408883	Distal colon-cluster3
	C9H10orf95	1.72981	1.47641	1.29891	1.58787	1.1931	1.58746	Distal colon-cluster3
	CDK2	4.73127	4.39383	4.54346	4.67659	4.27492	4.43592	Distal colon-cluster3
	CEACAM1	6.1753	5.61609	5.68499	4.49834	3.35935	4.51236	Distal colon-cluster3
	CENPH	1.80802	1.23566	1.47802	1.62758	1.201	1.03168	Distal colon-cluster3
	CIAPIN1	4.16244	4.07434	3.9349	4.06096	3.88004	4.08772	Distal colon-cluster3
	FNDC1	1.44031	1.89092	1.24536	1.34272	1.04318	0.774113	Distal colon-cluster3
	GTPBP2	4.83155	4.76165	4.56659	4.80737	4.39561	4.71496	Distal colon-cluster3
	HNRNPA1	8.257	8.16317	8.26443	8.258	8.17685	8.13364	Distal colon-cluster3
	IER3	5.91657	5.38542	5.58736	5.83184	4.86609	5.24599	Distal colon-cluster3
	LOC102123757	1.93534	1.89678	1.82426	1.76169	1.77821	1.56213	Distal colon-cluster3
	LOC102133283	1.15835	0.99784	0.868986	1.01688	0.774834	0.942156	Distal colon-cluster3
	LOC107128459	4.08564	3.75092	3.90746	3.91657	3.54914	3.8515	Distal colon-cluster3
	MAP3K8	1.60838	1.35988	1.33435	1.54955	0.947227	1.24009	Distal colon-cluster3
	MAT2A	6.49373	6.90211	6.54709	6.71505	6.35285	6.4859	Distal colon-cluster3
	MBD2	4.30524	4.02765	4.18064	4.04761	3.94167	3.93717	Distal colon-cluster3
	MEIG1	1.56138	1.11582	1.90731	1.65743	0.98534	1.30272	Distal colon-cluster3
	METTL12	3.51034	3.146	3.42512	3.45187	2.9504	3.19269	Distal colon-cluster3
	NPM1	7.80816	7.7047	7.78003	7.73751	7.67882	7.59524	Distal colon-cluster3
	PAOX	4.49122	4.18242	4.28711	4.44269	4.05963	4.13367	Distal colon-cluster3
	PLEKHG6	5.37446	4.73736	4.06777	5.30044	4.22647	4.73977	Distal colon-cluster3
	PPP6R1	5.64433	5.23711	4.97987	5.51791	5.01971	5.28373	Distal colon-cluster3
	PTK7	3.30676	3.14605	3.0421	3.21493	3.00909	3.06056	Distal colon-cluster3
	RNF181	6.0453	5.87444	5.85605	5.81589	5.72216	5.92078	Distal colon-cluster3
	RPA3	5.07127	4.8728	5.11236	5.06508	4.87859	4.86071	Distal colon-cluster3
	RPL39	8.19	8.01634	8.22488	8.29163	8.04484	7.77615	Distal colon-cluster3
	RWDD2A	2.04855	1.84224	2.08841	2.07781	1.86977	1.67954	Distal colon-cluster3
	SERPINB5	1.40251	1.0056	0.901192	1.14472	0.213279	0.630659	Distal colon-cluster3
	SNRPB	7.66688	7.49047	7.58622	7.62166	7.41687	7.28633	Distal colon-cluster3
	TMEM150C	3.89744	3.81776	3.63086	3.5575	3.11045	2.96291	Distal colon-cluster3
	TNMD	1.27475	0.939401	1.31847	1.33895	0.740918	0.435513	Distal colon-cluster3
	ZSWIM4	1.728	1.50585	1.64338	1.68285	1.40069	1.55565	Distal colon-cluster3
	ALDH1B1	3.04971	3.89203	3.19296	3.13817	3.94772	3.80471	Distal colon-cluster4
	AMACR	2.8666	3.0844	2.52939	2.87613	3.0837	2.61168	Distal colon-cluster4
	ATF5	2.96303	3.32203	3.46665	3.0191	3.45953	3.53942	Distal colon-cluster4
	BET1	4.07472	4.22288	4.24502	4.02882	4.36444	4.31137	Distal colon-cluster4
	BHLHE22	0.963078	1.35344	1.76506	1.12408	1.62841	1.72353	Distal colon-cluster4
	BMP6	1.68554	1.76473	1.50122	1.40233	1.97224	1.34547	Distal colon-cluster4
	BTNL3	0.627282	1.52664	0.489188	0.591974	1.43795	0.40503	Distal colon-cluster4
	CCDC58	4.60785	4.69356	3.94324	4.14878	4.65188	4.21081	Distal colon-cluster4
	CCL26	2.08924	3.11839	1.6285	0	2.49162	0	Distal colon-cluster4
	CHRNB1	2.77762	3.05274	2.90632	2.73962	3.07737	2.91165	Distal colon-cluster4
	CILP	2.88397	3.76322	3.1466	2.51772	3.56948	3.27418	Distal colon-cluster4
	CLEC4G	1.41067	1.54475	1.0522	0.759356	1.49313	1.02811	Distal colon-cluster4
	CMC1	4.53485	4.5764	4.60472	4.18529	4.55228	4.42863	Distal colon-cluster4
	CTHRC1	1.94253	1.88193	1.52354	1.49794	2.10769	1.97805	Distal colon-cluster4
	DYNLL1	9.29854	9.24098	9.10525	9.07236	9.36212	9.33595	Distal colon-cluster4
	FBN1	3.24041	3.41066	3.16145	2.85295	3.41496	3.132	Distal colon-cluster4
	FBXO8	4.02617	4.02931	3.9616	4.02718	4.31005	4.15289	Distal colon-cluster4
	FNDC5	1.08093	1.21786	1.45927	1.09176	1.62994	1.52509	Distal colon-cluster4
	GGT1	2.13728	2.43294	2.27833	1.60353	2.2686	2.10023	Distal colon-cluster4
	GOLGA5	3.47579	3.59979	3.50345	3.60492	3.79342	3.6429	Distal colon-cluster4
	GZMH	1.87197	2.89622	2.97967	2.19156	3.0129	2.94633	Distal colon-cluster4
	HBB	5.38548	6.53835	6.16038	5.25082	6.3864	5.65282	Distal colon-cluster4
	HTRA3	3.59195	4.32624	4.30822	3.62011	4.5771	4.27733	Distal colon-cluster4
	LOC102118567	0.610862	1.14449	0.907682	0.906853	1.2537	0.644501	Distal colon-cluster4
	LOC102120328	0.983407	1.42339	1.25511	0.654824	1.48511	1.15205	Distal colon-cluster4
	LOC102121984	1.64308	1.97433	1.71107	1.2345	2.2834	1.95767	Distal colon-cluster4
	LOC102127387	1.86094	1.90124	1.95038	1.95702	1.85205	1.36018	Distal colon-cluster4
	LOC102132836	4.63777	5.13772	4.84913	4.79054	5.26892	4.87972	Distal colon-cluster4
	LOC102134027	0.881507	1.3827	1.31647	1.11146	1.64917	0.809902	Distal colon-cluster4
	LOC102137680	1.27421	1.89591	1.233	1.59776	2.09881	0	Distal colon-cluster4
	LOC102138038	1.73127	1.86876	1.8016	1.61728	2.24178	2.10562	Distal colon-cluster4
	LOC102138487	0.647412	1.07878	1.21743	0.833932	1.16386	0.933855	Distal colon-cluster4
	LOC102139459	1.50839	1.31564	1.49511	1.00109	1.46353	1.43214	Distal colon-cluster4
	LOC102140106	1.26905	1.32678	1.06364	1.10069	2.24861	1.51945	Distal colon-cluster4
	LOC102140350	1.44757	1.93463	1.72272	1.3513	2.08741	1.77968	Distal colon-cluster4
	LOC102141023	1.51968	1.77204	0.702268	1.13624	2.13402	0.72444	Distal colon-cluster4
	LOC107127314	0.730086	1.32923	1.22609	0.522076	1.24607	0.958622	Distal colon-cluster4
	LOC107130045	0.550419	1.17371	0.837211	0.982304	1.30077	0.406675	Distal colon-cluster4
	LY6D	0.395587	0.844969	0.282787	0.936788	1.58811	0.732447	Distal colon-cluster4
	MAGOH	6.77285	6.85379	6.87121	6.77293	6.92039	6.57569	Distal colon-cluster4
	MED14OS	0.914231	1.16524	1.0116	1.05994	1.2487	0.885766	Distal colon-cluster4
	MFAP5	3.55506	3.48435	2.77083	2.4042	4.03017	3.43127	Distal colon-cluster4
	MKKS	4.61203	4.62813	4.46827	4.46707	4.6912	4.73943	Distal colon-cluster4
	MLYCD	3.9576	3.92616	3.6884	3.93445	4.17043	3.61498	Distal colon-cluster4
	MMAB	4.62375	4.88259	4.7914	4.52916	4.96408	4.9689	Distal colon-cluster4
	NARS2	3.36865	3.39635	3.22846	3.33573	3.47277	3.20387	Distal colon-cluster4
	OLFML1	2.71943	2.78301	2.85646	2.51115	2.92241	2.87573	Distal colon-cluster4
	PCOLCE2	3.23064	3.29752	2.68885	2.53787	3.26902	3.05005	Distal colon-cluster4
	PI16	4.51297	4.19681	4.30908	3.23411	4.69469	3.9896	Distal colon-cluster4
	PPCS	4.76904	4.8815	4.84733	4.80289	5.03677	4.85739	Distal colon-cluster4
	RPL15	9.24247	9.38004	9.33788	9.37983	9.45134	9.24413	Distal colon-cluster4
	RPL26	10.0068	10.0233	10.0227	9.91076	10.1535	9.76987	Distal colon-cluster4
	S100A8	1.18831	1.73277	1.08596	0	1.37096	0	Distal colon-cluster4
	S100A9	1.18496	2.64462	1.30793	0.48319	1.45763	0.522918	Distal colon-cluster4
	SCARA5	3.48113	3.92178	3.24253	2.77151	3.57896	3.26708	Distal colon-cluster4
	TARS	4.9073	4.98264	4.87081	4.86749	5.19768	4.90875	Distal colon-cluster4
	TDRD3	3.26506	3.42139	3.41481	3.37847	3.63668	3.39894	Distal colon-cluster4
	THAP2	1.14886	1.43962	1.41093	1.16956	1.47475	1.45948	Distal colon-cluster4
	TPT1	11.2271	11.2059	11.179	11.1888	11.3294	10.9967	Distal colon-cluster4
	UROS	2.29566	2.55933	2.6341	2.36131	2.76043	2.8208	Distal colon-cluster4
	ADCK1	2.59006	2.25373	2.54102	2.26627	2.42583	2.48574	Distal colon-cluster5
	ADORA1	0.994315	1.20848	1.03018	0.96313	1.02398	1.19229	Distal colon-cluster5
	ANKRD9	3.59337	3.94606	3.78354	3.26389	3.40353	3.61988	Distal colon-cluster5
	AP2S1	6.88793	6.90659	6.88646	6.83207	6.6564	6.92436	Distal colon-cluster5
	ATP5D	9.78982	9.71384	9.87219	9.50699	9.53849	9.80382	Distal colon-cluster5
	ATP6V0D1	6.20497	5.9024	6.03938	5.74323	5.72859	5.99602	Distal colon-cluster5
	BCAP31	6.3473	6.37831	6.35646	6.28446	6.25719	6.44921	Distal colon-cluster5
	C19H19orf25	3.99384	4.06285	4.03477	3.91585	3.92348	4.08437	Distal colon-cluster5
	CABP4	1.11188	0.970961	1.29132	0.55486	0.710503	1.02341	Distal colon-cluster5
	CEACAM6	6.46227	5.88516	6.19147	4.96348	4.10717	6.41999	Distal colon-cluster5
	CHCHD2	9.11404	9.15226	9.02498	8.84878	8.85177	9.12218	Distal colon-cluster5
	CHI3L1	3.51726	2.99482	3.61776	2.97012	2.49325	3.22185	Distal colon-cluster5
	CLEC3B	7.12708	7.60263	7.86304	6.72597	7.71557	7.52383	Distal colon-cluster5
	DGAT1	6.03869	5.97434	6.07715	5.6407	5.49586	6.09146	Distal colon-cluster5
	FAM180B	1.74622	2.32972	2.22873	1.3379	2.19259	2.08757	Distal colon-cluster5
	FAM195A	6.28445	6.49791	6.47517	5.89062	6.01267	6.52424	Distal colon-cluster5
	FKBPL	3.79337	4.03566	3.82864	3.4543	3.64106	3.91529	Distal colon-cluster5
	G0S2	5.36173	6.52825	6.16814	4.51614	5.72368	6.13846	Distal colon-cluster5
	GGA1	3.38872	3.51862	3.40529	3.3669	3.27878	3.49089	Distal colon-cluster5
	GPAM	2.82958	3.36502	3.22576	2.34495	2.71859	2.86277	Distal colon-cluster5
	GUK1	4.49855	4.53048	4.48902	4.28738	4.21561	4.48307	Distal colon-cluster5
	HK3	1.00876	1.072	1.90549	0.818122	1.01419	1.19173	Distal colon-cluster5
	HSD3B7	2.75568	2.94281	2.77669	2.83599	2.65698	3.07345	Distal colon-cluster5
	HYAL1	2.77482	2.936	3.21304	2.67688	2.61789	2.85456	Distal colon-cluster5
	IFI27	7.08876	7.47749	8.10028	6.75219	7.53469	7.35134	Distal colon-cluster5
	IFI35	6.10783	6.00626	6.20961	5.92113	6.00188	6.23187	Distal colon-cluster5
	IFIT1	3.50819	3.58108	4.02741	3.01435	3.46556	3.65052	Distal colon-cluster5
	LEP	1.97833	4.76502	3.71505	0.954003	2.34908	3.4456	Distal colon-cluster5
	LOC102121104	1.98312	2.02896	1.82661	0.703175	1.32063	1.36991	Distal colon-cluster5
	LOC102124317	4.62684	5.10004	5.19964	4.68138	4.89779	5.08456	Distal colon-cluster5
	LOC102127185	2.15726	2.29361	2.10955	1.95454	2.07397	2.30234	Distal colon-cluster5
	LOC102128888	3.46369	3.5903	3.07819	3.00168	2.02428	3.28015	Distal colon-cluster5
	LOC102129052	0.916015	1.22479	1.11911	0.922454	1.09567	1.37333	Distal colon-cluster5
	LOC102129188	1.56058	0.974491	1.53728	0.847188	0.890915	1.59423	Distal colon-cluster5
	LOC102135146	5.93851	6.11489	6.08649	5.65783	5.78107	5.87827	Distal colon-cluster5
	MRPL41	8.38107	8.71428	8.71156	8.45243	8.56245	8.62944	Distal colon-cluster5
	MRPS34	7.1526	7.23904	7.29474	7.08572	7.0475	7.30348	Distal colon-cluster5
	MTCH1	6.97846	6.98475	7.00309	6.90371	6.7956	7.08581	Distal colon-cluster5
	NAPRT	4.35727	4.36164	4.62738	3.88532	4.12789	4.69302	Distal colon-cluster5
	NDUFV1	6.75266	6.7746	6.8167	6.6443	6.61567	6.87745	Distal colon-cluster5
	NENF	7.23309	7.53172	7.46808	7.03059	7.316	7.538	Distal colon-cluster5
	PIGQ	3.27777	3.11713	3.28948	3.12904	3.03232	3.3265	Distal colon-cluster5
	PLIN3	4.57863	4.47423	4.51777	4.34839	4.02193	4.53834	Distal colon-cluster5
	SCD	4.39666	6.41409	6.14912	3.34544	4.98193	5.57569	Distal colon-cluster5
	SLC25A11	5.3838	5.43476	5.55077	5.28374	5.36594	5.48653	Distal colon-cluster5
	TAPBPL	5.22986	5.17362	5.2478	5.12871	5.2301	5.29576	Distal colon-cluster5
	THRSP	4.63928	5.88189	5.86581	2.29149	3.90837	4.1481	Distal colon-cluster5
	TUSC5	0.936883	2.00569	1.78577	0.525327	1.07368	1.33917	Distal colon-cluster5
	WISP2	0.813577	1.65424	1.47124	0.581137	1.17474	1.2632	Distal colon-cluster5
	AARS2	2.74938	2.65596	2.91619	2.77165	2.73603	2.88504	Distal colon-cluster6
	ACACA	1.92372	2.01559	2.34664	2.01091	2.18635	2.49549	Distal colon-cluster6
	ADAM15	4.45195	4.30116	4.46743	4.63821	4.20593	4.66992	Distal colon-cluster6
	ADAMTSL2	0.943161	1.04429	1.2683	0.929881	1.14101	1.40617	Distal colon-cluster6
	APOL4	2.183	2.49415	2.73965	2.26517	2.35637	2.63367	Distal colon-cluster6
	ARFRP1	4.88374	5.0623	5.24838	5.00038	4.90519	5.34936	Distal colon-cluster6
	ASL	4.61666	4.8272	4.97852	4.77801	4.58441	4.87991	Distal colon-cluster6
	ATG101	4.75296	4.77077	4.87148	4.74199	4.79173	4.99534	Distal colon-cluster6
	ATP6V0E1	7.80187	7.78447	7.99265	7.90395	7.83098	8.08942	Distal colon-cluster6
	BPHL	3.53524	3.51392	3.73883	3.49218	3.50313	3.84122	Distal colon-cluster6
	BYSL	2.99861	2.72468	2.98333	2.89896	2.87832	3.17568	Distal colon-cluster6
	C1H1orf35	4.76893	5.05281	5.04691	5.16235	4.98127	5.30722	Distal colon-cluster6
	C3H21orf33	5.15281	4.7937	5.14086	5.08549	4.93873	5.2075	Distal colon-cluster6
	CALHM2	2.46408	2.67427	2.80293	2.70002	2.94947	2.90575	Distal colon-cluster6
	CCDC12	5.95908	5.83492	5.97641	5.96697	5.83652	6.15072	Distal colon-cluster6
	CCDC71	2.97637	3.0318	3.02417	3.12056	2.96692	3.139	Distal colon-cluster6
	CCDC78	1.42825	1.20808	1.43947	1.64544	1.30276	1.85918	Distal colon-cluster6
	CCDC79	2.12842	1.82692	2.1127	2.12086	1.78701	2.12152	Distal colon-cluster6
	CCDC9	3.95256	3.86257	3.91741	4.2107	3.86197	4.07739	Distal colon-cluster6
	CCHCR1	2.88448	2.76299	3.01859	3.0237	2.76893	3.16204	Distal colon-cluster6
	CDC34	6.17915	6.08136	6.08001	6.14863	5.86011	6.29481	Distal colon-cluster6
	CDC42EP2	3.2676	3.68344	3.71313	3.26296	3.34781	3.79507	Distal colon-cluster6
	CHMP4A	6.0821	6.21452	6.38599	6.179	6.1063	6.32405	Distal colon-cluster6
	CHRDL2	0.635312	0.954345	1.82197	1.13254	1.64533	2.68023	Distal colon-cluster6
	COMP	0.929217	0.767661	1.1862	0.896152	0.780382	1.29229	Distal colon-cluster6
	CPNE5	0.888531	0.854681	1.34948	1.09788	0.763107	1.20888	Distal colon-cluster6
	DMAP1	5.22766	4.84859	5.3265	5.13021	4.95355	5.36176	Distal colon-cluster6
	ECSIT	5.4661	5.43351	5.57016	5.39367	5.32959	5.66241	Distal colon-cluster6
	ELAVL1	3.94078	3.8841	4.01588	3.95367	3.92289	4.08603	Distal colon-cluster6
	EMG1	5.323	5.58951	6.03561	5.3345	5.5137	5.93906	Distal colon-cluster6
	FTSJ2	3.89282	3.98586	4.17425	4.12567	4.10075	4.24739	Distal colon-cluster6
	GNB2	7.52118	7.43921	7.36536	7.48851	7.33435	7.57353	Distal colon-cluster6
	GPANK1	3.78134	3.97802	4.00425	4.12301	4.01872	4.2037	Distal colon-cluster6
	GYS1	3.13131	3.01276	3.03294	3.16277	3.09555	3.30316	Distal colon-cluster6
	HNRNPH1	6.76195	6.40645	6.68503	7.00113	6.51699	6.92705	Distal colon-cluster6
	HPSE2	1.55422	1.58247	1.72606	1.46153	1.46169	1.83137	Distal colon-cluster6
	HSD17B8	7.35547	7.62109	7.57013	7.56234	7.19562	7.65421	Distal colon-cluster6
	HYKK	1.76858	1.96889	2.0564	1.86586	1.79688	2.31469	Distal colon-cluster6
	IGSF21	1.50963	2.39975	2.62903	2.83134	2.97199	4.12394	Distal colon-cluster6
	IRF9	5.49812	5.1141	5.44025	5.31214	5.3119	5.57839	Distal colon-cluster6
	KCTD11	3.43544	3.27998	3.44607	3.58311	3.34569	3.60076	Distal colon-cluster6
	LOC101865860	5.61752	5.56481	5.60394	5.57063	5.45039	5.75691	Distal colon-cluster6
	LOC101866431	5.32102	5.15938	5.05702	5.25301	5.02965	5.57079	Distal colon-cluster6
	LOC101867320	4.57235	4.87453	5.0985	4.94749	5.03596	5.38316	Distal colon-cluster6
	LOC101867462	2.38568	2.88688	2.84644	2.71208	3.15559	3.55576	Distal colon-cluster6
	LOC102115029	1.22172	0.864058	1.51638	1.31051	1.03263	1.38614	Distal colon-cluster6
	LOC102115747	2.4283	1.43313	0.37084	2.28389	1.19324	3.15225	Distal colon-cluster6
	LOC102115934	1.02308	1.09023	1.37392	1.42741	1.09047	1.45493	Distal colon-cluster6
	LOC102116574	1.11544	1.3608	1.31631	1.42664	1.19864	1.5795	Distal colon-cluster6
	LOC102116722	1.05124	0.698824	1.42012	1.54718	0.867574	1.4227	Distal colon-cluster6
	LOC102118619	5.27063	5.59033	7.04066	5.19423	4.90051	7.01414	Distal colon-cluster6
	LOC102125933	1.34876	1.19718	1.42407	1.58136	1.19796	1.37766	Distal colon-cluster6
	LOC102128522	3.11163	2.61517	2.96326	2.93913	2.46094	2.94611	Distal colon-cluster6
	LOC102130471	1.176	1.62901	2.75919	1.53979	2.1383	2.71952	Distal colon-cluster6
	LOC102134158	1.3658	1.72156	1.66042	1.65152	1.92164	1.81591	Distal colon-cluster6
	LOC102134299	4.48713	4.5567	4.65149	4.81439	4.45368	4.82941	Distal colon-cluster6
	LOC102138978	2.98213	2.21099	3.2122	3.77613	2.67995	3.3253	Distal colon-cluster6
	LOC102140102	3.93884	3.88662	4.37138	3.9913	4.16599	4.39443	Distal colon-cluster6
	LOC102143228	2.87648	1.2866	2.83681	2.6097	0.89679	2.69632	Distal colon-cluster6
	LOC102145938	7.37038	7.26918	7.6395	7.35982	7.23487	7.60673	Distal colon-cluster6
	LOC102147203	4.03032	3.97162	4.66613	4.05537	4.31884	4.77634	Distal colon-cluster6
	LOC107128200	0.810989	0.847388	1.07596	0.833806	0.737019	1.17582	Distal colon-cluster6
	LOC107130131	3.69176	3.43733	3.92047	3.52641	3.55386	4.15148	Distal colon-cluster6
	LOC107130237	0	1.74278	3.72111	3.86028	0	4.12708	Distal colon-cluster6
	LOC107130836	4.19591	4.16234	4.41568	4.1383	4.00358	4.3759	Distal colon-cluster6
	LOC107131057	2.90054	3.06339	3.29373	2.84404	2.91999	3.33133	Distal colon-cluster6
	LRRC42	3.74414	3.77435	3.73455	3.92377	3.67689	3.96481	Distal colon-cluster6
	LY6E	6.24179	6.05705	6.62031	6.27772	5.77093	6.43792	Distal colon-cluster6
	MED16	3.59459	3.2368	3.44792	3.4618	3.36106	3.57946	Distal colon-cluster6
	MED27	2.0981	1.98216	2.13587	2.25238	2.01615	2.3954	Distal colon-cluster6
	MRM1	3.24706	3.14178	3.44579	3.29997	3.20113	3.5778	Distal colon-cluster6
	MRPL10	5.48444	5.34386	5.46113	5.42726	5.26314	5.53599	Distal colon-cluster6
	MVD	5.29481	5.1559	5.74526	4.83805	4.68842	5.73581	Distal colon-cluster6
	NDUFB10	8.31796	8.48179	8.56884	8.28674	8.3804	8.61812	Distal colon-cluster6
	NMRAL1	4.65393	4.70411	4.96357	4.79376	4.94189	5.1388	Distal colon-cluster6
	OPLAH	2.92463	2.99832	3.38658	3.09626	3.32952	3.79082	Distal colon-cluster6
	PHKG2	5.08754	5.22414	5.39537	5.28508	5.10153	5.69538	Distal colon-cluster6
	PKDCC	4.48802	4.77565	4.70567	4.8891	4.99656	4.9991	Distal colon-cluster6
	PLA2G4C	2.87867	2.91704	2.90359	2.99367	3.34714	3.63584	Distal colon-cluster6
	PLEKHH3	3.30155	3.65523	3.6967	3.66277	3.37078	3.81155	Distal colon-cluster6
	PPFIA3	2.55651	2.38195	2.64082	2.67385	2.06488	2.83164	Distal colon-cluster6
	PSMD13	6.45651	6.33423	6.50292	6.43782	6.32955	6.52345	Distal colon-cluster6
	RAB24	5.94589	6.21418	6.29278	6.13937	6.22865	6.4855	Distal colon-cluster6
	RBM4	3.53859	3.53107	3.66459	3.60512	3.56011	3.79444	Distal colon-cluster6
	RGL2	5.0249	4.82413	4.92537	4.99462	4.82585	5.14456	Distal colon-cluster6
	RHBDD3	3.97029	3.98731	4.41256	4.12227	4.12261	4.39306	Distal colon-cluster6
	RNPS1	5.25992	5.2725	5.38971	5.44433	5.3495	5.52166	Distal colon-cluster6
	RRP7A	3.85193	4.16024	4.07488	3.83663	3.84532	4.35027	Distal colon-cluster6
	S100A3	1.90731	2.58551	2.75952	1.70621	1.84951	2.74485	Distal colon-cluster6
	S100A4	8.44449	8.73151	9.1342	8.75076	9.0719	9.24645	Distal colon-cluster6
	SCAMP4	4.38483	4.38021	4.39664	4.4529	4.15978	4.48966	Distal colon-cluster6
	SIGMAR1	4.44737	4.40377	4.54149	4.47337	4.32586	4.62306	Distal colon-cluster6
	SIL1	3.43889	3.56528	3.77875	3.62309	3.68683	3.85607	Distal colon-cluster6
	SNX17	6.01526	6.05501	6.18618	6.12245	6.08768	6.22653	Distal colon-cluster6
	SPG7	4.61395	4.31231	4.5124	4.48243	4.35961	4.64474	Distal colon-cluster6
	SREBF1	4.23057	4.52094	4.57232	4.23752	4.19601	4.87493	Distal colon-cluster6
	SRMS	0.68089	0.668267	1.00267	1.20353	0.372617	1.30975	Distal colon-cluster6
	STK19	4.82991	4.93386	5.08376	5.14592	4.93039	5.19706	Distal colon-cluster6
	SUMF2	3.33433	2.96614	3.94918	3.82525	3.31604	4.03425	Distal colon-cluster6
	TIMM13	6.69832	6.86152	6.87303	6.66278	6.6967	6.87355	Distal colon-cluster6
	TKFC	3.59975	3.70153	3.91629	3.73892	3.5669	4.00086	Distal colon-cluster6
	TMEM205	5.86857	6.02249	6.05821	5.8952	5.86943	6.11199	Distal colon-cluster6
	TMEM41A	3.28457	3.22456	3.37068	3.39957	3.19627	3.44559	Distal colon-cluster6
	TNFRSF10B	2.1996	2.12347	2.28969	2.46276	2.14451	2.37672	Distal colon-cluster6
	UBE2M	6.52329	6.69412	6.84893	6.63654	6.49042	6.92023	Distal colon-cluster6
	UBXN11	1.62676	1.58106	1.94183	2.10382	1.66931	2.09226	Distal colon-cluster6
	UPK3A	0.544795	0.546169	0.962853	1.00864	0.349378	1.74763	Distal colon-cluster6
	VPS28	6.36033	6.31115	6.54935	6.53375	6.31382	6.50867	Distal colon-cluster6
	ZC3H8	1.54781	2.08835	2.10756	2.09556	2.13398	2.05427	Distal colon-cluster6
