# Supplementary material for: Age-, sex- and proximal–distal-resolved multi-omics identifies regulators of intestinal aging in non-human primates
Source: Nat Aging. 2024 Feb 6;4(3):414–33. doi: 10.1038/s43587-024-00572-9 (PMC10950786; doi:10.1038/s43587-024-00572-9)
Supplement: Supplementary file 13 — Statistical source data. [file 43587_2024_572_MOESM13_ESM.xlsx]

## Sheet: Extended Data Fig 3b
	List of tissue samples used in the targeted metabolomics, as well as the relative abundance of 3-hydroxybutyric acid in all samples (related to Extended Data Fig. 3b).
	Samples used in the age-related analysis of 3-hydroxbutyric acid in the proximal and distal colon									Sample ID	Macaca fascicularis sample ID	Samples used in the age-related alysis	3-Hydroxybutyric acid
		Male			Female					H005	2-29-A	√	2.98215
		Y	M	O	Y	M	O			H007	2-8-A	√	1.95206
	Proximal colon	2-8-A	2-2-A	3-13-A	2-18-A	F-A	2-30-A			H012	2-7-A		0.790032
		2-9-A	2-3-A	3-2-A	2-20-A	2-22-A	3-18-A			H015	2-29-T		2.07859
		3-1-A	3-15-A	3-8-A	2-29-A	2-25-A	3-25-A			H017	2-20-A	√	0.872149
										H039	2-18-A	√	1.26229
		Male			Female					H046	2-16-T		2.72624
		Y	M	O	Y	M	O			H066	2-23-A		0.328237
	Distal colon	2-8-R	2-2-R	3-13-R	2-18-R	F-R	2-30-T			H076	2-9-A	√	0.973648
		2-9-R	2-3-R	3-2-R	2-20-R	2-22-R	3-18-R			H082	2-8-T		1.37545
		3-1-R	3-15-R	3-8-R	2-29-R	2-25-R	3-25-R			H088	3-1-A	√	0.83536
										H002	F-A	√	0.685393
	Note: In this analysis, we examined the age-related changes (among young, middle-aged, and old monkeys) in 3-hydroxybutyric acid levels at both proximal and distal colon. We ensured strict balance in sampling locations and the number of monkeys of the same sex within each age group. Moreover, it was ensured that all the monkeys provided same number of tissue samples and each monkey provided tissu…									H029	2-22-T		0.795031
										H032	3-3-A		0.725045
										H051	2-25-A	√	1.2721
										H053	2-2-T		0.704383
										H057	2-2-A	√	0.801365
										H067	2-22-A	√	2.5928
										H072	3-15-A	√	1.3317
										H079	2-3-A	√	2.00217
										H083	3-28-A		1.59584
										H006	3-25-A	√	0.415709
										H011	3-25-T		0.654079
										H018	3-4-A		0.746044
										H019	3-2-A	√	0.676811
										H026	3-7-A		1.31118
										H028	3-18-A	√	0.912553
										H043	3-8-A	√	0.61791
										H044	3-13-A	√	0.54382
										H058	3-4-T		0.849836
										H060	3-8-T		1.36585
										H074	2-30-A	√	0.963648
										H075	3-7-T		1.0844
										H091	3-13-T		1.42645
										H022	2-18-R	√	0.884469
										H023	2-8-R	√	1.64977
										H034	2-23-D		0.789588
										H035	2-20-T		2.08852
										H036	2-9-R	√	0.775467
										H037	2-7-D		1.68622
										H041	2-23-R		0.302261
										H045	2-9-D		0.203763
										H052	2-20-D		0.780397
										H062	2-16-D		1.20659
										H069	3-1-T		0.571978
										H073	2-20-R	√	0.504622
										H077	2-18-T		0.217782
										H080	2-18-D		0.411495
										H084	2-8-D		0.912846
										H086	2-23-T		1.08465
										H089	2-29-R	√	0.677195
										H092	3-1-D		0.632891
										H093	2-7-R		1.4197
										H094	2-29-D		0.550687
										H095	2-9-T		1.1303
										H096	3-1-R	√	0.270372
										H008	2-25-T		1.17933
										H010	3-3-D		0.698331
										H016	3-15-R	√	0.461105
										H020	3-3-T		0.659503
										H021	3-28-T		0.523057
										H025	2-3-T		0.909801
										H033	2-25-D		0.545232
										H047	2-22-R	√	0.852961
										H048	3-15-D		1.03132
										H050	F-R	√	1.03316
										H054	F-T		0.401587
										H055	3-15-T		1.82297
										H056	2-2-R	√	0.877054
										H059	2-25-R	√	0.358147
										H064	2-3-R	√	0.538117
										H065	2-2-D		0.345445
										H078	3-28-D		0.258923
										H081	2-22-D		0.341157
										H001	3-2-R	√	1.04665
										H003	3-8-R	√	1.24742
										H004	3-4-D		0.364848
										H014	3-19-T		0.439286
										H024	3-25-R	√	0.573582
										H027	3-25-D		0.672282
										H030	3-18-R	√	0.484764
										H031	3-2-T		0.86812
										H038	3-2-D		0.949953
										H040	3-19-R		1.44229
										H042	3-8-D		0.608122
										H061	3-18-T		0.985867
										H063	3-13-D		2.05079
										H068	2-30-D		0.670437
										H071	3-7-D		1.16026
										H085	2-30-T	√	1.06166
										H087	3-13-R	√	1.68082
										H090	3-7-R		0.920232

## Sheet: Extended Data Fig 3c-e
	The mRNA and protein expression of characteristic genes of cell populations (related to Extended Data Fig. 3c-e).
	mRNA expression										Protein expression										mRNA expression											Protein expression
	Gene names	Cell populations	Median (Young & Proximal colon)	Median (Middle age & Proximal colon)	Median (Old & Proximal colon)	Median (Young & Distal colon)	Median (Middle age & Distal colon)	Median (Old & Distal colon)			Uniprot ID	Gene names	Cell populations	Mean (Young & Proximal colon)	Mean (Middle age & Proximal colon)	Mean (Old & Proximal colon)	Mean (Young & Distal colon)	Mean (Middle age & Distal colon)	Mean (Old & Distal colon)		Cell populations	Analysis of differences across three age stages in the proximal colon			Analysis of differences across three age stages in the distal colon			Analysis of differences between different locations in the same age stage				Cell populations	Analysis of differences across three age stages in the proximal colon			Analysis of differences across three age stages in the distal colon			Analysis of differences between different locations in the same age stage
	SELENBP1	Colonocyte_1	7.77455	7.86427	7.00798	7.03147	7.16426	7.55997			G7PDG8	PAPSS2	Colonocyte_1	0.990072	0.811822	0.902854	0.942989	0.777065	0.902977			p value (Young vs Middle age, Student's t test )	p value (Young vs Old, Student's t test )	p value (Middle age vs Old, Student's t test )	p value (Young vs Middle age, Student's t test )	p value (Young vs Old, Student's t test )	p value (Middle age vs Old, Student's t test )	p value (Young, Student's t test )	p value (Middle age, Student's t test )	p value (Old, Student's t test )			p value (Young vs Middle age,Student's t test )	p value (Young vs Old,Student's t test )	p value (Middle age vs Old,Student's t test )	p value (Young vs Middle age,Student's t test )	p value (Young vs Old,Student's t test )	p value (Middle age vs Old,Student's t test )	p value (Young,Student's t test )	p value (Middle age,Student's t test )	p value (Old,Student's t test )
	PAPSS2	Colonocyte_1	5.86648	5.55402	4.70316	5.55475	4.53648	5.21752			I7GK56	SELENBP1	Colonocyte_1	1.34786	1.31733	1.16861	1.34558	1.37406	1.25283		Colonocyte_1	0.0735618	2.79062e-05	0.0110656	0.728641	0.487302	0.884996	0.00323113	0.323144	0.0276309		Colonocyte_1	0.222926	0.319634	0.867571	0.612843	0.163275	0.526923	0.292371	0.814603	0.636197
	NUDT4	Colonocyte_1	6.1731	5.63762	5.46677	5.79047	5.82774	5.65804			G7PJ21	NUDT4	Colonocyte_1	0.940966	0.955493	1.07718	0.966836	0.979607	0.882102		Colonocyte_2	0.780315	0.546664	0.370986	0.866931	0.527708	0.36137	0.604578	0.406891	0.672561		Enterocyte Progenitors	0.00270935	3.37979e-10	8.43292e-06	0.770468	0.00820172	0.0326018	4.27975e-06	0.036311	0.954207
	SLC20A1	Colonocyte_1	5.71521	5.35862	4.20576	3.94821	3.70514	3.81742			I7GNX2	NUDT4	Colonocyte_1	1.13771	1.06552	0.909355	0.92363	0.946592	0.942835		Enterocyte Progenitors	0.402986	5.8057e-10	6.97256e-12	0.795654	0.113397	0.0638631	5.5814e-07	6.24614e-09	0.000193851		Enteroendocrine	0.257019	0.00260335	0.0195159	0.0618319	0.00137897	0.192859	0.0119952	0.025562	9.94111e-05
	SLC37A2	Colonocyte_1	1.18529	1.11754	1.09158	1.04242	1.23598	1.14264			G7NUG9	S100A16	Enterocyte Progenitors	1.18898	1.09637	0.961095	0.925509	0.851813	0.801654		Enteroendocrine	0.0687741	0.000107637	4.26896e-08	0.00317834	7.69286e-05	0.245229	4.58404e-07	0.395392	5.14281e-08		Goblet	0.0421176	0.112345	0.576412	0.0241496	0.115196	0.459253	0.0400549	0.0359181	0.0176338
	S100A6	Colonocyte_2	12.4762	12.3503	12.349	12.3167	12.4085	12.3244			G7NX47	ATP1A1	Enterocyte Progenitors	1.137	1.07487	0.967058	0.963394	0.897191	0.919281		Goblet	0.95959	2.28001e-11	1.93799e-12	6.90457e-06	0.00203797	0.1203	0.0578809	0.00914721	6.71099e-10		Stem	0.935759	0.980487	0.915308	0.486523	0.13418	0.0515377	0.00941242	0.0687815	0.000258574
	GGH	Colonocyte_2	3.77981	4.10079	3.8709	3.88606	3.9255	3.72415			G7NXR8	FAM162A	Enterocyte Progenitors	1.21473	1.05349	0.867609	1.03688	1.03508	0.898332		Stem	0.582642	0.000121389	5.82801e-06	0.12316	0.0135108	0.324974	0.52751	0.00449562	0.171667		Tuft	0.297452	0.0349493	0.19997	0.0683802	0.00890804	0.835063	0.183593	0.127754	0.00214146
	WFDC2	Colonocyte_2	6.8842	6.99057	6.23996	7.62609	7.04155	7.38676			G7NZC2	FLNB	Enterocyte Progenitors	1.16872	0.988882	0.96497	0.975897	0.873844	0.853542		TA	0.879627	2.28209e-05	2.73891e-05	0.43354	0.990663	0.364109	0.0118766	0.000140221	0.0237675
	SAA1	Colonocyte_2	1.15694	1.32736	1.66083	0.120586	0	0			G7P2G1	SLC26A3	Enterocyte Progenitors	1.25415	1.01005	0.747533	1.00062	0.945627	0.848472		Tuft	0.00251532	0.00404335	0.864876	0.00116254	0.015976	0.337388	0.0318341	0.00704441	0.000607901
	S100A16	Enterocyte Progenitors	8.25591	8.05532	7.71116	7.31339	7.04077	7.18739			G7P6N3	SLC25A5	Enterocyte Progenitors	1.27046	1.15072	1.12402	1.30275	1.34532	1.373
	SELENBP1	Enterocyte Progenitors	7.77455	7.86427	7.00798	7.03147	7.16426	7.55997			G7P784	CMBL	Enterocyte Progenitors	0.930493	0.922484	0.943189	0.943806	1.01613	1.08161
	ATP1A1	Enterocyte Progenitors	7.53851	7.42738	6.35674	6.92684	6.61358	6.86781			G7PC52	CA1	Enterocyte Progenitors	1.11447	0.934356	0.381334	1.37627	1.38105	0.753038
	FLNB	Enterocyte Progenitors	6.214	5.92677	5.71573	5.72006	5.44063	5.44118			G7PEV6	ADIRF	Enterocyte Progenitors	0.23572	0.377987	0.279099	0.571306	0.858632	0.581863
	FAM162A	Enterocyte Progenitors	6.32839	5.75371	5.4639	5.8706	5.96279	5.81861			G7PII6	ATP5B	Enterocyte Progenitors	1.11166	1.13237	1.06274	1.07182	1.05934	1.02235
	SLC26A3	Enterocyte Progenitors	8.46501	7.29717	6.56689	8.27141	8.40014	7.69803			G7PJ55	ACADS	Enterocyte Progenitors	1.1526	0.892347	0.723276	0.900462	0.836947	0.712392
	PKIB	Enterocyte Progenitors	6.73242	6.37823	5.26696	5.67299	5.79818	5.87665			G7PRP9	TXN	Enterocyte Progenitors	0.992335	0.998546	0.971938	1.28015	1.01601	1.04588
	SLC44A4	Enterocyte Progenitors	5.89458	5.90208	5.26872	5.90217	5.73363	5.95275			G7PSM4	GOLM1	Enterocyte Progenitors	0.881731	0.907652	0.936132	0.849647	0.815454	0.890251
	CMBL	Enterocyte Progenitors	4.90468	5.54101	4.9549	4.71567	5.04155	5.26566			G7PUB2	ABCC3	Enterocyte Progenitors	1.44063	1.17319	1.06291	0.94649	0.846877	0.839252
	SLC26A2	Enterocyte Progenitors	3.91289	3.17999	2.26255	2.61353	3.29962	2.69995			G7PUI9	DHRS11	Enterocyte Progenitors	1.05068	1.04369	0.928684	0.951839	0.953522	0.916724
	MGAT4B	Enterocyte Progenitors	6.90954	6.80632	6.07917	6.34023	6.14474	6.39352			G7PY34	BSG	Enterocyte Progenitors	1.2852	1.32231	0.929768	1.00495	0.993253	0.851958
	CKMT1A	Enterocyte Progenitors	7.49605	7.39031	6.69824	6.95624	6.74055	6.75353			G7Q0V3	MVP	Enterocyte Progenitors	1.2018	0.951863	0.878781	0.907036	0.773764	0.776127
	SLC51B	Enterocyte Progenitors	6.59195	6.07522	5.48117	4.84265	5.37412	4.23355			G7Q1E0	HSD11B2	Enterocyte Progenitors	1.10717	0.731167	0.636015	1.00343	0.846545	0.785921
	CA1	Enterocyte Progenitors	9.78062	9.94139	8.02247	10.3638	10.4054	9.92571			G8F507	MYO1A	Enterocyte Progenitors	1.29868	1.01193	0.978585	1.03509	0.896393	0.858237
	ADIRF	Enterocyte Progenitors	8.14219	8.47004	8.79917	8.88801	8.77037	8.85717			I7GH63	CKMT1A	Enterocyte Progenitors	0.979038	0.883499	0.799718	0.857946	0.842596	0.8446
	SLC39A5	Enterocyte Progenitors	1.55244	1.2466	1.06993	1.13282	1.01744	0.963331			I7GH65	UQCRC1	Enterocyte Progenitors	1.00915	1.00342	0.973208	0.955273	0.967622	0.943947
	ATP5B	Enterocyte Progenitors	8.75092	8.58778	8.26827	8.28928	8.44361	8.43956			I7GK56	SELENBP1	Enterocyte Progenitors	1.34786	1.31733	1.16861	1.34558	1.37406	1.25283
	MYO1A	Enterocyte Progenitors	5.1821	4.89214	4.48739	4.25345	4.23505	4.51428			C1KJZ4	SLC25A5	Enterocyte Progenitors	1.26813	1.08065	1.09816	1.1549	1.11001	1.02771
	ACADS	Enterocyte Progenitors	7.04436	6.96231	6.10469	6.14934	6.21333	6.38754			G8F3W2	SLC44A4	Enterocyte Progenitors	1.06596	1.07018	0.958563	0.872299	0.840382	0.86582
	ATP5G3	Enterocyte Progenitors	7.40152	7.30883	7.14437	7.03609	7.20542	7.30145			Q9BE12	CKMT1A	Enterocyte Progenitors	1.15992	1.4622	1.28208	1.08935	1.30167	1.17244
	SLC22A18AS	Enterocyte Progenitors	1.46953	1.59697	1.75118	1.28341	0.878676	1.52743			G7Q335	COX7B	Enterocyte Progenitors	0.990799	0.823156	0.778456	0.834442	0.795205	0.755262
	MRPL41	Enterocyte Progenitors	8.38107	8.71428	8.71156	8.45243	8.56245	8.62944			A8CBR4	CYP4F2	Enterocyte Progenitors	1.48348	1.21931	0.903028	0.812215	0.804364	0.712134
	TMEM141	Enterocyte Progenitors	6.16507	6.33501	6.12421	6.36791	6.48026	6.39934			G7PUK2	CISD3	Enterocyte Progenitors	0.907514	0.84334	0.825516	0.811193	1.06086	0.95682
	TXN	Enterocyte Progenitors	10.8297	10.659	10.5339	9.94896	10.4538	10.3311			G7P8N8	SLC26A2	Enterocyte Progenitors	1.67091	1.67308	0.844393	1.0381	1.61282	0.946471
	GOLM1	Enterocyte Progenitors	5.64618	5.53045	4.31266	4.97963	4.92751	4.99924			A0A171P0Z2	CES1	Enteroendocrine	1.23756	1.1231	0.921746	0.91664	0.887599	0.850974
	ABCC3	Enterocyte Progenitors	5.00403	4.59301	4.07858	4.52045	4.32639	4.26882			G7NUY4	ERI3	Enteroendocrine	0.978847	0.948105	0.899294	1.01482	1.07515	1.02468
	DHRS11	Enterocyte Progenitors	6.01646	5.81065	5.30033	5.60327	5.86189	5.84673			G7P4K7	SCGN	Enteroendocrine	1.0595	0.906815	0.773571	1.34145	1.06365	0.916004
	CISD3	Enterocyte Progenitors	5.25465	5.48354	5.2392	5.02316	5.01615	5.22901			G7PAE9	RTN1	Enteroendocrine	0.983892	0.929423	0.830412	0.950311	0.933639	0.836859
	BSG	Enterocyte Progenitors	9.51218	8.87267	8.55757	8.79945	8.4252	8.5151			G7PSK4	PRUNE2	Enteroendocrine	1.09072	1.23063	1.13826	1.32248	1.31993	1.26781
	PDE4C	Enterocyte Progenitors	1.66945	1.81479	1.62551	1.73497	1.62979	1.80998			G7Q1D8	TPPP3	Enteroendocrine	0.860059	1.07368	0.801476	0.993156	1.217	0.945607
	MVP	Enterocyte Progenitors	7.21645	6.96022	6.86015	6.84613	6.44745	6.70073			Q4R682	KIAA1324	Enteroendocrine	1.05319	0.976571	0.976447	1.04725	0.915887	0.981721
	HSD11B2	Enterocyte Progenitors	8.55062	8.34434	8.13616	8.64253	8.23461	8.38852			Q8HXW1	TTR	Enteroendocrine	1.04176	1.0081	0.963039	1.2107	1.06649	1.10737
	MAOA	Enterocyte Progenitors	5.25564	5.47502	5.20668	5.35851	5.46052	5.68388			G7P1S0	DDC	Enteroendocrine	1.11346	0.857519	0.797397	1.13867	0.859252	0.759611
	SLC25A5	Enterocyte Progenitors	8.3062	8.22816	7.24163	7.84714	7.73481	7.67393			G7PGX5	CHGB	Enteroendocrine	0.660972	0.827595	0.74169	1.83755	1.12959	1.35314
	NDUFA1	Enterocyte Progenitors	8.66539	8.75933	8.62962	8.56309	8.59978	8.6224			G7P807	PAM	Enteroendocrine	0.767961	0.695056	0.662142	1.06773	0.945833	0.918993
	GNG4	Enteroendocrine	0.870914	0.997005	0.613793	1.48549	1.32385	1.10648			G7P6I9	CPE	Enteroendocrine	0.847226	0.782782	0.714535	1.16548	1.0539	1.03669
	NFASC	Enteroendocrine	1.61739	1.54469	1.62132	1.82422	1.8206	1.638			G7PBH0	DMXL2	Enteroendocrine	1.00248	0.985067	1.06874	1.34646	1.29566	1.21217
	KIAA1324	Enteroendocrine	2.78768	2.81673	1.62795	2.99103	2.27136	2.6149			A2V9Y9	DDC	Enteroendocrine	1.05161	0.705748	0.887414	0.907033	0.838199	0.938159
	INSL5	Enteroendocrine	2.32626	2.10091	1.52472	4.2276	3.82955	4.08348			G7PDK8	RBP4	Enteroendocrine	1.26838	1.3647	1.19546	1.1995	1.37793	1.24148
	TMEM61	Enteroendocrine	5.10425	4.81838	4.60405	4.544	4.07937	3.853			G7P6L1	CHGA	Enteroendocrine	1.05426	1.09347	1.20808	1.95026	1.27023	1.3402
	RAB3B	Enteroendocrine	1.44655	1.61416	0.95685	1.93834	1.56027	1.18009			G7NU00	QSOX1	Goblet	0.890381	0.773848	0.839195	0.941857	0.86099	0.94401
	FOXD2	Enteroendocrine	3.63704	3.73542	2.66821	3.16949	3.01016	3.55228			G7NX90	ITLN1	Goblet	0.459639	0.583215	0.391079	0.859974	1.32787	1.20307
	ERI3	Enteroendocrine	3.45184	3.65503	3.48569	3.29039	3.36809	3.3835			G7PBD8	SERPINA1	Goblet	0.919488	0.99383	0.915586	0.934344	1.08965	0.989838
	CCDC24	Enteroendocrine	1.62588	1.692	1.41673	1.81379	1.3811	1.57422			G7PCS3	FER1L6	Goblet	0.879634	0.733904	0.758402	0.923991	0.788047	0.714594
	LXN	Enteroendocrine	4.81721	4.70716	4.50539	4.7938	4.8162	4.72823			G7PNV0	MUC2	Goblet	0.639734	0.59147	0.57541	0.911503	0.822064	0.80854
	RARRES1	Enteroendocrine	2.82133	3.1141	3.25735	2.74895	2.90559	2.82459			G7PNV2	MUC2	Goblet	0.608258	0.57415	0.539285	0.867674	0.798434	0.759954
	NISCH	Enteroendocrine	4.35036	4.02759	4.70567	4.50675	4.60961	4.74884			G7PR18	STARD10	Goblet	0.999969	0.865928	0.882911	0.979145	0.847818	0.865269
	IL17RB	Enteroendocrine	1.75033	1.52172	1.13387	1.86888	1.73587	1.67975			G7PXK8	FCGBP	Goblet	0.7917	0.712915	0.776398	0.848679	0.898012	0.901643
	CADPS	Enteroendocrine	0.893989	0.889548	0.569722	1.32232	1.11061	0.977917			G7Q0U9	ZG16	Goblet	0.751241	0.793391	0.745827	0.822174	0.857635	0.861165
	LFNG	Enteroendocrine	4.09426	3.751	3.69458	4.04194	3.71662	3.74559			G8F574	BCAS1	Goblet	0.581657	0.711887	0.760033	1.02211	1.00163	0.987352
	SLC29A4	Enteroendocrine	1.57615	1.60232	1.41197	2.31995	2.12233	1.97559			G8F5Q2	TEP1	Goblet	1.1728	0.878572	0.823152	0.975697	0.867687	0.847292
	MLXIPL	Enteroendocrine	2.51313	2.49994	2.25799	2.90569	2.25717	2.77273			G8F696	MUC1	Goblet	1.11042	1.23542	1.2013	0.805802	0.819074	0.915642
	DDC	Enteroendocrine	3.29463	3.34012	2.04061	2.66809	2.81695	2.94235			Q4R651	GALE	Goblet	0.946355	0.808354	0.824637	0.922789	0.806873	0.829401
	ETV1	Enteroendocrine	1.93055	2.03608	1.64794	2.40864	2.09617	2.34715			G7PEC0	DHX32	Goblet	0.931096	0.914087	0.871544	0.934219	0.869295	0.910333
	MNX1	Enteroendocrine	1.67442	1.73762	0.783858	1.59754	1.44082	1.38701			G7PWV0	NEDD4L	Goblet	0.984629	0.902539	0.944172	1.17104	1.10809	1.09202
	SCGN	Enteroendocrine	3.41957	3.45802	2.82738	4.13482	3.88984	3.60477			P02150	MB	Goblet	1.01872	0.87951	0.81904	1.82164	1.34439	4.10188
	SOX4	Enteroendocrine	2.72044	2.86995	2.80393	2.93364	2.82023	2.87983			G7PNV3	MUC2	Goblet	0.616132	0.608672	0.608046	0.841795	0.766972	0.760651
	CXXC4	Enteroendocrine	0.849543	0.957113	0.69228	1.12704	1.04461	1.197			G8F4X9	MGLL	Goblet	1.46227	1.40281	1.38536	0.998272	1.19246	0.98575
	CPE	Enteroendocrine	5.50736	5.92898	5.32579	5.68876	5.53683	5.04132			G7NXK9	CAPN9	Goblet	0.854932	0.73169	0.892135	0.964365	0.738387	0.776846
	PAM	Enteroendocrine	5.25817	5.59132	5.47949	5.51628	5.81183	5.70474			G7PND6	SYTL2	Goblet	0.897512	0.873719	0.834519	1.48565	1.34814	1.23228
	SCG5	Enteroendocrine	2.73779	2.89004	2.31069	3.55539	3.41255	2.80203			G7PHI9	REP15	Goblet	0.934265	0.76175	0.875142	1.07283	0.895192	0.914457
	DMXL2	Enteroendocrine	2.32804	2.1931	2.13858	2.47687	2.21194	2.33965			G7Q379	SYTL4	Goblet	1.0165	0.945408	1.064	0.995514	0.997502	1.0546
	FAM174B	Enteroendocrine	2.13983	2.3094	1.81992	2.51104	2.34223	1.70054			G7PX86	LSR	Goblet	1.12941	1.22477	1.31705	1.00447	0.902637	0.994707
	GCH1	Enteroendocrine	3.68607	3.65977	3.16758	2.90819	2.88131	3.03699			G7PKL8	GALNT5	Goblet	0.729993	0.770641	0.838543	1.00053	0.904837	1.02462
	RTN1	Enteroendocrine	2.11559	2.2951	1.95233	2.78765	2.65487	2.5074			G7P075	TFF2	Goblet	1.29023	2.56645	2.14662	1.35653	1.08373	1.04154
	CHGA	Enteroendocrine	5.94112	5.99919	3.4556	6.70792	5.69853	5.38868			G7Q0W3	GDPD3	Goblet	1.8322	1.02635	0.740378	1.16449	0.842004	0.786674
	SYBU	Enteroendocrine	2.27438	2.27504	2.44822	2.34524	2.39472	2.36101			G7NVU1	EPHB2	Stem	0.954177	0.813796	0.855155	0.946467	0.853375	0.892029
	RBP4	Enteroendocrine	4.67028	5.88575	4.81893	3.48125	4.13795	4.27878			G7NYI5	RPL14	Stem	0.961982	1.34767	1.0949	0.893592	0.960842	0.924948
	CHGB	Enteroendocrine	3.44889	4.17503	3.6677	4.6685	4.55818	3.83756			G7P1D7	CDK6	Stem	1.07145	0.95499	0.933491	1.00496	0.966651	0.87916
	GUCY2C	Enteroendocrine	2.93024	2.64084	1.3851	3.68241	3.10543	2.86443			G7PEA8	CPXM2	Stem	1.00411	1.06929	0.976716	1.17739	1.17829	1.1583
	PODXL2	Enteroendocrine	1.82003	1.85529	1.47242	2.27623	2.27384	1.92677			G7PGY0	FERMT1	Stem	1.0259	0.87527	0.878449	0.879271	0.852199	0.771838
	GCG	Enteroendocrine	1.85526	2.37532	2.01488	1.77853	2.54585	1.95293			G7PHJ0	MRPS35	Stem	1.0052	0.979111	1.04307	0.878213	0.912316	0.910392
	RAMP1	Enteroendocrine	6.09244	6.45272	6.95191	6.75424	7.0857	6.83851			G7PJP3	LPCAT3	Stem	0.936877	0.85044	0.883706	0.798113	0.850062	0.801214
	QPCT	Enteroendocrine	2.52933	2.90871	3.41642	2.99009	3.5503	3.21269			G7PRW5	ALDH1B1	Stem	1.06593	1.33802	0.990144	1.03741	1.5936	1.11291
	ASCL2	Enteroendocrine	2.6242	2.96516	1.54584	2.71306	2.58454	2.18829			G8F5P8	APEX1	Stem	0.942875	1.02385	1.08457	1.00088	1.0042	1.01694
	PELI3	Enteroendocrine	1.97869	2.40917	2.76869	2.49054	2.8183	2.93809			I7G496	HSPD1	Stem	0.957864	0.958462	0.944391	0.880525	0.85144	0.818701
	SYT7	Enteroendocrine	2.02949	2.07458	1.3822	2.59757	2.1971	2.0301			I7G760	PAICS	Stem	1.01682	1.0028	1.03566	1.02067	0.960775	0.988568
	MS4A8	Enteroendocrine	6.65103	6.84972	4.8473	6.71353	6.27728	5.87485			I7GJL8	RPLP0	Stem	1.04839	0.966457	1.00194	0.922786	0.819935	0.843347
	SYT13	Enteroendocrine	0.788733	0.8063	0.698111	1.30915	1.0973	0.709035			I7GJM1	HNRNPA1	Stem	1.05126	1.0269	1.14678	0.960317	0.871048	0.930587
	TPH1	Enteroendocrine	0.710484	0.770862	0.350582	1.03221	0.783578	0.66195			I7GNQ6	SLC25A6	Stem	1.13316	0.985799	1.00409	1.02017	0.98376	0.909426
	TEAD1	Enteroendocrine	3.51931	3.72716	3.77929	4.03818	3.68144	4.24569			I7GPN4	PRDX3	Stem	0.882421	0.894765	0.826607	0.794332	0.897273	0.841513
	KIF12	Enteroendocrine	2.60049	2.16625	1.28976	2.06054	1.68462	1.93836			Q4R4K6	RPS6	Stem	1.16854	1.66629	1.55841	1.02295	1.16159	1.00177
	PRUNE2	Enteroendocrine	3.16389	3.60715	3.66475	4.24328	4.32157	4.46965			Q4R4U0	TKT	Stem	1.14671	1.09962	1.1345	0.9798	0.959413	0.917022
	RAP1GAP2	Enteroendocrine	2.84651	2.40576	2.3564	2.60927	2.57979	2.1683			Q4R5B6	LDHB	Stem	1.03019	1.04396	1.00454	1.03214	1.04697	0.987025
	RASD1	Enteroendocrine	2.41846	2.31058	1.71092	2.73502	2.57078	2.22054			G7NZE1	RPL31	Stem	0.804945	0.953949	1.01831	0.743156	0.792894	0.833249
	PEMT	Enteroendocrine	3.81533	4.16941	3.90538	3.77324	4.01202	4.10962			Q25ND3	RPL3	Stem	1.05078	1.09637	1.1236	0.903678	0.896312	0.872211
	HOXB8	Enteroendocrine	2.67811	2.76122	2.03396	2.3847	1.51027	1.69557			I7GET7	HMGA1	Stem	0.542322	0.588931	0.731558	0.806015	0.80529	0.781413
	HOXB9	Enteroendocrine	5.17736	5.25437	4.32629	4.78494	3.89232	4.2688			G7NVZ7	PRKAA2	Stem	1.1731	1.08563	1.05699	1.10476	1.22613	1.31216
	WNK4	Enteroendocrine	2.36638	2.29172	1.95468	2.99678	2.64919	2.68637			G7P0G8	AQP1	Stem	1.17904	1.15573	1.06476	1.51306	1.754	1.37371
	PYY	Enteroendocrine	3.10821	2.61154	1.84741	3.4627	2.47508	2.85725			Q25Q65	RPS3A	Stem	1.09518	1.13293	1.16324	0.974304	0.974456	0.981747
	SMIM6	Enteroendocrine	3.17648	3.27958	2.60077	2.95417	3.03473	2.82441			G7P4H1	GMPR	Stem	1.24692	1.30483	1.13307	1.04393	1.0306	1.0157
	BAIAP3	Enteroendocrine	0.962559	0.891292	1.30588	1.37035	1.23459	1.11642			G7PA03	STXBP6	Stem	0.865753	1.00194	0.895022	0.984651	1.12451	0.959827
	NPW	Enteroendocrine	1.96035	2.10988	1.83619	1.90311	1.86707	2.3249			G7PFB6	EIF3D	Stem	0.99855	0.932533	1.0826	0.949227	0.925925	0.957833
	RAB26	Enteroendocrine	2.10276	2.13149	2.38529	2.32441	2.16558	2.48992			I7GJN2	RPL5	Stem	1.68456	1.88521	1.88601	1.36663	1.59843	1.21653
	SEZ6L2	Enteroendocrine	1.40593	1.39938	1.48377	1.75365	1.56668	1.50799			G7NUJ4	PBXIP1	Tuft	1.16112	1.43835	1.23997	1.33108	1.50867	1.25595
	CES1	Enteroendocrine	3.26119	3.25391	3.89579	3.17619	3.39973	3.59234			G7NZU2	CHDH	Tuft	0.903571	0.831414	0.717308	0.953935	0.904187	0.832111
	TPPP3	Enteroendocrine	6.21736	6.37037	5.74905	6.54223	6.88578	6.37399			G7P8L3	DPYSL3	Tuft	1.02954	1.15251	1.03781	1.24135	1.34829	1.22796
	SYP	Enteroendocrine	2.00234	2.56022	1.70493	2.8598	2.55717	2.38881			G7PES6	ALOX5	Tuft	0.957497	0.849949	0.722913	0.879401	0.822644	0.776743
	KCNK1	Goblet	4.05837	4.11377	2.62689	4.01014	3.38474	3.56155			G7PJ89	HIP1R	Tuft	1.08029	0.857779	0.913766	0.890563	0.710044	0.73994
	CAPN9	Goblet	3.22862	2.76773	2.12629	3.68979	2.50073	2.40214			G7PL24	MYO1B	Tuft	1.08116	1.06316	0.9984	0.838856	0.750118	0.804063
	QSOX1	Goblet	4.2009	4.09908	4.28536	4.52241	4.27292	4.3703			G7PME1	ANXA4	Tuft	0.899678	0.909202	0.94978	0.932957	1.03439	0.979805
	CAPN8	Goblet	2.07731	2.03313	1.48656	1.98754	2.13948	1.44295			G7PXV1	BCAM	Tuft	0.969687	0.999348	1.0223	0.982251	1.0519	0.949723
	ITLN1	Goblet	8.12383	8.75567	4.8677	7.91633	8.76698	7.19264			G7PYV3	VAV1	Tuft	0.970943	0.872557	1.04143	0.943852	0.796844	0.886378
	MUC1	Goblet	6.0652	5.5466	5.5918	5.81169	4.98952	5.94562			G7PZU5	PLCG2	Tuft	0.8911	0.869627	0.99224	0.84173	0.746437	0.789206
	GALE	Goblet	5.04105	5.03053	4.96174	4.80625	4.51801	5.29986			G8F5W5	SPTLC2	Tuft	1.12333	0.952539	0.940679	0.963061	0.807473	0.829253
	GPR153	Goblet	1.32506	1.43617	1.61201	1.65148	1.71172	1.41951			G7PIF0	BLOC1S1	Tuft	0.807386	0.96724	1.04236	0.887206	0.908534	0.945067
	MUC4	Goblet	1.33759	1.74545	3.19543	1.61123	2.22485	3.13549			G7P333	MAP7	Tuft	0.792695	0.874097	0.988961	1.17784	0.990586	1.05524
	LRRC31	Goblet	3.25324	3.27215	1.21432	2.92294	2.18531	2.24343			Q4R4X9	EIF1B	Tuft	0.865985	0.874486	1.00734	1.02263	0.864632	0.980844
	TFF1	Goblet	3.0706	3.21272	3.0283	1.90861	1.3769	1.87553			Q2PG08	ALOX5AP	Tuft	1.0399	0.973374	1.39342	0.962777	0.904454	1.0598
	TFF2	Goblet	7.57458	7.46729	5.20635	4.2785	4.26025	3.40893			G7Q0P0	CRYM	Tuft	0.762945	1.15114	1.13761	0.990113	0.965617	0.955693
	TFF3	Goblet	9.87379	9.90509	7.481	8.04357	7.38494	7.42086			G7P8G9	CD14	Tuft	0.871342	0.927266	1.10678	0.857534	0.811704	0.82378
	CLDN8	Goblet	4.21774	3.91127	2.5746	5.14748	4.59621	4.74897			G7PK18	LRMP	Tuft	0.962747	0.859466	0.956979	0.907479	0.765391	0.899316
	SPDEF	Goblet	2.9552	2.939	2.20359	2.94643	1.94131	2.56017			G8F3A7	EPS8L3	Tuft	1.12802	1.19581	1.21521	1.23138	1.20389	1.05232
	RNF39	Goblet	1.42513	1.58332	1.4333	1.39718	1.43897	1.39271			G7NTV8	TMEM63A	Tuft	0.959741	1.13717	1.19477	0.887636	0.924113	0.939322
	TUBB2A	Goblet	4.71126	5.07887	4.72735	4.90064	5.25317	5.18117			G7PE06	AFAP1L2	Tuft	1.05016	1.19089	1.17321	1.14574	1.09365	0.987829
	S100P	Goblet	9.77544	10.6692	10.5289	10.1372	10.3086	10.964			G7NVA2	ARHGEF11	Tuft	1.04167	0.972483	0.93279	1.08767	1.05859	1.02797
	SMIM14	Goblet	5.21275	5.20655	5.04413	5.03506	5.03332	4.94188			G7P5X8	HPGDS	Tuft	1.03922	0.942111	0.937949	1.14459	1.18614	0.998215
	PARM1	Goblet	3.89401	4.32177	4.05884	4.7816	4.84741	4.8586			Q1KLX7	CAMP	Tuft	1.30016	2.86139	1.47322	1.51281	1.10521	1.38651
	CLTB	Goblet	7.55849	7.51635	7.17004	7.34856	7.39015	7.21349			G7PWQ1	PSTPIP2	Tuft	0.972323	0.973253	1.12054	0.931539	0.917514	0.989672
	TSPAN3	Goblet	7.36779	7.09969	6.97087	7.6789	7.69547	7.64673			G7P2F4	PIK3CG	Tuft	0.900065	0.785808	0.99822	0.918546	0.805559	0.976415
	TEP1	Goblet	4.11671	3.86667	4.08107	4.26099	4.15605	4.41474			G7PAX0	PLCB2	Tuft	0.857958	0.863028	0.972604	0.877918	0.715536	0.7933
	SERPINA1	Goblet	3.52466	2.79844	2.85688	3.70632	3.08158	3.02142			G7NX49	IGSF3	Tuft	0.992545	1.1609	1.01328	0.963697	0.98116	1.03254
	FER1L6	Goblet	1.3469	1.23395	0.307363	1.70003	0.929434	0.823729
	USP54	Goblet	2.28713	2.3804	2.30415	2.47988	2.47975	2.54112
	FFAR4	Goblet	2.63299	2.6846	1.56169	4.07012	3.16681	3.54547
	KAZALD1	Goblet	1.37734	1.61839	1.5465	1.08119	1.09921	1.37556
	DHX32	Goblet	4.56973	4.3484	3.77654	4.45621	4.45432	4.30666
	RASD2	Goblet	1.27805	1.70628	1.8005	1.72671	2.27485	2.07776
	BCAS1	Goblet	5.31908	5.21546	3.2534	5.33156	5.24515	4.95596
	SCNN1A	Goblet	5.40882	5.47173	4.98742	5.67146	5.24868	5.36575
	REP15	Goblet	3.94428	4.07981	2.50528	4.05946	3.08647	3.31579
	MGLL	Goblet	5.78327	5.42229	5.30055	5.70271	5.70703	5.46671
	FAM101A	Goblet	3.47429	3.31284	2.21925	3.89413	3.56628	3.47725
	MLPH	Goblet	4.02821	3.727	3.75758	4.72836	3.7182	4.46368
	MUC2	Goblet	5.68703	5.30243	4.58767	5.64425	4.41525	5.23625
	CREB3L1	Goblet	3.34927	3.69734	2.91838	4.5668	3.54328	4.17454
	STARD10	Goblet	4.99036	4.86005	4.4099	4.88418	4.63237	5.00947
	SYTL2	Goblet	3.21906	3.14323	2.58072	3.73528	3.04552	3.25514
	NPDC1	Goblet	4.50994	4.78379	4.99012	4.97258	4.89062	5.24035
	GSN	Goblet	8.552	8.67122	8.49673	8.4147	8.99136	8.64235
	MLLT3	Goblet	2.17316	2.47317	2.48668	2.53283	2.58844	2.59732
	RASEF	Goblet	3.1342	2.94127	1.83099	3.44914	2.69288	2.99185
	SPNS2	Goblet	2.76764	2.72896	2.64293	3.02428	2.72134	2.90585
	TM4SF5	Goblet	2.61598	2.33068	1.01652	3.01097	2.48297	2.53058
	CHAD	Goblet	3.06217	2.87889	2.29944	3.0378	2.4446	2.78606
	RECQL5	Goblet	2.81046	2.47679	2.5566	2.75394	2.63809	2.49564
	PCDH20	Goblet	1.10919	1.27463	0.90543	1.14228	1.20683	1.07335
	NEDD4L	Goblet	2.2204	2.07306	1.83416	2.30724	2.07798	2.00782
	BEST2	Goblet	1.79287	1.79252	0.747851	1.80388	1.08363	1.1042
	LSR	Goblet	5.62623	5.48185	4.94154	5.68677	5.20761	5.45143
	FCGBP	Goblet	5.25393	5.25533	3.40049	4.5936	3.16797	4.10018
	FOXA3	Goblet	4.13911	4.53929	3.31579	3.9212	3.60771	4.1597
	KLK1	Goblet	2.5333	2.16106	1.85717	2.72067	2.31714	1.79238
	TPSG1	Goblet	2.07583	2.18357	1.20898	2.79917	3.05238	1.68859
	ZG16B	Goblet	1.47725	1.54567	1.9007	1.35447	1.42798	2.28651
	PLA2G10	Goblet	2.0979	2.59439	1.52359	2.04625	1.71398	1.99993
	ZG16	Goblet	12.2256	11.7772	9.45813	11.9531	10.5719	10.6517
	GDPD3	Goblet	6.43134	6.11273	6.27287	6.0064	5.90623	5.81512
	SYTL4	Goblet	2.17958	2.22972	1.94063	2.25817	1.98469	2.03139
	LGR6	Stem	1.02506	0.812913	0.956512	1.28164	1.0833	1.15617
	G0S2	Stem	5.36173	6.52825	6.16814	4.51614	5.72368	6.13846
	H3F3A	Stem	9.17471	9.23509	8.81545	9.0037	8.87218	8.9105
	ADCK3	Stem	4.29242	4.09146	3.80544	3.92111	3.91837	3.98503
	RPL5	Stem	10.4944	10.4542	10.6329	10.5997	10.6353	10.5184
	PRKAA2	Stem	1.01484	1.23142	1.12447	1.28173	1.31647	1.44791
	EPHB2	Stem	2.61715	2.93772	1.62752	2.02339	1.82768	1.80804
	RNF186	Stem	4.52307	4.49415	3.53691	4.29733	4.44167	4.69185
	GPR160	Stem	1.76504	1.78847	1.41935	1.4691	1.54275	1.26875
	RPL14	Stem	10.6263	10.5632	10.8453	10.9077	10.7174	10.7336
	TDGF1	Stem	3.68738	3.88234	3.39796	2.92837	3.36136	2.64832
	TKT	Stem	6.99371	6.86688	6.46471	6.1198	6.27154	6.51399
	ETS2	Stem	5.08304	4.95769	4.35055	5.04716	4.85337	4.78027
	AQP1	Stem	5.02196	5.41069	5.7153	5.54469	5.95638	5.96399
	CDK6	Stem	1.24647	1.0967	0.847181	1.07127	1.09606	0.997141
	REPIN1	Stem	5.6164	5.48623	5.16988	5.57231	5.33312	5.43677
	SMOC2	Stem	4.42404	4.42081	4.90863	4.76973	4.4675	4.71918
	MYB	Stem	3.38582	3.47319	1.92417	3.106	2.60294	2.77354
	HMGA1	Stem	7.02259	6.62064	6.00926	6.61624	5.75946	6.17197
	GMPR	Stem	3.98382	4.19675	4.23274	4.00908	4.4902	4.13035
	PAICS	Stem	4.15426	4.42465	4.48014	4.4132	4.39716	4.24495
	ADH5	Stem	7.52451	7.50885	7.48279	7.31956	7.50712	7.47838
	RPS3A	Stem	11.7198	11.5725	11.6277	11.5748	11.7232	11.5592
	RGMB	Stem	3.62408	3.56686	3.53843	3.97335	3.60899	3.79531
	APEX1	Stem	6.09451	5.9826	6.21832	6.10313	6.09765	5.99944
	STXBP6	Stem	1.44912	1.73213	1.58488	1.68744	1.83317	1.64827
	PTGDR	Stem	1.27838	1.49051	1.02424	1.37141	1.17602	0.934824
	SLC7A2	Stem	1.45562	1.33016	1.35984	1.53825	1.59868	1.33731
	JPH1	Stem	1.51821	1.63813	1.40152	1.83332	1.54352	1.55097
	MYC	Stem	4.46199	4.13267	4.32639	4.67395	4.0509	4.09357
	CDHR1	Stem	1.06439	0.817149	0.410419	1.0657	1.13912	0.885154
	PRDX3	Stem	6.74402	6.82778	6.6551	6.47389	6.5259	6.7699
	CPXM2	Stem	4.70658	5.36121	5.6167	5.91057	6.21725	6.36705
	RPL3	Stem	10.2659	10.1537	10.3156	10.3544	10.2025	10.2188
	EIF3D	Stem	6.28064	6.10016	6.02994	6.2842	6.22979	6.13163
	FERMT1	Stem	3.60395	3.57611	2.04135	2.81436	2.72268	2.88784
	LPCAT3	Stem	4.41017	4.57309	4.32165	4.33543	4.26526	4.26518
	LDHB	Stem	6.8669	6.97231	7.05012	6.75655	6.87149	6.87863
	MRPS35	Stem	4.86455	4.8651	4.94476	4.76584	4.70555	4.91404
	HNRNPA1	Stem	8.257	8.16317	8.26443	8.258	8.17685	8.13364
	CDK4	Stem	6.43801	6.50575	6.48656	6.44623	6.40075	6.50949
	RPLP0	Stem	11.3473	11.3042	11.1791	11.3335	11.2967	10.8705
	CDCA7	Stem	3.20139	2.96338	2.3544	3.14653	2.47935	2.36368
	HSPD1	Stem	7.12519	6.82435	6.57759	6.3966	6.51471	6.59444
	RPL31	Stem	9.49319	9.59473	10.0073	9.68728	9.91829	9.61787
	TRABD2A	Stem	1.93016	2.32709	1.30997	1.68437	1.49299	1.6632
	FAM84A	Stem	2.52896	2.571	1.10318	2.2005	2.09249	2.10131
	NRXN2	Stem	0.83484	0.942814	0.761199	1.30293	0.936372	0.790677
	ALDH1B1	Stem	3.04971	3.89203	3.19296	3.13817	3.94772	3.80471
	DMRTA1	Stem	2.26314	1.55108	0.81986	1.2726	0.580425	1.35457
	RPS6	Stem	10.9677	10.9568	11.0287	11.0715	11.0511	10.9412
	NOS2	Stem	1.49986	2.32075	1.60133	1.51477	1.49088	1.9656
	RNF43	Stem	3.34841	3.0907	2.11935	2.74489	2.35106	2.60403
	SOX9	Stem	2.25712	2.35913	1.37139	2.62516	2.25985	2.16351
	CDX2	Stem	5.88945	5.8947	4.5697	4.45764	4.88478	4.75281
	EBPL	Stem	5.14298	5.2885	4.86031	4.92171	5.00159	4.95349
	KLF5	Stem	6.4544	6.39743	5.2324	6.07682	5.88034	5.93082
	TGIF1	Stem	3.31161	3.36225	3.12035	3.52168	3.39088	3.06005
	EXOSC5	Stem	4.66274	4.64399	4.59391	4.66896	4.70601	4.52753
	KCNN4	Stem	2.82688	2.76684	2.48301	2.54733	1.97928	1.94353
	NOB1	Stem	4.5632	4.50034	4.4793	4.53684	4.43725	4.49105
	NOX1	Stem	3.72984	3.57316	2.64768	3.20487	3.1483	3.78992
	NGFRAP1	Stem	6.01056	6.70361	6.79535	6.57046	6.78333	6.78448
	CAPN6	Stem	1.97076	2.27977	1.9689	1.94667	1.92137	2.12031
	MPC2	TA	7.14793	7.2949	7.11626	6.89133	7.12945	7.13858
	ATPIF1	TA	10.0263	10.0286	10.2248	9.94343	9.74667	10.0744
	MECOM	TA	3.14156	2.97053	2.04253	2.51705	2.38565	2.41506
	SUCLG2	TA	5.4804	5.40996	4.65086	4.8365	4.88118	4.94332
	CFTR	TA	2.6303	2.12056	0.559873	1.86839	1.83546	1.64585
	UGT2A3	TA	3.55892	4.07966	1.69522	2.06242	3.5862	2.7204
	ARHGEF28	TA	1.27044	1.29519	0.777887	1.15552	0.971522	0.781571
	EFNA5	TA	1.54371	1.72857	1.41504	1.63762	1.46915	1.28932
	TSPO	TA	7.89101	8.03031	7.05419	7.42149	7.54334	7.37286
	B3GNT7	TA	2.28357	2.05242	1.97036	3.79902	2.85019	4.26747
	EHF	TA	5.27444	5.20632	3.95479	4.58938	4.63656	4.58785
	PRR22	TA	0.898292	0.72012	1.02295	1.32093	0.793008	1.02212
	FAM195A	TA	6.28445	6.49791	6.47517	5.89062	6.01267	6.52424
	TUFM	TA	6.83272	6.60268	6.29807	6.25336	6.24915	6.21329
	CMTM4	TA	3.61315	3.58432	2.58721	3.30685	3.33379	3.3212
	ATP2C2	TA	2.8481	2.87518	0.970995	3.08361	2.36818	2.63724
	RGS13	Tuft	2.77602	0.621267	1.6707	2.29157	1.38829	1.09397
	TNNI1	Tuft	1.61563	1.38076	0.965282	1.20382	1.37637	1.23152
	TMEM63A	Tuft	2.71744	2.60108	2.64251	2.84341	2.5475	2.63767
	ARHGEF11	Tuft	3.82279	3.51263	3.4012	3.56321	3.4987	3.47884
	PBXIP1	Tuft	5.75151	6.00483	6.3876	6.36741	6.14199	6.48931
	IGSF3	Tuft	2.84439	2.93361	2.66803	2.74403	2.6697	2.7216
	EPS8L3	Tuft	5.10817	4.58608	3.94184	5.51239	5.02227	4.9445
	KCNQ4	Tuft	1.68774	1.89902	1.91447	2.44864	2.54217	2.67087
	CCDC28B	Tuft	2.25186	2.1656	2.63165	2.40293	2.33166	2.40482
	IFI6	Tuft	8.60123	8.12831	8.86335	8.15974	8.88346	8.51676
	KLHDC7A	Tuft	1.18355	0.588031	0.486252	1.73856	1.50561	1.55612
	IGSF21	Tuft	1.50963	2.39975	2.62903	2.83134	2.97199	4.12394
	TAS1R3	Tuft	1.00471	0.871305	1.26745	1.21246	1.17881	1.40903
	EIF1B	Tuft	6.29123	6.3845	6.39835	6.58848	6.5102	6.51234
	CAMP	Tuft	1.83399	1.52932	1.60953	1.85342	1.88927	1.49714
	CHDH	Tuft	3.57963	3.75472	2.3821	3.29881	3.54067	3.36045
	CCDC14	Tuft	2.11813	1.80862	1.7964	2.07025	2.03575	2.13304
	CHN2	Tuft	1.91644	2.00611	1.6426	1.95608	1.95442	2.03557
	HOXA3	Tuft	2.04481	1.97945	1.6515	1.64291	1.62212	1.60225
	PIK3CG	Tuft	1.77443	1.18932	1.39231	1.42458	1.31631	1.24111
	MAP7	Tuft	2.37716	2.28856	1.0176	2.10541	1.68873	1.76038
	FOXP4	Tuft	3.25584	3.05065	3.25097	3.59462	3.32158	3.27107
	ETV7	Tuft	1.69102	1.7126	1.90366	1.45162	1.33515	1.69939
	LRRC16A	Tuft	2.30448	2.2598	1.53798	2.20657	1.85826	1.94943
	RASSF6	Tuft	2.93843	2.5028	2.02982	2.72718	2.48196	2.46336
	NMU	Tuft	3.53612	3.50125	2.73906	4.23569	3.50756	3.22274
	DCLK2	Tuft	1.36516	1.73655	2.03336	2.11129	2.53707	2.17766
	FYB	Tuft	2.87956	1.92235	2.4877	2.25969	2.54898	2.25328
	CD14	Tuft	3.80064	3.56379	4.45426	3.76766	3.93338	3.8304
	DPYSL3	Tuft	5.14459	5.38209	4.96967	5.89676	5.91897	5.94741
	PLCB2	Tuft	3.61271	2.78538	3.3886	3.60773	3.08978	3.29501
	ABHD2	Tuft	4.33218	4.41214	3.31678	4.36511	3.94909	3.92346
	BLM	Tuft	2.86693	2.42728	2.70126	2.81361	2.92549	2.53643
	SPTLC2	Tuft	4.02055	4.09718	3.21941	3.68742	3.3582	3.28683
	DEGS2	Tuft	6.14082	5.55528	4.34231	5.01473	5.1211	5.17444
	ALOX5	Tuft	2.035	1.72378	1.67822	2.20757	2.19089	1.97271
	AFAP1L2	Tuft	2.37977	2.78227	2.60978	2.65151	2.5577	2.47176
	BIK	Tuft	3.253	3.05241	3.13385	3.442	2.68577	3.11559
	HCK	Tuft	2.54267	2.00734	2.4709	2.65743	2.23399	2.35814
	CHD6	Tuft	2.27016	1.91588	2.27633	2.50879	2.39931	2.32298
	RBM38	Tuft	4.92086	4.78392	5.1991	5.2363	5.48216	5.69534
	SLCO4A1	Tuft	1.47153	1.22633	1.48253	1.3835	1.15372	1.27796
	PPDPF	Tuft	9.13587	9.23427	8.78847	9.01858	9.17322	9.05639
	LRMP	Tuft	4.77909	2.63258	3.75419	4.35194	3.70184	3.32307
	ITPR2	Tuft	2.06172	1.79119	1.8895	2.23845	2.15294	1.96914
	GRASP	Tuft	1.92997	2.08803	1.93095	2.32388	1.97435	2.44253
	KRT7	Tuft	2.73379	2.80735	3.47465	1.6422	1.29761	2.90877
	ESPL1	Tuft	1.39172	1.28152	1.3021	1.18564	1.0347	1.12272
	BLOC1S1	Tuft	9.1655	9.18143	9.18041	9.16311	9.25626	9.19251
	AVIL	Tuft	0.867036	0.865224	0.862841	1.33131	1.09023	1.07368
	HIP1R	Tuft	4.46464	4.3311	4.50337	4.58557	4.23482	4.12579
	PTPN18	Tuft	4.00128	3.80148	3.97627	3.85156	3.81934	3.95832
	MYO1B	Tuft	3.20772	3.32115	2.53646	3.08124	2.82158	2.89623
	TMEM198	Tuft	0.724351	0.760645	1.03707	1.23499	1.17172	1.34212
	OBSL1	Tuft	2.29171	2.4764	3.01023	2.80565	3.11312	3.12887
	SH2D6	Tuft	1.47318	1.09836	1.00332	1.58531	1.16712	1.21758
	ANXA4	Tuft	6.18309	6.28985	5.39304	5.89756	6.0582	5.93396
	IFT172	Tuft	2.46906	2.33705	2.65496	2.7402	2.74867	2.68798
	B4GALNT4	Tuft	2.05603	2.32312	2.38018	3.34224	3.30201	3.69762
	LRRC56	Tuft	1.64637	1.47426	1.74214	1.83037	1.51659	1.80359
	KCNQ1	Tuft	3.75709	3.87815	2.67774	3.39871	3.09617	3.14068
	NAV2	Tuft	0.838098	1.03889	1.15673	1.23805	1.35321	1.5295
	PDE2A	Tuft	3.22589	3.30552	3.52895	3.55363	3.76495	3.87577
	PLEKHB1	Tuft	4.13988	4.13249	3.80154	4.14933	4.38508	4.32687
	TREH	Tuft	1.05364	1.31546	0.919606	1.09179	1.13309	1.17474
	COL27A1	Tuft	2.77451	2.74852	3.33643	3.30121	3.15151	3.22025
	SHB	Tuft	3.40892	3.48957	3.33944	3.40461	3.14068	3.47034
	ATP2A3	Tuft	5.96496	5.59316	5.67926	6.29253	5.83433	5.79235
	CD300LF	Tuft	1.8654	1.32094	2.07469	1.92484	1.98645	2.00591
	ALOX5AP	Tuft	4.18229	4.59918	4.00919	4.40284	4.036	3.92208
	PSTPIP2	Tuft	2.05914	1.72245	2.09722	1.95281	1.84037	2.12736
	MATK	Tuft	2.68835	2.30367	3.03239	3.00034	2.91898	3.47406
	NRTN	Tuft	1.61716	1.68127	2.01924	1.75952	2.1541	1.91692
	VAV1	Tuft	3.54795	2.65979	3.27016	3.2697	3.33422	2.99699
	CC2D1A	Tuft	4.20151	4.16394	3.98164	3.98575	4.06704	4.02346
	BCAM	Tuft	4.61492	4.75932	4.96126	4.73511	4.55388	4.71162
	PAQR4	Tuft	2.40605	2.11813	2.07263	2.31047	1.85639	2.029
	CRYM	Tuft	1.67574	2.23881	1.34378	1.85708	2.09047	1.64228
	ZFHX3	Tuft	1.23142	1.42466	1.40562	1.47001	1.72273	1.7893
	PLCG2	Tuft	2.73988	1.80016	2.29167	2.39252	2.26658	1.82984
	BMX	Tuft	1.65934	1.95714	1.48196	1.8781	1.83679	1.74095
	IL13RA1	Tuft	5.47281	5.66049	5.86116	5.76733	5.73886	5.7957
