# Supplementary material for: Age-, sex- and proximal–distal-resolved multi-omics identifies regulators of intestinal aging in non-human primates
Source: Nat Aging. 2024 Feb 6;4(3):414–33. doi: 10.1038/s43587-024-00572-9 (PMC10950786; doi:10.1038/s43587-024-00572-9)
Supplement: Supplementary file 14 — Statistical source data. [file 43587_2024_572_MOESM14_ESM.xlsx]

## Sheet: Extended Data Fig 4a
	List of tissue samples used in the age-related mRNA analysis in males and females,the significance of differences in all mRNAs with age in males or females in the proximal and distal colon, as well as enriched pathways in each group using the corresponding age-associated mRNAs in males or females (related to Extended Data Fig. 4a).
	Samples used in the age-related mRNA analysis of females and males								Proximal colon						Distal colon						Enriched pathways in each group using the corresponding age-associated mRNAs in males or females
		Male			Female				Gene names	p value (male, one-way one-way ANOVA)	FDR (male)	p value (female, one-way ANOVA)	FDR (female)		Gene names	p value (male, one-way ANOVA)	FDR (male)	p value (female, one-way ANOVA)	FDR (female)		Pathway ID	Pathway name	Displayed in Extended Data Fig. 4a	Count	p value	Fold Enrichment	FDR	Group	Genes
		Y	M	O	Y	M	O		A1CF	0.251873	0.904113	0.651523	0.999998		A1CF	0.168406	0.951995	0.465303	0.826515		GO:0006338	chromatin remodeling	yes	40	4.73227e-13	3.96447	1.28244e-09	male(Proximal)	INO80C, SMARCAL1, KDM3B, HDAC3, INO80D, SRCAP, CHD8, ZBTB1, JADE2, HDAC8, MYSM1, IWS1, PHF8, BTAF1, CHRAC1, NSD1, EP400, SMARCAD1, BRD9, ARID2, BRD7, BPTF, SS18, BRD1, KDM2A, KDM4C, BRPF1, KDM2B, EED, DYRK1A, HUWE1, MSL3, INO80, BAZ1B, ARID1A, GATAD2B, HCFC1, KAT2A, CDK2, TAF1
	Proximal colon	2-16-A	2-2-A	3-2-A	2-20-A	2-22-A	2-30-A		A4GALT	0.337614	0.904961	0.716915	0.999998		A4GALT	0.474446	0.951995	0.26884	0.735058		GO:0045893	positive regulation of transcription, DNA-templated	yes	61	1.61828e-12	2.77239	2.19277e-09	male(Proximal)	CIITA, TRRAP, CD80, CHD8, BRCA1, CTCF, ETS1, PHF8, MED17, MED12, ING2, MED13, TRIM5, ZXDC, EPC1, EP300, KAT7, CEP290, CDK5RAP2, ARHGEF11, DYRK1A, AIP, MSL3, MED4, ARID1A, HCFC1, KAT2A, CREB1, KAT6A, ZNF318, PHIP, RBM23, INO80C, SP100, RRN3, INO80D, NOTCH1, KMT2A, SRCAP, DTX1, MBTD1, NPAT, NSD1, EP400, VHL, BRD7, ATF7IP, MAP3K2, BRPF1, PTCH1, MGA, NFATC3, NFATC2, INO80, GATAD2B, KANSL2, CDK2, MMS1…
		2-7-A	3-15-A	3-4-A	2-23-A	3-28-A	3-18-A		AAAS	0.911124	0.986814	0.624043	0.999998		AAAS	0.193907	0.951995	0.171942	0.692536		GO:0006325	chromatin organization	yes	35	9.05356e-12	4.0552	8.17839e-09	male(Proximal)	USP36, SETD2, L3MBTL3, KDM3B, HDAC3, KMT2A, TRRAP, CHD8, EHMT1, IKZF1, HDAC8, MLLT6, PHF8, MBTD1, ING2, RBBP5, NSD1, EP400, EP300, KAT7, BRD9, BRD1, KDM2A, BRPF1, KDM2B, SETDB1, SFMBT1, SETDB2, TET2, MSL3, SAFB, RNF168, KANSL2, ANP32E, PHF19
		2-8-A	3-3-A	3-7-A	2-29-A	F-A	3-25-A		AACS	0.926738	0.987658	0.270222	0.999998		AACS	0.761597	0.958031	0.0065733	0.62685		GO:0006974	cellular response to DNA damage stimulus	yes	34	8.69587e-11	3.83141	5.89145e-08	male(Proximal)	NFAT5, SMARCAL1, SMG1, OGG1, MCM9, ZBTB1, BRCA1, ZBTB40, VCPIP1, ING2, BCLAF1, WRN, RBBP5, HMCES, RBBP6, IKBKG, DDX11, NFATC2, PPP4R3B, BAZ1B, ACER2, CUL4A, SETX, RNF168, RAD50, APC, TRAF6, BCL2, MMS19, ATM, NRDE2, DTL, TAF1, ATR
									AADAT	0.941448	0.989004	0.647255	0.999998		AADAT	0.183118	0.951995	0.618773	0.891432		GO:0006351	transcription, DNA-templated	yes	25	8.33606e-09	4.15468	4.51815e-06	male(Proximal)	KDM3B, TRRAP, DTX1, PWP1, PHF8, MED12, NPAT, BCLAF1, BTAF1, MED13, NSD1, ZXDC, POLR2E, EPC1, VHL, ATF7IP, KDM2A, KDM2B, AIP, INO80, MED13L, GON4L, POU2AF1, CDK2, MMS19
		Male			Female				AAED1	0.833319	0.981916	0.959292	0.999998		AAED1	0.706439	0.953557	0.318108	0.758843		GO:0006281	DNA repair	no	28	4.28124e-07	3.10216	0.000193369	male(Proximal)	INO80C, SMARCAL1, SMG1, INO80D, TRRAP, OGG1, ZBTB1, BRCA1, WRN, RECQL5, EP400, KAT7, POLH, MBD4, UVRAG, POLM, DDX11, RECQL, HUWE1, FANCC, INO80, CUL4A, RAD50, RRM2B, CDK2, MMS19, ATM, ATR
		Y	M	O	Y	M	O		AAGAB	0.276217	0.904113	0.629506	0.999998		AAGAB	0.309575	0.951995	0.0963704	0.664335		GO:0006397	mRNA processing	no	24	5.87201e-07	3.43357	0.000227331	male(Proximal)	RBM27, RBM28, TIA1, SF3B2, CPSF6, CNOT6L, SCAF11, ADAR, THOC2, RRP1B, CASC3, TSEN2, WBP11, THOC5, IWS1, EFTUD2, BCLAF1, SON, FIP1L1, RPUSD3, RBBP6, CDK12, NRDE2, RBM23
	Distal colon	2-16-D	2-2-D	3-2-D	2-20-D	2-22-D	2-30-D		AAK1	0.191563	0.894134	0.488153	0.999998		AAK1	0.597151	0.951995	0.751164	0.927607		GO:0016567	protein ubiquitination	no	36	8.01254e-07	2.55298	0.000271425	male(Proximal)	KLHL18, CUL7, UHRF2, CUL3, DTX1, BRCA1, JADE2, DCAF4, MED17, MED12, HERC5, VCPIP1, CAND1, HERC1, TRIM5, VPS11, RBBP6, VHL, DCAF12, HERC6, USP7, RNF44, AREL1, CISH, ANAPC7, HUWE1, CUL4A, RNF168, RNF123, NFX1, KBTBD2, OTULIN, MDM4, BIRC6, ANAPC5, RNF166
		2-16-R	2-2-R	3-2-R	2-20-R	2-22-R	2-30-R		AAMDC	0.717802	0.968734	0.640624	0.999998		AAMDC	0.732947	0.955829	0.711082	0.915775		GO:0051726	regulation of cell cycle	no	25	2.28024e-06	3.081	0.000686606	male(Proximal)	INO80C, INO80D, UHRF2, TRRAP, TXLNG, BRCA1, JADE2, MBTD1, CDK20, EP400, EPC1, KAT7, CCNL2, NUP214, CSNK2A2, TSC1, INO80, KAT2A, SON, APC, ATM, MDM4, CDK12, CDK13, DTL
		2-7-D	3-15-D	3-4-D	2-23-D	3-28-D	3-18-D		AAMP	0.640688	0.959247	0.440458	0.999998		AAMP	0.605443	0.951995	0.145567	0.682768		GO:0045892	negative regulation of transcription, DNA-templated	no	40	4.50377e-06	2.23844	0.00122052	male(Proximal)	SP100, CIITA, L3MBTL3, HDAC3, NOTCH1, ZC3H4, CHD8, EHMT1, IKZF1, BRCA1, CTCF, HDAC6, MBTD1, NPAT, BCLAF1, BTAF1, ZNF746, EPC1, KAT7, BRD7, SPEN, ATF7IP, CASP8AP2, ZBTB14, SFMBT1, EED, MBD1, SETDB2, DNMT3A, PPHLN1, COMMD7, GATAD2B, GCFC2, SFRP2, PSPC1, TRAF6, KAT6A, ZNF318, MDM4, CDK5R1
		2-7-R	3-15-R	3-4-R	2-23-R	3-28-R	3-18-R		AAR2	0.17776	0.894134	0.141834	0.999998		AAR2	0.595104	0.951995	0.18112	0.696497		GO:0045944	positive regulation of transcription from RNA polymerase II promoter	no	65	1.37915e-05	1.75027	0.00339772	male(Proximal)	CIITA, CHD8, ZNF292, BRCA1, IKZF3, ETS1, MYSM1, PHF8, MED17, ELK4, MED12, FLCN, TBK1, MED13, EPC1, EP300, KAT7, IKBKG, SS18, NOG, TET2, BAZ1B, MED6, HCFC1, KAT2A, SFRP2, CREB1, DMTF1, TRAF6, KAT6A, RFX5, PHIP, MAML3, NFAT5, SP100, HDAC3, NOTCH1, KMT2A, AGAP2, HDAC8, MLLT6, NPAT, BCLAF1, DHX36, HIVEP1, ZNF746, FADD, ZNF300, BPTF, ZNF384, NFATC3, NFATC2, RRP1B, INO80, SETX, TFCP2, POU2AF1, CAPRIN2,…
		2-8-D	3-3-D	3-7-D	2-29-D	F-D	3-25-D		AARS	0.873724	0.983958	0.195956	0.999998		AARS	0.641767	0.951995	0.354832	0.773561		GO:0000398	mRNA splicing, via spliceosome	no	19	3.10912e-05	3.18978	0.00702143	male(Proximal)	SRRM2, SF3B2, AQR, DDX5, DBR1, DDX46, DHX8, PPWD1, CASC3, EFTUD2, PNN, GCFC2, HNRNPH1, CWF19L1, DHX38, PABPC1, PAXBP1, SLU7, RBMX
		2-8-R	3-3-R	3-7-R	2-29-R	F-R	3-25-R		AARS2	0.80553	0.977224	0.0433556	0.999998		AARS2	0.167857	0.951995	0.288721	0.745078		GO:0007099	centriole replication	no	7	3.74553e-05	10.4698	0.007808	male(Proximal)	CEP135, CEP295, CDK2, CEP192, RTTN, CEP44, CDK5RAP2
	Note: To aviod any individual animal effect, for screening the age-related mRNAs of females and males in the proximal colon, we ensured strict balance in sampling locations and the number of samples from the same monkey within each age group. To maintain the consistence, the samples from proximal colon are same as those used in Fig 1d.								AARSD1	0.237555	0.904113	0.513681	0.999998		AARSD1	0.0223366	0.868607	0.813966	0.945006		GO:0006357	regulation of transcription from RNA polymerase II promoter	no	82	5.74211e-05	1.55786	0.0111151	male(Proximal)	SMARCAL1, TRRAP, ZNF292, BRCA1, CTDSPL2, CTCF, JADE2, IKZF1, IKZF3, ETS1, PHF8, MED17, ELK4, MED12, MED13, ZXDC, ZSCAN32, ZNF280C, EPC1, ZNF646, ZNF524, CCNL2, ARID2, ZIK1, ZNF320, SS18, BRD1, KDM2A, KDM2B, ZBTB32, DYRK1A, SAFB, MED4, BAZ1B, ARID1A, MED6, PHF20L1, KAT2A, CREB1, DMTF1, ZFP41, SLTM, RFX7, RFX5, ZNF317, ZNF558, PHIP, ZNF557, NFAT5, SP100, DDX5, KDM3B, NOTCH1, SRCAP, ZBTB1, ZBTB40, M…
									AASDH	0.119666	0.894134	0.956098	0.999998		AASDH	0.046068	0.890854	0.165165	0.686844		GO:0008380	RNA splicing	no	19	7.24398e-05	2.99137	0.0129019	male(Proximal)	RBM28, TIA1, SF3B2, DDX5, DHX8, SCAF11, THOC2, RRP1B, CASC3, WBP11, THOC5, IWS1, EFTUD2, BCLAF1, SON, CDK12, NRDE2, RBM23, SLU7
									AASDHPPT	0.189827	0.894134	0.713308	0.999998		AASDHPPT	0.711009	0.953557	0.635109	0.897185		GO:0032508	DNA duplex unwinding	no	10	7.61738e-05	5.48418	0.0129019	male(Proximal)	SETX, DHX30, WRN, RAD50, RECQL5, CHD8, MCM9, DDX11, DHX36, RECQL
									AASS	0.694903	0.967435	0.562215	0.999998		AASS	0.641627	0.951995	0.305372	0.752809		GO:0006606	protein import into nucleus	no	13	8.12907e-05	4.07396	0.0129587	male(Proximal)	NUP214, NOTCH1, NUP133, NUP188, ADAR, NUP153, STK4, IPO9, POM121C, TPR, NF1, FAM53B, SPG11
									AATF	0.653386	0.960499	0.817192	0.999998		AATF	0.398474	0.951995	0.155126	0.683114		GO:0031647	regulation of protein stability	no	12	0.000141995	4.15643	0.0213781	male(Proximal)	ATF7IP, USP36, USP7, KAT2A, GNL3L, HDAC3, USP4, BCL2, VPS11, USP40, HDAC8, HDAC6
									AATK	0.178931	0.894134	0.348737	0.999998		AATK	0.28653	0.951995	0.938844	0.98255		GO:0042981	regulation of apoptotic process	no	20	0.000165585	2.70824	0.0236177	male(Proximal)	USP36, TRRAP, GLS2, CARD6, ETS1, IKZF3, ACER2, MBTD1, ING2, WRN, TRAF6, EP400, ANP32E, ABL2, EPC1, BIRC6, QRICH1, ATM, FADD, CCNL2
									ABAT	0.621647	0.957882	0.533381	0.999998		ABAT	0.304232	0.951995	0.912403	0.974775		GO:0016573	histone acetylation	no	9	0.00018201	5.58766	0.0239346	male(Proximal)	PHF20L1, MBTD1, KAT2A, TRRAP, KAT6A, EP400, EP300, EPC1, MSL3
									ABCA1	0.103811	0.894134	0.837148	0.999998		ABCA1	0.909511	0.978374	0.295786	0.749261		GO:0006511	ubiquitin-dependent protein catabolic process	no	22	0.000185471	2.53116	0.0239346	male(Proximal)	USP36, USP7, USP48, CUL7, AREL1, USP4, CUL3, USP34, UBE4A, HERPUD1, CUL4A, HERC5, RNF168, CYLD, RBBP6, USP40, DTL, FBXL4, RNF166, UBL7, HERC6, TAF1
									ABCA2	0.214956	0.903751	0.854192	0.999998		ABCA2	0.258614	0.951995	0.45491	0.821132		GO:0043966	histone H3 acetylation	no	9	0.000208063	5.48418	0.0256295	male(Proximal)	KAT2A, BRD1, BRPF1, TRRAP, KAT6A, KAT7, JADE2, TAF4, MAP3K7
									ABCA3	0.147888	0.894134	0.823691	0.999998		ABCA3	0.592423	0.951995	0.0293483	0.62685		GO:0006405	RNA export from nucleus	no	6	0.000268337	9.87153	0.0316171	male(Proximal)	NUP214, POM121C, NUP188, XPO5, TPR, NUP153
									ABCA5	0.253059	0.904113	0.878337	0.999998		ABCA5	0.542685	0.951995	0.222311	0.714576		GO:0001701	in utero embryonic development	no	18	0.000300179	2.76772	0.033362	male(Proximal)	HDAC3, RRN3, NOTCH1, C2CD3, CHD8, PTCH1, NOG, ATP11A, CUL4A, FLCN, NPAT, GJA1, KAT2A, TRAF6, RBBP6, ZNF335, ATP7A, APBA2
									ABCA6	0.691559	0.967141	0.513126	0.999998		ABCA6	0.136749	0.941515	0.0240899	0.62685		GO:0007049	cell cycle	no	25	0.000310214	2.27245	0.033362	male(Proximal)	KLHL18, AHCTF1, UHRF2, TXLNG, IKZF1, BRCA1, MRPL41, SPAST, CDC26, CNTRL, CDK20, EP300, FSD1, BRD7, CASP8AP2, ANAPC7, CSNK2A2, TET2, HCFC1, CYLD, DMTF1, ANAPC4, BIRC6, ANAPC5, TAF1
									ABCA7	0.831513	0.981355	0.801165	0.999998		ABCA7	0.145256	0.941515	0.461997	0.824694		GO:0042766	nucleosome mobilization	no	6	0.000343456	9.40145	0.033362	male(Proximal)	INO80C, INO80D, CHRAC1, INO80, ARID1A, BPTF
									ABCA8	0.746774	0.970535	0.785192	0.999998		ABCA8	0.353926	0.951995	0.350677	0.771675		GO:0036092	phosphatidylinositol-3-phosphate biosynthetic process	no	6	0.000343456	9.40145	0.033362	male(Proximal)	FIG4, INPP4A, UVRAG, PIKFYVE, ATM, PIK3CG
									ABCB1	0.216145	0.903886	0.408146	0.999998		ABCB1	0.614933	0.951995	0.0612325	0.64043		GO:0060261	positive regulation of transcription initiation from RNA polymerase II promoter	no	9	0.0003447	5.10596	0.033362	male(Proximal)	MED12, MED13, DHX36, TAF8, MED4, TAF4, MED6, MED17, TAF1
									ABCB10	0.158105	0.894134	0.704409	0.999998		ABCB10	0.274964	0.951995	0.195441	0.699858		GO:0006406	mRNA export from nucleus	no	9	0.000436362	4.93576	0.0407772	male(Proximal)	NUP214, MCM3AP, SMG1, NUP133, TPR, THOC2, CASC3, THOC5, NUP160
									ABCB6	0.635839	0.959247	0.541403	0.999998		ABCB6	0.210549	0.951995	0.931537	0.980053		GO:0010457	centriole-centriole cohesion	no	5	0.000481945	12.6558	0.0435357	male(Proximal)	NIN, CEP135, ODF2, RTTN, CEP44
									ABCB7	0.111675	0.894134	0.757855	0.999998		ABCB7	0.103309	0.908878	0.785485	0.935451		GO:0006275	regulation of DNA replication	no	8	0.000500413	5.60087	0.0437457	male(Proximal)	INO80C, ANKRD17, INO80D, CHRAC1, KAT7, RBBP6, INO80, JADE2
									ABCB8	0.771118	0.973673	0.395843	0.999998		ABCB8	0.374111	0.951995	0.241919	0.719901		GO:0043473	pigmentation	no	6	0.000665402	8.22627	0.0563513	male(Proximal)	FIG4, NF1, HPS3, ATP7A, MYSM1, LYST
									ABCC1	0.930397	0.987868	0.811234	0.999998		ABCC1	0.789887	0.960186	0.328049	0.7645		GO:0015031	protein transport	no	27	0.000766887	2.05657	0.0629777	male(Proximal)	AHCTF1, SEH1L, NUP188, AGAP2, MIA3, CD3G, PTPN23, LYST, NUP160, GGA2, AP4M1, AP5M1, SNX25, CEP290, SNX8, RABGAP1L, EXOC8, VPS13B, ARFGAP2, RUFY1, PARP11, MCM3AP, ATG16L1, TBC1D5, GORASP1, ATG4B, APBA2
									ABCC10	0.125733	0.894134	0.656449	0.999998		ABCC10	0.0713276	0.890854	0.164003	0.686743		GO:0006310	DNA recombination	no	10	0.000837309	4.01282	0.0667384	male(Proximal)	INO80C, SETX, WRN, RAD50, RECQL5, INO80D, POLM, THAP9, RECQL, BRCA1
									ABCC3	0.344476	0.904961	0.308679	0.999998		ABCC3	0.856098	0.971008	0.123355	0.672858		GO:0000122	negative regulation of transcription from RNA polymerase II promoter	no	49	0.0008943	1.63193	0.0692444	male(Proximal)	CIITA, CHD8, EHMT1, CTCF, ELK4, RPS14, FLCN, ING2, DNMT3B, EPC1, EP300, KDM2B, EED, NOG, DNMT3A, ZBTB32, HCFC1, NFX1, TRAF6, RFX5, ZNF558, ZNF557, SP100, DDX5, HDAC3, NOTCH1, CUL3, DDX20, ZBTB1, HDAC8, HDAC6, NSD1, TPR, HIVEP1, ZNF746, BPTF, ATF7IP, SUZ12, SPEN, ZBTB14, PTCH1, NFATC3, NFATC2, GATAD2B, CNOT1, CDK2, MDM4, PHF19, TAF1
									ABCC4	0.0716929	0.890438	0.913319	0.999998		ABCC4	0.88496	0.973977	0.16755	0.689171		GO:0006366	transcription from RNA polymerase II promoter	no	18	0.00100117	2.48862	0.0753662	male(Proximal)	NFAT5, HDAC3, NOTCH1, MBD1, NFATC2, DTX1, MED4, ETS1, POLR2A, NFX1, TAF1A, POLR2E, EP300, CDK12, PAXBP1, TAF4, RBMX, TAF1
									ABCC5	0.58536	0.95125	0.572751	0.999998		ABCC5	0.6226	0.951995	0.0526387	0.636454		GO:0006913	nucleocytoplasmic transport	no	8	0.00104869	4.96681	0.0768096	male(Proximal)	NUP214, AHCTF1, SEH1L, NUP133, NUP188, TPR, NUP153, NUP160
									ABCC9	0.616437	0.957667	0.67783	0.999998		ABCC9	0.534434	0.951995	0.967666	0.990063		GO:0006355	regulation of transcription, DNA-templated	no	49	0.00128257	1.60433	0.0914674	male(Proximal)	SETD2, CIITA, TRRAP, OGG1, JADE2, ING2, ZSCAN32, ZNF280C, ZNF646, KAT7, ARID2, ZIK1, ZNF320, BRD1, SFMBT1, MSL3, SAFB, HCFC1, PHF20L1, GCFC2, KAT2A, DMTF1, NFX1, PSPC1, KAT6A, ZNF317, ZNF557, NOTCH1, SRCAP, TGFBRAP1, MLLT6, MBTD1, POLR2A, POM121C, NSD1, ZNF746, VHL, ZNF300, BPTF, ATF7IP, ZNF221, BRPF1, DENND4A, NFATC2, ZBTB11, GON4L, ASXL2, ZNF334, PHF19
									ABCD1	0.709119	0.967435	0.61296	0.999998		ABCD1	0.741423	0.95678	0.866463	0.961935		GO:2000779	regulation of double-strand break repair	no	6	0.00139211	7.05109	0.096734	male(Proximal)	MBTD1, TRRAP, EP400, EPC1, PPP4R3B, ATR
									ABCD2	0.692581	0.967368	0.658774	0.999998		ABCD2	0.219024	0.951995	0.137802	0.681192		GO:0032465	regulation of cytokinesis	no	7	0.00157441	5.48418	0.104065	male(Proximal)	FLCN, UVRAG, SETD2, AHCTF1, ZFYVE26, BIRC6, FSD1
									ABCD3	0.127914	0.894134	0.498149	0.999998		ABCD3	0.834627	0.967206	0.337316	0.768529		GO:0043967	histone H4 acetylation	no	7	0.00157441	5.48418	0.104065	male(Proximal)	MBTD1, TRRAP, EP400, EP300, EPC1, MSL3, KAT7
									ABCD4	0.388228	0.911851	0.395312	0.999998		ABCD4	0.250973	0.951995	0.0294004	0.62685		GO:1904263	positive regulation of TORC1 signaling	no	6	0.00164067	6.80795	0.105862	male(Proximal)	FLCN, SEH1L, MIOS, STAMBPL1, CLEC16A, TELO2
									ABCE1	0.580783	0.950718	0.920136	0.999998		ABCE1	0.830611	0.965764	0.278769	0.740547		GO:0006282	regulation of DNA repair	no	8	0.00198546	4.46171	0.12513	male(Proximal)	INO80C, KAT2A, INO80D, TRRAP, BRCA1, INO80, TAF4, POLH
									ABCF1	0.338753	0.904961	0.763834	0.999998		ABCF1	0.232571	0.951995	0.0794003	0.651636		GO:0000723	telomere maintenance	no	8	0.00219006	4.38734	0.134888	male(Proximal)	INO80C, SP100, WRN, RAD50, INO80D, ATM, INO80, ATR
									ABCF2	0.518076	0.937796	0.106985	0.999998		ABCF2	0.885892	0.974053	0.590877	0.878882		GO:0006886	intracellular protein transport	no	21	0.00248774	2.11317	0.149817	male(Proximal)	RABGAP1L, STX17, SYNRG, TGFBRAP1, LAPTM5, AP4B1, HDAC6, WDR11, GGA2, AP4M1, TBC1D4, SCFD2, TBC1D5, SNX15, VPS11, TIMM17B, RAB3GAP2, EXOC6, VIPAS39, SLU7, SNX8
									ABCF3	0.137851	0.894134	0.809894	0.999998		ABCF3	0.0171432	0.851374	0.739338	0.923808		GO:0006306	DNA methylation	no	6	0.00258173	6.1697	0.152098	male(Proximal)	ATF7IP, KMT2A, DNMT3A, DNMT3B, EHMT1, CTCF
									ABCG1	0.411644	0.915557	0.94781	0.999998		ABCG1	0.961655	0.989331	0.55698	0.866334		GO:0006914	autophagy	no	13	0.00276064	2.75978	0.159177	male(Proximal)	UVRAG, RUBCN, TGFBRAP1, CLEC16A, HDAC6, HERC1, TRIM5, TBC1D5, VPS11, ATG4B, EPG5, WDFY4, RNF166
									ABCG2	0.445264	0.922201	0.736791	0.999998		ABCG2	0.047735	0.890854	0.848411	0.95892		GO:0070544	histone H3-K36 demethylation	no	4	0.0028427	13.162	0.160494	male(Proximal)	KDM2A, KDM4C, KDM2B, PHF8
									ABCG4	0.82732	0.980324	0.647288	0.999998		ABCG4	0.888726	0.974219	0.230574	0.717315		GO:0000724	double-strand break repair via homologous recombination	no	10	0.0029364	3.35766	0.162401	male(Proximal)	MBTD1, WRN, ZFYVE26, RECQL5, MCM9, RECQL, EPC1, ATM, BRCA1, INO80
									ABHD1	0.54931	0.94438	0.705974	0.999998		ABHD1	0.569687	0.951995	0.232494	0.717733		GO:0051301	cell division	no	23	0.00356919	1.96576	0.19345	male(Proximal)	KLHL18, AHCTF1, SEH1L, ANAPC7, SETDB2, INO80, WAPL, CENPC, STAG1, RECQL5, SPAST, CDC26, TPR, CNTRL, CDK2, CDK20, ANAPC4, BIRC6, ANAPC5, NCAPD3, FSD1, NRDE2, CDK13
									ABHD10	0.563571	0.94737	0.676166	0.999998		ABHD10	0.700451	0.952442	0.284271	0.742248		GO:0050680	negative regulation of epithelial cell proliferation	no	8	0.00378002	3.9885	0.195182	male(Proximal)	FLCN, IFT52, NOTCH1, SFRP2, PTCH1, GPC3, AQP11, STK4
									ABHD11	0.871694	0.983773	0.767758	0.999998		ABHD11	0.213133	0.951995	0.255113	0.730093		GO:0007346	regulation of mitotic cell cycle	no	8	0.00378002	3.9885	0.195182	male(Proximal)	CYLD, HDAC3, ANAPC7, CDC26, PTCH1, ANAPC4, ANAPC5, BRD7
									ABHD12	0.246091	0.904113	0.481211	0.999998		ABHD12	0.317572	0.951995	0.177548	0.695715		GO:1903706	regulation of hemopoiesis	no	4	0.00382116	11.9655	0.195182	male(Proximal)	BRD1, BRPF1, KAT6A, MYSM1
									ABHD13	0.466177	0.927668	0.922309	0.999998		ABHD13	0.286624	0.951995	0.630669	0.895122		GO:0008333	endosome to lysosome transport	no	7	0.00388923	4.60671	0.195182	male(Proximal)	HMGXB4, TGFBRAP1, CLEC16A, VPS11, EPG5, DENND3, VIPAS39
									ABHD15	0.635377	0.959247	0.946566	0.999998		ABHD15	0.861864	0.971458	0.279169	0.741126		GO:0043968	histone H2A acetylation	no	5	0.00397001	7.47843	0.195613	male(Proximal)	MBTD1, TRRAP, EP400, EPC1, MSL3
									ABHD16A	0.00306656	0.812211	0.636345	0.999998		ABHD16A	0.236362	0.951995	0.232428	0.717733		GO:0050821	protein stabilization	no	16	0.00407723	2.3193	0.197309	male(Proximal)	ATF7IP, USP36, USP7, HPS4, TSC1, STK4, RPAP3, HCFC1, CREB1, POLR2E, EP300, MDM4, NAA16, VHL, TELO2, TAF1
									ABHD17A	0.948273	0.990087	0.656102	0.999998		ABHD17A	0.169394	0.951995	0.633933	0.8966		GO:0018105	peptidyl-serine phosphorylation	no	14	0.00433648	2.49011	0.206173	male(Proximal)	SMG1, PRKCH, CSNK2A2, DYRK1A, EIF2AK3, STK4, TBK1, CDK2, BCL2, ATM, ATR, CDK5R1, CSNK1G1, TAF1
									ABHD17B	0.344513	0.904961	0.59363	0.999998		ABHD17B	0.3199	0.951995	0.236086	0.717733		GO:0090309	positive regulation of methylation-dependent chromatin silencing	no	4	0.00498093	10.9684	0.23273	male(Proximal)	ATF7IP, SETDB1, SETDB2, PPHLN1
									ABHD18	0.175088	0.894134	0.706105	0.999998		ABHD18	0.246402	0.951995	0.208718	0.706918		GO:0051571	positive regulation of histone H3-K4 methylation	no	5	0.00549743	6.85523	0.252509	male(Proximal)	KMT2A, KANSL2, DNMT3B, BRCA1, HCFC1
									ABHD2	0.227979	0.904113	0.456813	0.999998		ABHD2	0.354348	0.951995	0.120303	0.669669		GO:1905168	positive regulation of double-strand break repair via homologous recombination	no	6	0.00620445	5.06232	0.27671	male(Proximal)	MBTD1, TRRAP, EP400, EPC1, MMS19, ARID2
									ABHD3	0.571704	0.94794	0.664724	0.999998		ABHD3	0.711284	0.953557	0.444005	0.814156		GO:0060765	regulation of androgen receptor signaling pathway	no	4	0.00633063	10.1246	0.27671	male(Proximal)	DDX5, KDM4C, EP300, HDAC6
									ABHD4	0.66062	0.961735	0.270032	0.999998		ABHD4	0.846	0.968752	0.744353	0.925182		GO:0050793	regulation of developmental process	no	4	0.00633063	10.1246	0.27671	male(Proximal)	BRD1, NOTCH1, BRPF1, KAT6A
									ABHD5	0.107835	0.894134	0.160236	0.999998		ABHD5	0.106779	0.912745	0.283524	0.742204		GO:0016055	Wnt signaling pathway	no	14	0.0067013	2.36242	0.288262	male(Proximal)	CUL3, CHD8, USP34, CSNK2A2, KREMEN1, CYLD, SFRP2, HMGXB4, APC, OTULIN, FAM53B, LGR6, BRD7, CSNK1G1
									ABHD6	0.213485	0.903751	0.521921	0.999998		ABHD6	0.103061	0.908878	0.641282	0.898397		GO:0000184	nuclear-transcribed mRNA catabolic process, nonsense-mediated decay	no	6	0.00691759	4.93576	0.289105	male(Proximal)	SMG1, BCLAF1, PARN, CASC3, PABPC1, DCP1A
									ABHD8	0.855798	0.983399	0.752925	0.999998		ABHD8	0.211224	0.951995	0.710276	0.915573		GO:0016579	protein deubiquitination	no	11	0.00700253	2.74209	0.289105	male(Proximal)	OTUD4, USP36, CYLD, VCPIP1, USP7, USP48, STAMBPL1, USP4, USP34, USP40, EIF3F
									ABI1	0.274404	0.904113	0.563747	0.999998		ABI1	0.285075	0.951995	0.271799	0.737294		GO:0006302	double-strand break repair	no	8	0.00710406	3.55731	0.289105	male(Proximal)	SETX, RNF168, SMCHD1, WRN, RAD50, ATM, BRCA1, INO80
									ABI2	0.78742	0.974428	0.631506	0.999998		ABI2	0.526311	0.951995	0.870394	0.962596		GO:0007030	Golgi organization	no	11	0.00737284	2.72147	0.289105	male(Proximal)	RAB30, CUL7, STX17, GORASP1, SURF4, TRAPPC12, HUWE1, VPS13B, PLEKHM2, HTT, TRAPPC11
									ABI3	0.71173	0.967435	0.80887	0.999998		ABI3	0.711206	0.953557	0.464859	0.826165		GO:0045815	positive regulation of gene expression, epigenetic	no	6	0.00768608	4.81538	0.289105	male(Proximal)	KMT2A, RBBP5, EP300, KAT7, ARID1A, BRD7
									ABI3BP	0.591377	0.953892	0.390249	0.999998		ABI3BP	0.9987	0.99962	0.671298	0.90403		GO:0045842	positive regulation of mitotic metaphase/anaphase transition	no	4	0.00787755	9.40145	0.289105	male(Proximal)	ANAPC7, CUL3, ANAPC4, ANAPC5
									ABL1	0.682294	0.966247	0.596122	0.999998		ABL1	0.670888	0.951995	0.663609	0.903234		GO:0043666	regulation of phosphoprotein phosphatase activity	no	4	0.00787755	9.40145	0.289105	male(Proximal)	PPP6R1, PPP6R2, HTT, TSC1
									ABL2	0.030107	0.849841	0.769568	0.999998		ABL2	0.12625	0.926585	0.184882	0.697384		GO:0097284	hepatocyte apoptotic process	no	4	0.00787755	9.40145	0.289105	male(Proximal)	DNMT3A, ADAR, STK4, PIK3CG
									ABLIM1	0.135262	0.894134	0.972243	0.999998		ABLIM1	0.435007	0.951995	0.103149	0.669591		GO:0043984	histone H4-K16 acetylation	no	4	0.00787755	9.40145	0.289105	male(Proximal)	KMT2A, KANSL2, MSL3, HCFC1
									ABLIM2	0.0912737	0.894134	0.287955	0.999998		ABLIM2	0.111907	0.919125	0.0339418	0.62685		GO:0002753	cytoplasmic pattern recognition receptor signaling pathway	no	4	0.00787755	9.40145	0.289105	male(Proximal)	TBK1, TRAF6, TIFA, MAP3K7
									ABLIM3	0.929171	0.987868	0.471213	0.999998		ABLIM3	0.622416	0.951995	0.337188	0.768529		GO:0043123	positive regulation of I-kappaB kinase/NF-kappaB signaling	no	14	0.00789439	2.31493	0.289105	male(Proximal)	ANKRD17, SLC44A2, ZC3HAV1, GJA1, TBK1, TRIM5, TRAF6, TIFA, DHX36, TAB3, CCR7, FADD, IKBKG, MAP3K7
									ABO	0.00149535	0.739528	0.155516	0.999998		ABO	0.0976413	0.907492	0.0026791	0.613852		GO:0034644	cellular response to UV	no	7	0.00808713	3.9713	0.292215	male(Proximal)	CUL4A, DHX36, ZBTB1, EP300, INO80, ATR, TAF1
									ABR	0.19018	0.894134	0.570043	0.999998		ABR	0.69601	0.952064	0.138639	0.682224		GO:0010506	regulation of autophagy	no	8	0.00819693	3.46369	0.292285	male(Proximal)	ACER2, UVRAG, EP300, PIP4K2A, ABL2, ATM, DCAF12, HDAC6
									ABRACL	0.756856	0.971659	0.327297	0.999998		ABRACL	0.784364	0.95963	0.454527	0.821115		GO:2000819	regulation of nucleotide-excision repair	no	5	0.00845227	6.09353	0.297476	male(Proximal)	CUL4A, KAT7, ARID1A, ARID2, BRD7
									ABT1	0.975933	0.994363	0.0377984	0.999998		ABT1	0.211397	0.951995	0.159425	0.683658		GO:0070932	histone H3 deacetylation	no	4	0.00962777	8.77469	0.334503	male(Proximal)	ELK4, HDAC3, SMARCAD1, HDAC8
									ABTB1	0.382984	0.911851	0.654699	0.999998		ABTB1	0.273292	0.951995	0.212173	0.709624		GO:0060271	cilium assembly	no	15	0.0104424	2.15535	0.358212	male(Proximal)	BBS2, SPAG16, NOTCH1, C2CD3, PTPN23, FHDC1, HDAC6, WDR11, IFT52, STK36, KIAA0586, CCDC66, PCNT, CFAP20, CEP290
									ABTB2	0.847939	0.982491	0.360048	0.999998		ABTB2	0.723884	0.954988	0.0913534	0.663		GO:0001843	neural tube closure	no	8	0.0114651	3.24988	0.369397	male(Proximal)	MED12, SETD2, KAT2A, TRAF6, PTCH1, NOG, CDK20, TSC1
									ACAA1	0.326389	0.904371	0.468005	0.999998		ACAA1	0.389114	0.951995	0.480627	0.830226		GO:0043484	regulation of RNA splicing	no	8	0.0114651	3.24988	0.369397	male(Proximal)	KAT2A, SON, HNRNPH1, TRRAP, RBM12B, RRP1B, CCNL2, CDK12
									ACAA2	0.114157	0.894134	0.270066	0.999998		ACAA2	0.282391	0.951995	0.549602	0.862526		GO:0043982	histone H4-K8 acetylation	no	4	0.0115863	8.22627	0.369397	male(Proximal)	KANSL2, KAT7, JADE2, HCFC1
									ACACA	0.91492	0.98722	0.0305888	0.999998		ACACA	0.290874	0.951995	0.0578825	0.639345		GO:0061053	somite development	no	4	0.0115863	8.22627	0.369397	male(Proximal)	NUP133, PTCH1, NOG, RBBP6
									ACACB	0.744564	0.970191	0.640472	0.999998		ACACB	0.0988379	0.907492	0.622113	0.891727		GO:0010820	positive regulation of T cell chemotaxis	no	4	0.0115863	8.22627	0.369397	male(Proximal)	ADAM17, TNFSF14, OXSR1, CCL27
									ACAD10	0.15485	0.894134	0.802032	0.999998		ACAD10	0.641624	0.951995	0.276422	0.738836		GO:0043981	histone H4-K5 acetylation	no	4	0.0115863	8.22627	0.369397	male(Proximal)	KANSL2, KAT7, JADE2, HCFC1
									ACAD11	0.613862	0.957667	0.364919	0.999998		ACAD11	0.634253	0.951995	0.909995	0.973955		GO:0070979	protein K11-linked ubiquitination	no	5	0.0122897	5.48418	0.387157	male(Proximal)	AREL1, ANAPC7, CDC26, ANAPC4, ANAPC5
									ACAD8	0.627725	0.958452	0.158194	0.999998		ACAD8	0.845743	0.968752	0.857597	0.960155		GO:0045739	positive regulation of DNA repair	no	6	0.012429	4.29197	0.387157	male(Proximal)	INO80C, RNF168, SMCHD1, INO80D, BRCA1, INO80
									ACAD9	0.779606	0.973773	0.973869	0.999998		ACAD9	0.952346	0.987528	0.988889	0.997193		GO:0006468	protein phosphorylation	no	27	0.0131162	1.65753	0.40392	male(Proximal)	SMG1, ARAF, STK4, PIK3CG, TBK1, STK36, CDK20, ABL2, MAP3K2, UVRAG, PRKCH, CSNK2A2, DYRK1A, EIF2AK3, OXSR1, TEC, CREB1, PTPRA, CDK2, TAF8, ATM, BIRC6, CDK12, TAF4, CDK13, TAF1, ATR
									ACADL	0.749083	0.970976	0.733002	0.999998		ACADL	0.588416	0.951995	0.218543	0.71211		GO:0045995	regulation of embryonic development	no	6	0.013571	4.20065	0.413229	male(Proximal)	INO80C, KAT2A, INO80D, DHX36, EHMT1, INO80
									ACADM	0.232552	0.904113	0.322074	0.999998		ACADM	0.246167	0.951995	0.925955	0.978779		GO:1903955	positive regulation of protein targeting to mitochondrion	no	5	0.0137795	5.30727	0.414276	male(Proximal)	USP36, CSNK2A2, HPS4, HUWE1, VPS11
									ACADS	0.250116	0.904113	0.322336	0.999998		ACADS	0.854845	0.970759	0.390245	0.789731		GO:0007420	brain development	no	16	0.0139111	2.01717	0.414276	male(Proximal)	GIT2, ANAPC7, C2CD3, TUBGCP2, CHD8, PTCH1, EPOR, PHF8, WRN, STK36, NF1, ATM, ZNF335, BPTF, CDK5RAP2, CDK5R1
									ACADSB	0.233998	0.904113	0.913549	0.999998		ACADSB	0.55631	0.951995	0.861801	0.960922		GO:0042789	mRNA transcription from RNA polymerase II promoter	no	6	0.0147815	4.11314	0.435413	male(Proximal)	TFCP2, CREB1, TAF8, ZBTB1, TAF4, TAF1
									ACAP1	0.346683	0.904961	0.591517	0.999998		ACAP1	0.913652	0.978589	0.565417	0.869521		GO:0006611	protein export from nucleus	no	5	0.0153792	5.14142	0.448146	male(Proximal)	NUP214, XPO6, XPO5, ADAR, CTDSPL2
									ACAP2	0.0268634	0.849841	0.908354	0.999998		ACAP2	0.167045	0.951995	0.384091	0.788801		GO:0051028	mRNA transport	no	8	0.0155857	3.06094	0.449332	male(Proximal)	PARP11, AHCTF1, BCLAF1, SEH1L, POM121C, NUP188, NUP153, CASC3
									ACAP3	0.680315	0.966247	0.959337	0.999998		ACAP3	0.0621014	0.890854	0.784815	0.935417		GO:0000281	mitotic cytokinesis	no	7	0.0158917	3.43784	0.453331	male(Proximal)	CUL7, ZFYVE26, SON, SPAST, APC, EXOC8, EXOC6
									ACAT1	0.935012	0.98869	0.945187	0.999998		ACAT1	0.885655	0.974053	0.819167	0.946322		GO:0044154	histone H3-K14 acetylation	no	4	0.0161426	7.31224	0.455693	male(Proximal)	KAT2A, BRD1, BRPF1, KAT7
									ACAT2	0.693439	0.967435	0.487995	0.999998		ACAT2	0.662673	0.951995	0.152007	0.682768		GO:0044806	G-quadruplex DNA unwinding	no	3	0.0174385	14.1022	0.467904	male(Proximal)	WRN, DDX11, DHX36
									ACBD3	0.158373	0.894134	0.863585	0.999998		ACBD3	0.445193	0.951995	0.23427	0.717733		GO:0001816	cytokine production	no	3	0.0174385	14.1022	0.467904	male(Proximal)	NFAT5, NFATC3, NFATC2
									ACBD4	0.26106	0.904113	0.668586	0.999998		ACBD4	0.110622	0.916211	0.442721	0.813422		GO:0010216	maintenance of DNA methylation	no	3	0.0174385	14.1022	0.467904	male(Proximal)	USP7, UHRF2, CTCF
									ACBD5	0.407883	0.91456	0.700279	0.999998		ACBD5	0.420342	0.951995	0.804934	0.942089		GO:0046600	negative regulation of centriole replication	no	3	0.0174385	14.1022	0.467904	male(Proximal)	KAT2A, BRCA1, CDK5RAP2
									ACBD6	0.43697	0.920906	0.355188	0.999998		ACBD6	0.244775	0.951995	0.482151	0.83067		GO:0070201	regulation of establishment of protein localization	no	3	0.0174385	14.1022	0.467904	male(Proximal)	KIAA0586, CEP290, HDAC6
									ACCS	0.275554	0.904113	0.509619	0.999998		ACCS	0.42554	0.951995	0.95649	0.987205		GO:0090503	RNA phosphodiester bond hydrolysis, exonucleolytic	no	5	0.0189173	4.83898	0.502607	male(Proximal)	CNOT6L, CNOT1, ANGEL2, DIS3L, PARN
									ACD	0.0530497	0.857751	0.541053	0.999998		ACD	0.21419	0.951995	0.405403	0.79692		GO:0018107	peptidyl-threonine phosphorylation	no	7	0.0193646	3.29051	0.509495	male(Proximal)	TBK1, CSNK2A2, DYRK1A, BCL2, OXSR1, CDK5R1, TAF1
									ACER2	0.0135186	0.824639	0.188633	0.999998		ACER2	0.959063	0.989017	0.66158	0.903097		GO:0051445	regulation of meiotic cell cycle	no	4	0.0215667	6.58102	0.559586	male(Proximal)	ANAPC7, CDC26, ANAPC4, ANAPC5
									ACER3	0.111481	0.894134	0.785224	0.999998		ACER3	0.238266	0.951995	0.186987	0.697384		GO:0033138	positive regulation of peptidyl-serine phosphorylation	no	8	0.0218004	2.86131	0.559586	male(Proximal)	TBK1, SFRP2, CAPRIN2, ARAF, BCL2, MTCP1, STK4, HDAC6
									ACHE	0.135915	0.894134	0.739988	0.999998		ACHE	0.269828	0.951995	0.103583	0.669591		GO:0018393	internal peptidyl-lysine acetylation	no	3	0.0227886	12.3394	0.559586	male(Proximal)	KAT2A, EP300, KAT7
									ACIN1	0.131878	0.894134	0.693912	0.999998		ACIN1	0.0579218	0.890854	0.0642697	0.640685		GO:0006999	nuclear pore organization	no	3	0.0227886	12.3394	0.559586	male(Proximal)	SEH1L, NUP133, TPR
									ACKR1	0.852251	0.983302	0.280383	0.999998		ACKR1	0.266392	0.951995	0.376925	0.784808		GO:0003170	heart valve development	no	3	0.0227886	12.3394	0.559586	male(Proximal)	APC, ZBTB14, MDM4
									ACKR3	0.566468	0.947379	0.14849	0.999998		ACKR3	0.535059	0.951995	0.304438	0.751672		GO:0009410	response to xenobiotic stimulus	no	15	0.0228754	1.95089	0.559586	male(Proximal)	SS18, OGG1, PTCH1, DNMT3A, NFATC2, OXSR1, ADAM17, CREB1, SFRP2, CAT, BCL2, PMS2, NCKAP1L, PMS1, ATR
									ACKR4	0.387106	0.911851	0.184851	0.999998		ACKR4	0.162864	0.951995	0.764892	0.929724		GO:0006303	double-strand break repair via nonhomologous end joining	no	5	0.0229203	4.57015	0.559586	male(Proximal)	RNF168, SMARCAL1, KDM2A, POLM, ATM
									ACLY	0.680119	0.966247	0.772349	0.999998		ACLY	0.0705676	0.890854	0.564348	0.868863		GO:0030071	regulation of mitotic metaphase/anaphase transition	no	5	0.0229203	4.57015	0.559586	male(Proximal)	CDC26, ANAPC4, ARID1A, ARID2, BRD7
									ACO1	0.836313	0.982478	0.543582	0.999998		ACO1	0.353719	0.951995	0.463056	0.824694		GO:0045732	positive regulation of protein catabolic process	no	8	0.0242061	2.80043	0.585702	male(Proximal)	CUL4A, AREL1, APC, LPCAT1, HUWE1, VPS11, GPC3, DTL
									ACO2	0.365074	0.905971	0.942912	0.999998		ACO2	0.524794	0.951995	0.339312	0.768555		GO:0003203	endocardial cushion morphogenesis	no	4	0.0246067	6.26764	0.590125	male(Proximal)	NOTCH1, APC, NOG, MDM4
									ACOT11	0.444669	0.922201	0.213504	0.999998		ACOT11	0.762651	0.958031	0.421361	0.803696		GO:0000209	protein polyubiquitination	no	13	0.0268434	2.03698	0.638119	male(Proximal)	AREL1, CUL3, HUWE1, UBE4A, BRCA1, HDAC6, TRIM5, TRAF6, BCL2, THOP1, DTL, RNF166, TAF1
									ACOT13	0.826996	0.980313	0.33708	0.999998		ACOT13	0.845622	0.968752	0.159102	0.683658		GO:0010212	response to ionizing radiation	no	5	0.0274009	4.32962	0.645709	male(Proximal)	RNF168, VCAM1, DNMT3A, ATM, BRCA1
									ACOT2	0.0700005	0.889669	0.413946	0.999998		ACOT2	0.0605112	0.890854	0.462144	0.824694		GO:0036289	peptidyl-serine autophosphorylation	no	3	0.028718	10.9684	0.670912	male(Proximal)	PIKFYVE, DYRK1A, ATM
									ACOT4	0.207871	0.902955	0.517685	0.999998		ACOT4	0.905926	0.978191	0.593621	0.880145		GO:0033077	T cell differentiation in thymus	no	5	0.0298234	4.2186	0.690781	male(Proximal)	ADAM17, NCAPH2, BCL2, ZBTB1, FADD
									ACOT6	0.488368	0.932133	0.779124	0.999998		ACOT6	0.3092	0.951995	0.119363	0.669669		GO:1905515	non-motile cilium assembly	no	6	0.0309814	3.40397	0.707298	male(Proximal)	BBS2, IFT52, CLCN4, C2CD3, CEP350, CEP290
									ACOT7	0.307278	0.904113	0.982539	0.999998		ACOT7	0.529635	0.951995	0.0644761	0.640685		GO:0048511	rhythmic process	no	7	0.0310585	2.95302	0.707298	male(Proximal)	CUL4A, USP7, DDX5, PSPC1, EP300, DTL, CDK5R1
									ACOT8	0.541951	0.944215	0.920215	0.999998		ACOT8	0.556979	0.951995	0.173423	0.693296		GO:0008625	extrinsic apoptotic signaling pathway via death domain receptors	no	5	0.0323685	4.11314	0.730988	male(Proximal)	CASP8AP2, BCL2, NF1, FADD, STK4
									ACOT9	0.412641	0.915557	0.896147	0.999998		ACOT9	0.425425	0.951995	0.637135	0.897429		GO:1901796	regulation of signal transduction by p53 class mediator	no	5	0.0350368	4.01282	0.781609	male(Proximal)	USP7, KAT6A, EP300, ATM, TAF1
									ACOX1	0.25593	0.904113	0.330971	0.999998		ACOX1	0.735463	0.956193	0.187301	0.697384		GO:0070933	histone H4 deacetylation	no	3	0.0351868	9.87153	0.781609	male(Proximal)	HDAC3, SMARCAD1, HDAC8
									ACOX2	0.555328	0.945299	0.766464	0.999998		ACOX2	0.280171	0.951995	0.540535	0.857686		GO:0008104	protein localization	no	9	0.0367429	2.36917	0.80954	male(Proximal)	BBS2, AP4M1, GJA1, NIN, EXOC8, STK11IP, ODF2, LYST, AP4B1
									ACOX3	0.0969494	0.894134	0.614793	0.999998		ACOX3	0.571824	0.951995	0.2524	0.728635		GO:0016973	poly(A)+ mRNA export from nucleus	no	4	0.0389389	5.26481	0.851003	male(Proximal)	MCM3AP, NUP133, THOC2, IWS1
									ACP1	0.328083	0.904371	0.879841	0.999998		ACP1	0.84603	0.968752	0.135152	0.679756		GO:0051123	RNA polymerase II transcriptional preinitiation complex assembly	no	6	0.0397053	3.18436	0.860812	male(Proximal)	TAF8, MED4, TAF4, MED6, MED17, TAF1
									ACP2	0.601272	0.955827	0.862099	0.999998		ACP2	0.419135	0.951995	0.974846	0.992419		GO:0000278	mitotic cell cycle	no	10	0.0409238	2.17914	0.880185	male(Proximal)	NUP214, VCPIP1, RECQL5, TUBGCP2, CUL3, DNMT3A, SETDB2, NRDE2, WAPL, CENPC
									ACP5	0.50004	0.935869	0.890033	0.999998		ACP5	0.545456	0.951995	0.603738	0.884046		GO:0034058	endosomal vesicle fusion	no	3	0.042157	8.97411	0.885623	male(Proximal)	TGFBRAP1, VPS11, ANKFY1
									ACP6	0.125614	0.894134	0.997007	0.999998		ACP6	0.556614	0.951995	0.240975	0.719264		GO:0006482	protein demethylation	no	3	0.042157	8.97411	0.885623	male(Proximal)	KDM2A, KDM2B, PHF8
									ACSBG1	0.536787	0.942313	0.462543	0.999998		ACSBG1	0.395488	0.951995	0.50483	0.842546		GO:0006353	DNA-templated transcription, termination	no	3	0.042157	8.97411	0.885623	male(Proximal)	SETX, POLR2A, ZC3H4
									ACSF2	0.164983	0.894134	0.321419	0.999998		ACSF2	0.776935	0.959236	0.437497	0.810789		GO:0032727	positive regulation of interferon-alpha production	no	4	0.043056	5.06232	0.897553	male(Proximal)	SETD2, TBK1, DHX36, ZC3HAV1
									ACSF3	0.758143	0.971659	0.338474	0.999998		ACSF3	0.35925	0.951995	0.841458	0.955828		GO:0007059	chromosome segregation	no	7	0.0444403	2.70983	0.919338	male(Proximal)	UVRAG, SETDB2, MMS19, BRCA1, CTCF, CENPC, CDK5RAP2
									ACSL1	0.999085	0.999864	0.498608	0.999998		ACSL1	0.107444	0.912745	0.478337	0.830226		GO:1904262	negative regulation of TORC1 signaling	no	4	0.0473815	4.87483	0.972757	male(Proximal)	SEH1L, MIOS, ATM, KPTN
									ACSL3	0.793218	0.974693	0.355368	0.999998		ACSL3	0.528635	0.951995	0.0920618	0.663		GO:0051315	attachment of mitotic spindle microtubules to kinetochore	no	3	0.0495922	8.22627	0.986172	male(Proximal)	SEH1L, CHAMP1, CENPC
									ACSL4	0.70255	0.967435	0.17592	0.999998		ACSL4	0.903173	0.977451	0.0154822	0.62685		GO:0090160	Golgi to lysosome transport	no	3	0.0495922	8.22627	0.986172	male(Proximal)	AP4M1, LAPTM5, ANKFY1
									ACSM3	0.012713	0.824639	0.804388	0.999998		ACSM3	0.0010105	0.801988	0.398422	0.793447		GO:0016572	histone phosphorylation	no	3	0.0495922	8.22627	0.986172	male(Proximal)	CDK2, ATM, BAZ1B
									ACSS1	0.0826806	0.894134	0.27491	0.999998		ACSS1	0.0981051	0.907492	0.998477	0.99958		GO:0006364	rRNA processing	yes	8	8.34271e-05	7.66443	0.0706627	female(Proximal)	UTP15, POP5, EMG1, POP4, WDR18, UTP20, REXO4, BYSL
									ACSS2	0.570334	0.94794	0.65351	0.999998		ACSS2	0.569157	0.951995	0.0661173	0.645946		GO:0070475	rRNA base methylation	yes	3	0.00303482	35.5351	1	female(Proximal)	EMG1, NOP2, METTL16
									ACSS3	0.269923	0.904113	0.740199	0.999998		ACSS3	0.209698	0.951995	0.603425	0.884046		GO:0000398	mRNA splicing, via spliceosome	yes	7	0.0039534	4.6534	1	female(Proximal)	SF3A3, SNRNP40, TXNL4B, RNPS1, MAGOHB, CACTIN, SRSF7
									ACTA1	0.658159	0.960804	0.32448	0.999998		ACTA1	0.874934	0.972239	0.244508	0.72323		GO:0080009	mRNA methylation	yes	3	0.00728284	22.9933	1	female(Proximal)	METTL16, TRMT61A, TRMT61B
									ACTA2	0.803439	0.976281	0.687758	0.999998		ACTA2	0.582651	0.951995	0.483604	0.831408		GO:0006366	transcription from RNA polymerase II promoter	yes	7	0.00992591	3.83221	1	female(Proximal)	ABT1, FOSB, TAF7, FOS, PKNOX1, BARX2, TNFRSF1A
									ACTB	0.484267	0.930795	0.730405	0.999998		ACTB	0.462895	0.951995	0.517973	0.847132		GO:0042274	ribosomal small subunit biogenesis	no	4	0.0183091	7.13947	1	female(Proximal)	UTP15, EMG1, UTP6, UTP20
									ACTC1	0.854459	0.983399	0.521343	0.999998		ACTC1	0.399859	0.951995	0.866192	0.961935		GO:0006383	transcription from RNA polymerase III promoter	no	3	0.0232299	12.6092	1	female(Proximal)	CRCP, POLR3B, POLR1D
									ACTG1	0.350337	0.904961	0.42083	0.999998		ACTG1	0.48688	0.951995	0.0142718	0.62685		GO:0045736	negative regulation of cyclin-dependent protein serine/threonine kinase activity	no	3	0.0232299	12.6092	1	female(Proximal)	CDKN2C, TFAP4, IPO5
									ACTG2	0.898378	0.985603	0.791467	0.999998		ACTG2	0.598858	0.951995	0.672835	0.904585		GO:0007017	microtubule-based process	no	3	0.0246565	12.2152	1	female(Proximal)	TUBB, SRRD, TUBA4A
									ACTL6A	0.510745	0.935894	0.0734967	0.999998		ACTL6A	0.893824	0.97511	0.375376	0.784481		GO:0030488	tRNA methylation	no	3	0.026118	11.845	1	female(Proximal)	METTL6, TRMT61A, TRMT61B
									ACTN1	0.899862	0.985659	0.671934	0.999998		ACTN1	0.633901	0.951995	0.855145	0.959928		GO:0000472	endonucleolytic cleavage to generate mature 5'-end of SSU-rRNA from (SSU-rRNA, 5.8S rRNA, LSU-rRNA)	no	2	0.0375439	52.1181	1	female(Proximal)	ABT1, UTP20
									ACTN3	0.520222	0.938397	0.888579	0.999998		ACTN3	0.0574624	0.890854	0.339227	0.768529		GO:0006357	regulation of transcription from RNA polymerase II promoter	no	21	0.0400445	1.57979	1	female(Proximal)	ABT1, CSRNP1, ZNF561, ZBTB26, IRF2BP1, MED19, ELP3, ZNF2, FOS, NTN1, BARX2, MED22, TFAP4, ATOH8, MAFF, ZNF329, DPF2, FOSB, TAF7, PKNOX1, ZNF574
									ACTN4	0.307736	0.904113	0.219186	0.999998		ACTN4	0.821347	0.963908	0.00931419	0.62685		GO:0032870	cellular response to hormone stimulus	no	3	0.0407453	9.30681	1	female(Proximal)	FOSB, SLIT3, FOS
									ACTR10	0.510977	0.935894	0.907348	0.999998		ACTR10	0.319129	0.951995	0.888194	0.967342		GO:0071364	cellular response to epidermal growth factor stimulus	no	3	0.0443309	8.88377	1	female(Proximal)	EEF1A1, FOS, BAIAP2
									ACTR1A	0.968762	0.994033	0.34912	0.999998		ACTR1A	0.681692	0.951995	0.642889	0.898397		GO:0032792	negative regulation of CREB transcription factor activity	no	2	0.0448829	43.4318	1	female(Proximal)	SIK1, EIF2AK4
									ACTR1B	0.828704	0.98045	0.41351	0.999998		ACTR1B	0.455291	0.951995	0.970818	0.990822		GO:0045944	positive regulation of transcription from RNA polymerase II promoter	no	16	0.0462308	1.70599	1	female(Proximal)	CSRNP1, PID1, LUM, MED19, FOS, BARX2, DCN, TNFRSF1A, TFAP4, ATOH8, MAFF, DPF2, FOSB, TAF7, PKNOX1, ZNF574
									ACTR2	0.187227	0.894134	0.416839	0.999998		ACTR2	0.346283	0.951995	0.117187	0.669669		GO:0016358	dendrite development	no	3	0.0480289	8.49752	1	female(Proximal)	TRAPPC4, BAIAP2, NTN1
									ACTR3	0.432154	0.920906	0.398742	0.999998		ACTR3	0.492239	0.951995	0.166835	0.689126		GO:0035914	skeletal muscle cell differentiation	no	3	0.0499187	8.31672	1	female(Proximal)	MAFF, FOS, BARX2
									ACTR3B	0.136612	0.894134	0.304011	0.999998		ACTR3B	0.727739	0.954988	0.750964	0.927607		GO:0002181	cytoplasmic translation	yes	11	1.39613e-05	6.02239	0.0238271	male(Distal)	RPS14, RPS16, RPL21, RPL10, RPS8, RPSA, FTSJ1, RPS24, RPS13, RPL7, RPS12
									ACTR5	0.154686	0.894134	0.192786	0.999998		ACTR5	0.154703	0.948693	0.110733	0.669669		GO:0008380	RNA splicing	yes	16	2.47812e-05	3.77218	0.0238271	male(Distal)	TCERG1, RBM39, RBM28, TIA1, AKAP8L, THOC1, RNPC3, PRPF8, JMJD6, SFPQ, LUC7L3, SRSF4, CLASRP, SRSF7, SLU7, RBM5
									ACTR6	0.846676	0.982478	0.907654	0.999998		ACTR6	0.875404	0.972239	0.0795773	0.651636		GO:0006397	mRNA processing	yes	16	7.4294e-05	3.42776	0.0476224	male(Distal)	TCERG1, RBM39, RBM28, TIA1, RBM26, AKAP8L, THOC1, PRPF8, JMJD6, SFPQ, SRSF4, CLASRP, SRSF5, AURKAIP1, SRSF7, RBM5
									ACTR8	0.111704	0.894134	0.529994	0.999998		ACTR8	0.302747	0.951995	0.0619875	0.64043		GO:0006412	translation	yes	15	0.000173947	3.3444	0.0836251	male(Distal)	RPL21, RPL10, RPS8, DHPS, RPSA, AARSD1, MRPL34, RPL7, EEF1A1, RPS14, RPS16, TBCE, RPS24, RPS13, RPS12
									ACVR1	0.444989	0.922201	0.486921	0.999998		ACVR1	0.80181	0.96035	0.810521	0.944209		GO:0000398	mRNA splicing, via spliceosome	yes	13	0.000676363	3.26818	0.260129	male(Distal)	ZCCHC8, RNPC3, PRPF8, LSM7, SNRNP70, SRSF4, PABPC1, SRSF5, SRSF7, SLU7, SNRPA, RBM5, RBM6
									ACVR1B	0.113591	0.894134	0.565487	0.999998		ACVR1B	0.614874	0.951995	0.215204	0.709705		GO:0042274	ribosomal small subunit biogenesis	no	7	0.00360188	4.72491	1	male(Distal)	RPS14, RPS16, RPS8, PWP2, RPS24, RPS13, RPS12
									ACVR1C	0.0636667	0.872176	0.515715	0.999998		ACVR1C	0.918854	0.979772	0.483353	0.83128		GO:0001701	in utero embryonic development	no	12	0.00436924	2.76303	1	male(Distal)	JAG2, CHTOP, KAT2A, POLG2, MSH2, ANGPT1, NOS3, NMT1, SLC30A1, PLCG1, ZNF335, APBA3
									ACVR2A	0.104369	0.894134	0.838298	0.999998		ACVR2A	0.301213	0.951995	0.507857	0.842546		GO:0051096	positive regulation of helicase activity	no	3	0.00580947	24.6371	1	male(Distal)	CHTOP, MSH2, POT1
									ACVR2B	0.706935	0.967435	0.37156	0.999998		ACVR2B	0.34216	0.951995	0.991624	0.99762		GO:0043484	regulation of RNA splicing	no	7	0.00600365	4.25826	1	male(Distal)	KAT2A, SNRNP70, FASTK, CCNL2, SUPT20H, PQBP1, CLK2
									ACVRL1	0.756063	0.971659	0.998239	0.999998		ACVRL1	0.825395	0.963957	0.658012	0.902577		GO:0032874	positive regulation of stress-activated MAPK cascade	no	4	0.00626888	10.3735	1	male(Distal)	PDCD10, STK25, TAOK1, TAOK2
									ACYP1	0.870098	0.983399	0.861586	0.999998		ACYP1	0.946208	0.986123	0.0275835	0.62685		GO:0006974	cellular response to DNA damage stimulus	no	14	0.00680591	2.36246	1	male(Distal)	EGLN3, FANCL, BRAT1, DDX11, XRCC3, RPA1, PIDD1, STK11, SFPQ, TAOK1, CDK3, TAOK2, NABP2, IKBKG
									ACYP2	0.780254	0.973773	0.596712	0.999998		ACYP2	0.934816	0.982543	0.874909	0.963296		GO:0006351	transcription, DNA-templated	no	11	0.00727088	2.73745	1	male(Distal)	TCERG1, HOXA9, BTAF1, PPP1R13L, TCEA1, CAMTA2, HOXD3, SUPT20H, POLRMT, YAF2, MTDH
									ADA	0.181497	0.894134	0.672685	0.999998		ADA	0.922193	0.980042	0.65881	0.902817		GO:0007004	telomere maintenance via telomerase	no	4	0.00952678	8.95893	1	male(Distal)	RPA1, POT1, NOP10, TELO2
									ADAL	0.449545	0.923226	0.417427	0.999998		ADAL	0.885255	0.973977	0.589234	0.87838		GO:0051493	regulation of cytoskeleton organization	no	4	0.0136074	7.88386	1	male(Distal)	TAOK1, CAPN2, STMN3, PLXNB1
									ADAM10	0.532075	0.941516	0.973394	0.999998		ADAM10	0.15234	0.948598	0.182865	0.697		GO:0090316	positive regulation of intracellular protein transport	no	4	0.0136074	7.88386	1	male(Distal)	PDCD10, RUFY3, CEP131, ERGIC3
									ADAM11	0.544672	0.944215	0.868393	0.999998		ADAM11	0.766389	0.958031	0.963184	0.989176		GO:0000462	maturation of SSU-rRNA from tricistronic rRNA transcript (SSU-rRNA, 5.8S rRNA, LSU-rRNA)	no	4	0.020374	6.79643	1	male(Distal)	RPS14, RPS16, RPS8, PWP2
									ADAM15	0.819158	0.979659	0.837669	0.999998		ADAM15	0.0774522	0.904374	0.117695	0.669669		GO:0010033	response to organic substance	no	4	0.0243338	6.35795	1	male(Distal)	CDK3, WNT5A, XRCC3, XRCC1
									ADAM17	0.00557434	0.824639	0.836752	0.999998		ADAM17	0.254997	0.951995	0.213232	0.709624		GO:1901985	positive regulation of protein acetylation	no	3	0.0275123	11.3709	1	male(Distal)	CEP295, TAOK1, RAPGEF3
									ADAM19	0.185871	0.894134	0.651742	0.999998		ADAM19	0.946807	0.986123	0.126198	0.672858		GO:0030488	tRNA methylation	no	4	0.0286785	5.97262	1	male(Distal)	TRMT112, TYW3, NSUN6, FTSJ1
									ADAM23	0.725369	0.969875	0.40178	0.999998		ADAM23	0.541165	0.951995	0.00154586	0.589851		GO:0006986	response to unfolded protein	no	5	0.0297905	4.24777	1	male(Distal)	TRAM1, DNAJC4, DNAJB9, UBE2J2, HERPUD1
									ADAM33	0.506694	0.935894	0.543552	0.999998		ADAM33	0.20016	0.951995	0.278899	0.740547		GO:0043122	regulation of I-kappaB kinase/NF-kappaB signaling	no	4	0.0385117	5.32693	1	male(Distal)	PIDD1, ANGPT1, WNT5A, IKBKG
									ADAM8	0.253377	0.904113	0.849372	0.999998		ADAM8	0.48354	0.951995	0.378271	0.785497		GO:0036481	intrinsic apoptotic signaling pathway in response to hydrogen peroxide	no	2	0.0400775	49.2741	1	male(Distal)	PDCD10, STK25
									ADAM9	0.963461	0.994033	0.564354	0.999998		ADAM9	0.537755	0.951995	0.7296	0.921192		GO:0043982	histone H4-K8 acetylation	no	3	0.040678	9.2389	1	male(Distal)	WDR5, JADE3, OGT
									ADAMDEC1	0.150509	0.894134	0.926714	0.999998		ADAMDEC1	0.318642	0.951995	0.253846	0.729787		GO:0000028	ribosomal small subunit assembly	no	3	0.040678	9.2389	1	male(Distal)	RPS14, RPSA, PWP2
									ADAMTS1	0.701748	0.967435	0.247063	0.999998		ADAMTS1	0.687446	0.952064	0.645867	0.899423		GO:0043981	histone H4-K5 acetylation	no	3	0.040678	9.2389	1	male(Distal)	WDR5, JADE3, OGT
									ADAMTS10	0.32872	0.904371	0.712531	0.999998		ADAMTS10	0.0531443	0.890854	0.201298	0.703643		GO:0036297	interstrand cross-link repair	no	4	0.0412049	5.18675	1	male(Distal)	FANCL, XRCC3, FANCC, FAAP100
									ADAMTS12	0.49977	0.935869	0.637289	0.999998		ADAMTS12	0.760073	0.958031	0.823741	0.947679		GO:0010212	response to ionizing radiation	no	4	0.0412049	5.18675	1	male(Distal)	STK11, BRAT1, NABP2, CLK2
									ADAMTS13	0.228709	0.904113	0.677926	0.999998		ADAMTS13	0.0738876	0.890854	0.148416	0.682768		GO:0001732	formation of cytoplasmic translation initiation complex	no	3	0.0454973	8.69543	1	male(Distal)	EIF3M, EIF3H, EIF3F
									ADAMTS14	0.547155	0.944215	0.902647	0.999998		ADAMTS14	0.586012	0.951995	0.444728	0.815095		GO:0046330	positive regulation of JNK cascade	no	6	0.0489287	3.01678	1	male(Distal)	RASSF2, TAOK1, TAOK2, WNT5A, ZNF622, GADD45G
									ADAMTS15	0.594621	0.954381	0.832948	0.999998		ADAMTS15	0.0887501	0.907492	0.026888	0.62685		GO:0000724	double-strand break repair via homologous recombination	no	6	0.0489287	3.01678	1	male(Distal)	SFPQ, POGZ, XRCC3, RPA1, NABP2, ERCC5
									ADAMTS2	0.395277	0.912823	0.530375	0.999998		ADAMTS2	0.2604	0.951995	0.47399	0.828715		GO:0006260	DNA replication	yes	24	2.05523e-11	5.76454	6.38561e-08	female(Distal)	RMI2, RFC4, LIG1, MCM7, DSCC1, LIG4, CHTF18, TICRR, POLA2, DBF4, SLX4, CHAF1A, NASP, ORC1, CHEK1, CDK1, POLI, MCM4, MCM5, NT5M, DNA2, TOP1, POLE, MCM2
									ADAMTS5	0.902993	0.986709	0.63885	0.999998		ADAMTS5	0.626175	0.951995	0.719994	0.918734		GO:0007049	cell cycle	yes	37	1.20344e-08	2.97051	1.66341e-05	female(Distal)	LIN54, CCNT2, MCM7, UHRF1, SUV39H1, CEP164, GNAI3, HJURP, BRCA1, CHTF18, SMC4, ANAPC10, CCAR1, CHAF1A, CDC45, MIS18BP1, PIM3, CENPT, CGREF1, CDKN2C, LIG4, EIF2AK4, CDC25A, ZNF16, PTP4A1, KRT18, NASP, PSME3, SASS6, MCM3, MCM4, SIK1, MCM5, INSM1, ITGB3BP, MCM2, ARF6
									ADAMTS7	0.482027	0.930795	0.958807	0.999998		ADAMTS7	0.611325	0.951995	0.79694	0.939775		GO:0006270	DNA replication initiation	yes	11	1.60613e-08	11.4176	1.66341e-05	female(Distal)	POLA2, CDC45, MCM7, ORC1, CCNE2, CCNE1, MCM3, MCM4, MCM10, MCM5, MCM2
									ADAMTS8	0.861325	0.983399	0.497768	0.999998		ADAMTS8	0.441491	0.951995	0.973332	0.991594		GO:0051301	cell division	yes	35	5.24926e-07	2.64208	0.000407736	female(Distal)	CCNT2, CETN3, CEP164, GNAI3, CDCA7, CIB1, SMC4, ANAPC10, CDC42, DSN1, HAUS8, MIS18BP1, MISP, CENPT, LIG1, LIG4, HAUS3, VRK1, CDC25A, ZWINT, ZNF16, CENPF, KIF18B, CCNE2, CCNE1, PRC1, KIFC1, TIMELESS, CDK1, MCM5, KIF2C, NCAPD2, NCAPD3, ITGB3BP, ARF6
									ADAMTS9	0.595146	0.954828	0.307022	0.999998		ADAMTS9	0.513736	0.951995	0.915346	0.976416		GO:0000082	G1/S transition of mitotic cell cycle	yes	12	1.39449e-05	5.28416	0.00866535	female(Distal)	CDKN1A, DBF4, NASP, CCNE2, CCNE1, MYC, E2F1, E2F3, POLE, IQGAP3, CDC25A, EZH2
									ADAMTSL2	0.310363	0.904113	0.271743	0.999998		ADAMTSL2	0.00886979	0.851374	0.146031	0.682768		GO:0000727	double-strand break repair via break-induced replication	no	6	3.05514e-05	14.5314	0.0158205	female(Distal)	CDC45, MCM7, MCM3, MCM4, MCM5, MCM2
									ADAMTSL3	0.864888	0.983399	0.564029	0.999998		ADAMTSL3	0.700276	0.952442	0.858142	0.960235		GO:0030174	regulation of DNA-dependent DNA replication initiation	no	6	7.29252e-05	12.4555	0.0281485	female(Distal)	MCM7, MCM3, MCM4, MCM5, MCM2, TICRR
									ADAMTSL4	0.738371	0.970191	0.535139	0.999998		ADAMTSL4	0.461128	0.951995	0.452235	0.82016		GO:0006268	DNA unwinding involved in DNA replication	no	7	7.49011e-05	9.24728	0.0281485	female(Distal)	CDC45, MCM7, HMGA1, MCM3, MCM4, MCM5, MCM2
									ADAMTSL5	0.791478	0.974693	0.819828	0.999998		ADAMTSL5	0.182363	0.951995	0.201216	0.703643		GO:0006915	apoptotic process	no	41	9.36585e-05	1.93438	0.0281485	female(Distal)	RTKN, CDCA7, PCSK9, NUDT2, CIB1, NOD1, MRPS30, TRIAP1, PTPRH, CCAR1, CASP9, PPP2CA, TCHP, PPP2R1A, CHEK1, BNIP1, PIM3, PHLDA2, BID, RNF130, MCL1, GADD45A, BIK, DAPK2, EMP1, TNFRSF10A, DHCR24, BMX, TRAF4, ESPL1, IRF1, PSME3, CEACAM5, CDK1, TRIM35, BAX, SGK1, EBAG9, ITGB3BP, MCM2, BNIPL
									ADAP1	0.281902	0.904113	0.298461	0.999998		ADAP1	0.869356	0.971624	0.112338	0.669669		GO:0000079	regulation of cyclin-dependent protein serine/threonine kinase activity	no	10	9.76611e-05	5.28416	0.0281485	female(Distal)	CDKN1A, CDKN2C, CCNT2, SERTAD1, CCNE2, CCNE1, GADD45A, SFN, PKMYT1, CDC25A
									ADAP2	0.66183	0.961735	0.844633	0.999998		ADAP2	0.591648	0.951995	0.308326	0.755791		GO:0006281	DNA repair	no	25	9.96568e-05	2.44637	0.0281485	female(Distal)	VCP, UHRF1, DOT1L, CEP164, BRCA1, RAD51AP1, SLX4, CHAF1A, TRIM28, EXO1, CHEK1, EP400, POLI, POLE, WDHD1, RMI2, RFC4, LIG1, GADD45A, FANCA, KIF22, TICRR, TIMELESS, CDK1, DNA2
									ADAR	0.0157553	0.836816	0.875797	0.999998		ADAR	0.798786	0.96035	0.681602	0.908417		GO:0000070	mitotic sister chromatid segregation	no	8	0.000229399	6.28386	0.0593951	female(Distal)	DSN1, KIF18B, ESPL1, INCENP, KIFC1, CENPI, SMC4, ZWINT
									ADARB1	0.967809	0.994033	0.551893	0.999998		ADARB1	0.320541	0.951995	0.748116	0.926709		GO:0043066	negative regulation of apoptotic process	no	33	0.00120386	1.83731	0.287722	female(Distal)	ARF4, CIB1, TRIAP1, NUGGC, PLAC8, WNT11, CBS, MYC, ARHGDIA, CFL1, BNIP1, PIM3, ZNF268, MCL1, STIL, PLAUR, DHCR24, PA2G4, DHRS2, ATAD3A, YWHAZ, ZNF16, VEGFA, AHI1, KRT18, CEACAM5, CLDN7, BCL3, CDK1, NAA38, NUPR1, PTMA, LTF
									ADAT1	0.166215	0.894134	0.292648	0.999998		ADAT1	0.19289	0.951995	0.605717	0.884609		GO:0008630	intrinsic apoptotic signaling pathway in response to DNA damage	no	8	0.00170308	4.55888	0.359866	female(Distal)	CASP9, E2F1, BAX, SFN, BRCA1, CRIP1, EPHA2, MCL1
									ADAT2	0.697596	0.967435	0.358538	0.999998		ADAT2	0.251921	0.951995	0.676054	0.905059		GO:0006695	cholesterol biosynthetic process	no	7	0.00173736	5.35369	0.359866	female(Distal)	IDI1, ARV1, NSDHL, INSIG1, DHCR24, DHCR7, CES1
									ADAT3	0.31949	0.904371	0.376488	0.999998		ADAT3	0.499688	0.951995	0.0625842	0.64043		GO:0006271	DNA strand elongation involved in DNA replication	no	4	0.00198651	14.5314	0.385756	female(Distal)	RFC4, MCM7, MCM3, MCM4
									ADCK1	0.103378	0.894134	0.671888	0.999998		ADCK1	0.102697	0.908878	0.0755017	0.651231		GO:0042770	signal transduction in response to DNA damage	no	5	0.00229887	8.5479	0.420152	female(Distal)	CASP9, ATAD5, GADD45A, CHEK1, BID
									ADCK2	0.231997	0.904113	0.956552	0.999998		ADCK2	0.150834	0.946806	0.640438	0.898397		GO:0035970	peptidyl-threonine dephosphorylation	no	5	0.00287615	8.07302	0.470326	female(Distal)	PPP2CA, DUSP5, DUSP10, PGAM5, PPM1G
									ADCK3	0.0981918	0.894134	0.148789	0.999998		ADCK3	0.175712	0.951995	0.217702	0.711594		GO:0061621	canonical glycolysis	no	5	0.00287615	8.07302	0.470326	female(Distal)	PKM, TPI1, PGAM1, ENO1, HK2
									ADCK4	0.794833	0.974693	0.702639	0.999998		ADCK4	0.484944	0.951995	0.774322	0.931863		GO:1903862	positive regulation of oxidative phosphorylation	no	3	0.00345526	29.0629	0.536774	female(Distal)	VCP, MYC, NUPR1
									ADCK5	0.658315	0.960896	0.74895	0.999998		ADCK5	0.285976	0.951995	0.409453	0.798603		GO:0034080	CENP-A containing nucleosome assembly	no	4	0.00404323	11.6251	0.598206	female(Distal)	NASP, CENPI, HJURP, ITGB3BP
									ADCY2	0.532166	0.941516	0.678833	0.999998		ADCY2	0.259144	0.951995	0.945327	0.9843		GO:0030335	positive regulation of cell migration	no	19	0.00428734	2.10761	0.60549	female(Distal)	SEMA5B, SEMA3D, CIB1, ACTN4, CCAR1, ACTG1, VEGFA, CDC42, PTP4A1, BMP2, CLDN4, CLDN3, WNT11, F2RL1, HPSE, INSM1, EPHA1, ZNF268, EPHA2
									ADCY3	0.0545747	0.857751	0.966233	0.999998		ADCY3	0.546684	0.951995	0.0871916	0.656285		GO:0071394	cellular response to testosterone stimulus	no	4	0.00541855	10.5683	0.722644	female(Distal)	RWDD1, SRD5A1, MYC, ELK1
									ADCY4	0.651293	0.960046	0.812628	0.999998		ADCY4	0.0123255	0.851374	0.336053	0.768508		GO:0048144	fibroblast proliferation	no	6	0.00574591	5.12874	0.722644	female(Distal)	PRDX1, CDK1, LIG4, CD248, NUPR1, E2F8
									ADCY5	0.680521	0.966247	0.418444	0.999998		ADCY5	0.38682	0.951995	0.664293	0.903234		GO:0000278	mitotic cell cycle	no	13	0.00598307	2.5021	0.722644	female(Distal)	CENPT, WDHD1, TBCD, KIF22, PKMYT1, CIT, PPP2CA, CENPF, KIF18B, INCENP, MYBL2, E2F4, POLE
									ADCY6	0.218616	0.904113	0.610633	0.999998		ADCY6	0.42163	0.951995	0.294153	0.748433		GO:0006974	cellular response to DNA damage stimulus	no	20	0.00606662	1.99061	0.722644	female(Distal)	CDKN1A, VCP, MCM7, SUV39H1, VRK1, CIB1, MCM10, BRCA1, WDR76, ZBTB40, ALKBH8, CASP9, RAD51AP1, MYC, CHEK1, BCL3, TIMELESS, SGK1, MCL1, BRD4
									ADCY7	0.0653858	0.873994	0.739287	0.999998		ADCY7	0.867841	0.971624	0.542365	0.85874		GO:0006468	protein phosphorylation	no	31	0.00627982	1.68088	0.722644	female(Distal)	CCNT2, PKMYT1, IQGAP3, RPS6KA4, CDC42, PPP4R1, WNT11, CHEK1, PIM3, MAP2K3, TAF13, CDC42BPG, DAPK2, VRK1, EIF2AK4, PASK, BMX, YWHAZ, CIT, BMP2, TEC, CCNE1, INCENP, TAF8, CDK1, POMK, PICK1, SIK1, TAF5, SGK1, EPHA2
									ADCY9	0.516513	0.936649	0.432611	0.999998		ADCY9	0.363983	0.951995	0.997806	0.99958		GO:0043418	homocysteine catabolic process	no	3	0.00675314	21.7972	0.731624	female(Distal)	MTRR, CBS, BLMH
									ADCYAP1	0.752637	0.971659	0.317367	0.999998		ADCYAP1	0.861264	0.971458	0.333981	0.768143		GO:0043254	regulation of protein complex assembly	no	5	0.00726557	6.31802	0.731624	female(Distal)	NCLN, HJURP, INSM1, ANKRA2, TICAM1
									ADCYAP1R1	0.84772	0.982491	0.533456	0.999998		ADCYAP1R1	0.216256	0.951995	0.559164	0.867541		GO:0006364	rRNA processing	no	12	0.0073081	2.56437	0.731624	female(Distal)	RPL5, DDX49, YBEY, WDR3, SUV39H1, CHD7, RRP36, IMP4, PA2G4, RPP25, EXOSC1, RPP38
									ADD1	0.558549	0.946029	0.426281	0.999998		ADD1	0.687792	0.952064	0.803506	0.941533		GO:0001822	kidney development	no	11	0.00750551	2.70925	0.731624	female(Distal)	CASP9, RIDA, CENPF, AP1B1, DTNBP1, BAX, PCSK9, TSC1, AP2B1, CEP290, VEGFA
									ADD3	0.0965983	0.894134	0.970341	0.999998		ADD3	0.0219227	0.861605	0.319888	0.758843		GO:0070830	bicellular tight junction assembly	no	7	0.00778611	3.98902	0.731624	female(Distal)	CLDN4, CLDN3, WNT11, RAB13, CLDN23, CLDN7, TBCD
									ADGRA2	0.964957	0.994033	0.352584	0.999998		ADGRA2	0.874462	0.972239	0.731113	0.921285		GO:0000281	mitotic cytokinesis	no	8	0.00799298	3.47019	0.731624	female(Distal)	RTKN, ESPL1, INCENP, CFL1, KIF23, KIF20A, TTC19, CIT
									ADGRA3	0.961119	0.993701	0.77575	0.999998		ADGRA3	0.774269	0.958156	0.667237	0.903234		GO:0015031	protein transport	no	26	0.00800618	1.74915	0.731624	female(Distal)	GOLT1A, MVP, CETN3, NUP160, SCAMP5, GLE1, RAB25, S100A13, CEP290, EIF5A, NDC1, AMN, SLC15A2, ARRDC2, SEC16A, CADPS, ACTN4, AP5B1, AFTPH, CENPF, NASP, HOOK1, NACA, CHMP2B, GOPC, KIF20A
									ADGRB2	0.199389	0.898182	0.540753	0.999998		ADGRB2	0.382829	0.951995	0.580544	0.87468		GO:0007059	chromosome segregation	no	9	0.00878171	3.07725	0.779565	female(Distal)	CENPT, CENPF, DSN1, INCENP, PPP2R1A, HJURP, BRCA1, CEP85, TOP1
									ADGRB3	0.75238	0.971659	0.618732	0.999998		ADGRB3	0.51495	0.951995	0.810129	0.944079		GO:0007623	circadian rhythm	no	8	0.00935317	3.36961	0.780962	female(Distal)	PER2, CLDN4, TPH1, SUV39H1, BHLHE40, TIMELESS, TOP1, TYMS
									ADGRD1	0.867724	0.983399	0.519885	0.999998		ADGRD1	0.730614	0.955255	0.785017	0.935451		GO:2000045	regulation of G1/S transition of mitotic cell cycle	no	7	0.0102448	3.76741	0.780962	female(Distal)	PPP2CA, CDKN1A, CDKN2C, PSME3, E2F1, BID, SMARCA4
									ADGRE5	0.309323	0.904113	0.909639	0.999998		ADGRE5	0.0718113	0.890854	0.302145	0.750807		GO:1902975	mitotic DNA replication initiation	no	3	0.0109997	17.4377	0.780962	female(Distal)	MCM3, MCM4, MCM2
									ADGRF2	0.728581	0.969964	0.665866	0.999998		ADGRF2	0.685307	0.952064	0.812591	0.944964		GO:0071139	resolution of recombination intermediates	no	3	0.0109997	17.4377	0.780962	female(Distal)	GEN1, RMI2, TOP3A
									ADGRF3	0.650721	0.95997	0.992656	0.999998		ADGRF3	0.490298	0.951995	0.208337	0.706918		GO:0048210	Golgi vesicle fusion to target membrane	no	3	0.0109997	17.4377	0.780962	female(Distal)	RAB13, RAB8A, NKD2
									ADGRF5	0.471804	0.929587	0.269317	0.999998		ADGRF5	0.744432	0.95678	0.480144	0.830226		GO:0051310	metaphase plate congression	no	4	0.0110708	8.30368	0.780962	female(Distal)	CENPF, INCENP, KIF2C, KIF22
									ADGRG1	0.26998	0.904113	0.330156	0.999998		ADGRG1	0.45654	0.951995	0.128837	0.675219		GO:0097284	hepatocyte apoptotic process	no	4	0.0110708	8.30368	0.780962	female(Distal)	KRT18, KRT8, BID, ARF6
									ADGRG3	0.835106	0.982474	0.387992	0.999998		ADGRG3	0.802456	0.96035	0.682298	0.90846		GO:0051726	regulation of cell cycle	no	18	0.0111628	1.95929	0.780962	female(Distal)	CGREF1, CDKN1A, GADD45A, DOT1L, TSC1, DHCR24, BRCA1, PPM1G, PER2, CCNE2, CCNE1, IRF1, EP400, BAX, NF2, INSM1, CLIC1, ZNF268
									ADGRG5	0.457935	0.926295	0.906667	0.999998		ADGRG5	0.965132	0.98998	0.299723	0.750435		GO:1903078	positive regulation of protein localization to plasma membrane	no	7	0.0111744	3.69891	0.780962	female(Distal)	CNPY4, ZDHHC5, CIB1, EZR, NKD2, EPHA2, ARF6
									ADGRG6	0.145776	0.894134	0.536448	0.999998		ADGRG6	0.0939533	0.907492	0.0355556	0.62685		GO:0002092	positive regulation of receptor internalization	no	5	0.011311	5.58901	0.780962	female(Distal)	AHI1, DTNBP1, PICK1, PCSK9, VEGFA
									ADGRG7	0.93934	0.988764	0.977608	0.999998		ADGRG7	0.204402	0.951995	0.761556	0.929103		GO:0030308	negative regulation of cell growth	no	11	0.0116529	2.53724	0.787079	female(Distal)	TCHP, PPP2CA, CDKN1A, CDKN2C, WNT11, SERTAD1, PPP2R1A, SLIT3, BRCA1, ENO1, SMARCA4
									ADGRL1	0.761283	0.971659	0.740476	0.999998		ADGRL1	0.223574	0.951995	0.730321	0.921285		GO:0070986	left/right axis specification	no	4	0.0134904	7.7501	0.855403	female(Distal)	EPB41L5, AHI1, MNS1, DLL1
									ADGRL2	0.775127	0.973773	0.477446	0.999998		ADGRL2	0.614003	0.951995	0.768043	0.93123		GO:1900242	regulation of synaptic vesicle endocytosis	no	4	0.0134904	7.7501	0.855403	female(Distal)	VAMP4, BTBD9, SYT7, ACTG1
									ADH4	0.332123	0.904371	0.82456	0.999998		ADH4	0.64729	0.951995	0.970953	0.990822		GO:0042532	negative regulation of tyrosine phosphorylation of STAT protein	no	4	0.0134904	7.7501	0.855403	female(Distal)	PPP2CA, INPP5F, PPP2R1A, NF2
									ADH5	0.90995	0.986814	0.781633	0.999998		ADH5	0.662002	0.951995	0.621999	0.891727		GO:0043409	negative regulation of MAPK cascade	no	6	0.0154512	4.05528	0.882316	female(Distal)	DUSP5, SPRED2, DUSP10, PPP2R1A, NF2, DUSP16
									ADH7	0.321358	0.904371	0.329135	0.999998		ADH7	0.689272	0.952064	0.0403089	0.62685		GO:0007266	Rho protein signal transduction	no	7	0.0154907	3.44814	0.882316	female(Distal)	CNKSR1, RTKN, ARHGDIA, CFL1, EPS8L1, CDC42EP1, MYO9B
									ADHFE1	0.356204	0.904961	0.788728	0.999998		ADHFE1	0.159524	0.951995	0.692213	0.911276		GO:0010032	meiotic chromosome condensation	no	3	0.016126	14.5314	0.882316	female(Distal)	NCAPD2, NCAPD3, SMC4
									ADI1	0.429125	0.920906	0.449144	0.999998		ADI1	0.883779	0.973857	0.855396	0.959928		GO:0014807	regulation of somitogenesis	no	3	0.016126	14.5314	0.882316	female(Distal)	LFNG, CDX1, DLL1
									ADIPOQ	0.0484819	0.857751	0.244959	0.999998		ADIPOQ	0.817162	0.962809	0.887289	0.966887		GO:0001738	morphogenesis of a polarized epithelium	no	3	0.016126	14.5314	0.882316	female(Distal)	AHI1, LAMA3, ACTG1
									ADIPOR1	0.602663	0.956445	0.468122	0.999998		ADIPOR1	0.335378	0.951995	0.717077	0.918071		GO:0070345	negative regulation of fat cell proliferation	no	3	0.016126	14.5314	0.882316	female(Distal)	PER2, E2F1, E2F3
									ADIPOR2	0.0816088	0.894134	0.493633	0.999998		ADIPOR2	0.900044	0.976386	0.289911	0.74621		GO:0043045	DNA methylation involved in embryo development	no	3	0.016126	14.5314	0.882316	female(Distal)	DNMT1, TRIM28, PICK1
									ADIRF	0.860219	0.983399	0.604712	0.999998		ADIRF	0.1632	0.951995	0.592178	0.879491		GO:0012501	programmed cell death	no	4	0.0161867	7.26572	0.882316	female(Distal)	PKM, NPC1, TOP1, RNF130
									ADK	0.779671	0.973773	0.916168	0.999998		ADK	0.892091	0.974534	0.575767	0.872926		GO:0043065	positive regulation of apoptotic process	no	20	0.0184613	1.77755	0.980476	female(Distal)	MTCH2, B4GALT1, GADD45A, DAPK2, TNFRSF10A, BMP7, TOMM22, CCAR1, CASP9, BMP2, WNT11, NEURL1, E2F1, TRIM35, BAX, NUPR1, BID, PHLDA2, ZNF268, MCL1
									ADM	0.418406	0.917298	0.654005	0.999998		ADM	0.454625	0.951995	0.506081	0.842546		GO:0051276	chromosome organization	no	5	0.0186186	4.84381	0.980476	female(Distal)	CENPT, MYC, LIG4, SMC4, SMARCA4
									ADM5	0.912505	0.986814	0.905309	0.999998		ADM5	0.241948	0.951995	0.85453	0.959928		GO:0008637	apoptotic mitochondrial changes	no	4	0.0191626	6.83832	0.992305	female(Distal)	BIK, BAX, BID, HK2
									ADNP	0.107758	0.894134	0.721988	0.999998		ADNP	0.147205	0.941515	0.125404	0.672858		GO:0006096	glycolytic process	no	6	0.0202412	3.79081	0.997752	female(Distal)	PKM, TPI1, HOOK1, PGAM1, ENO1, HK2
									ADNP2	0.237731	0.904113	0.793659	0.999998		ADNP2	0.643511	0.951995	0.816892	0.945583		GO:0008284	positive regulation of cell proliferation	no	29	0.0210994	1.5579	0.997752	female(Distal)	DOT1L, CIB1, PTH1R, DLL1, AREG, CCAR1, PLAC8, ESM1, RAB25, CAPNS1, SERTAD1, MYC, S100A13, E2F3, ZNF268, NMB, LIFR, SMARCA4, ZNF16, VEGFA, BST1, BMP2, PRC1, CLDN7, CD248, HPSE, CALR, EPHA1, EZH2
									ADO	0.972198	0.994363	0.0812465	0.999998		ADO	0.794913	0.96035	0.875816	0.963589		GO:0001889	liver development	no	8	0.0212626	2.87041	0.997752	female(Distal)	NPC1, SRD5A1, PCSK9, LSR, JARID2, ELK1, CIT, ARF6
									ADORA1	0.582571	0.950718	0.70664	0.999998		ADORA1	0.0520903	0.890854	0.183054	0.697179		GO:0007098	centrosome cycle	no	6	0.0220308	3.71015	0.997752	female(Distal)	HAUS8, GADD45A, CETN3, CDK1, HAUS3, BRCA1
									ADORA2A	0.142876	0.894134	0.482661	0.999998		ADORA2A	0.439489	0.951995	0.860525	0.960636		GO:0070201	regulation of establishment of protein localization	no	3	0.0220667	12.4555	0.997752	female(Distal)	EPB41L5, KIAA0586, CEP290
									ADORA2B	0.943454	0.989312	0.587736	0.999998		ADORA2B	0.845186	0.968567	0.423294	0.805204		GO:0042752	regulation of circadian rhythm	no	7	0.0223539	3.17875	0.997752	female(Distal)	PER2, KDM2A, NOCT, BHLHE40, TIMELESS, CDK1, EZH2
									ADPGK	0.443681	0.922024	0.922304	0.999998		ADPGK	0.912715	0.978478	0.0990011	0.667159		GO:1901222	regulation of NIK/NF-kappaB signaling	no	4	0.0224199	6.45842	0.997752	female(Distal)	PRDX1, BCL3, UACA, RAI14
									ADPRH	0.9711	0.994363	0.456474	0.999998		ADPRH	0.370183	0.951995	0.338393	0.768529		GO:0032869	cellular response to insulin stimulus	no	9	0.0230067	2.58976	0.997752	female(Distal)	PKM, SRD5A1, MYC, INSIG1, RAB13, PCSK9, RAB8A, APRT, PCK2
									ADPRHL2	0.245108	0.904113	0.614992	0.999998		ADPRHL2	0.965978	0.990241	0.466845	0.827284		GO:0007346	regulation of mitotic cell cycle	no	7	0.025594	3.08243	0.997752	female(Distal)	CDKN1A, MYC, PIM3, SIK1, TTLL12, ZNF268, ANAPC10
									ADPRM	0.0985648	0.894134	0.778235	0.999998		ADPRM	0.483504	0.951995	0.872954	0.96271		GO:0071897	DNA biosynthetic process	no	5	0.0256546	4.40347	0.997752	female(Distal)	CENPF, LIG1, POLI, LIG4, TYMS
									ADRA2A	0.891107	0.98445	0.822688	0.999998		ADRA2A	0.779947	0.959529	0.873407	0.962815		GO:0051028	mRNA transport	no	8	0.0284335	2.70352	0.997752	female(Distal)	EIF5A, NDC1, ZFP36, ZC3H3, MVP, KHSRP, CETN3, IGF2BP2
									ADRA2C	0.369616	0.90847	0.775829	0.999998		ADRA2C	0.13449	0.938706	0.789271	0.936459		GO:0030311	poly-N-acetyllactosamine biosynthetic process	no	3	0.0287602	10.8986	0.997752	female(Distal)	B3GNT8, B3GNT7, B3GNT3
									ADRB2	0.301927	0.904113	0.905028	0.999998		ADRB2	0.632035	0.951995	0.72329	0.919717		GO:0022417	protein maturation by protein folding	no	3	0.0287602	10.8986	0.997752	female(Distal)	CHCHD4, FKBP1A, CALR
									ADRB3	0.965732	0.994033	0.36896	0.999998		ADRB3	0.358691	0.951995	0.380309	0.786105		GO:1905821	positive regulation of chromosome condensation	no	3	0.0287602	10.8986	0.997752	female(Distal)	NCAPD2, NCAPD3, SMC4
									ADRBK1	0.204697	0.902799	0.805058	0.999998		ADRBK1	0.761249	0.958031	0.0777671	0.651636		GO:0061384	heart trabecula morphogenesis	no	3	0.0287602	10.8986	0.997752	female(Distal)	NACA, NOG, BMP7
									ADRBK2	0.3288	0.904371	0.815989	0.999998		ADRBK2	0.0489512	0.890854	0.816812	0.945583		GO:0032968	positive regulation of transcription elongation from RNA polymerase II promoter	no	6	0.0302014	3.41916	0.997752	female(Distal)	MED23, CCNT2, ELL, ZMYND8, MED7, BRD4
									ADRM1	0.0568635	0.863101	0.490648	0.999998		ADRM1	0.23397	0.951995	0.798404	0.940498		GO:0006367	transcription initiation from RNA polymerase II promoter	no	6	0.0302014	3.41916	0.997752	female(Distal)	MED23, TAF13, TAF8, E2F3, TAF5, MED7
									ADSL	0.506926	0.935894	0.596459	0.999998		ADSL	0.307826	0.951995	0.111922	0.669669		GO:0001837	epithelial to mesenchymal transition	no	6	0.0302014	3.41916	0.997752	female(Distal)	EPB41L5, BMP2, WNT11, TRIM28, NOG, BMP7
									ADSS	0.880566	0.98445	0.95923	0.999998		ADSS	0.319572	0.951995	0.0652545	0.642102		GO:0008283	cell proliferation	no	13	0.031509	1.98851	0.997752	female(Distal)	ATAD5, MCM7, SLC20A1, LIG4, TSC1, MCM10, PTH1R, CDC25A, MYC, PRDX1, CDK1, INSM1, E2F8
									ADSSL1	0.83892	0.982478	0.798416	0.999998		ADSSL1	0.355276	0.951995	0.642832	0.898397		GO:0000122	negative regulation of transcription from RNA polymerase II promoter	no	46	0.0323649	1.35313	0.997752	female(Distal)	ZNF274, DNMT1, ZNF350, UHRF1, SUV39H1, ZMYND8, NKAP, TFCP2L1, ENO1, ZBTB5, BARX2, ETS2, ZFP36, TRIM28, MYC, E2F1, CIR1, SFN, JARID2, ZNF268, ZNF169, ELANE, E2F8, ZNF263, GADD45A, CBX2, NOG, VAX2, YWHAZ, ETV5, SMARCA4, VEGFA, PER2, BMP2, ZFP69, CCNE1, NFX1, BHLHE40, NFE2L3, TIMELESS, HDGF, CALR, INSM1, EZR, MXD3, EZH2
									ADTRP	0.255688	0.904113	0.801701	0.999998		ADTRP	0.612509	0.951995	0.690705	0.910838		GO:0097191	extrinsic apoptotic signaling pathway	no	6	0.0325044	3.35341	0.997752	female(Distal)	KRT18, KRT8, BAX, CIB1, TNFRSF10A, BID
									AEBP1	0.55837	0.945866	0.169168	0.999998		AEBP1	0.193353	0.951995	0.505363	0.842546		GO:0001934	positive regulation of protein phosphorylation	no	14	0.0329456	1.91024	0.997752	female(Distal)	MAP2K3, CDKN1A, PLAUR, DTNBP1, CIB1, EIF2AK4, IQGAP3, VEGFA, BMP2, CLDN3, INCENP, ERP29, ZNF268, PROM2
									AEBP2	0.28084	0.904113	0.700154	0.999998		AEBP2	0.439302	0.951995	0.620091	0.891705		GO:0007018	microtubule-based movement	no	8	0.0334405	2.61239	0.997752	female(Distal)	KIF18B, KIFC1, KIF24, KIF23, KIF2C, KIF20A, KIF22, KIF7
									AEN	0.899035	0.985652	0.405413	0.999998		AEN	0.915044	0.978648	0.396925	0.792621		GO:0055007	cardiac muscle cell differentiation	no	4	0.033878	5.53579	0.997752	female(Distal)	BMP2, TSC1, SIK1, CALR
									AES	0.173689	0.894134	0.396331	0.999998		AES	0.527888	0.951995	0.356697	0.774033		GO:0016338	calcium-independent cell-cell adhesion via plasma membrane cell-adhesion molecules	no	4	0.033878	5.53579	0.997752	female(Distal)	CLDN4, CLDN3, CLDN23, CLDN7
									AFAP1	0.601587	0.955827	0.70439	0.999998		AFAP1	0.770446	0.958031	0.862387	0.96093		GO:0007095	mitotic G2 DNA damage checkpoint	no	5	0.034091	4.03651	0.997752	female(Distal)	CDKN1A, CHEK1, CDK1, BRCA1, TICRR
									AFAP1L1	0.663491	0.96205	0.239644	0.999998		AFAP1L1	0.167142	0.951995	0.908895	0.973355		GO:0001701	in utero embryonic development	no	14	0.0342245	1.90131	0.997752	female(Distal)	STIL, ELL, C2CD3, CHD7, NOG, LIG4, PTH1R, CMIP, VEGFA, MYO1E, EPB41L5, BMP2, MYC, CIR1
									AFAP1L2	0.958586	0.993565	0.438487	0.999998		AFAP1L2	0.626703	0.951995	0.648516	0.90027		GO:0016311	dephosphorylation	no	6	0.0349141	3.29014	0.997752	female(Distal)	NT5C, DUSP5, DUSP10, PXYLP1, DUSP28, DUSP16
									AFF1	0.555441	0.945299	0.897549	0.999998		AFF1	0.336346	0.951995	0.0759922	0.651231		GO:0051496	positive regulation of stress fiber assembly	no	6	0.0349141	3.29014	0.997752	female(Distal)	CDC42, WNT11, SDC4, TSC1, NF2, EPHA1
									AFF3	0.320575	0.904371	0.820898	0.999998		AFF3	0.109292	0.91472	0.960111	0.988003		GO:0015889	cobalamin transport	no	3	0.0361476	9.68762	0.997752	female(Distal)	ABCD4, AMN, TCN2
									AFF4	0.148929	0.894134	0.8613	0.999998		AFF4	0.843328	0.968492	0.243629	0.721722		GO:0002315	marginal zone B cell differentiation	no	3	0.0361476	9.68762	0.997752	female(Distal)	LFNG, BCL3, DLL1
									AFG3L2	0.166101	0.894134	0.690782	0.999998		AFG3L2	0.459014	0.951995	0.507078	0.842546		GO:0006325	chromatin organization	no	17	0.0369289	1.73968	0.997752	female(Distal)	KDM2A, UHRF1, SUV39H1, CBX2, ZMYND8, ATAD2, CHD7, DOT1L, ZNF518A, SMARCA4, TRIM28, EP400, FAM50B, EZH2, FOXA2, HMGN1, BRD4
									AFMID	0.697801	0.967435	0.85648	0.999998		AFMID	0.925878	0.980897	0.373693	0.783856		GO:0031334	positive regulation of protein complex assembly	no	6	0.0374314	3.22921	0.997752	female(Distal)	VCP, CRBN, BIK, BAX, BID, VEGFA
									AFTPH	0.0702486	0.889669	0.608107	0.999998		AFTPH	0.982789	0.994623	0.0468247	0.631801		GO:0070371	ERK1 and ERK2 cascade	no	6	0.0400571	3.1705	0.997752	female(Distal)	DUSP5, MYC, CDK1, NOD1, IQGAP3, YWHAZ
									AGA	0.964752	0.994033	0.401046	0.999998		AGA	0.0647343	0.890854	0.894008	0.968963		GO:0042981	regulation of apoptotic process	no	15	0.041772	1.794	0.997752	female(Distal)	VCP, RTKN, BIK, DAPK2, NOD1, ACTN4, CASP9, TRAF4, BCL3, EP400, BAX, NF2, CALR, SGK1, MCL1
									AGAP1	0.55251	0.944979	0.158548	0.999998		AGAP1	0.679194	0.951995	0.716718	0.91802		GO:0001836	release of cytochrome c from mitochondria	no	4	0.0429016	5.05441	0.997752	female(Distal)	BAX, SFN, BID, MCL1
									AGAP2	0.0212697	0.849841	0.68869	0.999998		AGAP2	0.902333	0.977286	0.607179	0.885043		GO:0044346	fibroblast apoptotic process	no	3	0.0441737	8.71886	0.997752	female(Distal)	CASP9, MYC, NUPR1
									AGAP3	0.455176	0.924604	0.868059	0.999998		AGAP3	0.0535217	0.890854	0.674993	0.904767		GO:1905820	positive regulation of chromosome separation	no	3	0.0441737	8.71886	0.997752	female(Distal)	NCAPD2, NCAPD3, SMC4
									AGBL5	0.609139	0.957667	0.454574	0.999998		AGBL5	0.467532	0.951995	0.926171	0.978779		GO:1902966	positive regulation of protein localization to early endosome	no	3	0.0441737	8.71886	0.997752	female(Distal)	NF2, EZR, VEGFA
									AGER	0.189687	0.894134	0.668822	0.999998		AGER	0.0690232	0.890854	0.399912	0.794024		GO:0008285	negative regulation of cell proliferation	no	24	0.044375	1.52628	0.997752	female(Distal)	CGREF1, CDKN1A, CDKN2C, B4GALT1, HMGA1, TSC1, IFNLR1, DHCR24, CIB1, PTH1R, DLL1, BMP7, DHRS2, BMP2, CLDN3, IRF1, LMNA, NEURL1, SLIT3, NF2, NUPR1, INSM1, ZNF268, BNIPL
									AGFG1	0.108282	0.894134	0.551463	0.999998		AGFG1	0.761046	0.958031	0.305108	0.752484		GO:0006887	exocytosis	no	9	0.0447283	2.27449	0.997752	female(Distal)	SCAMP5, RIMS4, RPH3AL, CCL8, SLC17A9, RAB25, CADPS, SYT7, NKD2
									AGGF1	0.37014	0.90847	0.971481	0.999998		AGGF1	0.244634	0.951995	0.809527	0.943835		GO:0043525	positive regulation of neuron apoptotic process	no	6	0.0456364	3.05925	0.997752	female(Distal)	CDC42, CASP9, BAX, PCSK9, MYBL2, NUPR1
									AGK	0.0233511	0.849841	0.58891	0.999998		AGK	0.127166	0.92709	0.386498	0.78897		GO:0009636	response to toxic substance	no	7	0.0464264	2.67684	0.997752	female(Distal)	CDK1, BAX, BLMH, NUPR1, TYMS, DHRS2, CES1
									AGL	0.751395	0.971659	0.801046	0.999998		AGL	0.933114	0.982357	0.546886	0.860654		GO:0071479	cellular response to ionizing radiation	no	5	0.0475661	3.63286	0.997752	female(Distal)	RAD51AP1, CDKN1A, GADD45A, LIG4, BRCA1
									AGMAT	0.588083	0.952221	0.303812	0.999998		AGMAT	0.584581	0.951995	0.216148	0.710736		GO:0060261	positive regulation of transcription initiation from RNA polymerase II promoter	no	6	0.0485909	3.0065	0.997752	female(Distal)	MED23, TAF13, SUB1, TAF8, TAF5, MED7
									AGO2	0.396016	0.912823	0.137908	0.999998		AGO2	0.910494	0.978478	0.433185	0.809424		GO:0034644	cellular response to UV	no	6	0.0485909	3.0065	0.997752	female(Distal)	CASP9, MYC, BAX, EIF2AK4, TRIAP1, CDC25A
									AGO3	0.0177433	0.836816	0.634249	0.999998		AGO3	0.725332	0.954988	0.513572	0.844886		GO:0032092	positive regulation of protein binding	no	7	0.0489542	2.64208	0.997752	female(Distal)	LFNG, FKBP1A, EPB41L5, BMP2, TRIM28, SUB1, TICAM1
									AGPAT1	0.778168	0.973773	0.215962	0.999998		AGPAT1	0.900036	0.976386	0.773709	0.931863
									AGPAT2	0.524815	0.939999	0.388274	0.999998		AGPAT2	0.60511	0.951995	0.0833078	0.654193
									AGPAT3	0.261795	0.904113	0.507264	0.999998		AGPAT3	0.325557	0.951995	0.85073	0.959704
									AGPAT4	0.827012	0.980313	0.426848	0.999998		AGPAT4	0.742146	0.95678	0.913017	0.974962
									AGPAT5	0.295482	0.904113	0.919282	0.999998		AGPAT5	0.873312	0.972134	0.220152	0.712542
									AGPS	0.624301	0.958452	0.443095	0.999998		AGPS	0.230194	0.951995	0.474825	0.828813
									AGR2	0.342622	0.904961	0.761901	0.999998		AGR2	0.406702	0.951995	0.0755014	0.651231
									AGR3	0.233208	0.904113	0.439389	0.999998		AGR3	0.506538	0.951995	0.0267567	0.62685
									AGRN	0.14438	0.894134	0.932634	0.999998		AGRN	0.21256	0.951995	0.889205	0.967465
									AGTPBP1	0.459495	0.926306	0.962053	0.999998		AGTPBP1	0.0793456	0.904374	0.129336	0.675219
									AGTR1	0.72412	0.969875	0.693518	0.999998		AGTR1	0.175586	0.951995	0.772769	0.931863
									AGTRAP	0.692065	0.967368	0.218906	0.999998		AGTRAP	0.873337	0.972134	0.340553	0.769563
									AHCTF1	0.0368903	0.849841	0.726771	0.999998		AHCTF1	0.534185	0.951995	0.175221	0.693589
									AHCY	0.872267	0.983773	0.856023	0.999998		AHCY	0.416844	0.951995	0.0774846	0.651636
									AHCYL1	0.851762	0.982983	0.705381	0.999998		AHCYL1	0.876854	0.972279	0.888473	0.967417
									AHCYL2	0.148922	0.894134	0.246343	0.999998		AHCYL2	0.427314	0.951995	0.178713	0.695715
									AHDC1	0.826635	0.980313	0.832078	0.999998		AHDC1	0.418303	0.951995	0.81445	0.945006
									AHI1	0.509525	0.935894	0.378595	0.999998		AHI1	0.771242	0.958031	0.00737915	0.62685
									AHNAK	0.657831	0.960804	0.936673	0.999998		AHNAK	0.894928	0.97511	0.177639	0.695715
									AHNAK2	0.890784	0.98445	0.455191	0.999998		AHNAK2	0.692975	0.952064	0.37644	0.784787
									AHR	0.674517	0.965453	0.871259	0.999998		AHR	0.450446	0.951995	0.125998	0.672858
									AHRR	0.383478	0.911851	0.785874	0.999998		AHRR	0.648382	0.951995	0.429209	0.807877
									AHSA1	0.88227	0.98445	0.783373	0.999998		AHSA1	0.267572	0.951995	0.819025	0.946322
									AHSA2	0.0680068	0.88265	0.925672	0.999998		AHSA2	0.0699652	0.890854	0.837355	0.953352
									AICDA	0.0058276	0.824639	0.0986786	0.999998		AICDA	0.352293	0.951995	0.042144	0.628369
									AIDA	0.866241	0.983399	0.825593	0.999998		AIDA	0.851416	0.969694	0.369691	0.78119
									AIF1	0.60014	0.95559	0.661549	0.999998		AIF1	0.558042	0.951995	0.54143	0.857806
									AIF1L	0.977702	0.994671	0.618425	0.999998		AIF1L	0.984769	0.9952	0.367465	0.780077
									AIFM1	0.528915	0.940665	0.590217	0.999998		AIFM1	0.737873	0.956552	0.20297	0.705148
									AIFM2	0.514867	0.936554	0.651842	0.999998		AIFM2	0.571858	0.951995	0.394748	0.792077
									AIFM3	0.285946	0.904113	0.684887	0.999998		AIFM3	0.692304	0.952064	0.279903	0.74118
									AIG1	0.853314	0.983399	0.610536	0.999998		AIG1	0.699876	0.952157	0.224568	0.714996
									AIM1	0.277234	0.904113	0.789193	0.999998		AIM1	0.604388	0.951995	0.477858	0.830226
									AIM1L	0.789695	0.974431	0.412427	0.999998		AIM1L	0.815465	0.962615	0.0475031	0.631801
									AIM2	0.543239	0.944215	0.385375	0.999998		AIM2	0.987711	0.996687	0.554511	0.864857
									AIMP2	0.942089	0.98925	0.954765	0.999998		AIMP2	0.797003	0.96035	0.223386	0.714752
									AIP	0.0289473	0.849841	0.25516	0.999998		AIP	0.831718	0.96643	0.379643	0.785853
									AIRE	0.0932274	0.894134	0.666633	0.999998		AIRE	0.00504334	0.851374	0.460817	0.824694
									AJUBA	0.43416	0.920906	0.40824	0.999998		AJUBA	0.423572	0.951995	0.609532	0.886238
									AK1	0.769475	0.973204	0.368407	0.999998		AK1	0.284902	0.951995	0.476549	0.830041
									AK2	0.220578	0.904113	0.860089	0.999998		AK2	0.599544	0.951995	0.0455879	0.630311
									AK3	0.519509	0.938397	0.457873	0.999998		AK3	0.852512	0.970165	0.451951	0.82016
									AK4	0.843106	0.982478	0.517984	0.999998		AK4	0.782472	0.95963	0.661907	0.903097
									AK6	0.872226	0.983773	0.489185	0.999998		AK6	0.69728	0.952064	0.360553	0.776435
									AKAP1	0.219437	0.904113	0.179914	0.999998		AKAP1	0.346466	0.951995	0.596843	0.881088
									AKAP10	0.128216	0.894134	0.921788	0.999998		AKAP10	0.212184	0.951995	0.430414	0.808911
									AKAP11	0.508298	0.935894	0.749472	0.999998		AKAP11	0.640205	0.951995	0.396503	0.792565
									AKAP13	0.116241	0.894134	0.807777	0.999998		AKAP13	0.710582	0.953557	0.105915	0.669669
									AKAP5	0.39458	0.912823	0.766076	0.999998		AKAP5	0.529954	0.951995	0.567234	0.87042
									AKAP6	0.933847	0.988075	0.730239	0.999998		AKAP6	0.698538	0.952064	0.96184	0.988445
									AKAP7	0.344531	0.904961	0.730999	0.999998		AKAP7	0.185161	0.951995	0.101095	0.667774
									AKAP8	0.228083	0.904113	0.595307	0.999998		AKAP8	0.0827264	0.907492	0.366184	0.779317
									AKAP8L	0.166055	0.894134	0.523266	0.999998		AKAP8L	0.0375735	0.890854	0.26198	0.732075
									AKAP9	0.325341	0.904371	0.783073	0.999998		AKAP9	0.339626	0.951995	0.452506	0.82016
									AKIP1	0.131065	0.894134	0.642888	0.999998		AKIP1	0.0462401	0.890854	0.963244	0.989176
									AKIRIN1	0.60422	0.957273	0.747199	0.999998		AKIRIN1	0.859031	0.97121	0.653282	0.901765
									AKIRIN2	0.478508	0.929858	0.668806	0.999998		AKIRIN2	0.208089	0.951995	0.297167	0.749581
									AKNA	0.261722	0.904113	0.817892	0.999998		AKNA	0.694532	0.952064	0.660912	0.903097
									AKR1B1	0.0736098	0.894134	0.796399	0.999998		AKR1B1	0.348202	0.951995	0.407837	0.797929
									AKR1C1	0.839048	0.982478	0.455515	0.999998		AKR1C1	0.538305	0.951995	0.465836	0.826631
									AKR1E2	0.463919	0.926937	0.93953	0.999998		AKR1E2	0.507251	0.951995	0.684723	0.909475
									AKT1	0.444415	0.922201	0.233836	0.999998		AKT1	0.380141	0.951995	0.988459	0.997193
									AKT1S1	0.315299	0.904371	0.135227	0.999998		AKT1S1	0.430211	0.951995	0.416551	0.800375
									AKT2	0.381132	0.911343	0.510264	0.999998		AKT2	0.273899	0.951995	0.85869	0.960312
									AKT3	0.734775	0.970191	0.603018	0.999998		AKT3	0.723452	0.954988	0.96453	0.989393
									AKTIP	0.668594	0.963686	0.547528	0.999998		AKTIP	0.679808	0.951995	0.42802	0.807281
									ALAD	0.328344	0.904371	0.818388	0.999998		ALAD	0.228392	0.951995	0.552242	0.864459
									ALAS1	0.819218	0.979659	0.467917	0.999998		ALAS1	0.21856	0.951995	0.0924125	0.663
									ALB	0.43289	0.920906	0.273093	0.999998		ALB	0.481639	0.951995	0.354717	0.773561
									ALCAM	0.74147	0.970191	0.669005	0.999998		ALCAM	0.658988	0.951995	0.190554	0.69804
									ALDH16A1	0.937171	0.98869	0.690977	0.999998		ALDH16A1	0.0780366	0.904374	0.49372	0.837242
									ALDH18A1	0.604402	0.957273	0.382794	0.999998		ALDH18A1	0.181707	0.951995	0.372904	0.783379
									ALDH1A1	0.1133	0.894134	0.991586	0.999998		ALDH1A1	0.335987	0.951995	0.397582	0.793205
									ALDH1A2	0.312816	0.904168	0.59734	0.999998		ALDH1A2	0.239239	0.951995	0.887425	0.966887
									ALDH1A3	0.451054	0.923226	0.962489	0.999998		ALDH1A3	0.132407	0.932167	0.853941	0.959928
									ALDH1B1	0.493065	0.932822	0.124979	0.999998		ALDH1B1	0.00662941	0.851374	0.144505	0.682768
									ALDH1L1	0.301356	0.904113	0.664554	0.999998		ALDH1L1	0.126549	0.926585	0.599206	0.882625
									ALDH1L2	0.435916	0.920906	0.993528	0.999998		ALDH1L2	0.194869	0.951995	0.868828	0.962449
									ALDH2	0.646024	0.959295	0.982921	0.999998		ALDH2	0.42909	0.951995	0.296358	0.749261
									ALDH3A1	0.87782	0.98445	0.891435	0.999998		ALDH3A1	0.279281	0.951995	0.435946	0.810403
									ALDH3A2	0.305011	0.904113	0.183034	0.999998		ALDH3A2	0.770577	0.958031	0.413378	0.799776
									ALDH3B1	0.557712	0.945375	0.356266	0.999998		ALDH3B1	0.366094	0.951995	0.160697	0.686035
									ALDH4A1	0.466019	0.927668	0.47485	0.999998		ALDH4A1	0.6558	0.951995	0.985072	0.99615
									ALDH5A1	0.725673	0.969875	0.510869	0.999998		ALDH5A1	0.276193	0.951995	0.626342	0.893222
									ALDH6A1	0.131953	0.894134	0.976632	0.999998		ALDH6A1	0.436131	0.951995	0.700753	0.913334
									ALDH7A1	0.806982	0.977771	0.408912	0.999998		ALDH7A1	0.913206	0.978507	0.640646	0.898397
									ALDH9A1	0.26402	0.904113	0.0579106	0.999998		ALDH9A1	0.524046	0.951995	0.635862	0.897429
									ALDOA	0.781678	0.974003	0.512534	0.999998		ALDOA	0.67972	0.951995	0.240614	0.719264
									ALDOB	0.0962808	0.894134	0.747582	0.999998		ALDOB	0.181089	0.951995	0.840638	0.955415
									ALDOC	0.752802	0.971659	0.144264	0.999998		ALDOC	0.354652	0.951995	0.557817	0.867032
									ALG1	0.358528	0.904961	0.0218668	0.999998		ALG1	0.647378	0.951995	0.965054	0.989659
									ALG12	0.997663	0.999408	0.308895	0.999998		ALG12	0.307614	0.951995	0.948678	0.985082
									ALG13	0.0753249	0.894134	0.800331	0.999998		ALG13	0.14584	0.941515	0.234335	0.717733
									ALG14	0.439234	0.920906	0.508509	0.999998		ALG14	0.466699	0.951995	0.586469	0.87615
									ALG2	0.907484	0.986814	0.410669	0.999998		ALG2	0.224479	0.951995	0.569572	0.871354
									ALG3	0.650542	0.95997	0.0702684	0.999998		ALG3	0.984597	0.9952	0.636204	0.897429
									ALG5	0.29256	0.904113	0.787536	0.999998		ALG5	0.400416	0.951995	0.34666	0.771485
									ALG6	0.367048	0.907459	0.890853	0.999998		ALG6	0.101114	0.908878	0.178765	0.695715
									ALG8	0.142201	0.894134	0.223455	0.999998		ALG8	0.294649	0.951995	0.0659269	0.644568
									ALG9	0.341204	0.904961	0.372551	0.999998		ALG9	0.604853	0.951995	0.963597	0.989248
									ALKBH1	0.801607	0.975886	0.535869	0.999998		ALKBH1	0.689941	0.952064	0.942264	0.983826
									ALKBH2	0.468203	0.928314	0.928311	0.999998		ALKBH2	0.415869	0.951995	0.58221	0.874988
									ALKBH3	0.433247	0.920906	0.472116	0.999998		ALKBH3	0.67034	0.951995	0.765805	0.930243
									ALKBH4	0.626619	0.958452	0.748763	0.999998		ALKBH4	0.255581	0.951995	0.934471	0.980955
									ALKBH5	0.840127	0.982478	0.248456	0.999998		ALKBH5	0.699234	0.952064	0.707177	0.915274
									ALKBH6	0.574647	0.948779	0.266667	0.999998		ALKBH6	0.165393	0.951995	0.0818502	0.653249
									ALKBH7	0.19247	0.894134	0.585646	0.999998		ALKBH7	0.630773	0.951995	0.0637235	0.640685
									ALKBH8	0.317452	0.904371	0.37675	0.999998		ALKBH8	0.844344	0.968567	0.00107013	0.559117
									ALMS1	0.387713	0.911851	0.37239	0.999998		ALMS1	0.767425	0.958031	0.712354	0.916561
									ALOX15	0.30392	0.904113	0.147678	0.999998		ALOX15	0.640543	0.951995	0.806291	0.942319
									ALOX5	0.0304108	0.849841	0.319059	0.999998		ALOX5	0.478727	0.951995	0.256085	0.730416
									ALOX5AP	0.467701	0.928314	0.733138	0.999998		ALOX5AP	0.633729	0.951995	0.31006	0.755791
									ALPK1	0.774351	0.973773	0.85037	0.999998		ALPK1	0.374488	0.951995	0.492107	0.835948
									ALPK2	0.948179	0.990087	0.544208	0.999998		ALPK2	0.62793	0.951995	0.586714	0.876346
									ALPL	0.447996	0.92249	0.154986	0.999998		ALPL	0.719907	0.954855	0.87209	0.962647
									ALS2	0.320373	0.904371	0.426037	0.999998		ALS2	0.323607	0.951995	0.0993196	0.667774
									ALS2CL	0.734986	0.970191	0.508152	0.999998		ALS2CL	0.300508	0.951995	0.217515	0.711594
									ALYREF	0.745072	0.970191	0.119822	0.999998		ALYREF	0.0410462	0.890854	0.0142622	0.62685
									AMACR	0.921427	0.987341	0.809584	0.999998		AMACR	0.0459498	0.890854	0.13359	0.677207
									AMBRA1	0.365383	0.905971	0.867778	0.999998		AMBRA1	0.134356	0.938231	0.61383	0.888657
									AMD1	0.906409	0.986814	0.9319	0.999998		AMD1	0.14285	0.941515	0.230305	0.717315
									AMDHD2	0.417671	0.91697	0.787626	0.999998		AMDHD2	0.55946	0.951995	0.654242	0.902043
									AMER1	0.787894	0.974428	0.188794	0.999998		AMER1	0.743897	0.95678	0.82307	0.947679
									AMFR	0.61097	0.957667	0.294278	0.999998		AMFR	0.880384	0.973379	0.953831	0.986301
									AMIGO1	0.883842	0.98445	0.440518	0.999998		AMIGO1	0.476308	0.951995	0.440822	0.812498
									AMIGO2	0.968069	0.994033	0.807482	0.999998		AMIGO2	0.791715	0.96035	0.737815	0.923301
									AMIGO3	0.400199	0.913528	0.704732	0.999998		AMIGO3	0.0171992	0.851374	0.995932	0.999188
									AMMECR1	0.686605	0.966801	0.238271	0.999998		AMMECR1	0.666793	0.951995	0.478216	0.830226
									AMMECR1L	0.607389	0.957667	0.477593	0.999998		AMMECR1L	0.461221	0.951995	0.00912697	0.62685
									AMN	0.15384	0.894134	0.0888113	0.999998		AMN	0.854775	0.970759	0.016142	0.62685
									AMN1	0.74167	0.970191	0.536601	0.999998		AMN1	0.875952	0.972239	0.509463	0.842729
									AMOT	0.90017	0.985659	0.182127	0.999998		AMOT	0.71741	0.954042	0.981102	0.995251
									AMOTL1	0.90632	0.986814	0.6374	0.999998		AMOTL1	0.492726	0.951995	0.992197	0.99762
									AMOTL2	0.914626	0.987192	0.725185	0.999998		AMOTL2	0.650454	0.951995	0.538116	0.857656
									AMPD2	0.456567	0.925646	0.835426	0.999998		AMPD2	0.0663576	0.890854	0.11413	0.669669
									AMPD3	0.919053	0.987341	0.771702	0.999998		AMPD3	0.503094	0.951995	0.146441	0.682768
									AMPH	0.546942	0.944215	0.680603	0.999998		AMPH	0.0902675	0.907492	0.162093	0.686743
									AMT	0.379745	0.91121	0.80021	0.999998		AMT	0.0852216	0.907492	0.20094	0.70359
									AMZ2	0.582598	0.950718	0.371277	0.999998		AMZ2	0.473921	0.951995	0.0288731	0.62685
									ANAPC1	0.336355	0.904371	0.10266	0.999998		ANAPC1	0.778281	0.959529	0.736322	0.923301
									ANAPC10	0.708192	0.967435	0.601659	0.999998		ANAPC10	0.634999	0.951995	0.0345065	0.62685
									ANAPC11	0.274244	0.904113	0.523988	0.999998		ANAPC11	0.553427	0.951995	0.709618	0.915573
									ANAPC13	0.264487	0.904113	0.45782	0.999998		ANAPC13	0.601234	0.951995	0.0869859	0.656285
									ANAPC15	0.195899	0.894134	0.633134	0.999998		ANAPC15	0.799671	0.96035	0.605014	0.884226
									ANAPC16	0.569819	0.94794	0.306437	0.999998		ANAPC16	0.799396	0.96035	0.182505	0.696497
									ANAPC2	0.523125	0.938754	0.923955	0.999998		ANAPC2	0.2574	0.951995	0.615117	0.889412
									ANAPC4	0.0388943	0.850305	0.999064	0.999998		ANAPC4	0.280895	0.951995	0.0631232	0.640685
									ANAPC5	0.0260153	0.849841	0.713791	0.999998		ANAPC5	0.119148	0.925843	0.0951369	0.663439
									ANAPC7	0.0251638	0.849841	0.242049	0.999998		ANAPC7	0.260708	0.951995	0.291195	0.746908
									ANG	0.183746	0.894134	0.655882	0.999998		ANG	0.288518	0.951995	0.170645	0.692206
									ANGEL1	0.190721	0.894134	0.122299	0.999998		ANGEL1	0.233529	0.951995	0.292498	0.747506
									ANGEL2	0.0307948	0.849841	0.745659	0.999998		ANGEL2	0.43	0.951995	0.233408	0.717733
									ANGPT1	0.372241	0.909256	0.597144	0.999998		ANGPT1	0.0074306	0.851374	0.11176	0.669669
									ANGPT2	0.511769	0.935894	0.749584	0.999998		ANGPT2	0.714677	0.953557	0.177339	0.695715
									ANGPTL1	0.997576	0.999408	0.746945	0.999998		ANGPTL1	0.749398	0.958031	0.801321	0.941236
									ANGPTL2	0.982952	0.995514	0.897164	0.999998		ANGPTL2	0.990494	0.997289	0.528216	0.853049
									ANGPTL4	0.214524	0.903751	0.108306	0.999998		ANGPTL4	0.033085	0.890854	0.00501564	0.626645
									ANGPTL6	0.0701412	0.889669	0.963675	0.999998		ANGPTL6	0.0159256	0.851374	0.630247	0.894905
									ANGPTL7	0.499045	0.93546	0.345019	0.999998		ANGPTL7	0.813074	0.962478	0.0616781	0.64043
									ANGPTL8	0.582237	0.950718	0.346059	0.999998		ANGPTL8	0.00685524	0.851374	0.725728	0.92079
									ANK2	0.579596	0.950718	0.64882	0.999998		ANK2	0.608612	0.951995	0.468837	0.8276
									ANK3	0.0661787	0.873994	0.746843	0.999998		ANK3	0.685772	0.952064	0.958631	0.98749
									ANKDD1B	0.669066	0.963882	0.406584	0.999998		ANKDD1B	0.480156	0.951995	0.0403856	0.62685
									ANKFY1	0.0253325	0.849841	0.321452	0.999998		ANKFY1	0.868355	0.971624	0.51141	0.843468
									ANKH	0.0704214	0.890004	0.635943	0.999998		ANKH	0.108337	0.912745	0.263352	0.732552
									ANKIB1	0.154912	0.894134	0.844854	0.999998		ANKIB1	0.511926	0.951995	0.949352	0.985127
									ANKLE2	0.333946	0.904371	0.287542	0.999998		ANKLE2	0.382906	0.951995	0.82326	0.947679
									ANKMY2	0.172172	0.894134	0.385956	0.999998		ANKMY2	0.858033	0.971008	0.696288	0.911892
									ANKRA2	0.179198	0.894134	0.396948	0.999998		ANKRA2	0.32585	0.951995	0.0115968	0.62685
									ANKRD10	0.16044	0.894134	0.743907	0.999998		ANKRD10	0.051374	0.890854	0.187706	0.697384
									ANKRD11	0.297894	0.904113	0.834756	0.999998		ANKRD11	0.244558	0.951995	0.110628	0.669669
									ANKRD12	0.133792	0.894134	0.974865	0.999998		ANKRD12	0.741765	0.95678	0.209131	0.706918
									ANKRD13A	0.112156	0.894134	0.720768	0.999998		ANKRD13A	0.313758	0.951995	0.713995	0.917009
									ANKRD13B	0.429514	0.920906	0.169103	0.999998		ANKRD13B	0.0854221	0.907492	0.834196	0.95246
									ANKRD13C	0.118908	0.894134	0.959928	0.999998		ANKRD13C	0.663674	0.951995	0.694016	0.911685
									ANKRD13D	0.140009	0.894134	0.660492	0.999998		ANKRD13D	0.102964	0.908878	0.311346	0.755791
									ANKRD16	0.511146	0.935894	0.551212	0.999998		ANKRD16	0.444836	0.951995	0.746199	0.925607
									ANKRD17	0.00537946	0.824639	0.505125	0.999998		ANKRD17	0.783937	0.95963	0.0787488	0.651636
									ANKRD22	0.829095	0.98045	0.716771	0.999998		ANKRD22	0.830684	0.965769	0.415764	0.800192
									ANKRD23	0.437981	0.920906	0.289104	0.999998		ANKRD23	0.312849	0.951995	0.425301	0.805481
									ANKRD24	0.214211	0.903751	0.250073	0.999998		ANKRD24	0.138052	0.941515	0.490117	0.834086
									ANKRD26	0.0513246	0.857751	0.625569	0.999998		ANKRD26	0.0409395	0.890854	0.0254544	0.62685
									ANKRD27	0.704353	0.967435	0.964518	0.999998		ANKRD27	0.727368	0.954988	0.563143	0.86878
									ANKRD28	0.0929649	0.894134	0.808716	0.999998		ANKRD28	0.742508	0.95678	0.778484	0.933558
									ANKRD29	0.713479	0.967435	0.714794	0.999998		ANKRD29	0.39187	0.951995	0.0179111	0.62685
									ANKRD33B	0.0990156	0.894134	0.643076	0.999998		ANKRD33B	0.755222	0.958031	0.259257	0.731016
									ANKRD34A	0.972135	0.994363	0.635747	0.999998		ANKRD34A	0.546739	0.951995	0.920134	0.977797
									ANKRD35	0.894933	0.984985	0.331353	0.999998		ANKRD35	0.460548	0.951995	0.531897	0.854114
									ANKRD37	0.52205	0.938754	0.347752	0.999998		ANKRD37	0.846691	0.968819	0.0947331	0.663439
									ANKRD39	0.760479	0.971659	0.0871307	0.999998		ANKRD39	0.758255	0.958031	0.137529	0.681035
									ANKRD40	0.793609	0.974693	0.430368	0.999998		ANKRD40	0.809943	0.962174	0.661243	0.903097
									ANKRD44	0.00192603	0.739528	0.600695	0.999998		ANKRD44	0.55429	0.951995	0.892754	0.968413
									ANKRD46	0.519612	0.938397	0.822142	0.999998		ANKRD46	0.901849	0.977086	0.948968	0.985082
									ANKRD49	0.120636	0.894134	0.640231	0.999998		ANKRD49	0.461233	0.951995	0.967485	0.990063
									ANKRD50	0.881583	0.98445	0.753001	0.999998		ANKRD50	0.810981	0.962192	0.900448	0.970862
									ANKRD52	0.338128	0.904961	0.418397	0.999998		ANKRD52	0.667529	0.951995	0.4191	0.802098
									ANKRD54	0.122861	0.894134	0.423701	0.999998		ANKRD54	0.0346788	0.890854	0.762218	0.929103
									ANKRD6	0.302065	0.904113	0.877225	0.999998		ANKRD6	0.594257	0.951995	0.375563	0.784481
									ANKRD65	0.479711	0.929858	0.290732	0.999998		ANKRD65	0.357284	0.951995	0.108166	0.669669
									ANKRD9	0.164766	0.894134	0.640292	0.999998		ANKRD9	0.0129832	0.851374	0.537651	0.857302
									ANKS1A	0.874282	0.983975	0.159381	0.999998		ANKS1A	0.847075	0.968819	0.731585	0.921366
									ANKS3	0.694458	0.967435	0.816784	0.999998		ANKS3	0.132657	0.932167	0.769644	0.931368
									ANKS4B	0.137484	0.894134	0.793828	0.999998		ANKS4B	0.244155	0.951995	0.34269	0.770547
									ANKS6	0.427956	0.920906	0.445669	0.999998		ANKS6	0.113724	0.9218	0.729541	0.921192
									ANKZF1	0.188959	0.894134	0.460986	0.999998		ANKZF1	0.0718769	0.890854	0.187268	0.697384
									ANLN	0.751924	0.971659	0.5811	0.999998		ANLN	0.375247	0.951995	0.797038	0.939775
									ANO1	0.973354	0.994363	0.978644	0.999998		ANO1	0.902646	0.977286	0.0906197	0.663
									ANO10	0.333279	0.904371	0.691889	0.999998		ANO10	0.807705	0.961293	0.168631	0.689171
									ANO6	0.777957	0.973773	0.644571	0.999998		ANO6	0.619992	0.951995	0.88624	0.966757
									ANO7	0.377806	0.910948	0.592852	0.999998		ANO7	0.588214	0.951995	0.012758	0.62685
									ANO8	0.179158	0.894134	0.700986	0.999998		ANO8	0.0122675	0.851374	0.294276	0.748536
									ANO9	0.746121	0.970466	0.821214	0.999998		ANO9	0.649674	0.951995	0.505967	0.842546
									ANP32A	0.277549	0.904113	0.581379	0.999998		ANP32A	0.991282	0.997427	0.317148	0.758256
									ANP32B	0.293817	0.904113	0.377739	0.999998		ANP32B	0.408397	0.951995	0.0180756	0.62685
									ANP32E	0.0439651	0.857751	0.436674	0.999998		ANP32E	0.0657642	0.890854	0.0948971	0.663439
									ANPEP	0.555936	0.945342	0.515422	0.999998		ANPEP	0.0718582	0.890854	0.208384	0.706918
									ANTXR1	0.841636	0.982478	0.485489	0.999998		ANTXR1	0.639179	0.951995	0.996645	0.999203
									ANTXR2	0.828003	0.980425	0.377787	0.999998		ANTXR2	0.802604	0.96035	0.655985	0.902577
									ANXA1	0.939281	0.988764	0.95398	0.999998		ANXA1	0.575916	0.951995	0.715109	0.917643
									ANXA11	0.377259	0.910948	0.150238	0.999998		ANXA11	0.720048	0.954855	0.0147687	0.62685
									ANXA13	0.17711	0.894134	0.582762	0.999998		ANXA13	0.233391	0.951995	0.485067	0.832
									ANXA2	0.399912	0.913528	0.538796	0.999998		ANXA2	0.470201	0.951995	0.278806	0.740547
									ANXA3	0.46603	0.927668	0.796231	0.999998		ANXA3	0.46219	0.951995	0.30354	0.751336
									ANXA4	0.493157	0.932822	0.733814	0.999998		ANXA4	0.158186	0.950522	0.43104	0.808911
									ANXA5	0.978373	0.994671	0.593172	0.999998		ANXA5	0.44868	0.951995	0.214172	0.709624
									ANXA6	0.729506	0.969964	0.288932	0.999998		ANXA6	0.757701	0.958031	0.379688	0.785853
									ANXA7	0.370826	0.90847	0.583061	0.999998		ANXA7	0.178377	0.951995	0.489648	0.833979
									ANXA9	0.878275	0.98445	0.922168	0.999998		ANXA9	0.335373	0.951995	0.296116	0.749261
									AOAH	0.740848	0.970191	0.977742	0.999998		AOAH	0.258007	0.951995	0.847258	0.958108
									AOC1	0.672347	0.964761	0.680661	0.999998		AOC1	0.501688	0.951995	0.0476445	0.631801
									AOX1	0.989132	0.997053	0.487511	0.999998		AOX1	0.33271	0.951995	0.618296	0.891112
									AP1AR	0.306583	0.904113	0.558885	0.999998		AP1AR	0.403576	0.951995	0.858227	0.960251
									AP1B1	0.297531	0.904113	0.301173	0.999998		AP1B1	0.715262	0.953773	0.0194404	0.62685
									AP1G1	0.158332	0.894134	0.779864	0.999998		AP1G1	0.519064	0.951995	0.240704	0.719264
									AP1G2	0.531057	0.941265	0.861752	0.999998		AP1G2	0.602175	0.951995	0.28725	0.743417
									AP1M1	0.142304	0.894134	0.601561	0.999998		AP1M1	0.761438	0.958031	0.854411	0.959928
									AP1S1	0.344829	0.904961	0.346014	0.999998		AP1S1	0.660764	0.951995	0.121239	0.670447
									AP1S2	0.610251	0.957667	0.637641	0.999998		AP1S2	0.786009	0.95965	0.506618	0.842546
									AP1S3	0.675331	0.965453	0.666683	0.999998		AP1S3	0.485558	0.951995	0.318843	0.758843
									AP2A1	0.117901	0.894134	0.994438	0.999998		AP2A1	0.348568	0.951995	0.559974	0.867798
									AP2A2	0.363038	0.904961	0.899856	0.999998		AP2A2	0.0917737	0.907492	0.508209	0.842546
									AP2B1	0.0848257	0.894134	0.987755	0.999998		AP2B1	0.597576	0.951995	0.0377978	0.62685
									AP2M1	0.689037	0.966801	0.0157585	0.999998		AP2M1	0.864554	0.971458	0.180735	0.696497
									AP2S1	0.200741	0.898193	0.143075	0.999998		AP2S1	0.0538323	0.890854	0.0900099	0.66289
									AP3B1	0.151453	0.894134	0.558257	0.999998		AP3B1	0.302423	0.951995	0.0551974	0.636454
									AP3B2	0.821844	0.979659	0.20881	0.999998		AP3B2	0.422326	0.951995	0.0153803	0.62685
									AP3D1	0.480389	0.93036	0.944556	0.999998		AP3D1	0.0977156	0.907492	0.189081	0.697658
									AP3M1	0.729102	0.969964	0.457323	0.999998		AP3M1	0.513926	0.951995	0.329046	0.765698
									AP3M2	0.535239	0.942312	0.815168	0.999998		AP3M2	0.188612	0.951995	0.462415	0.824694
									AP3S1	0.637969	0.959247	0.923702	0.999998		AP3S1	0.405966	0.951995	0.78358	0.93491
									AP3S2	0.890614	0.98445	0.0383873	0.999998		AP3S2	0.157632	0.950366	0.135396	0.67976
									AP4B1	0.0188215	0.84641	0.706801	0.999998		AP4B1	0.0483415	0.890854	0.294167	0.748433
									AP4E1	0.0631764	0.872176	0.79791	0.999998		AP4E1	0.0172047	0.851374	0.240368	0.719264
									AP4M1	0.00673606	0.824639	0.258346	0.999998		AP4M1	0.321536	0.951995	0.423366	0.805204
									AP5B1	0.751558	0.971659	0.834402	0.999998		AP5B1	0.286985	0.951995	0.0225491	0.62685
									AP5M1	0.0367018	0.849841	0.908518	0.999998		AP5M1	0.425991	0.951995	0.774691	0.931863
									AP5S1	0.556359	0.945342	0.483135	0.999998		AP5S1	0.493692	0.951995	0.754417	0.928178
									AP5Z1	0.610381	0.957667	0.957415	0.999998		AP5Z1	0.186214	0.951995	0.24649	0.725004
									APAF1	0.495812	0.933266	0.923299	0.999998		APAF1	0.457929	0.951995	0.222791	0.714576
									APBA1	0.728832	0.969964	0.468761	0.999998		APBA1	0.277536	0.951995	0.234406	0.717733
									APBA2	0.0293356	0.849841	0.630557	0.999998		APBA2	0.438864	0.951995	0.806781	0.942479
									APBA3	0.281411	0.904113	0.680116	0.999998		APBA3	0.0227626	0.868607	0.0507062	0.632394
									APBB1	0.613615	0.957667	0.601903	0.999998		APBB1	0.305951	0.951995	0.661252	0.903097
									APBB2	0.159995	0.894134	0.70344	0.999998		APBB2	0.136805	0.941515	0.283162	0.742204
									APBB3	0.0775922	0.894134	0.600178	0.999998		APBB3	0.0907259	0.907492	0.177772	0.695715
									APC	0.0451374	0.857751	0.965441	0.999998		APC	0.529273	0.951995	0.571162	0.871552
									APCDD1	0.308482	0.904113	0.83843	0.999998		APCDD1	0.702933	0.953246	0.805954	0.942211
									APEH	0.539319	0.943475	0.702235	0.999998		APEH	0.818457	0.963051	0.0926816	0.663
									APEX1	0.813156	0.979257	0.117696	0.999998		APEX1	0.33636	0.951995	0.979173	0.994203
									APEX2	0.42328	0.918239	0.82278	0.999998		APEX2	0.819247	0.963214	0.301641	0.750542
									APH1A	0.174834	0.894134	0.558906	0.999998		APH1A	0.500665	0.951995	0.156301	0.683177
									APH1B	0.272727	0.904113	0.612366	0.999998		APH1B	0.577809	0.951995	0.585945	0.876078
									API5	0.547533	0.944251	0.825232	0.999998		API5	0.762305	0.958031	0.244912	0.723858
									APIP	0.561674	0.947006	0.72815	0.999998		APIP	0.536284	0.951995	0.473871	0.828715
									APLF	0.85648	0.983399	0.738507	0.999998		APLF	0.3913	0.951995	0.190381	0.697658
									APLN	0.820764	0.979659	0.213909	0.999998		APLN	0.786362	0.95984	0.178725	0.695715
									APLNR	0.613194	0.957667	0.96376	0.999998		APLNR	0.645102	0.951995	0.477119	0.830041
									APLP1	0.853789	0.983399	0.70924	0.999998		APLP1	0.296214	0.951995	0.154138	0.682768
									APMAP	0.227775	0.904113	0.543547	0.999998		APMAP	0.250336	0.951995	0.485452	0.832354
									APOA1	0.75787	0.971659	0.885047	0.999998		APOA1	0.0465653	0.890854	0.531538	0.853921
									APOA1BP	0.961031	0.993701	0.216533	0.999998		APOA1BP	0.938356	0.983292	0.0103132	0.62685
									APOA2	0.620524	0.957882	0.0203294	0.999998		APOA2	0.771565	0.958031	0.0958642	0.663439
									APOBEC1	0.157597	0.894134	0.817388	0.999998		APOBEC1	0.1602	0.951995	0.585295	0.876078
									APOBEC2	0.0581906	0.86314	0.337724	0.999998		APOBEC2	0.0180697	0.851374	0.00441947	0.626645
									APOBEC3A	0.883073	0.98445	0.166628	0.999998		APOBEC3A	0.456547	0.951995	0.718219	0.918071
									APOBEC3B	0.438325	0.920906	0.78715	0.999998		APOBEC3B	0.519635	0.951995	0.380666	0.786548
									APOBEC3C	0.185304	0.894134	0.688792	0.999998		APOBEC3C	0.457321	0.951995	0.642877	0.898397
									APOBEC3F	0.591507	0.953892	0.753339	0.999998		APOBEC3F	0.974529	0.991932	0.786595	0.935834
									APOBEC3G	0.214981	0.903751	0.560677	0.999998		APOBEC3G	0.855295	0.970769	0.628757	0.89429
									APOBEC3H	0.532455	0.941516	0.993492	0.999998		APOBEC3H	0.874246	0.972227	0.432268	0.809279
									APOBR	0.350667	0.904961	0.57566	0.999998		APOBR	0.8038	0.960777	0.310939	0.755791
									APOC1	0.923123	0.987341	0.621118	0.999998		APOC1	0.152367	0.948598	0.467993	0.827546
									APOD	0.888052	0.98445	0.0824719	0.999998		APOD	0.463759	0.951995	0.084633	0.655207
									APOE	0.934394	0.988432	0.327477	0.999998		APOE	0.592071	0.951995	0.794729	0.939334
									APOL2	0.867655	0.983399	0.888345	0.999998		APOL2	0.477641	0.951995	0.569191	0.871282
									APOL4	0.162551	0.894134	0.411504	0.999998		APOL4	0.0158375	0.851374	0.0154884	0.62685
									APOL5	0.10872	0.894134	0.914774	0.999998		APOL5	0.0961015	0.907492	0.135337	0.67976
									APOL6	0.267714	0.904113	0.930614	0.999998		APOL6	0.967976	0.990421	0.748187	0.926709
									APOLD1	0.758657	0.971659	0.119984	0.999998		APOLD1	0.628266	0.951995	0.0234676	0.62685
									APOM	0.574656	0.948779	0.224945	0.999998		APOM	0.0565472	0.890854	0.0796198	0.651636
									APOO	0.887069	0.98445	0.570439	0.999998		APOO	0.745107	0.95678	0.303818	0.751454
									APOOL	0.340097	0.904961	0.999799	0.999998		APOOL	0.605001	0.951995	0.34912	0.771675
									APOPT1	0.680481	0.966247	0.830801	0.999998		APOPT1	0.589128	0.951995	0.139448	0.682768
									APP	0.915576	0.98722	0.615033	0.999998		APP	0.504471	0.951995	0.861487	0.960922
									APPBP2	0.0960213	0.894134	0.837445	0.999998		APPBP2	0.683529	0.952064	0.485951	0.832601
									APPL1	0.556139	0.945342	0.969978	0.999998		APPL1	0.663404	0.951995	0.722485	0.91945
									APPL2	0.109764	0.894134	0.819578	0.999998		APPL2	0.546121	0.951995	0.358113	0.775101
									APRT	0.801584	0.975886	0.377898	0.999998		APRT	0.428075	0.951995	0.0427535	0.630311
									APTX	0.645942	0.959295	0.788126	0.999998		APTX	0.429097	0.951995	0.820491	0.946957
									AQP1	0.964575	0.994033	0.348799	0.999998		AQP1	0.810402	0.962174	0.728603	0.921144
									AQP11	0.00951986	0.824639	0.230093	0.999998		AQP11	0.0715844	0.890854	0.894501	0.969118
									AQP3	0.0663496	0.873994	0.176249	0.999998		AQP3	0.75266	0.958031	0.643385	0.898448
									AQP7	0.929582	0.987868	0.431508	0.999998		AQP7	0.0992608	0.907492	0.567862	0.870805
									AQP8	0.106001	0.894134	0.666995	0.999998		AQP8	0.791852	0.96035	0.868373	0.962374
									AQR	0.00846054	0.824639	0.669813	0.999998		AQR	0.199204	0.951995	0.11436	0.669669
									AR	0.406113	0.914191	0.524665	0.999998		AR	0.568057	0.951995	0.301027	0.750435
									ARAF	0.00731057	0.824639	0.978643	0.999998		ARAF	0.425519	0.951995	0.187399	0.697384
									ARAP1	0.230504	0.904113	0.982405	0.999998		ARAP1	0.773536	0.958031	0.696243	0.911892
									ARAP2	0.397638	0.913524	0.629565	0.999998		ARAP2	0.805945	0.961113	0.560076	0.867798
									ARAP3	0.772802	0.973673	0.500891	0.999998		ARAP3	0.00834945	0.851374	0.398685	0.793447
									ARCN1	0.616159	0.957667	0.52898	0.999998		ARCN1	0.325855	0.951995	0.712921	0.916886
									AREG	0.168422	0.894134	0.0942345	0.999998		AREG	0.813566	0.96251	0.0135031	0.62685
									AREL1	0.0113246	0.824639	0.732349	0.999998		AREL1	0.893313	0.97511	0.257877	0.730733
									ARF1	0.235326	0.904113	0.387859	0.999998		ARF1	0.301652	0.951995	0.0398758	0.62685
									ARF3	0.0863339	0.894134	0.625964	0.999998		ARF3	0.297287	0.951995	0.0664547	0.646276
									ARF4	0.463911	0.926937	0.954443	0.999998		ARF4	0.357322	0.951995	0.0244302	0.62685
									ARF5	0.476213	0.929858	0.0745141	0.999998		ARF5	0.147735	0.941807	0.154625	0.682771
									ARF6	0.349414	0.904961	0.483942	0.999998		ARF6	0.6427	0.951995	0.0296061	0.62685
									ARFGAP1	0.144824	0.894134	0.132806	0.999998		ARFGAP1	0.0166607	0.851374	0.599576	0.883039
									ARFGAP2	0.0487402	0.857751	0.533959	0.999998		ARFGAP2	0.0585805	0.890854	0.458708	0.823105
									ARFGAP3	0.370577	0.90847	0.829968	0.999998		ARFGAP3	0.38023	0.951995	0.203296	0.705148
									ARFGEF1	0.161253	0.894134	0.920577	0.999998		ARFGEF1	0.692693	0.952064	0.530864	0.853493
									ARFGEF2	0.131404	0.894134	0.954847	0.999998		ARFGEF2	0.271905	0.951995	0.505634	0.842546
									ARFGEF3	0.581162	0.950718	0.581694	0.999998		ARFGEF3	0.126435	0.926585	0.148796	0.682768
									ARFIP1	0.463646	0.926833	0.729549	0.999998		ARFIP1	0.305279	0.951995	0.161847	0.686743
									ARFIP2	0.403616	0.913528	0.728227	0.999998		ARFIP2	0.361466	0.951995	0.0639037	0.640685
									ARFRP1	0.351373	0.904961	0.400106	0.999998		ARFRP1	0.00825736	0.851374	0.00914348	0.62685
									ARG2	0.92436	0.987341	0.814224	0.999998		ARG2	0.721684	0.95493	0.011709	0.62685
									ARGLU1	0.100113	0.894134	0.73081	0.999998		ARGLU1	0.0156846	0.851374	0.203199	0.705148
									ARHGAP1	0.33556	0.904371	0.377177	0.999998		ARHGAP1	0.939531	0.983572	0.670248	0.903748
									ARHGAP10	0.821564	0.979659	0.574445	0.999998		ARHGAP10	0.579729	0.951995	0.937902	0.982263
									ARHGAP11A	0.494582	0.932822	0.549978	0.999998		ARHGAP11A	0.754895	0.958031	0.0395376	0.62685
									ARHGAP12	0.105025	0.894134	0.72255	0.999998		ARHGAP12	0.30385	0.951995	0.178939	0.695715
									ARHGAP15	0.160144	0.894134	0.564448	0.999998		ARHGAP15	0.466721	0.951995	0.827909	0.949761
									ARHGAP17	0.672237	0.964761	0.89912	0.999998		ARHGAP17	0.37698	0.951995	0.417677	0.80119
									ARHGAP18	0.17605	0.894134	0.592664	0.999998		ARHGAP18	0.0850267	0.907492	0.38774	0.78897
									ARHGAP19	0.169562	0.894134	0.569366	0.999998		ARHGAP19	0.151855	0.948598	0.390425	0.789731
									ARHGAP21	0.20047	0.898182	0.582015	0.999998		ARHGAP21	0.870152	0.971624	0.428263	0.807281
									ARHGAP23	0.808938	0.97799	0.712385	0.999998		ARHGAP23	0.61461	0.951995	0.982186	0.995379
									ARHGAP24	0.414831	0.915557	0.422196	0.999998		ARHGAP24	0.858709	0.971163	0.726951	0.920869
									ARHGAP25	0.236748	0.904113	0.850642	0.999998		ARHGAP25	0.69233	0.952064	0.881756	0.965324
									ARHGAP26	0.453782	0.92444	0.536851	0.999998		ARHGAP26	0.886197	0.974211	0.10712	0.669669
									ARHGAP27	0.392336	0.912316	0.632837	0.999998		ARHGAP27	0.778362	0.959529	0.0988206	0.667129
									ARHGAP29	0.944754	0.989461	0.792167	0.999998		ARHGAP29	0.811136	0.962215	0.973566	0.99176
									ARHGAP30	0.17807	0.894134	0.606024	0.999998		ARHGAP30	0.700517	0.952442	0.866669	0.962004
									ARHGAP31	0.568622	0.9476	0.396155	0.999998		ARHGAP31	0.0371127	0.890854	0.509198	0.842729
									ARHGAP32	0.246412	0.904113	0.483815	0.999998		ARHGAP32	0.822275	0.963908	0.184499	0.697384
									ARHGAP33	0.115689	0.894134	0.825287	0.999998		ARHGAP33	0.0685962	0.890854	0.212853	0.709624
									ARHGAP35	0.459768	0.926306	0.909915	0.999998		ARHGAP35	0.87027	0.971624	0.919697	0.977716
									ARHGAP39	0.661667	0.961735	0.581948	0.999998		ARHGAP39	0.0757077	0.896806	0.0410786	0.627795
									ARHGAP4	0.577474	0.949918	0.812982	0.999998		ARHGAP4	0.783875	0.95963	0.563584	0.868795
									ARHGAP42	0.0994571	0.894134	0.348726	0.999998		ARHGAP42	0.612232	0.951995	0.124919	0.672858
									ARHGAP44	0.767654	0.972574	0.343224	0.999998		ARHGAP44	0.235577	0.951995	0.618116	0.891112
									ARHGAP5	0.605108	0.957499	0.962586	0.999998		ARHGAP5	0.57574	0.951995	0.923552	0.978717
									ARHGAP6	0.70544	0.967435	0.704577	0.999998		ARHGAP6	0.757165	0.958031	0.899863	0.970862
									ARHGAP8	0.743292	0.970191	0.568797	0.999998		ARHGAP8	0.534102	0.951995	0.0397775	0.62685
									ARHGAP9	0.410041	0.915155	0.860957	0.999998		ARHGAP9	0.939482	0.983572	0.450326	0.819063
									ARHGDIA	0.369508	0.90847	0.499052	0.999998		ARHGDIA	0.339528	0.951995	0.0151976	0.62685
									ARHGDIB	0.199514	0.898182	0.561124	0.999998		ARHGDIB	0.472474	0.951995	0.766906	0.930544
									ARHGDIG	0.943394	0.989312	0.657878	0.999998		ARHGDIG	0.279541	0.951995	0.389075	0.789731
									ARHGEF10	0.8632	0.983399	0.684438	0.999998		ARHGEF10	0.637297	0.951995	0.410166	0.798603
									ARHGEF10L	0.50607	0.935894	0.307863	0.999998		ARHGEF10L	0.118595	0.925843	0.410387	0.798603
									ARHGEF11	0.0494961	0.857751	0.747563	0.999998		ARHGEF11	0.705901	0.953557	0.457049	0.822897
									ARHGEF12	0.305644	0.904113	0.882278	0.999998		ARHGEF12	0.731668	0.955538	0.368743	0.780861
									ARHGEF15	0.52941	0.940665	0.683685	0.999998		ARHGEF15	0.0942982	0.907492	0.42233	0.804805
									ARHGEF16	0.292673	0.904113	0.450805	0.999998		ARHGEF16	0.484568	0.951995	0.158532	0.683658
									ARHGEF17	0.751022	0.971622	0.54991	0.999998		ARHGEF17	0.296379	0.951995	0.926185	0.978779
									ARHGEF18	0.207324	0.902955	0.826451	0.999998		ARHGEF18	0.629002	0.951995	0.403377	0.795868
									ARHGEF19	0.272845	0.904113	0.421131	0.999998		ARHGEF19	0.370019	0.951995	0.0356375	0.62685
									ARHGEF2	0.426627	0.920906	0.562503	0.999998		ARHGEF2	0.260026	0.951995	0.240576	0.719264
									ARHGEF25	0.948452	0.990089	0.550573	0.999998		ARHGEF25	0.421556	0.951995	0.69372	0.911619
									ARHGEF26	0.955609	0.992374	0.686812	0.999998		ARHGEF26	0.589712	0.951995	0.978591	0.99401
									ARHGEF28	0.0842217	0.894134	0.541893	0.999998		ARHGEF28	0.381156	0.951995	0.526574	0.851957
									ARHGEF3	0.275284	0.904113	0.663057	0.999998		ARHGEF3	0.673029	0.951995	0.761813	0.929103
									ARHGEF37	0.317149	0.904371	0.885051	0.999998		ARHGEF37	0.50555	0.951995	0.663934	0.903234
									ARHGEF39	0.764782	0.97199	0.611938	0.999998		ARHGEF39	0.483026	0.951995	0.131767	0.67622
									ARHGEF40	0.732243	0.969964	0.0230175	0.999998		ARHGEF40	0.954121	0.987975	0.751216	0.927607
									ARHGEF5	0.197534	0.89662	0.464763	0.999998		ARHGEF5	0.680331	0.951995	0.0725616	0.648586
									ARHGEF6	0.133539	0.894134	0.56783	0.999998		ARHGEF6	0.338045	0.951995	0.608008	0.88539
									ARHGEF7	0.253861	0.904113	0.597684	0.999998		ARHGEF7	0.115677	0.924372	0.129402	0.675219
									ARHGEF9	0.773536	0.973673	0.575334	0.999998		ARHGEF9	0.538846	0.951995	0.855495	0.959928
									ARID1A	0.00525926	0.824639	0.796463	0.999998		ARID1A	0.925199	0.98087	0.234285	0.717733
									ARID1B	0.0502651	0.857751	0.817559	0.999998		ARID1B	0.0737317	0.890854	0.094778	0.663439
									ARID2	0.0320743	0.849841	0.98865	0.999998		ARID2	0.36445	0.951995	0.164705	0.686743
									ARID3A	0.371276	0.908636	0.885399	0.999998		ARID3A	0.336433	0.951995	0.629277	0.894676
									ARID3B	0.0526521	0.857751	0.913412	0.999998		ARID3B	0.847957	0.968991	0.202095	0.704545
									ARID4A	0.320093	0.904371	0.976625	0.999998		ARID4A	0.19055	0.951995	0.294111	0.748433
									ARID4B	0.3433	0.904961	0.963998	0.999998		ARID4B	0.278799	0.951995	0.461271	0.824694
									ARID5A	0.192195	0.894134	0.514043	0.999998		ARID5A	0.329115	0.951995	0.997505	0.999558
									ARID5B	0.466664	0.927927	0.269853	0.999998		ARID5B	0.823817	0.963908	0.625419	0.893193
									ARIH1	0.314683	0.904371	0.726766	0.999998		ARIH1	0.923864	0.980586	0.964703	0.989393
									ARIH2	0.566923	0.947511	0.444101	0.999998		ARIH2	0.327938	0.951995	0.722096	0.91945
									ARL1	0.91388	0.986814	0.306226	0.999998		ARL1	0.384348	0.951995	0.596121	0.880615
									ARL10	0.472212	0.929858	0.419555	0.999998		ARL10	0.662246	0.951995	0.362957	0.777372
									ARL11	0.300688	0.904113	0.740307	0.999998		ARL11	0.633345	0.951995	0.469617	0.8276
									ARL13B	0.206901	0.902955	0.947984	0.999998		ARL13B	0.29328	0.951995	0.080444	0.652331
									ARL14	0.172509	0.894134	0.215199	0.999998		ARL14	0.5874	0.951995	0.148366	0.682768
									ARL14EP	0.68751	0.966801	0.492516	0.999998		ARL14EP	0.634552	0.951995	0.328425	0.765132
									ARL15	0.343057	0.904961	0.596656	0.999998		ARL15	0.417038	0.951995	0.75678	0.928715
									ARL16	0.0968409	0.894134	0.675553	0.999998		ARL16	0.44509	0.951995	0.0901206	0.662895
									ARL2	0.773189	0.973673	0.92337	0.999998		ARL2	0.56147	0.951995	0.884751	0.966639
									ARL2BP	0.661584	0.961735	0.122123	0.999998		ARL2BP	0.811317	0.962268	0.585569	0.876078
									ARL3	0.582223	0.950718	0.199796	0.999998		ARL3	0.783837	0.95963	0.29207	0.747492
									ARL4A	0.138546	0.894134	0.701427	0.999998		ARL4A	0.66016	0.951995	0.221445	0.714107
									ARL4C	0.0760967	0.894134	0.86056	0.999998		ARL4C	0.321913	0.951995	0.272081	0.737294
									ARL4D	0.988718	0.997053	0.642814	0.999998		ARL4D	0.379577	0.951995	0.464012	0.825678
									ARL5A	0.239643	0.904113	0.85249	0.999998		ARL5A	0.249406	0.951995	0.643661	0.898474
									ARL5B	0.148494	0.894134	0.284344	0.999998		ARL5B	0.610664	0.951995	0.0950561	0.663439
									ARL6	0.596582	0.955211	0.819818	0.999998		ARL6	0.331072	0.951995	0.154189	0.682768
									ARL6IP1	0.482812	0.930795	0.396005	0.999998		ARL6IP1	0.677301	0.951995	0.374987	0.784481
									ARL6IP4	0.450386	0.923226	0.764364	0.999998		ARL6IP4	0.192519	0.951995	0.834051	0.952453
									ARL6IP5	0.819486	0.979659	0.566111	0.999998		ARL6IP5	0.917352	0.97911	0.516244	0.846594
									ARL6IP6	0.217664	0.904011	0.838397	0.999998		ARL6IP6	0.120313	0.926325	0.906249	0.972368
									ARL8A	0.611277	0.957667	0.794639	0.999998		ARL8A	0.371016	0.951995	0.907192	0.972567
									ARL8B	0.772629	0.973673	0.998711	0.999998		ARL8B	0.921643	0.979958	0.54266	0.858787
									ARL9	0.601164	0.955827	0.618134	0.999998		ARL9	0.61286	0.951995	0.0967698	0.666112
									ARMC1	0.656031	0.960763	0.27815	0.999998		ARMC1	0.891397	0.974491	0.535964	0.856443
									ARMC10	0.64216	0.959247	0.649734	0.999998		ARMC10	0.880893	0.973683	0.216368	0.710736
									ARMC12	0.52939	0.940665	0.390908	0.999998		ARMC12	0.047272	0.890854	0.07967	0.651669
									ARMC2	0.606722	0.957667	0.14581	0.999998		ARMC2	0.368441	0.951995	0.11821	0.669669
									ARMC5	0.998306	0.999544	0.0349379	0.999998		ARMC5	0.308653	0.951995	0.137432	0.681035
									ARMC6	0.540845	0.944215	0.623812	0.999998		ARMC6	0.443678	0.951995	0.699146	0.913033
									ARMC7	0.555385	0.945299	0.8636	0.999998		ARMC7	0.786942	0.959974	0.124219	0.672858
									ARMC8	0.462414	0.926833	0.734536	0.999998		ARMC8	0.389121	0.951995	0.524576	0.851289
									ARMC9	0.793404	0.974693	0.818342	0.999998		ARMC9	0.282531	0.951995	0.771051	0.931693
									ARMCX1	0.725576	0.969875	0.63206	0.999998		ARMCX1	0.658552	0.951995	0.720713	0.91907
									ARMCX2	0.629907	0.958964	0.446863	0.999998		ARMCX2	0.496608	0.951995	0.527337	0.852472
									ARMCX3	0.815437	0.979587	0.770969	0.999998		ARMCX3	0.882213	0.973683	0.7499	0.927415
									ARMCX4	0.839919	0.982478	0.592286	0.999998		ARMCX4	0.649286	0.951995	0.972905	0.991517
									ARMCX5	0.228383	0.904113	0.698761	0.999998		ARMCX5	0.71325	0.953557	0.106445	0.669669
									ARMT1	0.542758	0.944215	0.424557	0.999998		ARMT1	0.249086	0.951995	0.571794	0.871552
									ARNT	0.403833	0.913528	0.308136	0.999998		ARNT	0.814703	0.962615	0.750861	0.927607
									ARNT2	0.873161	0.983773	0.559452	0.999998		ARNT2	0.842755	0.968417	0.679018	0.906577
									ARNTL	0.786811	0.974415	0.62903	0.999998		ARNTL	0.869233	0.971624	0.0335058	0.62685
									ARNTL2	0.561975	0.947006	0.859483	0.999998		ARNTL2	0.416033	0.951995	0.473509	0.828715
									ARPC1A	0.674927	0.965453	0.689584	0.999998		ARPC1A	0.373728	0.951995	0.14426	0.682768
									ARPC1B	0.626646	0.958452	0.383273	0.999998		ARPC1B	0.873632	0.972156	0.101394	0.667774
									ARPC2	0.35086	0.904961	0.546579	0.999998		ARPC2	0.593333	0.951995	0.0382146	0.62685
									ARPC3	0.501768	0.935869	0.171892	0.999998		ARPC3	0.630181	0.951995	0.650132	0.900666
									ARPC4	0.677449	0.966177	0.318106	0.999998		ARPC4	0.406891	0.951995	0.00179051	0.613852
									ARPC5	0.241202	0.904113	0.328203	0.999998		ARPC5	0.497651	0.951995	0.0892918	0.662439
									ARPC5L	0.639505	0.959247	0.414624	0.999998		ARPC5L	0.664243	0.951995	0.0831436	0.654193
									ARPIN	0.0857944	0.894134	0.683156	0.999998		ARPIN	0.101982	0.908878	0.124083	0.672858
									ARPP19	0.328237	0.904371	0.979852	0.999998		ARPP19	0.631501	0.951995	0.574476	0.872467
									ARRB1	0.698543	0.967435	0.540327	0.999998		ARRB1	0.548538	0.951995	0.22841	0.716598
									ARRB2	0.250762	0.904113	0.592295	0.999998		ARRB2	0.491591	0.951995	0.620883	0.891727
									ARRDC2	0.593297	0.953892	0.169251	0.999998		ARRDC2	0.376715	0.951995	0.0111084	0.62685
									ARRDC3	0.332934	0.904371	0.768547	0.999998		ARRDC3	0.0733179	0.890854	0.05622	0.639345
									ARRDC4	0.707051	0.967435	0.780765	0.999998		ARRDC4	0.231498	0.951995	0.488997	0.833974
									ARSA	0.678473	0.966247	0.624788	0.999998		ARSA	0.510624	0.951995	0.1403	0.682768
									ARSB	0.581078	0.950718	0.378086	0.999998		ARSB	0.590911	0.951995	0.712359	0.916561
									ARSD	0.694679	0.967435	0.345042	0.999998		ARSD	0.377617	0.951995	0.103429	0.669591
									ARSG	0.296534	0.904113	0.2155	0.999998		ARSG	0.288872	0.951995	0.757892	0.92889
									ARSI	0.866636	0.983399	0.10919	0.999998		ARSI	0.900841	0.976648	0.689867	0.910838
									ARSJ	0.583923	0.95105	0.745908	0.999998		ARSJ	0.773184	0.958031	0.45613	0.822153
									ARSK	0.577057	0.949734	0.483376	0.999998		ARSK	0.627085	0.951995	0.144106	0.682768
									ARV1	0.67279	0.965092	0.474698	0.999998		ARV1	0.896256	0.97525	0.0449367	0.630311
									ARVCF	0.62503	0.958452	0.540717	0.999998		ARVCF	0.474633	0.951995	0.63194	0.89589
									AS3MT	0.25432	0.904113	0.983128	0.999998		AS3MT	0.259225	0.951995	0.37695	0.784808
									ASAH1	0.191137	0.894134	0.862516	0.999998		ASAH1	0.00286757	0.851374	0.656372	0.902577
									ASAP1	0.0825396	0.894134	0.640759	0.999998		ASAP1	0.652011	0.951995	0.777223	0.932984
									ASAP2	0.847619	0.982491	0.229643	0.999998		ASAP2	0.814596	0.962615	0.781648	0.934088
									ASAP3	0.286364	0.904113	0.993068	0.999998		ASAP3	0.0292107	0.890854	0.819102	0.946322
									ASB1	0.206384	0.902955	0.426141	0.999998		ASB1	0.424866	0.951995	0.913575	0.975208
									ASB13	0.434996	0.920906	0.837536	0.999998		ASB13	0.13938	0.941515	0.836254	0.95299
									ASB14	0.649655	0.95956	0.549608	0.999998		ASB14	0.0522287	0.890854	0.479443	0.830226
									ASB16	0.696397	0.967435	0.522694	0.999998		ASB16	0.263143	0.951995	0.882385	0.965624
									ASB2	0.842702	0.982478	0.631196	0.999998		ASB2	0.378145	0.951995	0.377426	0.785252
									ASB3	0.0896442	0.894134	0.682522	0.999998		ASB3	0.364408	0.951995	0.81011	0.944079
									ASB6	0.861172	0.983399	0.358941	0.999998		ASB6	0.287205	0.951995	0.257294	0.730645
									ASB7	0.462838	0.926833	0.494338	0.999998		ASB7	0.414987	0.951995	0.966869	0.990058
									ASB8	0.733839	0.969964	0.462126	0.999998		ASB8	0.765388	0.958031	0.892676	0.968413
									ASB9	0.987612	0.996931	0.598986	0.999998		ASB9	0.316327	0.951995	0.385143	0.78897
									ASCC1	0.1619	0.894134	0.915828	0.999998		ASCC1	0.852941	0.970234	0.13546	0.67976
									ASCC2	0.90372	0.986709	0.687335	0.999998		ASCC2	0.140267	0.941515	0.73437	0.922778
									ASCC3	0.340667	0.904961	0.200016	0.999998		ASCC3	0.435914	0.951995	0.282198	0.742204
									ASCL2	0.779708	0.973773	0.602062	0.999998		ASCL2	0.259249	0.951995	0.068011	0.647894
									ASF1A	0.135555	0.894134	0.396299	0.999998		ASF1A	0.599057	0.951995	0.0606596	0.64043
									ASF1B	0.510111	0.935894	0.671067	0.999998		ASF1B	0.85813	0.971008	0.128805	0.675219
									ASH1L	0.711323	0.967435	0.563021	0.999998		ASH1L	0.789906	0.960186	0.981293	0.995251
									ASH2L	0.390934	0.912309	0.303639	0.999998		ASH2L	0.839252	0.968116	0.823629	0.947679
									ASIC1	0.937473	0.98869	0.37717	0.999998		ASIC1	0.754345	0.958031	0.938013	0.982263
									ASIP	0.451585	0.923778	0.383525	0.999998		ASIP	0.84081	0.968214	0.286993	0.743307
									ASL	0.580429	0.950718	0.967771	0.999998		ASL	0.0380209	0.890854	0.319641	0.758843
									ASNA1	0.82157	0.979659	0.32519	0.999998		ASNA1	0.148637	0.94248	0.569978	0.871354
									ASNS	0.866459	0.983399	0.201304	0.999998		ASNS	0.990658	0.997289	0.58511	0.876078
									ASNSD1	0.566385	0.947379	0.486612	0.999998		ASNSD1	0.604991	0.951995	0.746752	0.925698
									ASPA	0.391678	0.912316	0.631217	0.999998		ASPA	0.394283	0.951995	0.524765	0.85137
									ASPG	0.0567434	0.863101	0.340864	0.999998		ASPG	0.371565	0.951995	0.116291	0.669669
									ASPH	0.833133	0.981862	0.486279	0.999998		ASPH	0.715832	0.953961	0.940419	0.983443
									ASPHD2	0.0355906	0.849841	0.658342	0.999998		ASPHD2	0.49751	0.951995	0.33373	0.768112
									ASPM	0.34337	0.904961	0.542044	0.999998		ASPM	0.779325	0.959529	0.0539073	0.636454
									ASPN	0.888332	0.98445	0.823981	0.999998		ASPN	0.21515	0.951995	0.992452	0.997682
									ASPSCR1	0.420034	0.917611	0.333243	0.999998		ASPSCR1	0.117898	0.925843	0.671745	0.90403
									ASRGL1	0.248783	0.904113	0.766176	0.999998		ASRGL1	0.398694	0.951995	0.645115	0.899226
									ASS1	0.543927	0.944215	0.912944	0.999998		ASS1	0.427069	0.951995	0.833539	0.952453
									ASTE1	0.271632	0.904113	0.738137	0.999998		ASTE1	0.50846	0.951995	0.234094	0.717733
									ASUN	0.429712	0.920906	0.955759	0.999998		ASUN	0.431018	0.951995	0.00951402	0.62685
									ASXL1	0.196929	0.895312	0.860976	0.999998		ASXL1	0.070059	0.890854	0.30846	0.755791
									ASXL2	0.0205014	0.849841	0.896534	0.999998		ASXL2	0.217549	0.951995	0.859292	0.960529
									ATAD1	0.515855	0.936554	0.666839	0.999998		ATAD1	0.42578	0.951995	0.990474	0.997193
									ATAD2	0.170737	0.894134	0.672529	0.999998		ATAD2	0.805051	0.961033	0.027326	0.62685
									ATAD2B	0.0528289	0.857751	0.772072	0.999998		ATAD2B	0.824984	0.963908	0.205882	0.706006
									ATAD3A	0.855898	0.983399	0.732817	0.999998		ATAD3A	0.233193	0.951995	0.0309414	0.62685
									ATAD5	0.19311	0.894134	0.707771	0.999998		ATAD5	0.937452	0.983292	0.0289165	0.62685
									ATAT1	0.09571	0.894134	0.306609	0.999998		ATAT1	0.0500406	0.890854	0.11495	0.669669
									ATCAY	0.845785	0.982478	0.608334	0.999998		ATCAY	0.324896	0.951995	0.526127	0.851957
									ATE1	0.65881	0.961285	0.788014	0.999998		ATE1	0.602797	0.951995	0.782162	0.934091
									ATF1	0.222084	0.904113	0.992471	0.999998		ATF1	0.480824	0.951995	0.361182	0.776721
									ATF2	0.298533	0.904113	0.408359	0.999998		ATF2	0.559263	0.951995	0.820319	0.946904
									ATF3	0.790898	0.974693	0.341583	0.999998		ATF3	0.155519	0.948693	0.0620281	0.64043
									ATF4	0.613473	0.957667	0.243483	0.999998		ATF4	0.994618	0.99789	0.231593	0.717733
									ATF5	0.896068	0.985251	0.110535	0.999998		ATF5	0.0016665	0.801988	0.279592	0.74118
									ATF6	0.0693562	0.887254	0.802852	0.999998		ATF6	0.131117	0.930506	0.246529	0.725004
									ATF6B	0.100679	0.894134	0.97153	0.999998		ATF6B	0.849517	0.969694	0.316076	0.756975
									ATF7	0.0758883	0.894134	0.743709	0.999998		ATF7	0.117044	0.925843	0.599146	0.882625
									ATF7IP	0.0408092	0.853524	0.895607	0.999998		ATF7IP	0.0569412	0.890854	0.164905	0.686743
									ATF7IP2	0.353733	0.904961	0.938484	0.999998		ATF7IP2	0.234139	0.951995	0.0917165	0.663
									ATG101	0.675533	0.965453	0.940239	0.999998		ATG101	0.0064342	0.851374	0.0184641	0.62685
									ATG12	0.550604	0.944609	0.552903	0.999998		ATG12	0.331893	0.951995	0.929233	0.979568
									ATG13	0.220911	0.904113	0.714902	0.999998		ATG13	0.751086	0.958031	0.116125	0.669669
									ATG14	0.504836	0.935869	0.510657	0.999998		ATG14	0.391348	0.951995	0.231442	0.717733
									ATG16L1	0.0130113	0.824639	0.295037	0.999998		ATG16L1	0.0951163	0.907492	0.571794	0.871552
									ATG16L2	0.127024	0.894134	0.779402	0.999998		ATG16L2	0.138748	0.941515	0.0671114	0.646276
									ATG2A	0.828927	0.98045	0.268646	0.999998		ATG2A	0.403729	0.951995	0.370411	0.78119
									ATG2B	0.216026	0.903886	0.816341	0.999998		ATG2B	0.165484	0.951995	0.0637237	0.640685
									ATG3	0.331263	0.904371	0.436012	0.999998		ATG3	0.216253	0.951995	0.163377	0.686743
									ATG4A	0.228884	0.904113	0.0421817	0.999998		ATG4A	0.369029	0.951995	0.814391	0.945006
									ATG4B	0.0291177	0.849841	0.934185	0.999998		ATG4B	0.10595	0.912745	0.239167	0.718977
									ATG4C	0.343535	0.904961	0.68623	0.999998		ATG4C	0.731752	0.955538	0.134293	0.679063
									ATG4D	0.464377	0.927167	0.290922	0.999998		ATG4D	0.195665	0.951995	0.15925	0.683658
									ATG5	0.453276	0.92444	0.945664	0.999998		ATG5	0.436301	0.951995	0.883954	0.966441
									ATG7	0.201312	0.898514	0.323031	0.999998		ATG7	0.403219	0.951995	0.781495	0.934006
									ATG9A	0.336072	0.904371	0.847472	0.999998		ATG9A	0.315737	0.951995	0.283301	0.742204
									ATHL1	0.20196	0.898514	0.611149	0.999998		ATHL1	0.134193	0.938026	0.159067	0.683658
									ATIC	0.373173	0.909356	0.550008	0.999998		ATIC	0.246914	0.951995	0.597837	0.882044
									ATL1	0.902818	0.986709	0.613227	0.999998		ATL1	0.48295	0.951995	0.373212	0.783379
									ATL2	0.728424	0.969964	0.403495	0.999998		ATL2	0.826961	0.964458	0.889145	0.967465
									ATL3	0.0783471	0.894134	0.975357	0.999998		ATL3	0.276548	0.951995	0.621222	0.891727
									ATM	0.00712111	0.824639	0.586945	0.999998		ATM	0.440725	0.951995	0.679873	0.906963
									ATMIN	0.537449	0.942451	0.903869	0.999998		ATMIN	0.585928	0.951995	0.478051	0.830226
									ATN1	0.591267	0.953892	0.707519	0.999998		ATN1	0.185292	0.951995	0.574277	0.872383
									ATOH1	0.135002	0.894134	0.652635	0.999998		ATOH1	0.857223	0.971008	0.0851612	0.655207
									ATOH8	0.904519	0.986709	0.00217942	0.999998		ATOH8	0.744409	0.95678	0.487918	0.832942
									ATOX1	0.281986	0.904113	0.747237	0.999998		ATOX1	0.0629123	0.890854	0.704581	0.914619
									ATP10A	0.257178	0.904113	0.544191	0.999998		ATP10A	0.204594	0.951995	0.174843	0.693589
									ATP10B	0.360116	0.904961	0.48869	0.999998		ATP10B	0.788421	0.960186	0.301817	0.750807
									ATP10D	0.0978151	0.894134	0.322012	0.999998		ATP10D	0.84265	0.968417	0.983969	0.996037
									ATP11A	0.0396195	0.852847	0.346969	0.999998		ATP11A	0.557118	0.951995	0.461374	0.824694
									ATP11AUN	0.119854	0.894134	0.934914	0.999998		ATP11AUN	0.018046	0.851374	0.239299	0.718977
									ATP11B	0.146237	0.894134	0.625332	0.999998		ATP11B	0.396319	0.951995	0.195196	0.699858
									ATP11C	0.232705	0.904113	0.883275	0.999998		ATP11C	0.628142	0.951995	0.912354	0.974775
									ATP13A1	0.712244	0.967435	0.896907	0.999998		ATP13A1	0.328765	0.951995	0.0852534	0.655207
									ATP13A2	0.857357	0.983399	0.672104	0.999998		ATP13A2	0.364703	0.951995	0.150163	0.682768
									ATP13A3	0.445042	0.922201	0.763043	0.999998		ATP13A3	0.72676	0.954988	0.708236	0.915564
									ATP1A1	0.20055	0.898182	0.55163	0.999998		ATP1A1	0.473171	0.951995	0.147274	0.682768
									ATP1A2	0.81509	0.9795	0.618883	0.999998		ATP1A2	0.31634	0.951995	0.969745	0.990741
									ATP1A3	0.877181	0.98445	0.763178	0.999998		ATP1A3	0.571601	0.951995	0.237645	0.717733
									ATP1B1	0.103072	0.894134	0.223108	0.999998		ATP1B1	0.625475	0.951995	0.0758505	0.651231
									ATP1B2	0.561298	0.947006	0.740373	0.999998		ATP1B2	0.722462	0.954988	0.57245	0.871724
									ATP1B3	0.121241	0.894134	0.560301	0.999998		ATP1B3	0.815202	0.962615	0.0336476	0.62685
									ATP2A2	0.650171	0.95986	0.840067	0.999998		ATP2A2	0.903932	0.977636	0.296752	0.749418
									ATP2A3	0.404536	0.913528	0.766403	0.999998		ATP2A3	0.993911	0.99789	0.0644899	0.640685
									ATP2B1	0.664639	0.962508	0.543811	0.999998		ATP2B1	0.997761	0.99904	0.0313846	0.62685
									ATP2B4	0.868751	0.983399	0.627299	0.999998		ATP2B4	0.599843	0.951995	0.95186	0.985496
									ATP2C1	0.720047	0.968734	0.496492	0.999998		ATP2C1	0.774496	0.958196	0.881733	0.965324
									ATP2C2	0.444362	0.922201	0.716269	0.999998		ATP2C2	0.589997	0.951995	0.102831	0.669591
									ATP5A1	0.644783	0.959247	0.531809	0.999998		ATP5A1	0.647797	0.951995	0.196803	0.699858
									ATP5B	0.574439	0.948779	0.881463	0.999998		ATP5B	0.264206	0.951995	0.292943	0.747506
									ATP5C1	0.820445	0.979659	0.964127	0.999998		ATP5C1	0.350632	0.951995	0.373189	0.783379
									ATP5D	0.127086	0.894134	0.406581	0.999998		ATP5D	0.0282255	0.890854	0.22662	0.716526
									ATP5F1	0.946676	0.989758	0.817492	0.999998		ATP5F1	0.653379	0.951995	0.0478852	0.631801
									ATP5G1	0.780062	0.973773	0.630909	0.999998		ATP5G1	0.45524	0.951995	0.170651	0.692206
									ATP5G2	0.46048	0.926538	0.616885	0.999998		ATP5G2	0.664329	0.951995	0.478069	0.830226
									ATP5G3	0.621353	0.957882	0.652243	0.999998		ATP5G3	0.400284	0.951995	0.490787	0.835013
									ATP5H	0.122067	0.894134	0.637747	0.999998		ATP5H	0.951343	0.986788	0.422416	0.804805
									ATP5J	0.820277	0.979659	0.945686	0.999998		ATP5J	0.800605	0.96035	0.380352	0.786105
									ATP5J2	0.133399	0.894134	0.782754	0.999998		ATP5J2	0.160931	0.951995	0.438451	0.811292
									ATP5L	0.270787	0.904113	0.943746	0.999998		ATP5L	0.79435	0.96035	0.726399	0.920869
									ATP5O	0.55734	0.945375	0.738653	0.999998		ATP5O	0.76269	0.958031	0.394213	0.791734
									ATP5S	0.530955	0.941203	0.664132	0.999998		ATP5S	0.308891	0.951995	0.232802	0.717733
									ATP5SL	0.845915	0.982478	0.63723	0.999998		ATP5SL	0.847057	0.968819	0.729214	0.921144
									ATP6AP1	0.974978	0.994363	0.67878	0.999998		ATP6AP1	0.838873	0.968116	0.380305	0.786105
									ATP6AP1L	0.258655	0.904113	0.878252	0.999998		ATP6AP1L	0.198205	0.951995	0.652338	0.901013
									ATP6AP2	0.61851	0.957882	0.576	0.999998		ATP6AP2	0.713921	0.953557	0.897924	0.970862
									ATP6V0A1	0.77539	0.973773	0.921402	0.999998		ATP6V0A1	0.124883	0.926417	0.520302	0.847836
									ATP6V0B	0.123414	0.894134	0.388189	0.999998		ATP6V0B	0.383979	0.951995	0.0114294	0.62685
									ATP6V0C	0.8915	0.98445	0.294252	0.999998		ATP6V0C	0.50959	0.951995	0.262748	0.732355
									ATP6V0D1	0.699473	0.967435	0.0850106	0.999998		ATP6V0D1	0.132374	0.932167	0.0308965	0.62685
									ATP6V0E1	0.402622	0.913528	0.0472233	0.999998		ATP6V0E1	0.34618	0.951995	0.0156654	0.62685
									ATP6V0E2	0.677507	0.966177	0.754736	0.999998		ATP6V0E2	0.342294	0.951995	0.587089	0.876721
									ATP6V1A	0.591451	0.953892	0.631996	0.999998		ATP6V1A	0.0688775	0.890854	0.24662	0.725004
									ATP6V1B2	0.440858	0.920906	0.316243	0.999998		ATP6V1B2	0.940306	0.983591	0.313062	0.755791
									ATP6V1C1	0.353849	0.904961	0.82419	0.999998		ATP6V1C1	0.37088	0.951995	0.344528	0.770726
									ATP6V1C2	0.420813	0.917611	0.346952	0.999998		ATP6V1C2	0.345046	0.951995	0.0894087	0.66261
									ATP6V1D	0.753862	0.971659	0.397417	0.999998		ATP6V1D	0.96699	0.990421	0.0671182	0.646276
									ATP6V1E1	0.234919	0.904113	0.434086	0.999998		ATP6V1E1	0.701406	0.952442	0.274462	0.738172
									ATP6V1F	0.276723	0.904113	0.476018	0.999998		ATP6V1F	0.477392	0.951995	0.375741	0.784482
									ATP6V1G1	0.580335	0.950718	0.787444	0.999998		ATP6V1G1	0.511927	0.951995	0.69515	0.911892
									ATP6V1G2	0.920369	0.987341	0.629003	0.999998		ATP6V1G2	0.724359	0.954988	0.253366	0.729132
									ATP6V1H	0.944279	0.989312	0.439798	0.999998		ATP6V1H	0.754977	0.958031	0.472463	0.828333
									ATP7A	0.012253	0.824639	0.996863	0.999998		ATP7A	0.0959438	0.907492	0.759681	0.929083
									ATP8A1	0.0221166	0.849841	0.970311	0.999998		ATP8A1	0.121752	0.926325	0.137974	0.681776
									ATP8B1	0.641855	0.959247	0.80823	0.999998		ATP8B1	0.350553	0.951995	0.548272	0.861396
									ATP8B2	0.585571	0.95125	0.254271	0.999998		ATP8B2	0.963696	0.989557	0.92322	0.978717
									ATP9A	0.889499	0.98445	0.485416	0.999998		ATP9A	0.791073	0.96035	0.437343	0.810789
									ATP9B	0.112586	0.894134	0.679174	0.999998		ATP9B	0.469612	0.951995	0.621358	0.891727
									ATPAF1	0.556018	0.945342	0.0933126	0.999998		ATPAF1	0.618642	0.951995	0.748756	0.926792
									ATPAF2	0.209591	0.903751	0.220066	0.999998		ATPAF2	0.0723346	0.890854	0.542774	0.858787
									ATPIF1	0.0636527	0.872176	0.0569574	0.999998		ATPIF1	0.631384	0.951995	0.717709	0.918071
									ATR	0.00619583	0.824639	0.629173	0.999998		ATR	0.276724	0.951995	0.0955432	0.663439
									ATRAID	0.131401	0.894134	0.336394	0.999998		ATRAID	0.110936	0.916211	0.282888	0.742204
									ATRIP	0.112673	0.894134	0.0842637	0.999998		ATRIP	0.503356	0.951995	0.454011	0.820919
									ATRN	0.244488	0.904113	0.949914	0.999998		ATRN	0.085141	0.907492	0.521942	0.848937
									ATRX	0.295384	0.904113	0.685472	0.999998		ATRX	0.648322	0.951995	0.769339	0.931368
									ATXN1	0.879016	0.98445	0.57287	0.999998		ATXN1	0.970861	0.99098	0.921315	0.978127
									ATXN10	0.172733	0.894134	0.243381	0.999998		ATXN10	0.0665064	0.890854	0.75891	0.929083
									ATXN1L	0.455339	0.924604	0.596282	0.999998		ATXN1L	0.610578	0.951995	0.404654	0.796284
									ATXN2	0.307453	0.904113	0.98497	0.999998		ATXN2	0.104318	0.912438	0.178163	0.695715
									ATXN2L	0.113485	0.894134	0.76801	0.999998		ATXN2L	0.109963	0.915877	0.100769	0.667774
									ATXN7	0.0617082	0.872176	0.921652	0.999998		ATXN7	0.437403	0.951995	0.595831	0.880615
									ATXN7L1	0.175793	0.894134	0.214816	0.999998		ATXN7L1	0.0793669	0.904374	0.453696	0.820769
									ATXN7L2	0.0178623	0.836816	0.409983	0.999998		ATXN7L2	0.22703	0.951995	0.158871	0.683658
									ATXN7L3	0.909899	0.986814	0.827409	0.999998		ATXN7L3	0.428187	0.951995	0.207423	0.706918
									ATXN7L3B	0.476698	0.929858	0.644572	0.999998		ATXN7L3B	0.117488	0.925843	0.204648	0.705194
									AUH	0.0939281	0.894134	0.833696	0.999998		AUH	0.796542	0.96035	0.0732343	0.649837
									AUP1	0.98562	0.996416	0.519402	0.999998		AUP1	0.0708617	0.890854	0.478157	0.830226
									AURKA	0.624436	0.958452	0.624676	0.999998		AURKA	0.832811	0.966575	0.310755	0.755791
									AURKAIP1	0.130342	0.894134	0.251658	0.999998		AURKAIP1	0.0266919	0.890854	0.712131	0.916488
									AURKB	0.557745	0.945375	0.573064	0.999998		AURKB	0.932858	0.982322	0.0501521	0.631801
									AUTS2	0.123557	0.894134	0.0781118	0.999998		AUTS2	0.533486	0.951995	0.0640598	0.640685
									AVIL	0.441065	0.920906	0.64533	0.999998		AVIL	0.0347906	0.890854	0.0625645	0.64043
									AVL9	0.124508	0.894134	0.866924	0.999998		AVL9	0.469187	0.951995	0.663739	0.903234
									AVP	0.492406	0.932822	0.574765	0.999998		AVP	0.278253	0.951995	0.195288	0.699858
									AVPI1	0.527912	0.94065	0.952636	0.999998		AVPI1	0.682385	0.951995	0.634041	0.896603
									AXIN1	0.172423	0.894134	0.703366	0.999998		AXIN1	0.535005	0.951995	0.111994	0.669669
									AXIN2	0.130769	0.894134	0.623808	0.999998		AXIN2	0.909129	0.978374	0.13965	0.682768
									AXL	0.879233	0.98445	0.714634	0.999998		AXL	0.981131	0.993971	0.943409	0.983826
									AZI2	0.234635	0.904113	0.903075	0.999998		AZI2	0.591062	0.951995	0.170598	0.692206
									AZIN1	0.589068	0.952287	0.562732	0.999998		AZIN1	0.190072	0.951995	0.0907351	0.663
									AZIN2	0.48622	0.931224	0.846464	0.999998		AZIN2	0.182454	0.951995	0.484857	0.831941
									AZU1	0.407202	0.91456	0.684081	0.999998		AZU1	0.302977	0.951995	0.324171	0.760469
									B3GALNT1	0.267709	0.904113	0.669421	0.999998		B3GALNT1	0.502488	0.951995	0.860609	0.960636
									B3GALNT2	0.797598	0.974719	0.140513	0.999998		B3GALNT2	0.899484	0.976118	0.743681	0.925095
									B3GALT2	0.77679	0.973773	0.00571455	0.999998		B3GALT2	0.935611	0.982686	0.514293	0.844969
									B3GALT4	0.436066	0.920906	0.85439	0.999998		B3GALT4	0.664629	0.951995	0.176095	0.695221
									B3GALT5	0.49264	0.932822	0.863101	0.999998		B3GALT5	0.533172	0.951995	0.774587	0.931863
									B3GALT6	0.401881	0.913528	0.0524366	0.999998		B3GALT6	0.696723	0.952064	0.272979	0.737421
									B3GAT3	0.159276	0.894134	0.784869	0.999998		B3GAT3	0.339655	0.951995	0.28672	0.743156
									B3GLCT	0.712047	0.967435	0.454252	0.999998		B3GLCT	0.711538	0.953557	0.369888	0.78119
									B3GNT2	0.218222	0.904113	0.566304	0.999998		B3GNT2	0.697726	0.952064	0.211857	0.709624
									B3GNT3	0.327807	0.904371	0.56551	0.999998		B3GNT3	0.727381	0.954988	0.0383487	0.62685
									B3GNT5	0.55941	0.946223	0.989266	0.999998		B3GNT5	0.76797	0.958031	0.167237	0.689171
									B3GNT6	0.289008	0.904113	0.389358	0.999998		B3GNT6	0.539228	0.951995	0.0620651	0.64043
									B3GNT7	0.793183	0.974693	0.764402	0.999998		B3GNT7	0.898124	0.975726	0.0260584	0.62685
									B3GNT8	0.335864	0.904371	0.399034	0.999998		B3GNT8	0.658479	0.951995	0.0221128	0.62685
									B3GNT9	0.938921	0.988764	0.167388	0.999998		B3GNT9	0.731612	0.955538	0.644068	0.89869
									B3GNTL1	0.420855	0.917611	0.601438	0.999998		B3GNTL1	0.312777	0.951995	0.217199	0.711594
									B4GALNT1	0.279434	0.904113	0.822183	0.999998		B4GALNT1	0.638486	0.951995	0.420326	0.802934
									B4GALNT2	0.084727	0.894134	0.762597	0.999998		B4GALNT2	0.499427	0.951995	0.559794	0.867798
									B4GALNT3	0.711478	0.967435	0.463576	0.999998		B4GALNT3	0.707566	0.953557	0.0482883	0.631801
									B4GALNT4	0.76143	0.971659	0.791636	0.999998		B4GALNT4	0.232216	0.951995	0.855246	0.959928
									B4GALT1	0.182437	0.894134	0.620688	0.999998		B4GALT1	0.546142	0.951995	0.0300787	0.62685
									B4GALT2	0.581315	0.950718	0.484359	0.999998		B4GALT2	0.718366	0.954637	0.77001	0.931374
									B4GALT3	0.83215	0.981619	0.703113	0.999998		B4GALT3	0.220218	0.951995	0.262466	0.732088
									B4GALT4	0.425701	0.920763	0.639491	0.999998		B4GALT4	0.670093	0.951995	0.103774	0.669669
									B4GALT5	0.530152	0.940665	0.747481	0.999998		B4GALT5	0.75844	0.958031	0.15925	0.683658
									B4GALT6	0.170391	0.894134	0.969024	0.999998		B4GALT6	0.0587676	0.890854	0.0376304	0.62685
									B4GALT7	0.495327	0.933223	0.651104	0.999998		B4GALT7	0.638726	0.951995	0.606313	0.884801
									B4GAT1	0.961524	0.993828	0.522751	0.999998		B4GAT1	0.769322	0.958031	0.736618	0.923301
									B9D1	0.303998	0.904113	0.497615	0.999998		B9D1	0.978612	0.99345	0.196412	0.699858
									B9D2	0.266673	0.904113	0.667724	0.999998		B9D2	0.887713	0.974219	0.874777	0.963296
									BABAM1	0.256556	0.904113	0.473946	0.999998		BABAM1	0.198026	0.951995	0.49208	0.835948
									BACE1	0.778487	0.973773	0.36267	0.999998		BACE1	0.817591	0.962915	0.92789	0.97939
									BACE2	0.188016	0.894134	0.58164	0.999998		BACE2	0.271945	0.951995	0.183864	0.697384
									BACH1	0.184233	0.894134	0.818894	0.999998		BACH1	0.0934271	0.907492	0.312756	0.755791
									BAD	0.0510549	0.857751	0.963714	0.999998		BAD	0.379228	0.951995	0.324264	0.760469
									BAG1	0.118254	0.894134	0.410502	0.999998		BAG1	0.529464	0.951995	0.442925	0.813527
									BAG2	0.98365	0.995709	0.757727	0.999998		BAG2	0.944087	0.985073	0.895307	0.969599
									BAG3	0.311758	0.904168	0.784764	0.999998		BAG3	0.490105	0.951995	0.916997	0.97683
									BAG4	0.249508	0.904113	0.860304	0.999998		BAG4	0.244761	0.951995	0.971656	0.991076
									BAG5	0.36202	0.904961	0.94051	0.999998		BAG5	0.31247	0.951995	0.219257	0.71211
									BAG6	0.19202	0.894134	0.839078	0.999998		BAG6	0.713208	0.953557	0.430505	0.808911
									BAHCC1	0.0734804	0.894134	0.437424	0.999998		BAHCC1	0.935168	0.982556	0.685753	0.910083
									BAHD1	0.529426	0.940665	0.896236	0.999998		BAHD1	0.408545	0.951995	0.0563456	0.639345
									BAIAP2	0.24648	0.904113	0.025153	0.999998		BAIAP2	0.108455	0.912745	0.496206	0.838372
									BAIAP2L1	0.283342	0.904113	0.403879	0.999998		BAIAP2L1	0.758164	0.958031	0.0224628	0.62685
									BAIAP2L2	0.589632	0.952984	0.839458	0.999998		BAIAP2L2	0.0338499	0.890854	0.51111	0.843468
									BAIAP3	0.358634	0.904961	0.454601	0.999998		BAIAP3	0.309258	0.951995	0.224617	0.714996
									BAMBI	0.769659	0.973204	0.81678	0.999998		BAMBI	0.660355	0.951995	0.0727798	0.649408
									BANF1	0.2993	0.904113	0.206959	0.999998		BANF1	0.331671	0.951995	0.511896	0.843752
									BANK1	0.0894631	0.894134	0.717097	0.999998		BANK1	0.701202	0.952442	0.646401	0.899479
									BANP	0.111891	0.894134	0.164266	0.999998		BANP	0.106826	0.912745	0.114301	0.669669
									BAP1	0.205355	0.902955	0.82228	0.999998		BAP1	0.490993	0.951995	0.148217	0.682768
									BARD1	0.164552	0.894134	0.835135	0.999998		BARD1	0.408582	0.951995	0.462329	0.824694
									BARX2	0.143831	0.894134	0.0337936	0.999998		BARX2	0.484135	0.951995	0.00618961	0.62685
									BASP1	0.0865393	0.894134	0.389113	0.999998		BASP1	0.559436	0.951995	0.471156	0.82782
									BATF	0.661607	0.961735	0.451057	0.999998		BATF	0.652777	0.951995	0.836054	0.95299
									BATF2	0.824824	0.979996	0.901236	0.999998		BATF2	0.414869	0.951995	0.38511	0.78897
									BATF3	0.867459	0.983399	0.624665	0.999998		BATF3	0.875748	0.972239	0.835476	0.952861
									BAX	0.446814	0.92249	0.370626	0.999998		BAX	0.556953	0.951995	0.0224519	0.62685
									BAZ1A	0.173507	0.894134	0.633932	0.999998		BAZ1A	0.96619	0.990241	0.0842562	0.655207
									BAZ1B	0.0419502	0.853524	0.687549	0.999998		BAZ1B	0.632234	0.951995	0.254058	0.729834
									BAZ2A	0.194438	0.894134	0.746336	0.999998		BAZ2A	0.919063	0.9798	0.181203	0.696497
									BAZ2B	0.226233	0.904113	0.761214	0.999998		BAZ2B	0.332136	0.951995	0.777568	0.933081
									BBC3	0.822665	0.979659	0.858007	0.999998		BBC3	0.192239	0.951995	0.258921	0.730797
									BBIP1	0.858778	0.983399	0.412072	0.999998		BBIP1	0.975762	0.992777	0.535743	0.856443
									BBOF1	0.137876	0.894134	0.851245	0.999998		BBOF1	0.667822	0.951995	0.34874	0.771675
									BBS1	0.575707	0.948978	0.528357	0.999998		BBS1	0.673197	0.951995	0.369829	0.78119
									BBS10	0.310898	0.904113	0.349008	0.999998		BBS10	0.226937	0.951995	0.452055	0.82016
									BBS12	0.478306	0.929858	0.599516	0.999998		BBS12	0.97016	0.99098	0.900598	0.970862
									BBS2	0.023388	0.849841	0.480336	0.999998		BBS2	0.353717	0.951995	0.366222	0.779317
									BBS4	0.779585	0.973773	0.76474	0.999998		BBS4	0.395949	0.951995	0.164949	0.686743
									BBS5	0.654695	0.960525	0.627722	0.999998		BBS5	0.844701	0.968567	0.88112	0.965324
									BBS7	0.0983619	0.894134	0.982438	0.999998		BBS7	0.227546	0.951995	0.528488	0.853135
									BBS9	0.633903	0.959247	0.402357	0.999998		BBS9	0.639045	0.951995	0.700395	0.913312
									BBX	0.481511	0.930663	0.496457	0.999998		BBX	0.65443	0.951995	0.983678	0.996024
									BCAM	0.933387	0.988075	0.952125	0.999998		BCAM	0.317167	0.951995	0.812731	0.944964
									BCAP29	0.779944	0.973773	0.925329	0.999998		BCAP29	0.565601	0.951995	0.679459	0.906796
									BCAP31	0.412027	0.915557	0.636248	0.999998		BCAP31	0.220718	0.951995	0.00220093	0.613852
									BCAR1	0.948511	0.990089	0.623913	0.999998		BCAR1	0.458853	0.951995	0.164515	0.686743
									BCAR3	0.80082	0.975377	0.595524	0.999998		BCAR3	0.58116	0.951995	0.192571	0.698708
									BCAS1	0.187823	0.894134	0.596122	0.999998		BCAS1	0.34079	0.951995	0.224658	0.714996
									BCAS2	0.433808	0.920906	0.533141	0.999998		BCAS2	0.950407	0.986546	0.349376	0.771675
									BCAS3	0.44316	0.921629	0.398891	0.999998		BCAS3	0.641211	0.951995	0.96036	0.988003
									BCAS4	0.099804	0.894134	0.237947	0.999998		BCAS4	0.354346	0.951995	0.38325	0.788641
									BCAT1	0.474676	0.929858	0.824852	0.999998		BCAT1	0.467714	0.951995	0.411324	0.798941
									BCAT2	0.211813	0.903751	0.759929	0.999998		BCAT2	0.155222	0.948693	0.868869	0.962449
									BCCIP	0.741251	0.970191	0.872541	0.999998		BCCIP	0.897878	0.975688	0.163187	0.686743
									BCHE	0.948953	0.990258	0.961649	0.999998		BCHE	0.591753	0.951995	0.984904	0.996098
									BCKDHA	0.365484	0.905971	0.564276	0.999998		BCKDHA	0.752805	0.958031	0.19022	0.697658
									BCKDHB	0.676409	0.965701	0.229848	0.999998		BCKDHB	0.920111	0.979862	0.361342	0.776853
									BCKDK	0.887873	0.98445	0.404541	0.999998		BCKDK	0.282483	0.951995	0.394472	0.791974
									BCL10	0.549421	0.944416	0.553614	0.999998		BCL10	0.514675	0.951995	0.252745	0.728665
									BCL11A	0.259299	0.904113	0.825434	0.999998		BCL11A	0.173211	0.951995	0.497687	0.839125
									BCL11B	0.0502505	0.857751	0.782519	0.999998		BCL11B	0.67033	0.951995	0.902758	0.971372
									BCL2	0.0173964	0.836816	0.489331	0.999998		BCL2	0.385614	0.951995	0.754023	0.928178
									BCL2A1	0.213111	0.903751	0.326157	0.999998		BCL2A1	0.365828	0.951995	0.687467	0.910449
									BCL2L1	0.178867	0.894134	0.33143	0.999998		BCL2L1	0.33384	0.951995	0.332053	0.767148
									BCL2L11	0.211692	0.903751	0.664799	0.999998		BCL2L11	0.538155	0.951995	0.482215	0.83067
									BCL2L12	0.889249	0.98445	0.289786	0.999998		BCL2L12	0.0219647	0.861605	0.00024892	0.559117
									BCL2L13	0.309762	0.904113	0.364397	0.999998		BCL2L13	0.330247	0.951995	0.877722	0.964223
									BCL2L14	0.215178	0.903751	0.620135	0.999998		BCL2L14	0.76189	0.958031	0.242061	0.719911
									BCL2L15	0.110215	0.894134	0.677312	0.999998		BCL2L15	0.536748	0.951995	0.180072	0.696497
									BCL2L2	0.954893	0.992057	0.362762	0.999998		BCL2L2	0.925342	0.98087	0.909198	0.973388
									BCL3	0.873191	0.983773	0.804687	0.999998		BCL3	0.355595	0.951995	0.0493547	0.631801
									BCL6	0.312831	0.904168	0.816297	0.999998		BCL6	0.285224	0.951995	0.179475	0.696295
									BCL6B	0.683375	0.966247	0.353689	0.999998		BCL6B	0.437358	0.951995	0.339135	0.768529
									BCL7A	0.0450284	0.857751	0.384246	0.999998		BCL7A	0.177831	0.951995	0.016733	0.62685
									BCL7B	0.517661	0.937518	0.44844	0.999998		BCL7B	0.572235	0.951995	0.611546	0.887431
									BCL7C	0.334851	0.904371	0.40565	0.999998		BCL7C	0.600233	0.951995	0.308995	0.755791
									BCL9	0.288431	0.904113	0.304308	0.999998		BCL9	0.546975	0.951995	0.666528	0.903234
									BCL9L	0.476256	0.929858	0.636109	0.999998		BCL9L	0.364328	0.951995	0.775518	0.932022
									BCLAF1	0.000427344	0.739528	0.64432	0.999998		BCLAF1	0.366871	0.951995	0.668204	0.903411
									BCO1	0.807285	0.977771	0.71767	0.999998		BCO1	0.242348	0.951995	0.977805	0.993718
									BCO2	0.561132	0.947006	0.386501	0.999998		BCO2	0.562319	0.951995	0.175096	0.693589
									BCOR	0.117157	0.894134	0.772216	0.999998		BCOR	0.300062	0.951995	0.358178	0.775101
									BCORL1	0.691151	0.967141	0.908396	0.999998		BCORL1	0.406719	0.951995	0.923712	0.978717
									BCR	0.466198	0.927668	0.612726	0.999998		BCR	0.536912	0.951995	0.45598	0.822057
									BDH1	0.360592	0.904961	0.715191	0.999998		BDH1	0.59782	0.951995	0.85532	0.959928
									BDH2	0.374888	0.909356	0.610648	0.999998		BDH2	0.0704006	0.890854	0.912375	0.974775
									BDKRB1	0.913191	0.986814	0.937282	0.999998		BDKRB1	0.334173	0.951995	0.708056	0.915415
									BDKRB2	0.529295	0.940665	0.603317	0.999998		BDKRB2	0.31787	0.951995	0.236253	0.717733
									BDP1	0.0685779	0.883756	0.776873	0.999998		BDP1	0.517807	0.951995	0.650401	0.900666
									BECN1	0.680956	0.966247	0.109761	0.999998		BECN1	0.368044	0.951995	0.252221	0.728635
									BEND5	0.656821	0.960763	0.372768	0.999998		BEND5	0.404417	0.951995	0.701916	0.913833
									BEND7	0.718906	0.968734	0.623211	0.999998		BEND7	0.615919	0.951995	0.477224	0.830041
									BEST2	0.0367664	0.849841	0.35381	0.999998		BEST2	0.361412	0.951995	0.0353129	0.62685
									BEST4	0.916359	0.987262	0.527178	0.999998		BEST4	0.347328	0.951995	0.0383137	0.62685
									BET1	0.927685	0.987868	0.613605	0.999998		BET1	0.0727949	0.890854	0.00355154	0.626645
									BET1L	0.40783	0.91456	0.298533	0.999998		BET1L	0.016912	0.851374	0.213111	0.709624
									BEX1	0.885829	0.98445	0.688876	0.999998		BEX1	0.587408	0.951995	0.651305	0.900953
									BEX4	0.977652	0.994671	0.809282	0.999998		BEX4	0.485869	0.951995	0.865762	0.961884
									BFAR	0.207542	0.902955	0.635135	0.999998		BFAR	0.790784	0.96035	0.584961	0.875991
									BGLAP	0.329338	0.904371	0.537689	0.999998		BGLAP	0.0289185	0.890854	0.248179	0.725186
									BGN	0.893487	0.984533	0.924475	0.999998		BGN	0.309121	0.951995	0.955423	0.986792
									BHLHA15	0.640827	0.959247	0.913755	0.999998		BHLHA15	0.174389	0.951995	0.603042	0.883902
									BHLHB9	0.640673	0.959247	0.260789	0.999998		BHLHB9	0.758619	0.958031	0.592116	0.879491
									BHLHE22	0.300593	0.904113	0.261356	0.999998		BHLHE22	0.42526	0.951995	0.0187444	0.62685
									BHLHE40	0.343126	0.904961	0.648318	0.999998		BHLHE40	0.507444	0.951995	0.0321335	0.62685
									BHLHE41	0.295754	0.904113	0.541081	0.999998		BHLHE41	0.920954	0.979862	0.437643	0.810789
									BHMT	0.473826	0.929858	0.646083	0.999998		BHMT	0.0370315	0.890854	0.519347	0.847385
									BHMT2	0.713777	0.967435	0.875086	0.999998		BHMT2	0.204511	0.951995	0.666673	0.903234
									BICC1	0.746385	0.970499	0.952737	0.999998		BICC1	0.564619	0.951995	0.75358	0.928178
									BICD1	0.679014	0.966247	0.66017	0.999998		BICD1	0.596038	0.951995	0.252411	0.728635
									BICD2	0.536588	0.942313	0.454998	0.999998		BICD2	0.809199	0.962099	0.879684	0.964911
									BID	0.352986	0.904961	0.395229	0.999998		BID	0.79383	0.96035	0.0463948	0.631801
									BIK	0.91803	0.987341	0.245546	0.999998		BIK	0.295671	0.951995	0.000221045	0.559117
									BIN1	0.781211	0.973773	0.713395	0.999998		BIN1	0.677707	0.951995	0.374889	0.784481
									BIN2	0.219059	0.904113	0.607368	0.999998		BIN2	0.562256	0.951995	0.668009	0.903411
									BIN3	0.215017	0.903751	0.546855	0.999998		BIN3	0.229142	0.951995	0.00433969	0.626645
									BIRC2	0.123556	0.894134	0.940936	0.999998		BIRC2	0.211317	0.951995	0.548809	0.861932
									BIRC3	0.321753	0.904371	0.588525	0.999998		BIRC3	0.781598	0.9596	0.656434	0.902577
									BIRC5	0.467807	0.928314	0.504875	0.999998		BIRC5	0.823753	0.963908	0.0788705	0.651636
									BIRC6	0.025078	0.849841	0.980695	0.999998		BIRC6	0.433865	0.951995	0.518978	0.847385
									BIRC7	0.699184	0.967435	0.960783	0.999998		BIRC7	0.198131	0.951995	0.431767	0.809279
									BIVM	0.286645	0.904113	0.452962	0.999998		BIVM	0.656328	0.951995	0.362944	0.777372
									BLCAP	0.860009	0.983399	0.647515	0.999998		BLCAP	0.282033	0.951995	0.811587	0.94473
									BLK	0.254109	0.904113	0.272369	0.999998		BLK	0.667148	0.951995	0.181403	0.696497
									BLM	0.0792077	0.894134	0.811359	0.999998		BLM	0.606646	0.951995	0.0291307	0.62685
									BLMH	0.415296	0.915557	0.35445	0.999998		BLMH	0.53091	0.951995	0.00862845	0.62685
									BLNK	0.154374	0.894134	0.940074	0.999998		BLNK	0.222154	0.951995	0.318021	0.758843
									BLOC1S1	0.32487	0.904371	0.907233	0.999998		BLOC1S1	0.839638	0.968116	0.855124	0.959928
									BLOC1S2	0.223991	0.904113	0.861693	0.999998		BLOC1S2	0.34443	0.951995	0.142295	0.682768
									BLOC1S3	0.609493	0.957667	0.721251	0.999998		BLOC1S3	0.990978	0.997335	0.188754	0.697658
									BLOC1S4	0.284228	0.904113	0.712271	0.999998		BLOC1S4	0.941444	0.983879	0.203432	0.705148
									BLOC1S5	0.916173	0.987262	0.305498	0.999998		BLOC1S5	0.462374	0.951995	0.293522	0.747733
									BLOC1S6	0.0796521	0.894134	0.810763	0.999998		BLOC1S6	0.0528711	0.890854	0.464509	0.825834
									BLVRA	0.622925	0.957882	0.686825	0.999998		BLVRA	0.527887	0.951995	0.255362	0.730093
									BLVRB	0.218274	0.904113	0.330216	0.999998		BLVRB	0.208177	0.951995	0.319804	0.758843
									BLZF1	0.352457	0.904961	0.60743	0.999998		BLZF1	0.967102	0.990421	0.305678	0.75302
									BMF	0.77226	0.973673	0.845606	0.999998		BMF	0.682191	0.951995	0.290249	0.746279
									BMI1	0.46548	0.927525	0.516386	0.999998		BMI1	0.592695	0.951995	0.312178	0.755791
									BMP1	0.703101	0.967435	0.855294	0.999998		BMP1	0.187926	0.951995	0.219972	0.712531
									BMP2	0.352127	0.904961	0.561917	0.999998		BMP2	0.492693	0.951995	0.0486987	0.631801
									BMP2K	0.167602	0.894134	0.673293	0.999998		BMP2K	0.965172	0.98998	0.616818	0.890289
									BMP3	0.652756	0.960046	0.554419	0.999998		BMP3	0.301052	0.951995	0.88557	0.966757
									BMP4	0.819361	0.979659	0.169025	0.999998		BMP4	0.604701	0.951995	0.816723	0.945583
									BMP5	0.409666	0.915155	0.494627	0.999998		BMP5	0.788536	0.960186	0.182825	0.697
									BMP6	0.429849	0.920906	0.839365	0.999998		BMP6	0.0172669	0.851374	0.597211	0.881488
									BMP7	0.675158	0.965453	0.911722	0.999998		BMP7	0.539301	0.951995	0.0409872	0.627795
									BMP8B	0.67478	0.965453	0.304662	0.999998		BMP8B	0.938296	0.983292	0.11037	0.669669
									BMPR1A	0.916525	0.987262	0.762166	0.999998		BMPR1A	0.858084	0.971008	0.84959	0.959412
									BMPR2	0.680693	0.966247	0.804473	0.999998		BMPR2	0.818376	0.963036	0.669198	0.903629
									BMS1	0.0420326	0.853524	0.42358	0.999998		BMS1	0.795068	0.96035	0.875531	0.963515
									BMX	0.319688	0.904371	0.278495	0.999998		BMX	0.295898	0.951995	0.045617	0.630311
									BNC2	0.860488	0.983399	0.422755	0.999998		BNC2	0.531179	0.951995	0.352207	0.772001
									BNIP1	0.624877	0.958452	0.819684	0.999998		BNIP1	0.232504	0.951995	0.0467504	0.631801
									BNIP2	0.296243	0.904113	0.913309	0.999998		BNIP2	0.57629	0.951995	0.151801	0.682768
									BNIP3	0.606006	0.957667	0.492822	0.999998		BNIP3	0.706558	0.953557	0.168998	0.689171
									BNIP3L	0.695693	0.967435	0.732274	0.999998		BNIP3L	0.43308	0.951995	0.341632	0.769612
									BNIPL	0.86134	0.983399	0.0541632	0.999998		BNIPL	0.271366	0.951995	0.00800052	0.62685
									BOC	0.93127	0.987868	0.51673	0.999998		BOC	0.823908	0.963908	0.752386	0.928178
									BOD1	0.483751	0.930795	0.211731	0.999998		BOD1	0.94797	0.986123	0.63917	0.89789
									BOD1L1	0.0913664	0.894134	0.685068	0.999998		BOD1L1	0.416267	0.951995	0.491224	0.835354
									BOK	0.627039	0.958452	0.651659	0.999998		BOK	0.527678	0.951995	0.665479	0.903234
									BOLA1	0.616533	0.957667	0.823923	0.999998		BOLA1	0.708395	0.953557	0.444968	0.815217
									BOLA2B	0.583862	0.95105	0.315053	0.999998		BOLA2B	0.529942	0.951995	0.544331	0.859137
									BOLA3	0.762424	0.971659	0.690363	0.999998		BOLA3	0.805055	0.961033	0.495432	0.838154
									BOP1	0.434505	0.920906	0.624357	0.999998		BOP1	0.247599	0.951995	0.131869	0.676499
									BORA	0.477647	0.929858	0.699455	0.999998		BORA	0.861091	0.971458	0.151839	0.682768
									BORCS5	0.563645	0.94737	0.733949	0.999998		BORCS5	0.96271	0.989523	0.686014	0.910257
									BORCS6	0.742852	0.970191	0.624502	0.999998		BORCS6	0.894776	0.97511	0.88692	0.966757
									BORCS7	0.598531	0.95559	0.81089	0.999998		BORCS7	0.822974	0.963908	0.9666	0.990025
									BPGM	0.620508	0.957882	0.470162	0.999998		BPGM	0.820329	0.963663	0.0661867	0.645946
									BPHL	0.438198	0.920906	0.856988	0.999998		BPHL	0.00501431	0.851374	0.364894	0.778485
									BPNT1	0.461431	0.926734	0.472732	0.999998		BPNT1	0.833366	0.966672	0.305859	0.753335
									BPTF	0.0018597	0.739528	0.720933	0.999998		BPTF	0.0958327	0.907492	0.417185	0.801069
									BRAF	0.395649	0.912823	0.849075	0.999998		BRAF	0.302798	0.951995	0.943717	0.983826
									BRAP	0.42592	0.920763	0.372267	0.999998		BRAP	0.89071	0.974491	0.709726	0.915573
									BRAT1	0.355154	0.904961	0.600048	0.999998		BRAT1	0.0406151	0.890854	0.386146	0.78897
									BRCA1	0.0378565	0.850305	0.92371	0.999998		BRCA1	0.113591	0.9218	0.0195128	0.62685
									BRCC3	0.816126	0.979659	0.879685	0.999998		BRCC3	0.534646	0.951995	0.751076	0.927607
									BRD1	0.0465416	0.857751	0.893799	0.999998		BRD1	0.157534	0.950366	0.0735292	0.650583
									BRD2	0.147255	0.894134	0.265355	0.999998		BRD2	0.868297	0.971624	0.292406	0.747506
									BRD3	0.454905	0.924525	0.492381	0.999998		BRD3	0.31188	0.951995	0.67482	0.904759
									BRD4	0.097246	0.894134	0.981706	0.999998		BRD4	0.131472	0.930506	0.0425062	0.630311
									BRD7	0.0160732	0.836816	0.305098	0.999998		BRD7	0.364415	0.951995	0.677251	0.90561
									BRD8	0.17728	0.894134	0.330148	0.999998		BRD8	0.0429933	0.890854	0.0484694	0.631801
									BRD9	0.00629333	0.824639	0.318439	0.999998		BRD9	0.319907	0.951995	0.581074	0.87468
									BRE	0.537235	0.942451	0.967158	0.999998		BRE	0.921726	0.979958	0.690495	0.910838
									BRF1	0.0729847	0.894033	0.669238	0.999998		BRF1	0.0489959	0.890854	0.325936	0.762354
									BRF2	0.626375	0.958452	0.00360471	0.999998		BRF2	0.691172	0.952064	0.0805971	0.652725
									BRI3	0.377818	0.910948	0.888044	0.999998		BRI3	0.65426	0.951995	0.88114	0.965324
									BRI3BP	0.478637	0.929858	0.771243	0.999998		BRI3BP	0.311284	0.951995	0.13227	0.676924
									BRIX1	0.824809	0.979996	0.366226	0.999998		BRIX1	0.608716	0.951995	0.574838	0.872642
									BRK1	0.609547	0.957667	0.0479336	0.999998		BRK1	0.151201	0.946806	0.243235	0.721696
									BRMS1	0.940988	0.988995	0.357077	0.999998		BRMS1	0.11275	0.919717	0.882056	0.965414
									BRMS1L	0.760501	0.971659	0.710557	0.999998		BRMS1L	0.386117	0.951995	0.460566	0.824694
									BROX	0.182808	0.894134	0.863886	0.999998		BROX	0.0597409	0.890854	0.736566	0.923301
									BRPF1	0.0184374	0.841977	0.338856	0.999998		BRPF1	0.216837	0.951995	0.132786	0.677084
									BRPF3	0.161793	0.894134	0.300912	0.999998		BRPF3	0.523881	0.951995	0.511565	0.843526
									BRSK1	0.566629	0.947379	0.588812	0.999998		BRSK1	0.189132	0.951995	0.385284	0.78897
									BRWD1	0.0183037	0.841977	0.981489	0.999998		BRWD1	0.358214	0.951995	0.189714	0.697658
									BRWD3	0.156149	0.894134	0.985507	0.999998		BRWD3	0.944809	0.985426	0.388379	0.78897
									BSCL2	0.381766	0.911705	0.74828	0.999998		BSCL2	0.102527	0.908878	0.666423	0.903234
									BSDC1	0.357646	0.904961	0.713417	0.999998		BSDC1	0.348529	0.951995	0.273761	0.737573
									BSG	0.167624	0.894134	0.250302	0.999998		BSG	0.950792	0.986652	0.102872	0.669591
									BSPRY	0.793577	0.974693	0.498608	0.999998		BSPRY	0.272063	0.951995	0.0485727	0.631801
									BST1	0.426202	0.920906	0.100369	0.999998		BST1	0.1639	0.951995	0.0288501	0.62685
									BST2	0.912066	0.986814	0.769696	0.999998		BST2	0.800604	0.96035	0.446838	0.816523
									BTAF1	0.0277757	0.849841	0.932021	0.999998		BTAF1	0.0344548	0.890854	0.0676258	0.646843
									BTBD1	0.282235	0.904113	0.668531	0.999998		BTBD1	0.341452	0.951995	0.620239	0.891705
									BTBD10	0.464709	0.927341	0.428614	0.999998		BTBD10	0.939838	0.983591	0.848734	0.959131
									BTBD2	0.128623	0.894134	0.863147	0.999998		BTBD2	0.527031	0.951995	0.316516	0.757256
									BTBD3	0.140392	0.894134	0.503095	0.999998		BTBD3	0.867224	0.971624	0.00464443	0.626645
									BTBD6	0.0624251	0.872176	0.929542	0.999998		BTBD6	0.140426	0.941515	0.0419001	0.627863
									BTBD7	0.713632	0.967435	0.835888	0.999998		BTBD7	0.828302	0.965044	0.877447	0.964223
									BTBD9	0.315903	0.904371	0.74584	0.999998		BTBD9	0.241176	0.951995	0.0490049	0.631801
									BTC	0.808121	0.977771	0.586592	0.999998		BTC	0.628694	0.951995	0.890251	0.96762
									BTD	0.786961	0.974415	0.949108	0.999998		BTD	0.115664	0.924372	0.801512	0.941311
									BTF3	0.568605	0.9476	0.731956	0.999998		BTF3	0.00820042	0.851374	0.480883	0.830226
									BTF3L4	0.238317	0.904113	0.67384	0.999998		BTF3L4	0.606431	0.951995	0.579496	0.87468
									BTG1	0.328143	0.904371	0.935664	0.999998		BTG1	0.537511	0.951995	0.273151	0.737421
									BTG2	0.487721	0.931789	0.605611	0.999998		BTG2	0.366198	0.951995	0.367187	0.779992
									BTG3	0.947526	0.989758	0.844013	0.999998		BTG3	0.969842	0.990895	0.479881	0.830226
									BTK	0.116032	0.894134	0.570982	0.999998		BTK	0.735335	0.956193	0.313219	0.755791
									BTLA	0.270974	0.904113	0.693742	0.999998		BTLA	0.405859	0.951995	0.642296	0.898397
									BTN2A2	0.0925532	0.894134	0.238417	0.999998		BTN2A2	0.211201	0.951995	0.543386	0.858853
									BTN3A1	0.307502	0.904113	0.462765	0.999998		BTN3A1	0.421774	0.951995	0.35741	0.774945
									BTN3A2	0.239908	0.904113	0.520291	0.999998		BTN3A2	0.735831	0.956193	0.594156	0.880615
									BTNL3	0.173983	0.894134	0.957262	0.999998		BTNL3	0.0851942	0.907492	0.0828374	0.654193
									BTNL8	0.164264	0.894134	0.991974	0.999998		BTNL8	0.0126705	0.851374	0.254746	0.730093
									BTNL9	0.348381	0.904961	0.936627	0.999998		BTNL9	0.0565049	0.890854	0.718502	0.918071
									BTRC	0.161897	0.894134	0.378484	0.999998		BTRC	0.505564	0.951995	0.289968	0.746221
									BUB1	0.485205	0.930795	0.536302	0.999998		BUB1	0.680514	0.951995	0.0678438	0.647785
									BUB1B	0.341077	0.904961	0.6101	0.999998		BUB1B	0.68026	0.951995	0.0501641	0.631801
									BUB3	0.285835	0.904113	0.813738	0.999998		BUB3	0.262223	0.951995	0.284919	0.742664
									BUD13	0.190351	0.894134	0.348788	0.999998		BUD13	0.796749	0.96035	0.14139	0.682768
									BUD31	0.743691	0.970191	0.557805	0.999998		BUD31	0.453409	0.951995	0.967159	0.990063
									BVES	0.912749	0.986814	0.585354	0.999998		BVES	0.772931	0.958031	0.842824	0.956473
									BYSL	0.380102	0.91121	0.0353093	0.999998		BYSL	0.342137	0.951995	0.0279875	0.62685
									BZRAP1	0.233086	0.904113	0.683235	0.999998		BZRAP1	0.069918	0.890854	0.355367	0.773643
									BZW1	0.333028	0.904371	0.378385	0.999998		BZW1	0.333028	0.951995	0.0771632	0.651636
									BZW2	0.807278	0.977771	0.884099	0.999998		BZW2	0.63897	0.951995	0.49949	0.8396
									C10H20orf194	0.689511	0.966829	0.54603	0.999998		C10H20orf194	0.631159	0.951995	0.935171	0.981033
									C10H20orf196	0.608664	0.957667	0.646825	0.999998		C10H20orf196	0.256428	0.951995	0.618312	0.891112
									C10H20orf24	0.656268	0.960763	0.765313	0.999998		C10H20orf24	0.266078	0.951995	0.0214127	0.62685
									C10H20orf27	0.306364	0.904113	0.315059	0.999998		C10H20orf27	0.876276	0.972239	0.296493	0.749261
									C10H22orf23	0.924905	0.987341	0.547996	0.999998		C10H22orf23	0.565142	0.951995	0.265701	0.733436
									C10H22orf29	0.162236	0.894134	0.841251	0.999998		C10H22orf29	0.223966	0.951995	0.434759	0.810012
									C10H22orf39	0.598566	0.95559	0.450334	0.999998		C10H22orf39	0.55175	0.951995	0.832778	0.952029
									C11H12orf10	0.348154	0.904961	0.150805	0.999998		C11H12orf10	0.275228	0.951995	0.174632	0.693589
									C11H12orf29	0.553299	0.944979	0.556963	0.999998		C11H12orf29	0.715948	0.953961	0.0174401	0.62685
									C11H12orf4	0.428168	0.920906	0.756425	0.999998		C11H12orf4	0.687213	0.952064	0.491941	0.835867
									C11H12orf43	0.118463	0.894134	0.713768	0.999998		C11H12orf43	0.124322	0.926417	0.594645	0.880615
									C11H12orf45	0.590839	0.953787	0.904896	0.999998		C11H12orf45	0.275969	0.951995	0.937986	0.982263
									C11H12orf49	0.173303	0.894134	0.966487	0.999998		C11H12orf49	0.58142	0.951995	0.0442455	0.630311
									C11H12orf57	0.599428	0.95559	0.597571	0.999998		C11H12orf57	0.363588	0.951995	0.274185	0.738024
									C11H12orf65	0.829227	0.98045	0.0180192	0.999998		C11H12orf65	0.955057	0.988443	0.694866	0.911892
									C11H12orf66	0.298507	0.904113	0.999365	0.999998		C11H12orf66	0.745139	0.95678	0.630591	0.895102
									C11H12orf73	0.0274101	0.849841	0.973285	0.999998		C11H12orf73	0.822704	0.963908	0.0673826	0.646398
									C11H12orf75	0.65571	0.960706	0.618058	0.999998		C11H12orf75	0.866475	0.971465	0.201951	0.704509
									C12H2orf47	0.280855	0.904113	0.450666	0.999998		C12H2orf47	0.246611	0.951995	0.577767	0.873892
									C12H2orf54	0.709331	0.967435	0.169387	0.999998		C12H2orf54	0.541672	0.951995	0.131101	0.675548
									C12H2orf69	0.265451	0.904113	0.437121	0.999998		C12H2orf69	0.797823	0.96035	0.120599	0.669669
									C12H2orf76	0.0491423	0.857751	0.326482	0.999998		C12H2orf76	0.116451	0.924794	0.16827	0.689171
									C12H2orf88	0.162996	0.894134	0.523968	0.999998		C12H2orf88	0.285031	0.951995	0.649056	0.900666
									C13H2orf15	0.718359	0.968734	0.0506325	0.999998		C13H2orf15	0.981366	0.993971	0.35869	0.775128
									C13H2orf40	0.646411	0.959295	0.432085	0.999998		C13H2orf40	0.428802	0.951995	0.615246	0.889417
									C13H2orf42	0.299978	0.904113	0.415232	0.999998		C13H2orf42	0.716164	0.954042	0.494604	0.83777
									C13H2orf44	0.724717	0.969875	0.120462	0.999998		C13H2orf44	0.740809	0.95678	0.338784	0.768529
									C13H2orf49	0.456326	0.925432	0.534257	0.999998		C13H2orf49	0.813093	0.962478	0.898588	0.970862
									C13H2orf68	0.280413	0.904113	0.557392	0.999998		C13H2orf68	0.769959	0.958031	0.125931	0.672858
									C13H2orf81	0.179705	0.894134	0.39882	0.999998		C13H2orf81	0.00237915	0.801988	0.589745	0.87855
									C14H11orf1	0.00584708	0.824639	0.645888	0.999998		C14H11orf1	0.00106915	0.801988	0.232985	0.717733
									C14H11orf24	0.551288	0.944979	0.732464	0.999998		C14H11orf24	0.0944744	0.907492	0.422687	0.805004
									C14H11orf31	0.33089	0.904371	0.691106	0.999998		C14H11orf31	0.551949	0.951995	0.111982	0.669669
									C14H11orf49	0.184597	0.894134	0.845029	0.999998		C14H11orf49	0.567264	0.951995	0.883344	0.966156
									C14H11orf52	0.211697	0.903751	0.297945	0.999998		C14H11orf52	0.911658	0.978478	0.167902	0.689171
									C14H11orf54	0.151651	0.894134	0.468074	0.999998		C14H11orf54	0.0656293	0.890854	0.719036	0.918169
									C14H11orf57	0.103937	0.894134	0.0267683	0.999998		C14H11orf57	0.137709	0.941515	0.133155	0.677084
									C14H11orf58	0.707265	0.967435	0.524867	0.999998		C14H11orf58	0.566581	0.951995	0.682981	0.90846
									C14H11orf68	0.731766	0.969964	0.211886	0.999998		C14H11orf68	0.876108	0.972239	0.413683	0.799776
									C14H11orf71	0.68806	0.966801	0.174396	0.999998		C14H11orf71	0.959649	0.989088	0.0459718	0.631801
									C14H11orf73	0.642311	0.959247	0.17087	0.999998		C14H11orf73	0.810575	0.962174	0.182022	0.696497
									C14H11orf74	0.653508	0.960499	0.42908	0.999998		C14H11orf74	0.691819	0.952064	0.0846843	0.655207
									C14H11orf80	0.545914	0.944215	0.990944	0.999998		C14H11orf80	0.121515	0.926325	0.447717	0.817284
									C14H11orf84	0.920226	0.987341	0.787661	0.999998		C14H11orf84	0.556513	0.951995	0.83531	0.952861
									C14H11orf91	0.869101	0.983399	0.836189	0.999998		C14H11orf91	0.183785	0.951995	0.085571	0.655207
									C14H11orf95	0.737808	0.970191	0.54077	0.999998		C14H11orf95	0.26085	0.951995	0.622547	0.891727
									C14H11orf96	0.616063	0.957667	0.601904	0.999998		C14H11orf96	0.372426	0.951995	0.213861	0.709624
									C14H11orf97	0.0537229	0.857751	0.185972	0.999998		C14H11orf97	0.266215	0.951995	0.338004	0.768529
									C15H9orf114	0.437518	0.920906	0.804573	0.999998		C15H9orf114	0.743622	0.95678	0.152843	0.682768
									C15H9orf116	0.52334	0.938781	0.566416	0.999998		C15H9orf116	0.830139	0.965557	0.422615	0.804976
									C15H9orf142	0.594177	0.95421	0.641918	0.999998		C15H9orf142	0.343828	0.951995	0.989174	0.997193
									C15H9orf152	0.706569	0.967435	0.94105	0.999998		C15H9orf152	0.657492	0.951995	0.236989	0.717733
									C15H9orf16	0.858776	0.983399	0.431448	0.999998		C15H9orf16	0.869888	0.971624	0.271035	0.736651
									C15H9orf172	0.941773	0.98925	0.549822	0.999998		C15H9orf172	0.445538	0.951995	0.596522	0.880961
									C15H9orf3	0.403759	0.913528	0.534503	0.999998		C15H9orf3	0.386872	0.951995	0.958572	0.98749
									C15H9orf40	0.192401	0.894134	0.2843	0.999998		C15H9orf40	0.74406	0.95678	0.407524	0.797753
									C15H9orf64	0.266896	0.904113	0.67421	0.999998		C15H9orf64	0.173274	0.951995	0.239557	0.718977
									C15H9orf69	0.917449	0.987341	0.057585	0.999998		C15H9orf69	0.678785	0.951995	0.322772	0.759036
									C15H9orf72	0.245525	0.904113	0.584057	0.999998		C15H9orf72	0.218271	0.951995	0.274946	0.738172
									C15H9orf78	0.776859	0.973773	0.756299	0.999998		C15H9orf78	0.888803	0.974219	0.9238	0.978717
									C15H9orf85	0.241509	0.904113	0.149411	0.999998		C15H9orf85	0.194127	0.951995	0.291996	0.747492
									C15H9orf9	0.993298	0.998459	0.242545	0.999998		C15H9orf9	0.72575	0.954988	0.956956	0.987398
									C15H9orf91	0.0336973	0.849841	0.436825	0.999998		C15H9orf91	0.238475	0.951995	0.982444	0.995488
									C16H17orf100	0.212648	0.903751	0.484092	0.999998		C16H17orf100	0.723179	0.954988	0.031341	0.62685
									C16H17orf51	0.863122	0.983399	0.0585	0.999998		C16H17orf51	0.783713	0.95963	0.0245556	0.62685
									C16H17orf58	0.973311	0.994363	0.451629	0.999998		C16H17orf58	0.857161	0.971008	0.0325245	0.62685
									C16H17orf62	0.905053	0.986709	0.896805	0.999998		C16H17orf62	0.80017	0.96035	0.535398	0.856443
									C16H17orf67	0.303235	0.904113	0.462232	0.999998		C16H17orf67	0.0444292	0.890854	0.313522	0.755791
									C16H17orf75	0.399451	0.913528	0.751132	0.999998		C16H17orf75	0.547618	0.951995	0.991487	0.99762
									C16H17orf80	0.604056	0.957273	0.0885247	0.999998		C16H17orf80	0.97698	0.993366	0.794755	0.939334
									C16H17orf89	0.0953096	0.894134	0.580235	0.999998		C16H17orf89	0.876747	0.972279	0.622549	0.891727
									C18H18orf21	0.43383	0.920906	0.926088	0.999998		C18H18orf21	0.893507	0.97511	0.214406	0.709624
									C18H18orf25	0.134163	0.894134	0.717322	0.999998		C18H18orf25	0.326507	0.951995	0.701538	0.913598
									C18H18orf32	0.82332	0.979659	0.824239	0.999998		C18H18orf32	0.322762	0.951995	0.682798	0.90846
									C18H18orf8	0.620846	0.957882	0.350058	0.999998		C18H18orf8	0.40828	0.951995	0.307002	0.754561
									C19H19orf12	0.447383	0.92249	0.276591	0.999998		C19H19orf12	0.242308	0.951995	0.572803	0.871867
									C19H19orf24	0.818769	0.979659	0.950202	0.999998		C19H19orf24	0.539236	0.951995	0.250134	0.726959
									C19H19orf25	0.604588	0.957273	0.322352	0.999998		C19H19orf25	0.0876889	0.907492	0.124133	0.672858
									C19H19orf33	0.737444	0.970191	0.217605	0.999998		C19H19orf33	0.644307	0.951995	0.064808	0.642102
									C19H19orf38	0.421555	0.917611	0.89505	0.999998		C19H19orf38	0.437788	0.951995	0.568769	0.871109
									C19H19orf43	0.0979415	0.894134	0.516461	0.999998		C19H19orf43	0.203814	0.951995	0.999343	0.999836
									C19H19orf44	0.194024	0.894134	0.505055	0.999998		C19H19orf44	0.0783124	0.904374	0.29637	0.749261
									C19H19orf47	0.527239	0.940321	0.495831	0.999998		C19H19orf47	0.20814	0.951995	0.508772	0.842729
									C19H19orf48	0.693182	0.967435	0.930871	0.999998		C19H19orf48	0.60759	0.951995	0.347784	0.771515
									C19H19orf52	0.664557	0.962508	0.25412	0.999998		C19H19orf52	0.667025	0.951995	0.622248	0.891727
									C19H19orf54	0.0984715	0.894134	0.304191	0.999998		C19H19orf54	0.0501941	0.890854	0.0733146	0.649837
									C19H19orf60	0.509075	0.935894	0.648478	0.999998		C19H19orf60	0.0772682	0.903706	0.853326	0.959928
									C19H19orf66	0.131448	0.894134	0.722378	0.999998		C19H19orf66	0.032474	0.890854	0.737895	0.923301
									C19H19orf68	0.46787	0.928314	0.289359	0.999998		C19H19orf68	0.597121	0.951995	0.350546	0.771675
									C19H19orf70	0.894871	0.984985	0.785379	0.999998		C19H19orf70	0.693121	0.952064	0.311162	0.755791
									C19H19orf71	0.652741	0.960046	0.134716	0.999998		C19H19orf71	0.0844506	0.907492	0.572808	0.871867
									C19H19orf81	0.778707	0.973773	0.624459	0.999998		C19H19orf81	0.181717	0.951995	0.400182	0.794227
									C19H1orf109	0.53311	0.941911	0.565755	0.999998		C19H1orf109	0.950171	0.986546	0.824101	0.947679
									C1D	0.624726	0.958452	0.835561	0.999998		C1D	0.464353	0.951995	0.580921	0.87468
									C1GALT1	0.0822923	0.894134	0.510828	0.999998		C1GALT1	0.587046	0.951995	0.162367	0.686743
									C1GALT1C1	0.451172	0.923333	0.769832	0.999998		C1GALT1C1	0.168083	0.951995	0.141365	0.682768
									C1GALT1C1L	0.421993	0.917611	0.0533776	0.999998		C1GALT1C1L	0.469724	0.951995	0.290951	0.746908
									C1H1orf106	0.250434	0.904113	0.538128	0.999998		C1H1orf106	0.528919	0.951995	0.145718	0.682768
									C1H1orf112	0.483144	0.930795	0.959108	0.999998		C1H1orf112	0.725334	0.954988	0.133422	0.677207
									C1H1orf115	0.33608	0.904371	0.764678	0.999998		C1H1orf115	0.980422	0.993786	0.240491	0.719264
									C1H1orf116	0.302012	0.904113	0.410926	0.999998		C1H1orf116	0.570742	0.951995	0.155219	0.683177
									C1H1orf122	0.274528	0.904113	0.36969	0.999998		C1H1orf122	0.937614	0.983292	0.554148	0.864714
									C1H1orf123	0.447378	0.92249	0.771741	0.999998		C1H1orf123	0.767718	0.958031	0.183919	0.697384
									C1H1orf127	0.470028	0.928314	0.86879	0.999998		C1H1orf127	0.695191	0.952064	0.247368	0.725004
									C1H1orf131	0.282406	0.904113	0.92322	0.999998		C1H1orf131	0.460134	0.951995	0.662828	0.903111
									C1H1orf159	0.635632	0.959247	0.995583	0.999998		C1H1orf159	0.0526779	0.890854	0.574094	0.872341
									C1H1orf162	0.227218	0.904113	0.914607	0.999998		C1H1orf162	0.558255	0.951995	0.842463	0.956473
									C1H1orf174	0.76915	0.973204	0.998937	0.999998		C1H1orf174	0.687712	0.952064	0.605142	0.884226
									C1H1orf198	0.793867	0.974693	0.211183	0.999998		C1H1orf198	0.713733	0.953557	0.335379	0.768234
									C1H1orf21	0.373685	0.909356	0.57343	0.999998		C1H1orf21	0.480939	0.951995	0.803992	0.941761
									C1H1orf210	0.151625	0.894134	0.623188	0.999998		C1H1orf210	0.413357	0.951995	0.0464017	0.631801
									C1H1orf216	0.840236	0.982478	0.0964379	0.999998		C1H1orf216	0.759432	0.958031	0.47825	0.830226
									C1H1orf226	0.155772	0.894134	0.116812	0.999998		C1H1orf226	0.748509	0.958031	0.543887	0.859137
									C1H1orf233	0.963997	0.994033	0.397408	0.999998		C1H1orf233	0.829689	0.965406	0.600066	0.8833
									C1H1orf27	0.0541258	0.857751	0.573151	0.999998		C1H1orf27	0.0849335	0.907492	0.299327	0.750435
									C1H1orf35	0.343623	0.904961	0.912888	0.999998		C1H1orf35	0.0314619	0.890854	0.680052	0.907023
									C1H1orf43	0.75456	0.971659	0.222705	0.999998		C1H1orf43	0.320945	0.951995	0.24797	0.725186
									C1H1orf50	0.25344	0.904113	0.47231	0.999998		C1H1orf50	0.735959	0.956193	0.580096	0.87468
									C1H1orf52	0.93063	0.987868	0.952432	0.999998		C1H1orf52	0.883554	0.973757	0.575851	0.872959
									C1H1orf53	0.123329	0.894134	0.68411	0.999998		C1H1orf53	0.208629	0.951995	0.680382	0.907246
									C1H1orf54	0.440817	0.920906	0.690507	0.999998		C1H1orf54	0.352531	0.951995	0.170098	0.691659
									C1H1orf74	0.454466	0.92444	0.665119	0.999998		C1H1orf74	0.379804	0.951995	0.69107	0.910889
									C1H1orf95	0.787845	0.974428	0.617186	0.999998		C1H1orf95	0.345431	0.951995	0.886755	0.966757
									C1QA	0.92669	0.987658	0.773398	0.999998		C1QA	0.46195	0.951995	0.884556	0.966596
									C1QB	0.957372	0.993288	0.837563	0.999998		C1QB	0.459364	0.951995	0.967303	0.990063
									C1QBP	0.900361	0.985659	0.967077	0.999998		C1QBP	0.282668	0.951995	0.667171	0.903234
									C1QC	0.964578	0.994033	0.830954	0.999998		C1QC	0.488692	0.951995	0.826247	0.948911
									C1QL1	0.817522	0.979659	0.207974	0.999998		C1QL1	0.225234	0.951995	0.693882	0.911674
									C1QL3	0.905415	0.986709	0.572645	0.999998		C1QL3	0.753029	0.958031	0.811749	0.94473
									C1QTNF1	0.926482	0.987658	0.879576	0.999998		C1QTNF1	0.649958	0.951995	0.521346	0.848653
									C1QTNF2	0.966661	0.994033	0.907758	0.999998		C1QTNF2	0.387098	0.951995	0.187503	0.697384
									C1QTNF3	0.791738	0.974693	0.669882	0.999998		C1QTNF3	0.699552	0.952064	0.967963	0.990063
									C1QTNF4	0.621892	0.957882	0.880026	0.999998		C1QTNF4	0.415903	0.951995	0.328099	0.7645
									C1QTNF5	0.47268	0.929858	0.386407	0.999998		C1QTNF5	0.843678	0.968492	0.70273	0.913833
									C1QTNF6	0.136384	0.894134	0.856473	0.999998		C1QTNF6	0.850833	0.969694	0.958055	0.98749
									C1QTNF7	0.719402	0.968734	0.54919	0.999998		C1QTNF7	0.308582	0.951995	0.121399	0.670725
									C1QTNF9	0.994619	0.99865	0.960906	0.999998		C1QTNF9	0.784992	0.95963	0.561459	0.868196
									C1R	0.575052	0.948967	0.293686	0.999998		C1R	0.467028	0.951995	0.131433	0.675548
									C1RL	0.921785	0.987341	0.670056	0.999998		C1RL	0.726072	0.954988	0.744811	0.925182
									C1S	0.97073	0.994363	0.471154	0.999998		C1S	0.648192	0.951995	0.760021	0.929083
									C2	0.913106	0.986814	0.702783	0.999998		C2	0.805209	0.961033	0.384715	0.78897
									C20H16orf13	0.172412	0.894134	0.0968438	0.999998		C20H16orf13	0.171496	0.951995	0.0415872	0.627863
									C20H16orf52	0.709803	0.967435	0.194071	0.999998		C20H16orf52	0.964595	0.989903	0.889374	0.967465
									C20H16orf54	0.159014	0.894134	0.524937	0.999998		C20H16orf54	0.479764	0.951995	0.863877	0.961013
									C20H16orf58	0.982257	0.995514	0.245071	0.999998		C20H16orf58	0.704537	0.953557	0.31317	0.755791
									C20H16orf59	0.619649	0.957882	0.645318	0.999998		C20H16orf59	0.32717	0.951995	0.0743213	0.650911
									C20H16orf62	0.238044	0.904113	0.130306	0.999998		C20H16orf62	0.248457	0.951995	0.700607	0.913312
									C20H16orf70	0.256295	0.904113	0.108643	0.999998		C20H16orf70	0.804774	0.961033	0.56611	0.869678
									C20H16orf71	0.151629	0.894134	0.562383	0.999998		C20H16orf71	0.230923	0.951995	0.100176	0.667774
									C20H16orf72	0.855265	0.983399	0.998147	0.999998		C20H16orf72	0.993264	0.997868	0.611368	0.887355
									C20H16orf74	0.461806	0.926833	0.908364	0.999998		C20H16orf74	0.277528	0.951995	0.366812	0.779683
									C20H16orf86	0.683416	0.966247	0.78429	0.999998		C20H16orf86	0.00858733	0.851374	0.158964	0.683658
									C20H16orf87	0.380966	0.911343	0.681717	0.999998		C20H16orf87	0.353375	0.951995	0.440406	0.812339
									C20H16orf89	0.826369	0.980313	0.769029	0.999998		C20H16orf89	0.185806	0.951995	0.224129	0.71478
									C20H16orf90	0.763577	0.971836	0.887587	0.999998		C20H16orf90	0.11546	0.924334	0.740856	0.924502
									C20H16orf91	0.820034	0.979659	0.793281	0.999998		C20H16orf91	0.274621	0.951995	0.0500765	0.631801
									C2CD2	0.239345	0.904113	0.607107	0.999998		C2CD2	0.0449667	0.890854	0.371524	0.782273
									C2CD2L	0.401406	0.913528	0.380038	0.999998		C2CD2L	0.630507	0.951995	0.036129	0.62685
									C2CD3	0.0307685	0.849841	0.770878	0.999998		C2CD3	0.0588149	0.890854	0.0120756	0.62685
									C2CD4B	0.920263	0.987341	0.343556	0.999998		C2CD4B	0.152963	0.948598	0.0710054	0.648502
									C2CD4C	0.487046	0.931477	0.318993	0.999998		C2CD4C	0.254886	0.951995	0.00625086	0.62685
									C2CD5	0.0937607	0.894134	0.88542	0.999998		C2CD5	0.494973	0.951995	0.205701	0.706006
									C2H3orf14	0.502937	0.935869	0.558129	0.999998		C2H3orf14	0.152103	0.948598	0.143392	0.682768
									C2H3orf17	0.00578303	0.824639	0.317135	0.999998		C2H3orf17	0.119011	0.925843	0.156272	0.683177
									C2H3orf18	0.732612	0.969964	0.71029	0.999998		C2H3orf18	0.542682	0.951995	0.536443	0.856776
									C2H3orf33	0.582954	0.950745	0.363201	0.999998		C2H3orf33	0.140345	0.941515	0.229433	0.717297
									C2H3orf38	0.784833	0.974415	0.134384	0.999998		C2H3orf38	0.292827	0.951995	0.334351	0.768234
									C2H3orf52	0.27116	0.904113	0.561508	0.999998		C2H3orf52	0.581781	0.951995	0.0611609	0.64043
									C2H3orf58	0.862415	0.983399	0.445987	0.999998		C2H3orf58	0.832738	0.966575	0.291872	0.747492
									C2H3orf62	0.510356	0.935894	0.417703	0.999998		C2H3orf62	0.0998181	0.907492	0.168002	0.689171
									C2H3orf70	0.797566	0.974719	0.586863	0.999998		C2H3orf70	0.91525	0.978648	0.787116	0.935834
									C2H3orf80	0.45207	0.923786	0.735928	0.999998		C2H3orf80	0.38984	0.951995	0.216156	0.710736
									C3	0.422128	0.917763	0.48882	0.999998		C3	0.280501	0.951995	0.268819	0.735058
									C3AR1	0.357041	0.904961	0.988385	0.999998		C3AR1	0.289169	0.951995	0.529273	0.853202
									C3H21orf2	0.773368	0.973673	0.867011	0.999998		C3H21orf2	0.471372	0.951995	0.654899	0.902388
									C3H21orf33	0.109645	0.894134	0.859411	0.999998		C3H21orf33	0.0559255	0.890854	0.221922	0.714572
									C3H21orf59	0.686816	0.966801	0.0850128	0.999998		C3H21orf59	0.468877	0.951995	0.258736	0.730733
									C3H21orf91	0.0370221	0.850305	0.63975	0.999998		C3H21orf91	0.622296	0.951995	0.889727	0.967562
									C3H7orf25	0.811823	0.978888	0.187602	0.999998		C3H7orf25	0.940418	0.983591	0.299833	0.750435
									C3H7orf26	0.463303	0.926833	0.0217287	0.999998		C3H7orf26	0.274667	0.951995	0.553007	0.864714
									C3H7orf43	0.70731	0.967435	0.987492	0.999998		C3H7orf43	0.0525067	0.890854	0.220113	0.712542
									C3H7orf49	0.454257	0.92444	0.971649	0.999998		C3H7orf49	0.807682	0.961293	0.802519	0.941496
									C3H7orf50	0.0207345	0.849841	0.825074	0.999998		C3H7orf50	0.443967	0.951995	0.358775	0.775128
									C3H7orf55	0.192893	0.894134	0.566527	0.999998		C3H7orf55	0.356553	0.951995	0.291172	0.746908
									C3H7orf60	0.757299	0.971659	0.666459	0.999998		C3H7orf60	0.712037	0.953557	0.975673	0.992937
									C3H7orf61	0.517286	0.937518	0.60939	0.999998		C3H7orf61	0.170042	0.951995	0.119024	0.669669
									C3H7orf73	0.0500947	0.857751	0.122305	0.999998		C3H7orf73	0.0629833	0.890854	0.0175934	0.62685
									C4H6orf1	0.928233	0.987868	0.322198	0.999998		C4H6orf1	0.812744	0.962424	0.879242	0.964782
									C4H6orf106	0.928483	0.987868	0.493569	0.999998		C4H6orf106	0.960033	0.989088	0.759826	0.929083
									C4H6orf120	0.483384	0.930795	0.871184	0.999998		C4H6orf120	0.516949	0.951995	0.846158	0.957648
									C4H6orf132	0.326152	0.904371	0.554567	0.999998		C4H6orf132	0.44918	0.951995	0.0467515	0.631801
									C4H6orf136	0.0756132	0.894134	0.46782	0.999998		C4H6orf136	0.0372315	0.890854	0.671741	0.90403
									C4H6orf141	0.458561	0.926295	0.351713	0.999998		C4H6orf141	0.359152	0.951995	0.0227045	0.62685
									C4H6orf203	0.931494	0.987868	0.526382	0.999998		C4H6orf203	0.393428	0.951995	0.407564	0.797753
									C4H6orf222	0.373728	0.909356	0.569985	0.999998		C4H6orf222	0.785977	0.95965	0.247054	0.725004
									C4H6orf47	0.838109	0.982478	0.618262	0.999998		C4H6orf47	0.791329	0.96035	0.870501	0.962596
									C4H6orf52	0.343419	0.904961	0.777901	0.999998		C4H6orf52	0.344005	0.951995	0.242559	0.720632
									C4H6orf62	0.519283	0.938397	0.894698	0.999998		C4H6orf62	0.868211	0.971624	0.584723	0.875991
									C4H6orf89	0.0667191	0.876294	0.270745	0.999998		C4H6orf89	0.768544	0.958031	0.447658	0.817281
									C5AR1	0.424687	0.91995	0.740213	0.999998		C5AR1	0.354384	0.951995	0.611183	0.887269
									C5AR2	0.331437	0.904371	0.71774	0.999998		C5AR2	0.868515	0.971624	0.665406	0.903234
									C5H4orf19	0.140417	0.894134	0.306574	0.999998		C5H4orf19	0.622909	0.951995	0.206899	0.706918
									C5H4orf26	0.235627	0.904113	0.984684	0.999998		C5H4orf26	0.584217	0.951995	0.498938	0.839372
									C5H4orf27	0.343726	0.904961	0.523494	0.999998		C5H4orf27	0.742463	0.95678	0.0277062	0.62685
									C5H4orf3	0.316231	0.904371	0.488858	0.999998		C5H4orf3	0.793693	0.96035	0.32939	0.765845
									C5H4orf32	0.148273	0.894134	0.372653	0.999998		C5H4orf32	0.592303	0.951995	0.561737	0.868219
									C5H4orf33	0.128968	0.894134	0.309466	0.999998		C5H4orf33	0.235101	0.951995	0.371628	0.782273
									C5H4orf46	0.0757438	0.894134	0.783811	0.999998		C5H4orf46	0.790187	0.96035	0.867959	0.962369
									C6H5orf15	0.0287926	0.849841	0.96511	0.999998		C6H5orf15	0.167787	0.951995	0.208561	0.706918
									C6H5orf22	0.0397255	0.853524	0.64767	0.999998		C6H5orf22	0.37448	0.951995	0.890847	0.96762
									C6H5orf24	0.927161	0.987868	0.81013	0.999998		C6H5orf24	0.787687	0.960186	0.677229	0.90561
									C6H5orf30	0.193795	0.894134	0.351559	0.999998		C6H5orf30	0.663781	0.951995	0.43589	0.810403
									C6H5orf34	0.713259	0.967435	0.816542	0.999998		C6H5orf34	0.547898	0.951995	0.0977354	0.666582
									C6H5orf42	0.0146171	0.830172	0.417922	0.999998		C6H5orf42	0.309869	0.951995	0.154029	0.682768
									C6H5orf45	0.617987	0.957882	0.594173	0.999998		C6H5orf45	0.400066	0.951995	0.107527	0.669669
									C6H5orf51	0.798425	0.974831	0.469029	0.999998		C6H5orf51	0.785341	0.95963	0.789997	0.936973
									C6H5orf63	0.84053	0.982478	0.20741	0.999998		C6H5orf63	0.688267	0.952064	0.0581199	0.639345
									C7	0.0335961	0.849841	0.59824	0.999998		C7	0.49604	0.951995	0.586005	0.876078
									C7H14orf1	0.846858	0.982478	0.737979	0.999998		C7H14orf1	0.926617	0.981196	0.647428	0.899874
									C7H14orf119	0.267	0.904113	0.808416	0.999998		C7H14orf119	0.624151	0.951995	0.772046	0.931863
									C7H14orf132	0.728798	0.969964	0.442642	0.999998		C7H14orf132	0.462659	0.951995	0.469665	0.8276
									C7H14orf142	0.0300324	0.849841	0.644865	0.999998		C7H14orf142	0.475308	0.951995	0.470082	0.8276
									C7H14orf159	0.10264	0.894134	0.148577	0.999998		C7H14orf159	0.147603	0.941807	0.273504	0.737573
									C7H14orf166	0.995883	0.998944	0.754648	0.999998		C7H14orf166	0.507845	0.951995	0.175731	0.694172
									C7H14orf169	0.710388	0.967435	0.160713	0.999998		C7H14orf169	0.960907	0.989088	0.476676	0.830041
									C7H14orf180	0.412345	0.915557	0.112043	0.999998		C7H14orf180	0.936829	0.983292	0.360897	0.77658
									C7H14orf2	0.754072	0.971659	0.709203	0.999998		C7H14orf2	0.789747	0.960186	0.385761	0.78897
									C7H14orf28	0.642981	0.959247	0.841975	0.999998		C7H14orf28	0.343453	0.951995	0.19652	0.699858
									C7H14orf79	0.312325	0.904168	0.114931	0.999998		C7H14orf79	0.27432	0.951995	0.254722	0.730093
									C7H14orf80	0.43664	0.920906	0.712929	0.999998		C7H14orf80	0.920261	0.979862	0.0556538	0.638206
									C7H14orf93	0.237501	0.904113	0.830374	0.999998		C7H14orf93	0.208881	0.951995	0.571696	0.871552
									C7H15orf39	0.728975	0.969964	0.803891	0.999998		C7H15orf39	0.337497	0.951995	0.248669	0.725353
									C7H15orf40	0.448568	0.923223	0.720559	0.999998		C7H15orf40	0.197876	0.951995	0.674023	0.904689
									C7H15orf48	0.263243	0.904113	0.443314	0.999998		C7H15orf48	0.354297	0.951995	0.0772783	0.651636
									C7H15orf52	0.65222	0.960046	0.772606	0.999998		C7H15orf52	0.374052	0.951995	0.809972	0.944079
									C7H15orf56	0.785326	0.974415	0.217406	0.999998		C7H15orf56	0.989635	0.997121	0.491596	0.835684
									C7H15orf57	0.140643	0.894134	0.666519	0.999998		C7H15orf57	0.484429	0.951995	0.166829	0.689126
									C7H15orf59	0.9494	0.990567	0.395253	0.999998		C7H15orf59	0.70483	0.953557	0.29275	0.747506
									C7H15orf61	0.166486	0.894134	0.234403	0.999998		C7H15orf61	0.402579	0.951995	0.683719	0.908752
									C7H15orf62	0.973844	0.994363	0.304438	0.999998		C7H15orf62	0.222631	0.951995	0.842558	0.956473
									C7H15orf65	0.63728	0.959247	0.859545	0.999998		C7H15orf65	0.411767	0.951995	0.769025	0.931368
									C8H8orf33	0.433534	0.920906	0.16853	0.999998		C8H8orf33	0.867851	0.971624	0.413885	0.799776
									C8H8orf37	0.66261	0.961764	0.715021	0.999998		C8H8orf37	0.526879	0.951995	0.361808	0.776997
									C8H8orf4	0.434851	0.920906	0.0285456	0.999998		C8H8orf4	0.130128	0.929931	0.0274832	0.62685
									C8H8orf44	0.725379	0.969875	0.647529	0.999998		C8H8orf44	0.32644	0.951995	0.356503	0.774033
									C8H8orf48	0.996122	0.998973	0.592479	0.999998		C8H8orf48	0.717247	0.954042	0.23022	0.717315
									C8H8orf58	0.995461	0.998785	0.686022	0.999998		C8H8orf58	0.70839	0.953557	0.203937	0.705148
									C8H8orf76	0.286245	0.904113	0.283905	0.999998		C8H8orf76	0.305254	0.951995	0.402768	0.795643
									C8H8orf82	0.879309	0.98445	0.880415	0.999998		C8H8orf82	0.690613	0.952064	0.998659	0.99958
									C8H8orf88	0.973488	0.994363	0.706371	0.999998		C8H8orf88	0.413133	0.951995	0.689405	0.910838
									C9H10orf10	0.725387	0.969875	0.548023	0.999998		C9H10orf10	0.55212	0.951995	0.28479	0.742664
									C9H10orf107	0.743325	0.970191	0.661687	0.999998		C9H10orf107	0.745195	0.95678	0.457533	0.822989
									C9H10orf11	0.648891	0.95956	0.354991	0.999998		C9H10orf11	0.996418	0.998697	0.857799	0.960235
									C9H10orf128	0.462872	0.926833	0.889669	0.999998		C9H10orf128	0.959179	0.989017	0.357016	0.774486
									C9H10orf2	0.250466	0.904113	0.0212084	0.999998		C9H10orf2	0.512363	0.951995	0.189746	0.697658
									C9H10orf25	0.330267	0.904371	0.0566191	0.999998		C9H10orf25	0.102756	0.908878	0.136161	0.680112
									C9H10orf35	0.141843	0.894134	0.0513489	0.999998		C9H10orf35	0.33644	0.951995	0.932554	0.980181
									C9H10orf54	0.566999	0.947526	0.934231	0.999998		C9H10orf54	0.682586	0.951995	0.89857	0.970862
									C9H10orf76	0.562928	0.947225	0.14616	0.999998		C9H10orf76	0.0885125	0.907492	0.824782	0.948289
									C9H10orf88	0.0144756	0.830172	0.703817	0.999998		C9H10orf88	0.0195981	0.851374	0.0101972	0.62685
									C9H10orf95	0.859015	0.983399	0.363973	0.999998		C9H10orf95	0.316698	0.951995	0.0960055	0.663439
									C9H10orf99	0.385422	0.911851	0.655655	0.999998		C9H10orf99	0.42385	0.951995	0.192585	0.698708
									CA1	0.170881	0.894134	0.900775	0.999998		CA1	0.262311	0.951995	0.330038	0.765845
									CA11	0.657781	0.960804	0.748501	0.999998		CA11	0.474416	0.951995	0.956356	0.987205
									CA12	0.298165	0.904113	0.489805	0.999998		CA12	0.730968	0.955319	0.151257	0.682768
									CA14	0.870061	0.983399	0.628061	0.999998		CA14	0.415389	0.951995	0.919838	0.977716
									CA2	0.169442	0.894134	0.401138	0.999998		CA2	0.363861	0.951995	0.426762	0.806433
									CA4	0.581262	0.950718	0.280278	0.999998		CA4	0.412112	0.951995	0.0212594	0.62685
									CA5B	0.0556674	0.863101	0.813159	0.999998		CA5B	0.393876	0.951995	0.429355	0.808002
									CA6	0.531675	0.941516	0.659116	0.999998		CA6	0.738894	0.956711	0.717487	0.918071
									CA7	0.753775	0.971659	0.458392	0.999998		CA7	0.323845	0.951995	0.0141424	0.62685
									CA8	0.637111	0.959247	0.0452973	0.999998		CA8	0.138056	0.941515	0.137216	0.680921
									CA9	0.753321	0.971659	0.343117	0.999998		CA9	0.848974	0.969393	0.0298478	0.62685
									CAAP1	0.801732	0.975886	0.823427	0.999998		CAAP1	0.991169	0.997385	0.196256	0.699858
									CAB39	0.2972	0.904113	0.728439	0.999998		CAB39	0.575542	0.951995	0.320228	0.758843
									CAB39L	0.297624	0.904113	0.469846	0.999998		CAB39L	0.590384	0.951995	0.823209	0.947679
									CABLES1	0.389804	0.911851	0.369989	0.999998		CABLES1	0.21199	0.951995	0.656729	0.902577
									CABLES2	0.200136	0.898182	0.228533	0.999998		CABLES2	0.12414	0.926417	0.71653	0.91802
									CABP4	0.867134	0.983399	0.323429	0.999998		CABP4	0.0498532	0.890854	0.174591	0.693589
									CABP5	0.0261247	0.849841	0.531926	0.999998		CABP5	0.011383	0.851374	0.0847699	0.655207
									CABYR	0.340773	0.904961	0.99042	0.999998		CABYR	0.0111452	0.851374	0.119381	0.669669
									CACFD1	0.535507	0.942312	0.708751	0.999998		CACFD1	0.73058	0.955255	0.197622	0.701006
									CACHD1	0.822991	0.979659	0.274645	0.999998		CACHD1	0.875455	0.972239	0.321905	0.758843
									CACNA1F	0.230479	0.904113	0.556072	0.999998		CACNA1F	0.28505	0.951995	0.0953039	0.663439
									CACNA1H	0.694097	0.967435	0.553095	0.999998		CACNA1H	0.173321	0.951995	0.771481	0.931863
									CACNA2D1	0.832044	0.981619	0.741836	0.999998		CACNA2D1	0.455294	0.951995	0.799602	0.940712
									CACNA2D3	0.854093	0.983399	0.39367	0.999998		CACNA2D3	0.716337	0.954042	0.348033	0.771515
									CACNA2D4	0.476512	0.929858	0.401139	0.999998		CACNA2D4	0.255541	0.951995	0.34844	0.771531
									CACNB1	0.784546	0.974415	0.767758	0.999998		CACNB1	0.301175	0.951995	0.355303	0.773643
									CACNB2	0.857427	0.983399	0.753306	0.999998		CACNB2	0.682885	0.951995	0.666529	0.903234
									CACNB3	0.91765	0.987341	0.992119	0.999998		CACNB3	0.15022	0.946806	0.530907	0.853493
									CACNG4	0.358712	0.904961	0.274781	0.999998		CACNG4	0.163202	0.951995	0.0320247	0.62685
									CACNG7	0.979009	0.994985	0.460584	0.999998		CACNG7	0.402758	0.951995	0.945178	0.9843
									CACTIN	0.625089	0.958452	0.0154897	0.999998		CACTIN	0.861448	0.971458	0.150132	0.682768
									CACUL1	0.613519	0.957667	0.163709	0.999998		CACUL1	0.825475	0.963957	0.699295	0.913033
									CACYBP	0.981269	0.995514	0.387107	0.999998		CACYBP	0.211373	0.951995	0.453511	0.820769
									CAD	0.157797	0.894134	0.416923	0.999998		CAD	0.230923	0.951995	0.191914	0.698708
									CADM1	0.67218	0.964761	0.333901	0.999998		CADM1	0.729299	0.955179	0.825921	0.948768
									CADM2	0.866238	0.983399	0.606785	0.999998		CADM2	0.530325	0.951995	0.275644	0.738172
									CADM3	0.879447	0.98445	0.393597	0.999998		CADM3	0.585451	0.951995	0.414988	0.800023
									CADM4	0.853738	0.983399	0.785412	0.999998		CADM4	0.361422	0.951995	0.783157	0.934783
									CADPS	0.545761	0.944215	0.38591	0.999998		CADPS	0.464844	0.951995	0.0293048	0.62685
									CADPS2	0.814704	0.979267	0.0421123	0.999998		CADPS2	0.875891	0.972239	0.433811	0.80991
									CALB1	0.915928	0.987262	0.688365	0.999998		CALB1	0.455566	0.951995	0.572908	0.871867
									CALB2	0.719046	0.968734	0.535004	0.999998		CALB2	0.517349	0.951995	0.780381	0.933761
									CALCB	0.899449	0.985659	0.709336	0.999998		CALCB	0.150986	0.946806	0.351629	0.771675
									CALCOCO1	0.757357	0.971659	0.470937	0.999998		CALCOCO1	0.599489	0.951995	0.943186	0.983826
									CALCOCO2	0.116325	0.894134	0.691825	0.999998		CALCOCO2	0.21813	0.951995	0.745278	0.925505
									CALCRL	0.218542	0.904113	0.715228	0.999998		CALCRL	0.370206	0.951995	0.505052	0.842546
									CALD1	0.977652	0.994671	0.787191	0.999998		CALD1	0.704093	0.953501	0.816007	0.945559
									CALHM2	0.412773	0.915557	0.216167	0.999998		CALHM2	0.548046	0.951995	0.0421545	0.628369
									CALM1	0.878343	0.98445	0.92118	0.999998		CALM1	0.247781	0.951995	0.900122	0.970862
									CALM2	0.855806	0.983399	0.675757	0.999998		CALM2	0.522279	0.951995	0.728562	0.921144
									CALM3	0.980077	0.995269	0.135659	0.999998		CALM3	0.86275	0.971458	0.189868	0.697658
									CALML4	0.653527	0.960499	0.812513	0.999998		CALML4	0.595449	0.951995	0.595517	0.880615
									CALML6	0.0632439	0.872176	0.396789	0.999998		CALML6	0.0499428	0.890854	0.274453	0.738172
									CALR	0.540054	0.943723	0.520349	0.999998		CALR	0.260127	0.951995	0.0364796	0.62685
									CALU	0.95568	0.992374	0.375578	0.999998		CALU	0.913669	0.978589	0.861033	0.960725
									CALY	0.729846	0.969964	0.6223	0.999998		CALY	0.466867	0.951995	0.183466	0.697384
									CAMK1	0.411031	0.915557	0.496107	0.999998		CAMK1	0.565432	0.951995	0.765677	0.930243
									CAMK1D	0.217095	0.903886	0.671255	0.999998		CAMK1D	0.202907	0.951995	0.175362	0.693589
									CAMK2A	0.786511	0.974415	0.768383	0.999998		CAMK2A	0.321279	0.951995	0.369022	0.780971
									CAMK2B	0.995023	0.998696	0.659269	0.999998		CAMK2B	0.180367	0.951995	0.0110241	0.62685
									CAMK2D	0.26337	0.904113	0.927827	0.999998		CAMK2D	0.353227	0.951995	0.229148	0.717297
									CAMK2G	0.760234	0.971659	0.56913	0.999998		CAMK2G	0.513328	0.951995	0.631087	0.895266
									CAMK2N1	0.674926	0.965453	0.994066	0.999998		CAMK2N1	0.710263	0.953557	0.581819	0.874955
									CAMK2N2	0.750682	0.971622	0.30796	0.999998		CAMK2N2	0.895695	0.97525	0.691289	0.911057
									CAMK4	0.0775692	0.894134	0.87021	0.999998		CAMK4	0.408586	0.951995	0.559189	0.867541
									CAMKK1	0.806341	0.977452	0.369655	0.999998		CAMKK1	0.0999589	0.907492	0.0704854	0.648502
									CAMKK2	0.612561	0.957667	0.499227	0.999998		CAMKK2	0.0766948	0.903068	0.460602	0.824694
									CAMKMT	0.890193	0.98445	0.341333	0.999998		CAMKMT	0.672811	0.951995	0.040428	0.62685
									CAMLG	0.462149	0.926833	0.502438	0.999998		CAMLG	0.563302	0.951995	0.298006	0.749689
									CAMP	0.54519	0.944215	0.800557	0.999998		CAMP	0.482717	0.951995	0.839747	0.954861
									CAMSAP1	0.183846	0.894134	0.473711	0.999998		CAMSAP1	0.374149	0.951995	0.500511	0.840713
									CAMSAP2	0.850209	0.982578	0.802159	0.999998		CAMSAP2	0.638135	0.951995	0.674005	0.904689
									CAMSAP3	0.627152	0.958452	0.511473	0.999998		CAMSAP3	0.487261	0.951995	0.0791236	0.651636
									CAMTA1	0.629653	0.958944	0.907888	0.999998		CAMTA1	0.3522	0.951995	0.478752	0.830226
									CAMTA2	0.490603	0.932663	0.989662	0.999998		CAMTA2	0.0495796	0.890854	0.539278	0.857686
									CAND1	0.0481687	0.857751	0.601411	0.999998		CAND1	0.097532	0.907492	0.351676	0.771675
									CAND2	0.935996	0.98869	0.546572	0.999998		CAND2	0.652155	0.951995	0.668419	0.903411
									CANT1	0.164537	0.894134	0.793084	0.999998		CANT1	0.535361	0.951995	0.100303	0.667774
									CANX	0.697651	0.967435	0.621475	0.999998		CANX	0.405199	0.951995	0.863064	0.96093
									CAP1	0.17648	0.894134	0.468545	0.999998		CAP1	0.0213908	0.857464	0.140205	0.682768
									CAP2	0.944966	0.989461	0.672172	0.999998		CAP2	0.559955	0.951995	0.71425	0.917009
									CAPG	0.750513	0.971622	0.377567	0.999998		CAPG	0.584708	0.951995	0.229689	0.717297
									CAPN1	0.28442	0.904113	0.808211	0.999998		CAPN1	0.301394	0.951995	0.348311	0.771515
									CAPN10	0.89942	0.985659	0.111001	0.999998		CAPN10	0.352332	0.951995	0.707066	0.915274
									CAPN11	0.327572	0.904371	0.79235	0.999998		CAPN11	0.111304	0.916892	0.646214	0.899479
									CAPN12	0.527262	0.940321	0.598593	0.999998		CAPN12	0.77732	0.959236	0.00662678	0.62685
									CAPN13	0.0302674	0.849841	0.0844337	0.999998		CAPN13	0.6342	0.951995	0.115542	0.669669
									CAPN15	0.338261	0.904961	0.593207	0.999998		CAPN15	0.636084	0.951995	0.261285	0.731552
									CAPN2	0.160658	0.894134	0.196661	0.999998		CAPN2	0.0228458	0.868607	0.388364	0.78897
									CAPN3	0.140791	0.894134	0.842049	0.999998		CAPN3	0.0634368	0.890854	0.887749	0.967145
									CAPN5	0.387027	0.911851	0.520831	0.999998		CAPN5	0.761069	0.958031	0.639682	0.898163
									CAPN6	0.439361	0.920906	0.302106	0.999998		CAPN6	0.961531	0.989276	0.442289	0.813319
									CAPN7	0.730374	0.969964	0.0927886	0.999998		CAPN7	0.53215	0.951995	0.854572	0.959928
									CAPN8	0.437851	0.920906	0.69649	0.999998		CAPN8	0.369041	0.951995	0.322172	0.758843
									CAPN9	0.255873	0.904113	0.723868	0.999998		CAPN9	0.665661	0.951995	0.00715979	0.62685
									CAPNS1	0.0668705	0.876294	0.379756	0.999998		CAPNS1	0.56461	0.951995	0.035097	0.62685
									CAPRIN1	0.609184	0.957667	0.973493	0.999998		CAPRIN1	0.366225	0.951995	0.0972923	0.666582
									CAPRIN2	0.048701	0.857751	0.704508	0.999998		CAPRIN2	0.013155	0.851374	0.106371	0.669669
									CAPS	0.650448	0.95997	0.693499	0.999998		CAPS	0.290189	0.951995	0.304894	0.752345
									CAPZA1	0.431417	0.920906	0.284839	0.999998		CAPZA1	0.870992	0.971624	0.11329	0.669669
									CAPZA2	0.943965	0.989312	0.798499	0.999998		CAPZA2	0.783277	0.95963	0.879119	0.964782
									CAPZB	0.740847	0.970191	0.0492404	0.999998		CAPZB	0.612256	0.951995	0.606486	0.884894
									CARD10	0.69152	0.967141	0.700965	0.999998		CARD10	0.8002	0.96035	0.23837	0.718467
									CARD11	0.156393	0.894134	0.571223	0.999998		CARD11	0.754253	0.958031	0.497599	0.839125
									CARD14	0.90474	0.986709	0.486595	0.999998		CARD14	0.236093	0.951995	0.825257	0.94839
									CARD16	0.973249	0.994363	0.898493	0.999998		CARD16	0.784844	0.95963	0.379782	0.785853
									CARD19	0.490244	0.932663	0.706145	0.999998		CARD19	0.0681844	0.890854	0.795825	0.939733
									CARD6	0.0154521	0.83601	0.259265	0.999998		CARD6	0.481176	0.951995	0.573659	0.872258
									CARD9	0.216009	0.903886	0.931771	0.999998		CARD9	0.433052	0.951995	0.079855	0.652049
									CARF	0.179704	0.894134	0.81033	0.999998		CARF	0.102957	0.908878	0.347632	0.771515
									CARHSP1	0.268255	0.904113	0.541869	0.999998		CARHSP1	0.673274	0.951995	0.344168	0.770726
									CARKD	0.27269	0.904113	0.142951	0.999998		CARKD	0.00975396	0.851374	0.911169	0.974284
									CARM1	0.799829	0.975083	0.28522	0.999998		CARM1	0.627381	0.951995	0.479297	0.830226
									CARNMT1	0.690578	0.967141	0.914663	0.999998		CARNMT1	0.482959	0.951995	0.379199	0.785785
									CARNS1	0.969862	0.994363	0.917213	0.999998		CARNS1	0.455309	0.951995	0.417298	0.801069
									CARS	0.278114	0.904113	0.500289	0.999998		CARS	0.138048	0.941515	0.140977	0.682768
									CARS2	0.288658	0.904113	0.772387	0.999998		CARS2	0.0277754	0.890854	0.159102	0.683658
									CARTPT	0.81733	0.979659	0.925095	0.999998		CARTPT	0.83958	0.968116	0.700285	0.913312
									CASC3	0.0115567	0.824639	0.227045	0.999998		CASC3	0.323981	0.951995	0.295742	0.749261
									CASC4	0.504565	0.935869	0.996587	0.999998		CASC4	0.674678	0.951995	0.529102	0.853202
									CASC5	0.335593	0.904371	0.860441	0.999998		CASC5	0.529449	0.951995	0.116537	0.669669
									CASD1	0.220889	0.904113	0.148372	0.999998		CASD1	0.884413	0.973977	0.566842	0.870234
									CASK	0.504062	0.935869	0.703308	0.999998		CASK	0.463903	0.951995	0.387273	0.78897
									CASKIN2	0.97305	0.994363	0.424806	0.999998		CASKIN2	0.131521	0.930506	0.292692	0.747506
									CASP1	0.994297	0.998611	0.845438	0.999998		CASP1	0.870615	0.971624	0.519727	0.847385
									CASP10	0.650482	0.95997	0.317377	0.999998		CASP10	0.747383	0.958031	0.199155	0.702216
									CASP3	0.277935	0.904113	0.559432	0.999998		CASP3	0.871938	0.972109	0.347547	0.771515
									CASP6	0.411641	0.915557	0.480935	0.999998		CASP6	0.485867	0.951995	0.407324	0.797753
									CASP7	0.420588	0.917611	0.466577	0.999998		CASP7	0.603214	0.951995	0.111257	0.669669
									CASP8	0.642941	0.959247	0.657721	0.999998		CASP8	0.616842	0.951995	0.549107	0.862036
									CASP8AP2	0.0109563	0.824639	0.796267	0.999998		CASP8AP2	0.0820031	0.907492	0.462498	0.824694
									CASP9	0.636635	0.959247	0.201379	0.999998		CASP9	0.339692	0.951995	0.00721607	0.62685
									CASQ2	0.927986	0.987868	0.537609	0.999998		CASQ2	0.654295	0.951995	0.638315	0.897673
									CAST	0.364449	0.905415	0.652531	0.999998		CAST	0.763447	0.958031	0.912544	0.974775
									CAT	0.00883973	0.824639	0.683787	0.999998		CAT	0.00240266	0.801988	0.425391	0.805481
									CATIP	0.300256	0.904113	0.41978	0.999998		CATIP	0.0528477	0.890854	0.109902	0.669669
									CAV1	0.98029	0.995269	0.739635	0.999998		CAV1	0.611932	0.951995	0.932914	0.980318
									CAV2	0.946278	0.989758	0.792526	0.999998		CAV2	0.484865	0.951995	0.740277	0.924152
									CBARP	0.254437	0.904113	0.434361	0.999998		CBARP	0.166604	0.951995	0.254538	0.730093
									CBFA2T2	0.107995	0.894134	0.963372	0.999998		CBFA2T2	0.386092	0.951995	0.821322	0.947395
									CBFA2T3	0.40808	0.91456	0.504963	0.999998		CBFA2T3	0.848114	0.969038	0.152266	0.682768
									CBFB	0.195399	0.894134	0.625418	0.999998		CBFB	0.63534	0.951995	0.40194	0.795351
									CBL	0.211283	0.903751	0.960464	0.999998		CBL	0.860383	0.971423	0.535764	0.856443
									CBLB	0.0560696	0.863101	0.982514	0.999998		CBLB	0.183693	0.951995	0.461398	0.824694
									CBLC	0.362836	0.904961	0.545763	0.999998		CBLC	0.651898	0.951995	0.355886	0.773802
									CBLL1	0.205475	0.902955	0.828835	0.999998		CBLL1	0.226889	0.951995	0.149379	0.682768
									CBLN2	0.434423	0.920906	0.620624	0.999998		CBLN2	0.0463383	0.890854	0.040891	0.627795
									CBR3	0.840856	0.982478	0.759581	0.999998		CBR3	0.898658	0.975752	0.452111	0.82016
									CBR4	0.0710692	0.890438	0.456602	0.999998		CBR4	0.291187	0.951995	0.0999796	0.667774
									CBS	0.773383	0.973673	0.64336	0.999998		CBS	0.680278	0.951995	0.0309588	0.62685
									CBX1	0.944901	0.989461	0.202923	0.999998		CBX1	0.82445	0.963908	0.318825	0.758843
									CBX2	0.83376	0.982092	0.130614	0.999998		CBX2	0.120388	0.926325	0.0216903	0.62685
									CBX3	0.346928	0.904961	0.895295	0.999998		CBX3	0.0237047	0.876391	0.385302	0.78897
									CBX5	0.0961589	0.894134	0.900235	0.999998		CBX5	0.312259	0.951995	0.0655942	0.643412
									CBX6	0.771632	0.973673	0.770369	0.999998		CBX6	0.361964	0.951995	0.987879	0.997132
									CBX7	0.845656	0.982478	0.408157	0.999998		CBX7	0.494436	0.951995	0.541337	0.857806
									CBX8	0.537953	0.942604	0.498569	0.999998		CBX8	0.276691	0.951995	0.30866	0.755791
									CBY1	0.797322	0.974719	0.123962	0.999998		CBY1	0.612856	0.951995	0.75019	0.927607
									CBY3	0.507644	0.935894	0.928851	0.999998		CBY3	0.086194	0.907492	0.768813	0.931368
									CC2D1A	0.408428	0.91459	0.689955	0.999998		CC2D1A	0.277922	0.951995	0.206445	0.706853
									CC2D1B	0.131137	0.894134	0.883916	0.999998		CC2D1B	0.102139	0.908878	0.320004	0.758843
									CC2D2A	0.786325	0.974415	0.399194	0.999998		CC2D2A	0.966477	0.990252	0.349743	0.771675
									CCAR1	0.167018	0.894134	0.917875	0.999998		CCAR1	0.124699	0.926417	0.0274401	0.62685
									CCAR2	0.342248	0.904961	0.535481	0.999998		CCAR2	0.363778	0.951995	0.14851	0.682768
									CCBE1	0.405649	0.914191	0.761766	0.999998		CCBE1	0.0656568	0.890854	0.820754	0.947061
									CCBL1	0.0642193	0.873994	0.955351	0.999998		CCBL1	0.0324617	0.890854	0.0334801	0.62685
									CCBL2	0.00909215	0.824639	0.147586	0.999998		CCBL2	0.0706063	0.890854	0.104246	0.669669
									CCDC102A	0.789081	0.974428	0.275396	0.999998		CCDC102A	0.539391	0.951995	0.320332	0.758843
									CCDC106	0.592352	0.953892	0.915623	0.999998		CCDC106	0.276714	0.951995	0.957045	0.987398
									CCDC107	0.404408	0.913528	0.467819	0.999998		CCDC107	0.202897	0.951995	0.233415	0.717733
									CCDC109B	0.309003	0.904113	0.676543	0.999998		CCDC109B	0.713784	0.953557	0.762025	0.929103
									CCDC112	0.733663	0.969964	0.700047	0.999998		CCDC112	0.812039	0.962344	0.074474	0.651037
									CCDC115	0.221931	0.904113	0.0637603	0.999998		CCDC115	0.418363	0.951995	0.138107	0.681776
									CCDC117	0.482825	0.930795	0.810142	0.999998		CCDC117	0.169532	0.951995	0.964518	0.989393
									CCDC12	0.78049	0.973773	0.975152	0.999998		CCDC12	0.0308101	0.890854	0.342104	0.769939
									CCDC120	0.575731	0.948978	0.205527	0.999998		CCDC120	0.0871728	0.907492	0.102649	0.669067
									CCDC121	0.814562	0.979267	0.638035	0.999998		CCDC121	0.932668	0.982322	0.502405	0.841594
									CCDC124	0.155582	0.894134	0.418644	0.999998		CCDC124	0.959676	0.989088	0.352505	0.772175
									CCDC125	0.0661996	0.873994	0.891791	0.999998		CCDC125	0.794515	0.96035	0.533348	0.855292
									CCDC126	0.221664	0.904113	0.659532	0.999998		CCDC126	0.938225	0.983292	0.76346	0.929103
									CCDC127	0.653618	0.960499	0.434934	0.999998		CCDC127	0.766202	0.958031	0.313699	0.755791
									CCDC13	0.546335	0.944215	0.514278	0.999998		CCDC13	0.0798071	0.904374	0.338551	0.768529
									CCDC130	0.371122	0.908636	0.818441	0.999998		CCDC130	0.100237	0.907492	0.346295	0.771485
									CCDC134	0.557208	0.945375	0.327063	0.999998		CCDC134	0.336015	0.951995	0.203978	0.705148
									CCDC136	0.87246	0.983773	0.802994	0.999998		CCDC136	0.833475	0.966672	0.761078	0.929103
									CCDC137	0.450182	0.923226	0.756729	0.999998		CCDC137	0.432228	0.951995	0.114168	0.669669
									CCDC138	0.155356	0.894134	0.664832	0.999998		CCDC138	0.464955	0.951995	0.535394	0.856443
									CCDC14	0.529939	0.940665	0.909673	0.999998		CCDC14	0.178649	0.951995	0.238218	0.718308
									CCDC142	0.365273	0.905971	0.699736	0.999998		CCDC142	0.00656639	0.851374	0.57285	0.871867
									CCDC149	0.763019	0.971659	0.288805	0.999998		CCDC149	0.740036	0.95678	0.790983	0.937436
									CCDC151	0.522796	0.938754	0.62463	0.999998		CCDC151	0.240141	0.951995	0.970608	0.990822
									CCDC152	0.178876	0.894134	0.625825	0.999998		CCDC152	0.0909426	0.907492	0.930954	0.979923
									CCDC153	0.735792	0.970191	0.312904	0.999998		CCDC153	0.566628	0.951995	0.323755	0.760149
									CCDC157	0.420727	0.917611	0.965246	0.999998		CCDC157	0.0270362	0.890854	0.182338	0.696497
									CCDC159	0.329318	0.904371	0.68572	0.999998		CCDC159	0.0551402	0.890854	0.656886	0.902577
									CCDC167	0.643857	0.959247	0.552488	0.999998		CCDC167	0.783679	0.95963	0.329736	0.765845
									CCDC17	0.874762	0.983975	0.612166	0.999998		CCDC17	0.33006	0.951995	0.159201	0.683658
									CCDC173	0.615177	0.957667	0.658788	0.999998		CCDC173	0.131668	0.930506	0.0977877	0.666582
									CCDC174	0.0355422	0.849841	0.918952	0.999998		CCDC174	0.87559	0.972239	0.276363	0.738836
									CCDC181	0.619203	0.957882	0.339535	0.999998		CCDC181	0.552694	0.951995	0.159322	0.683658
									CCDC183	0.307298	0.904113	0.945302	0.999998		CCDC183	0.682864	0.951995	0.164345	0.686743
									CCDC189	0.35609	0.904961	0.682186	0.999998		CCDC189	0.112398	0.919687	0.39066	0.789731
									CCDC191	0.798586	0.974831	0.506429	0.999998		CCDC191	0.859656	0.97121	0.421227	0.803696
									CCDC22	0.949601	0.990567	0.432811	0.999998		CCDC22	0.900045	0.976386	0.88562	0.966757
									CCDC24	0.636631	0.959247	0.1605	0.999998		CCDC24	0.360048	0.951995	0.446368	0.816087
									CCDC25	0.238824	0.904113	0.815867	0.999998		CCDC25	0.636496	0.951995	0.916311	0.976707
									CCDC28A	0.367625	0.908035	0.574202	0.999998		CCDC28A	0.340585	0.951995	0.195063	0.699858
									CCDC28B	0.4058	0.914191	0.746423	0.999998		CCDC28B	0.155139	0.948693	0.104505	0.669669
									CCDC3	0.779492	0.973773	0.808773	0.999998		CCDC3	0.338027	0.951995	0.945751	0.984379
									CCDC30	0.120471	0.894134	0.369297	0.999998		CCDC30	0.209108	0.951995	0.584954	0.875991
									CCDC34	0.269951	0.904113	0.0324246	0.999998		CCDC34	0.744256	0.95678	0.399617	0.793835
									CCDC43	0.44608	0.92249	0.533245	0.999998		CCDC43	0.173703	0.951995	0.628317	0.894251
									CCDC47	0.34817	0.904961	0.79448	0.999998		CCDC47	0.287858	0.951995	0.355581	0.773732
									CCDC50	0.534071	0.942113	0.677452	0.999998		CCDC50	0.355219	0.951995	0.636008	0.897429
									CCDC51	0.232865	0.904113	0.104551	0.999998		CCDC51	0.683999	0.952064	0.321455	0.758843
									CCDC53	0.727259	0.969964	0.416596	0.999998		CCDC53	0.466387	0.951995	0.0515488	0.633236
									CCDC58	0.182456	0.894134	0.294117	0.999998		CCDC58	0.0456463	0.890854	0.146945	0.682768
									CCDC59	0.55743	0.945375	0.592838	0.999998		CCDC59	0.253625	0.951995	0.0464618	0.631801
									CCDC6	0.213481	0.903751	0.582009	0.999998		CCDC6	0.281106	0.951995	0.811291	0.944653
									CCDC64	0.585894	0.95125	0.621025	0.999998		CCDC64	0.815405	0.962615	0.601769	0.883902
									CCDC64B	0.683988	0.966247	0.679477	0.999998		CCDC64B	0.863062	0.971458	0.124927	0.672858
									CCDC66	0.0169046	0.836816	0.817989	0.999998		CCDC66	0.087291	0.907492	0.0759918	0.651231
									CCDC68	0.342272	0.904961	0.445664	0.999998		CCDC68	0.677488	0.951995	0.153791	0.682768
									CCDC69	0.881211	0.98445	0.564672	0.999998		CCDC69	0.64074	0.951995	0.514072	0.844886
									CCDC71	0.935971	0.98869	0.44648	0.999998		CCDC71	0.0137704	0.851374	0.436395	0.810689
									CCDC71L	0.304154	0.904113	0.660478	0.999998		CCDC71L	0.750891	0.958031	0.988601	0.997193
									CCDC77	0.991544	0.997739	0.0994661	0.999998		CCDC77	0.0197238	0.851374	0.00481645	0.626645
									CCDC78	0.441339	0.920906	0.419591	0.999998		CCDC78	0.140665	0.941515	0.226026	0.716526
									CCDC79	0.3797	0.91121	0.142489	0.999998		CCDC79	0.795772	0.96035	9.22329e-05	0.559117
									CCDC8	0.958117	0.993288	0.657434	0.999998		CCDC8	0.519347	0.951995	0.819679	0.94659
									CCDC80	0.883236	0.98445	0.0504627	0.999998		CCDC80	0.323727	0.951995	0.103955	0.669669
									CCDC82	0.0456624	0.857751	0.952908	0.999998		CCDC82	0.621238	0.951995	0.0585873	0.639345
									CCDC84	0.616602	0.957667	0.885109	0.999998		CCDC84	0.0594862	0.890854	0.353319	0.772999
									CCDC85A	0.793505	0.974693	0.430215	0.999998		CCDC85A	0.905549	0.978148	0.552785	0.864671
									CCDC85B	0.704917	0.967435	0.590947	0.999998		CCDC85B	0.331635	0.951995	0.350109	0.771675
									CCDC85C	0.262667	0.904113	0.575458	0.999998		CCDC85C	0.309629	0.951995	0.27266	0.737294
									CCDC86	0.905596	0.986723	0.167773	0.999998		CCDC86	0.981708	0.994099	0.946987	0.984599
									CCDC88A	0.104981	0.894134	0.814186	0.999998		CCDC88A	0.292056	0.951995	0.252197	0.728635
									CCDC88B	0.82326	0.979659	0.943751	0.999998		CCDC88B	0.37295	0.951995	0.948472	0.985082
									CCDC88C	0.252991	0.904113	0.953241	0.999998		CCDC88C	0.947761	0.986123	0.346489	0.771485
									CCDC9	0.937807	0.98869	0.954086	0.999998		CCDC9	0.666467	0.951995	0.0318041	0.62685
									CCDC90B	0.379645	0.91121	0.742597	0.999998		CCDC90B	0.948467	0.986123	0.0284945	0.62685
									CCDC91	0.119068	0.894134	0.8498	0.999998		CCDC91	0.523873	0.951995	0.663944	0.903234
									CCDC92	0.765872	0.972353	0.387771	0.999998		CCDC92	0.728907	0.95505	0.318421	0.758843
									CCDC93	0.075391	0.894134	0.382648	0.999998		CCDC93	0.144044	0.941515	0.185929	0.697384
									CCDC94	0.427097	0.920906	0.37334	0.999998		CCDC94	0.0574127	0.890854	0.60584	0.884697
									CCDC97	0.0594441	0.870022	0.35764	0.999998		CCDC97	0.824988	0.963908	0.213721	0.709624
									CCER2	0.523293	0.938781	0.845601	0.999998		CCER2	0.0339547	0.890854	0.764682	0.929724
									CCHCR1	0.0861135	0.894134	0.0720379	0.999998		CCHCR1	0.0907182	0.907492	0.113067	0.669669
									CCL11	0.655518	0.960706	0.696014	0.999998		CCL11	0.782982	0.95963	0.736547	0.923301
									CCL13	0.135395	0.894134	0.0474832	0.999998		CCL13	0.106265	0.912745	0.760815	0.929103
									CCL17	0.777846	0.973773	0.296108	0.999998		CCL17	0.851263	0.969694	0.815273	0.945382
									CCL18	0.388299	0.911851	0.591509	0.999998		CCL18	0.617501	0.951995	0.0719792	0.648502
									CCL20	0.414602	0.915557	0.675183	0.999998		CCL20	0.264147	0.951995	0.12483	0.672858
									CCL22	0.88368	0.98445	0.502011	0.999998		CCL22	0.44663	0.951995	0.113716	0.669669
									CCL24	0.156887	0.894134	0.907099	0.999998		CCL24	0.411077	0.951995	0.65202	0.901013
									CCL25	0.773268	0.973673	0.387178	0.999998		CCL25	0.244407	0.951995	0.105199	0.669669
									CCL26	0.78273	0.974341	0.0874684	0.999998		CCL26	0.710689	0.953557	0.00640714	0.62685
									CCL27	0.0179372	0.836816	0.307005	0.999998		CCL27	0.0182345	0.851374	0.492886	0.836719
									CCL28	0.180206	0.894134	0.524605	0.999998		CCL28	0.347442	0.951995	0.266078	0.733832
									CCL3	0.380596	0.91121	0.738834	0.999998		CCL3	0.876119	0.972239	0.417757	0.801235
									CCL5	0.407429	0.91456	0.97249	0.999998		CCL5	0.825468	0.963957	0.214924	0.709624
									CCL7	0.886192	0.98445	0.306745	0.999998		CCL7	0.737248	0.9565	0.351229	0.771675
									CCL8	0.964005	0.994033	0.928829	0.999998		CCL8	0.959044	0.989017	0.00102951	0.559117
									CCM2	0.320551	0.904371	0.745798	0.999998		CCM2	0.854063	0.970573	0.454477	0.821115
									CCNA2	0.611644	0.957667	0.691174	0.999998		CCNA2	0.867485	0.971624	0.120559	0.669669
									CCNB1	0.566501	0.947379	0.62268	0.999998		CCNB1	0.657103	0.951995	0.0718233	0.648502
									CCNB1IP1	0.420682	0.917611	0.205368	0.999998		CCNB1IP1	0.25205	0.951995	0.278497	0.740547
									CCNB2	0.509212	0.935894	0.508906	0.999998		CCNB2	0.880249	0.973379	0.0695732	0.648502
									CCNC	0.368498	0.908282	0.924265	0.999998		CCNC	0.742819	0.95678	0.55309	0.864714
									CCND1	0.963262	0.994033	0.737504	0.999998		CCND1	0.887494	0.974219	0.274588	0.738172
									CCND2	0.198008	0.897905	0.715357	0.999998		CCND2	0.0908206	0.907492	0.870775	0.962596
									CCND3	0.0847999	0.894134	0.388675	0.999998		CCND3	0.428537	0.951995	0.238066	0.718272
									CCNDBP1	0.478107	0.929858	0.640768	0.999998		CCNDBP1	0.25077	0.951995	0.793094	0.938392
									CCNE1	0.209841	0.903751	0.643096	0.999998		CCNE1	0.988349	0.99682	0.0224955	0.62685
									CCNE2	0.389944	0.911851	0.302507	0.999998		CCNE2	0.97382	0.991516	0.00465023	0.626645
									CCNF	0.549535	0.944496	0.719495	0.999998		CCNF	0.916542	0.978877	0.112874	0.669669
									CCNG1	0.520658	0.938397	0.581871	0.999998		CCNG1	0.66193	0.951995	0.223271	0.714752
									CCNG2	0.192588	0.894134	0.308353	0.999998		CCNG2	0.118183	0.925843	0.34763	0.771515
									CCNH	0.0982687	0.894134	0.891891	0.999998		CCNH	0.370569	0.951995	0.170314	0.692206
									CCNI	0.713373	0.967435	0.309479	0.999998		CCNI	0.745791	0.95689	0.611247	0.88727
									CCNJ	0.889579	0.98445	0.856309	0.999998		CCNJ	0.73606	0.956193	0.427583	0.80725
									CCNK	0.0951428	0.894134	0.821723	0.999998		CCNK	0.650817	0.951995	0.101797	0.667774
									CCNL1	0.343627	0.904961	0.819251	0.999998		CCNL1	0.0539964	0.890854	0.0546696	0.636454
									CCNL2	0.0301606	0.849841	0.548221	0.999998		CCNL2	0.0163307	0.851374	0.250479	0.727325
									CCNT1	0.0745496	0.894134	0.57287	0.999998		CCNT1	0.592698	0.951995	0.853386	0.959928
									CCNT2	0.0577065	0.863101	0.960705	0.999998		CCNT2	0.176895	0.951995	0.0317853	0.62685
									CCNY	0.506759	0.935894	0.41134	0.999998		CCNY	0.67036	0.951995	0.673018	0.904662
									CCNYL1	0.417591	0.91697	0.934104	0.999998		CCNYL1	0.278707	0.951995	0.133968	0.678199
									CCP110	0.146639	0.894134	0.868822	0.999998		CCP110	0.687487	0.952064	0.436997	0.810789
									CCPG1	0.807371	0.977771	0.632895	0.999998		CCPG1	0.0448522	0.890854	0.798185	0.940466
									CCR1	0.44139	0.920906	0.994852	0.999998		CCR1	0.341349	0.951995	0.420784	0.80344
									CCR10	0.0145619	0.830172	0.704684	0.999998		CCR10	0.607306	0.951995	0.258184	0.730733
									CCR2	0.865763	0.983399	0.94678	0.999998		CCR2	0.804422	0.961033	0.856267	0.95996
									CCR5	0.655618	0.960706	0.921769	0.999998		CCR5	0.922225	0.980042	0.275182	0.738172
									CCR6	0.392821	0.912489	0.667333	0.999998		CCR6	0.87639	0.972239	0.603605	0.884046
									CCR7	0.014751	0.830172	0.600615	0.999998		CCR7	0.243248	0.951995	0.843704	0.956587
									CCRL2	0.524978	0.940166	0.392269	0.999998		CCRL2	0.779096	0.959529	0.808836	0.943264
									CCS	0.391153	0.912316	0.201618	0.999998		CCS	0.361874	0.951995	0.596047	0.880615
									CCSAP	0.246056	0.904113	0.209727	0.999998		CCSAP	0.370326	0.951995	0.642528	0.898397
									CCSER2	0.730836	0.969964	0.61103	0.999998		CCSER2	0.843726	0.968492	0.730033	0.921285
									CCT2	0.964522	0.994033	0.803661	0.999998		CCT2	0.455888	0.951995	0.432791	0.809398
									CCT3	0.702182	0.967435	0.562903	0.999998		CCT3	0.825539	0.963957	0.918481	0.97736
									CCT4	0.99414	0.998611	0.48562	0.999998		CCT4	0.327254	0.951995	0.124226	0.672858
									CCT5	0.678317	0.966247	0.993956	0.999998		CCT5	0.37483	0.951995	0.990885	0.997456
									CCT6A	0.619927	0.957882	0.372379	0.999998		CCT6A	0.921371	0.979862	0.772354	0.931863
									CCT7	0.84416	0.982478	0.110035	0.999998		CCT7	0.438015	0.951995	0.55457	0.864857
									CCT8	0.790018	0.974431	0.58422	0.999998		CCT8	0.104318	0.912438	0.82327	0.947679
									CCZ1B	0.634084	0.959247	0.640951	0.999998		CCZ1B	0.228792	0.951995	0.603682	0.884046
									CD109	0.857524	0.983399	0.761635	0.999998		CD109	0.664248	0.951995	0.428407	0.807401
									CD14	0.508908	0.935894	0.318831	0.999998		CD14	0.52922	0.951995	0.490065	0.834086
									CD151	0.299578	0.904113	0.938846	0.999998		CD151	0.678601	0.951995	0.732176	0.92145
									CD160	0.0568874	0.863101	0.792657	0.999998		CD160	0.889451	0.97437	0.71012	0.915573
									CD163	0.50217	0.935869	0.792347	0.999998		CD163	0.438336	0.951995	0.365774	0.779119
									CD163L1	0.366097	0.906597	0.985892	0.999998		CD163L1	0.583875	0.951995	0.847939	0.95854
									CD164	0.223417	0.904113	0.898548	0.999998		CD164	0.325787	0.951995	0.41278	0.799776
									CD177	0.693643	0.967435	0.136107	0.999998		CD177	0.333067	0.951995	0.00340411	0.626645
									CD180	0.0594555	0.870022	0.6292	0.999998		CD180	0.420936	0.951995	0.845575	0.957565
									CD19	0.130004	0.894134	0.257933	0.999998		CD19	0.688869	0.952064	0.462957	0.824694
									CD1D	0.682978	0.966247	0.615244	0.999998		CD1D	0.248992	0.951995	0.191665	0.698305
									CD2	0.295091	0.904113	0.631307	0.999998		CD2	0.790708	0.96035	0.988926	0.997193
									CD200	0.19257	0.894134	0.937067	0.999998		CD200	0.117655	0.925843	0.157672	0.683658
									CD200R1	0.420081	0.917611	0.69462	0.999998		CD200R1	0.695785	0.952064	0.965259	0.989689
									CD22	0.0399865	0.853524	0.316077	0.999998		CD22	0.598361	0.951995	0.16899	0.689171
									CD24	0.211959	0.903751	0.454309	0.999998		CD24	0.549164	0.951995	0.101583	0.667774
									CD244	0.32306	0.904371	0.855371	0.999998		CD244	0.815973	0.962615	0.958417	0.98749
									CD247	0.308392	0.904113	0.725091	0.999998		CD247	0.695211	0.952064	0.905078	0.972367
									CD248	0.947305	0.989758	0.433508	0.999998		CD248	0.934003	0.982522	0.011844	0.62685
									CD27	0.0871511	0.894134	0.524629	0.999998		CD27	0.668286	0.951995	0.796405	0.939775
									CD274	0.33564	0.904371	0.745593	0.999998		CD274	0.869092	0.971624	0.485913	0.832601
									CD276	0.960811	0.993701	0.239706	0.999998		CD276	0.578948	0.951995	0.977548	0.993718
									CD28	0.156134	0.894134	0.493539	0.999998		CD28	0.516426	0.951995	0.924921	0.978779
									CD2AP	0.0989075	0.894134	0.360696	0.999998		CD2AP	0.465318	0.951995	0.218521	0.71211
									CD2BP2	0.912161	0.986814	0.0186216	0.999998		CD2BP2	0.623787	0.951995	0.956431	0.987205
									CD300A	0.537114	0.942433	0.92934	0.999998		CD300A	0.683883	0.952064	0.723775	0.920029
									CD300LD	0.631488	0.959247	0.542398	0.999998		CD300LD	0.00551465	0.851374	0.846359	0.957751
									CD300LF	0.327856	0.904371	0.545676	0.999998		CD300LF	0.458621	0.951995	0.372461	0.782739
									CD300LG	0.998322	0.999544	0.704276	0.999998		CD300LG	0.214429	0.951995	0.672667	0.904571
									CD302	0.397783	0.913524	0.800108	0.999998		CD302	0.0829483	0.907492	0.488789	0.833925
									CD320	0.355793	0.904961	0.572145	0.999998		CD320	0.327908	0.951995	0.0932036	0.663439
									CD34	0.866638	0.983399	0.652002	0.999998		CD34	0.926852	0.981196	0.0902666	0.662957
									CD36	0.153292	0.894134	0.663042	0.999998		CD36	0.752649	0.958031	0.998213	0.99958
									CD37	0.129207	0.894134	0.481879	0.999998		CD37	0.586552	0.951995	0.501656	0.841048
									CD38	0.182304	0.894134	0.886131	0.999998		CD38	0.341013	0.951995	0.732809	0.921921
									CD3D	0.200205	0.898182	0.523876	0.999998		CD3D	0.595642	0.951995	0.933398	0.980448
									CD3E	0.0961876	0.894134	0.616829	0.999998		CD3E	0.642309	0.951995	0.991571	0.99762
									CD3G	0.0303059	0.849841	0.637385	0.999998		CD3G	0.586981	0.951995	0.922691	0.978717
									CD4	0.334758	0.904371	0.472739	0.999998		CD4	0.554268	0.951995	0.996938	0.999203
									CD40	0.105159	0.894134	0.515212	0.999998		CD40	0.846277	0.96879	0.893261	0.968814
									CD40LG	0.459191	0.926295	0.381834	0.999998		CD40LG	0.583346	0.951995	0.856448	0.960001
									CD44	0.424838	0.92003	0.55119	0.999998		CD44	0.238755	0.951995	0.277253	0.739818
									CD46	0.28371	0.904113	0.97861	0.999998		CD46	0.214048	0.951995	0.261313	0.731552
									CD47	0.154061	0.894134	0.556373	0.999998		CD47	0.555122	0.951995	0.756317	0.928615
									CD48	0.172638	0.894134	0.823239	0.999998		CD48	0.397924	0.951995	0.988092	0.997193
									CD5	0.258955	0.904113	0.771458	0.999998		CD5	0.61922	0.951995	0.924995	0.978779
									CD52	0.260227	0.904113	0.426995	0.999998		CD52	0.531695	0.951995	0.91705	0.97683
									CD53	0.152107	0.894134	0.68172	0.999998		CD53	0.716692	0.954042	0.683459	0.908661
									CD55	0.891024	0.98445	0.69073	0.999998		CD55	0.242569	0.951995	0.843062	0.956473
									CD58	0.0853862	0.894134	0.484318	0.999998		CD58	0.854221	0.970596	0.272522	0.737294
									CD59	0.634517	0.959247	0.458098	0.999998		CD59	0.989363	0.997121	0.86817	0.962374
									CD6	0.42662	0.920906	0.841773	0.999998		CD6	0.864032	0.971458	0.607986	0.88539
									CD63	0.196124	0.894416	0.859436	0.999998		CD63	0.222271	0.951995	0.953466	0.986084
									CD68	0.923153	0.987341	0.631083	0.999998		CD68	0.463787	0.951995	0.832262	0.95198
									CD69	0.108261	0.894134	0.678647	0.999998		CD69	0.82961	0.965406	0.922198	0.978475
									CD7	0.358482	0.904961	0.652607	0.999998		CD7	0.869576	0.971624	0.502685	0.841664
									CD72	0.0346512	0.849841	0.281073	0.999998		CD72	0.359182	0.951995	0.15905	0.683658
									CD74	0.217233	0.903886	0.736804	0.999998		CD74	0.79269	0.96035	0.644462	0.898916
									CD79A	0.0349464	0.849841	0.570331	0.999998		CD79A	0.20364	0.951995	0.270028	0.736023
									CD79B	0.0835206	0.894134	0.22494	0.999998		CD79B	0.342483	0.951995	0.332116	0.767148
									CD80	0.0392346	0.850305	0.697279	0.999998		CD80	0.262694	0.951995	0.3966	0.792565
									CD81	0.858894	0.983399	0.399605	0.999998		CD81	0.670789	0.951995	0.423075	0.805204
									CD82	0.00979446	0.824639	0.071152	0.999998		CD82	0.166334	0.951995	0.00784967	0.62685
									CD83	0.0519589	0.857751	0.619235	0.999998		CD83	0.483342	0.951995	0.285197	0.742664
									CD84	0.110689	0.894134	0.866888	0.999998		CD84	0.574564	0.951995	0.657265	0.902577
									CD86	0.290664	0.904113	0.535163	0.999998		CD86	0.934701	0.982523	0.754331	0.928178
									CD8A	0.176356	0.894134	0.948906	0.999998		CD8A	0.69176	0.952064	0.905774	0.972367
									CD8B	0.223511	0.904113	0.779705	0.999998		CD8B	0.324711	0.951995	0.630326	0.894905
									CD9	0.151175	0.894134	0.359734	0.999998		CD9	0.639407	0.951995	0.137328	0.680995
									CD93	0.429705	0.920906	0.681311	0.999998		CD93	0.226034	0.951995	0.262542	0.732088
									CD96	0.220275	0.904113	0.83346	0.999998		CD96	0.389928	0.951995	0.574079	0.872341
									CD99L2	0.720683	0.969159	0.554343	0.999998		CD99L2	0.630675	0.951995	0.953919	0.986301
									CDA	0.34026	0.904961	0.30117	0.999998		CDA	0.502545	0.951995	0.616989	0.890289
									CDADC1	0.515378	0.936554	0.495791	0.999998		CDADC1	0.771126	0.958031	0.227696	0.716526
									CDAN1	0.163902	0.894134	0.532461	0.999998		CDAN1	0.0155935	0.851374	0.155621	0.683177
									CDC123	0.331134	0.904371	0.0121428	0.999998		CDC123	0.617359	0.951995	0.226708	0.716526
									CDC14A	0.364378	0.905415	0.564448	0.999998		CDC14A	0.620608	0.951995	0.434312	0.810012
									CDC14B	0.100059	0.894134	0.501231	0.999998		CDC14B	0.0189813	0.851374	0.951169	0.985496
									CDC16	0.0592409	0.870022	0.695001	0.999998		CDC16	0.0981096	0.907492	0.0604842	0.64043
									CDC20	0.601792	0.955827	0.574289	0.999998		CDC20	0.850559	0.969694	0.115776	0.669669
									CDC23	0.194737	0.894134	0.59371	0.999998		CDC23	0.797389	0.96035	0.657242	0.902577
									CDC25A	0.510352	0.935894	0.437843	0.999998		CDC25A	0.609959	0.951995	0.027874	0.62685
									CDC25B	0.577579	0.949918	0.487394	0.999998		CDC25B	0.146221	0.941515	0.199997	0.703325
									CDC25C	0.767321	0.972462	0.404767	0.999998		CDC25C	0.966384	0.990252	0.143777	0.682768
									CDC26	0.0274235	0.849841	0.396932	0.999998		CDC26	0.373019	0.951995	0.125045	0.672858
									CDC27	0.103088	0.894134	0.943936	0.999998		CDC27	0.637008	0.951995	0.588384	0.877912
									CDC34	0.35494	0.904961	0.204003	0.999998		CDC34	0.0266085	0.890854	0.0516551	0.633236
									CDC37	0.493827	0.932822	0.921377	0.999998		CDC37	0.354633	0.951995	0.38487	0.78897
									CDC37L1	0.709589	0.967435	0.886286	0.999998		CDC37L1	0.947689	0.986123	0.937281	0.982037
									CDC40	0.479246	0.929858	0.3858	0.999998		CDC40	0.24816	0.951995	0.702076	0.913833
									CDC42	0.667451	0.962998	0.793364	0.999998		CDC42	0.789548	0.960186	0.0392442	0.62685
									CDC42BPA	0.777769	0.973773	0.589062	0.999998		CDC42BPA	0.813362	0.962499	0.970209	0.990822
									CDC42BPB	0.601885	0.955827	0.816594	0.999998		CDC42BPB	0.512659	0.951995	0.289044	0.745106
									CDC42BPG	0.547744	0.944251	0.543694	0.999998		CDC42BPG	0.534011	0.951995	0.044799	0.630311
									CDC42EP1	0.442332	0.921126	0.720419	0.999998		CDC42EP1	0.587198	0.951995	0.036287	0.62685
									CDC42EP2	0.0709035	0.890438	0.596699	0.999998		CDC42EP2	0.00203654	0.801988	0.674604	0.904689
									CDC42EP3	0.685343	0.966613	0.569618	0.999998		CDC42EP3	0.94206	0.984145	0.994385	0.998487
									CDC42EP4	0.319199	0.904371	0.457689	0.999998		CDC42EP4	0.20062	0.951995	0.644942	0.8992
									CDC42SE1	0.0336384	0.849841	0.936938	0.999998		CDC42SE1	0.415612	0.951995	0.3986	0.793447
									CDC42SE2	0.206033	0.902955	0.437524	0.999998		CDC42SE2	0.43582	0.951995	0.621465	0.891727
									CDC45	0.398225	0.913524	0.51309	0.999998		CDC45	0.784438	0.95963	0.00612947	0.62685
									CDC5L	0.221273	0.904113	0.421788	0.999998		CDC5L	0.591307	0.951995	0.510265	0.842781
									CDC6	0.366455	0.906597	0.477177	0.999998		CDC6	0.960882	0.989088	0.067176	0.646276
									CDC7	0.177262	0.894134	0.151378	0.999998		CDC7	0.18856	0.951995	0.0546469	0.636454
									CDC73	0.612033	0.957667	0.7847	0.999998		CDC73	0.949944	0.986546	0.78303	0.934762
									CDCA2	0.33008	0.904371	0.497427	0.999998		CDCA2	0.923333	0.980481	0.101163	0.667774
									CDCA3	0.674705	0.965453	0.621186	0.999998		CDCA3	0.846832	0.968819	0.115485	0.669669
									CDCA4	0.188869	0.894134	0.638234	0.999998		CDCA4	0.596474	0.951995	0.14458	0.682768
									CDCA5	0.504029	0.935869	0.677924	0.999998		CDCA5	0.667947	0.951995	0.0943017	0.663439
									CDCA7	0.411017	0.915557	0.609916	0.999998		CDCA7	0.70226	0.952791	0.0280232	0.62685
									CDCA7L	0.0502405	0.857751	0.110672	0.999998		CDCA7L	0.241645	0.951995	0.273788	0.737573
									CDCA8	0.44658	0.92249	0.626177	0.999998		CDCA8	0.647763	0.951995	0.149341	0.682768
									CDCP1	0.297366	0.904113	0.722467	0.999998		CDCP1	0.660874	0.951995	0.237634	0.717733
									CDH1	0.106688	0.894134	0.688491	0.999998		CDH1	0.666118	0.951995	0.376659	0.784808
									CDH11	0.84372	0.982478	0.231921	0.999998		CDH11	0.993614	0.997868	0.622325	0.891727
									CDH13	0.521868	0.938754	0.0637166	0.999998		CDH13	0.32558	0.951995	0.305513	0.753008
									CDH17	0.274479	0.904113	0.6111	0.999998		CDH17	0.592521	0.951995	0.092458	0.663
									CDH19	0.658828	0.961285	0.845799	0.999998		CDH19	0.307271	0.951995	0.245449	0.723858
									CDH2	0.792042	0.974693	0.909119	0.999998		CDH2	0.366846	0.951995	0.310569	0.755791
									CDH24	0.610006	0.957667	0.769671	0.999998		CDH24	0.240504	0.951995	0.107783	0.669669
									CDH26	0.466512	0.927927	0.798022	0.999998		CDH26	0.241274	0.951995	0.0642883	0.640685
									CDH3	0.830162	0.980969	0.352547	0.999998		CDH3	0.378996	0.951995	0.219352	0.71211
									CDH5	0.958398	0.993506	0.467838	0.999998		CDH5	0.621872	0.951995	0.668618	0.903411
									CDH6	0.38276	0.911851	0.404841	0.999998		CDH6	0.0878096	0.907492	0.487244	0.832601
									CDHR1	0.206049	0.902955	0.280907	0.999998		CDHR1	0.896581	0.975338	0.0236971	0.62685
									CDHR2	0.585751	0.95125	0.360223	0.999998		CDHR2	0.810588	0.962174	0.51624	0.846594
									CDHR5	0.813292	0.979257	0.213882	0.999998		CDHR5	0.485511	0.951995	0.262373	0.732088
									CDIP1	0.356417	0.904961	0.77496	0.999998		CDIP1	0.304052	0.951995	0.833915	0.952453
									CDIPT	0.987808	0.996949	0.657127	0.999998		CDIPT	0.395961	0.951995	0.958108	0.98749
									CDK1	0.652693	0.960046	0.463906	0.999998		CDK1	0.661896	0.951995	0.047354	0.631801
									CDK10	0.41498	0.915557	0.909755	0.999998		CDK10	0.0204181	0.85297	0.375025	0.784481
									CDK12	0.00607999	0.824639	0.921942	0.999998		CDK12	0.406406	0.951995	0.265143	0.7329
									CDK13	0.0147844	0.830172	0.912082	0.999998		CDK13	0.342413	0.951995	0.0615281	0.64043
									CDK14	0.847894	0.982491	0.474678	0.999998		CDK14	0.499015	0.951995	0.708791	0.915573
									CDK16	0.662788	0.961764	0.637792	0.999998		CDK16	0.172361	0.951995	0.452424	0.82016
									CDK17	0.302254	0.904113	0.705283	0.999998		CDK17	0.398718	0.951995	0.816783	0.945583
									CDK18	0.421964	0.917611	0.906768	0.999998		CDK18	0.402833	0.951995	0.0538978	0.636454
									CDK19	0.0906221	0.894134	0.896913	0.999998		CDK19	0.838972	0.968116	0.736564	0.923301
									CDK2	0.0428341	0.853524	0.818106	0.999998		CDK2	0.0161875	0.851374	0.0402069	0.62685
									CDK20	0.0147853	0.830172	0.0746163	0.999998		CDK20	0.877549	0.972682	0.108341	0.669669
									CDK2AP1	0.718263	0.968734	0.636824	0.999998		CDK2AP1	0.654316	0.951995	0.228301	0.716526
									CDK2AP2	0.923723	0.987341	0.111203	0.999998		CDK2AP2	0.671372	0.951995	0.646026	0.899479
									CDK3	0.519567	0.938397	0.625419	0.999998		CDK3	0.0493736	0.890854	0.232364	0.717733
									CDK4	0.666498	0.962814	0.385076	0.999998		CDK4	0.50458	0.951995	0.0500613	0.631801
									CDK5	0.162392	0.894134	0.390219	0.999998		CDK5	0.938066	0.983292	0.169841	0.691014
									CDK5R1	0.0242344	0.849841	0.926897	0.999998		CDK5R1	0.247817	0.951995	0.294892	0.748792
									CDK5RAP1	0.220759	0.904113	0.70331	0.999998		CDK5RAP1	0.0315022	0.890854	0.0781007	0.651636
									CDK5RAP2	0.00230201	0.739528	0.205227	0.999998		CDK5RAP2	0.433524	0.951995	0.508142	0.842546
									CDK5RAP3	0.964732	0.994033	0.304733	0.999998		CDK5RAP3	0.533388	0.951995	0.300981	0.750435
									CDK6	0.211441	0.903751	0.864034	0.999998		CDK6	0.250363	0.951995	0.551193	0.864062
									CDK7	0.697644	0.967435	0.250559	0.999998		CDK7	0.139486	0.941515	0.134993	0.679726
									CDK8	0.689045	0.966801	0.52633	0.999998		CDK8	0.861218	0.971458	0.989433	0.997193
									CDK9	0.697561	0.967435	0.573922	0.999998		CDK9	0.484309	0.951995	0.737536	0.923301
									CDKAL1	0.470647	0.928387	0.321059	0.999998		CDKAL1	0.67551	0.951995	0.936415	0.981827
									CDKL2	0.890709	0.98445	0.700089	0.999998		CDKL2	0.308297	0.951995	0.60161	0.883902
									CDKN1A	0.466852	0.927927	0.419956	0.999998		CDKN1A	0.753257	0.958031	0.0210094	0.62685
									CDKN1B	0.753908	0.971659	0.700173	0.999998		CDKN1B	0.338883	0.951995	0.227692	0.716526
									CDKN1C	0.917232	0.987341	0.828016	0.999998		CDKN1C	0.490973	0.951995	0.648334	0.900207
									CDKN2A	0.260546	0.904113	0.0348504	0.999998		CDKN2A	0.230899	0.951995	0.252786	0.728665
									CDKN2AIP	0.133177	0.894134	0.781845	0.999998		CDKN2AIP	0.0572569	0.890854	0.785432	0.935451
									CDKN2AIPNL	0.849687	0.982578	0.595398	0.999998		CDKN2AIPNL	0.184055	0.951995	0.438845	0.811582
									CDKN2B	0.306153	0.904113	0.984297	0.999998		CDKN2B	0.249686	0.951995	0.399009	0.793447
									CDKN2C	0.766777	0.972462	0.0266284	0.999998		CDKN2C	0.543886	0.951995	0.00346575	0.626645
									CDKN2D	0.628719	0.958505	0.26392	0.999998		CDKN2D	0.0840118	0.907492	0.62602	0.893222
									CDKN3	0.571424	0.94794	0.692682	0.999998		CDKN3	0.480321	0.951995	0.156459	0.683444
									CDNF	0.81413	0.979267	0.305338	0.999998		CDNF	0.798254	0.96035	0.252302	0.728635
									CDO1	0.749897	0.971243	0.518447	0.999998		CDO1	0.200433	0.951995	0.762698	0.929103
									CDON	0.938566	0.98869	0.680039	0.999998		CDON	0.716871	0.954042	0.459853	0.823925
									CDPF1	0.710276	0.967435	0.921878	0.999998		CDPF1	0.656468	0.951995	0.800777	0.941236
									CDR2	0.153487	0.894134	0.284128	0.999998		CDR2	0.226722	0.951995	0.707436	0.915274
									CDR2L	0.907039	0.986814	0.236215	0.999998		CDR2L	0.957505	0.988998	0.940727	0.983443
									CDRT15	0.879962	0.98445	0.861489	0.999998		CDRT15	0.921193	0.979862	0.34811	0.771515
									CDS1	0.234431	0.904113	0.603985	0.999998		CDS1	0.238049	0.951995	0.199049	0.702216
									CDS2	0.665563	0.962601	0.321083	0.999998		CDS2	0.612749	0.951995	0.798204	0.940466
									CDT1	0.640874	0.959247	0.548287	0.999998		CDT1	0.914409	0.978589	0.0665355	0.646276
									CDV3	0.410225	0.915183	0.745352	0.999998		CDV3	0.979154	0.993611	0.279921	0.74118
									CDX1	0.340818	0.904961	0.505255	0.999998		CDX1	0.61751	0.951995	0.0444427	0.630311
									CDX2	0.226713	0.904113	0.518839	0.999998		CDX2	0.587969	0.951995	0.23849	0.718523
									CDYL	0.373141	0.909356	0.993205	0.999998		CDYL	0.939994	0.983591	0.43437	0.810012
									CDYL2	0.14362	0.894134	0.594433	0.999998		CDYL2	0.300021	0.951995	0.187834	0.697384
									CEACAM1	0.580134	0.950718	0.309091	0.999998		CEACAM1	0.602304	0.951995	0.00202302	0.613852
									CEACAM18	0.90223	0.986709	0.463734	0.999998		CEACAM18	0.570925	0.951995	0.168018	0.689171
									CEACAM3	0.547618	0.944251	0.811707	0.999998		CEACAM3	0.273395	0.951995	0.117291	0.669669
									CEACAM5	0.181776	0.894134	0.296925	0.999998		CEACAM5	0.884021	0.973893	0.0151882	0.62685
									CEACAM6	0.795986	0.974719	0.223835	0.999998		CEACAM6	0.709915	0.953557	0.0038828	0.626645
									CEACAM7	0.182895	0.894134	0.538326	0.999998		CEACAM7	0.555829	0.951995	0.207556	0.706918
									CEBPA	0.490392	0.932663	0.54062	0.999998		CEBPA	0.427178	0.951995	0.343355	0.770726
									CEBPB	0.153609	0.894134	0.200728	0.999998		CEBPB	0.0999438	0.907492	0.507841	0.842546
									CEBPD	0.348481	0.904961	0.454789	0.999998		CEBPD	0.87479	0.972239	0.5601	0.867798
									CEBPG	0.374045	0.909356	0.389041	0.999998		CEBPG	0.142149	0.941515	0.225364	0.715639
									CEBPZ	0.425705	0.920763	0.383522	0.999998		CEBPZ	0.803033	0.960353	0.878512	0.964466
									CECR1	0.236671	0.904113	0.933961	0.999998		CECR1	0.414484	0.951995	0.695912	0.911892
									CECR5	0.639388	0.959247	0.998216	0.999998		CECR5	0.241134	0.951995	0.495173	0.838154
									CELF1	0.14243	0.894134	0.67946	0.999998		CELF1	0.0973509	0.907492	0.487227	0.832601
									CELF2	0.274807	0.904113	0.62218	0.999998		CELF2	0.677044	0.951995	0.976471	0.9935
									CELF3	0.255242	0.904113	0.434116	0.999998		CELF3	0.527885	0.951995	0.0249424	0.62685
									CELF4	0.910229	0.986814	0.651863	0.999998		CELF4	0.275828	0.951995	0.359361	0.775259
									CELF6	0.827524	0.980324	0.330987	0.999998		CELF6	0.289902	0.951995	0.506639	0.842546
									CELSR2	0.743079	0.970191	0.131374	0.999998		CELSR2	0.326288	0.951995	0.788361	0.936101
									CEMIP	0.816527	0.979659	0.327854	0.999998		CEMIP	0.725214	0.954988	0.609007	0.88597
									CEND1	0.74955	0.971219	0.700388	0.999998		CEND1	0.707894	0.953557	0.891878	0.967984
									CENPA	0.306686	0.904113	0.683138	0.999998		CENPA	0.583443	0.951995	0.301336	0.750439
									CENPB	0.922974	0.987341	0.0282354	0.999998		CENPB	0.934573	0.982523	0.0971702	0.666582
									CENPBD1	0.298938	0.904113	0.0536052	0.999998		CENPBD1	0.236987	0.951995	0.0691511	0.648502
									CENPC	0.00166388	0.739528	0.637925	0.999998		CENPC	0.0752026	0.89533	0.0806414	0.652725
									CENPE	0.439066	0.920906	0.293368	0.999998		CENPE	0.802262	0.96035	0.0570702	0.639345
									CENPF	0.435859	0.920906	0.429719	0.999998		CENPF	0.704631	0.953557	0.0495023	0.631801
									CENPH	0.351342	0.904961	0.220856	0.999998		CENPH	0.0942916	0.907492	0.0119259	0.62685
									CENPI	0.682994	0.966247	0.82915	0.999998		CENPI	0.706033	0.953557	0.0322629	0.62685
									CENPJ	0.406965	0.91456	0.503878	0.999998		CENPJ	0.183985	0.951995	0.115767	0.669669
[truncated: 12,116 more rows]

## Sheet: Extended Data Fig 4b
	List of tissue samples used in the age-related protein analysis in males and females,the significance of differences in all proteins with age in males or females in the proximal and distal colon, as well as enriched pathways in each group using the corresponding age-associated proteins in males or females (related to Extended Data Fig. 4b).
	Samples used in the age-related proteome analysis of females and males								Proximal colon							Distal colon							Enriched pathways in each group using the corresponding age-associated proteins in males or females
		Male			Female				Uniprot ID	Gene names	p value (male, one-way ANOVA)	FDR (male)	p value (female, one-way ANOVA)	FDR (female)		Uniprot ID	Gene names	p value (male, one-way ANOVA)	FDR (male)	p value (female, one-way ANOVA)	FDR (female)		Pathway ID	Pathway name	Displayed in Fig. 4b	Count	p value	Fold Enrichment	FDR	Group	Genes
		Y	M	O	Y	M	O		A0A023JCR5	GSTP1	0.186601	0.999958	0.848768	0.988109		A0A023JCR5	GSTP1	0.755486	0.999849	0.929859	0.964415		GO:0061025	membrane fusion	yes	4	0.000111654	41.8631	0.0502443	male(Proximal)	SNAP23, STX18, USE1, SNAP29
	Proximal colon	2-8-A	2-2-A	3-4-A	2-18-A	2-25-A	2-30-A		A0A0A7KUP9	GAPDH	0.775713	0.999958	0.903027	0.988109		A0A0A7KUP9	GAPDH	0.90359	0.999849	0.331664	0.608889		GO:0015031	protein transport	yes	7	0.00100453	5.93545	0.22602	male(Proximal)	GPR89A, ATG16L1, SNAP23, AAAS, USE1, SNAP29, SCAMP2
		2-7-A	3-15-A	3-7-T	2-23-A	2-22-A	3-25-A		A0A0K0N4X4	OAS1	0.888184	0.999958	0.0237514	0.988109		A0A0K0N4X4	OAS1	0.591271	0.999849	0.112849	0.410347		GO:0007015	actin filament organization	yes	4	0.00814191	9.51433	1	male(Proximal)	DIAPH2, TPM1, ELMO2, NCK1
		2-16-A	3-3-A	3-2-A	2-20-A	3-28-A	3-18-A		A0A171P0Z2	CES1	0.83638	0.999958	0.192248	0.988109		A0A171P0Z2	CES1	0.830758	0.999849	0.0324539	0.328085		GO:1904851	positive regulation of establishment of protein localization to telomere	yes	4	1.90452e-06	152.267	0.00077112	female(Proximal)	CCT3, TCP1, CCT5, CCT4
									A2V9Y3	PDCD6	0.358159	0.999958	0.128102	0.988109		A2V9Y3	PDCD6	0.458451	0.999849	0.490797	0.714696		GO:0006457	protein folding	yes	6	0.000108606	12.413	0.0125163	female(Proximal)	CCT3, HSPH1, TCP1, ARL2, CCT5, CCT4
		Y	M	O	Y	M	O		A2V9Z6	ADH1B	0.384983	0.999958	0.739416	0.988109		A2V9Z6	ADH1B	0.894232	0.999849	0.0976183	0.397037		GO:0050821	protein stabilization	yes	6	0.000288681	10.0617	0.0189246	female(Proximal)	CCT3, TCP1, APOA1, CCT5, CPN2, CCT4
	Distal colon	2-8-D	2-2-D	3-4-D	2-18-D	2-25-D	2-30-D		A5HLX2	PSMB9	0.501401	0.999958	0.398839	0.988109		A5HLX2	PSMB9	0.282016	0.999849	0.349593	0.624627		GO:0051607	defense response to virus	yes	5	0.00306863	8.1339	0.181049	female(Proximal)	IL33, ITCH, OAS1, DDX1, NDUFAF4
		2-8-R	2-2-R	3-4-R	2-18-R	2-25-R	2-30-R		B3Y602	DES	0.585706	0.999958	0.546045	0.988109		B3Y602	DES	0.553447	0.999849	0.558358	0.756954		GO:0006511	ubiquitin-dependent protein catabolic process	no	5	0.00624017	6.65501	0.3347	female(Proximal)	USP8, ITCH, RNF213, RCHY1, GET4
		2-7-D	3-15-D	3-7-D	2-23-D	2-22-D	3-25-D		C0SJM5	GSTO1	0.711432	0.999958	0.687241	0.988109		C0SJM5	GSTO1	0.79335	0.999849	0.500478	0.721214		GO:0051865	protein autoubiquitination	no	3	0.0168203	14.8312	0.69438	female(Proximal)	ITCH, RNF213, RCHY1
		2-7-R	3-15-R	3-7-R	2-23-R	2-22-R	3-25-R		C0SJM7	MGST1	0.751297	0.999958	0.990254	0.995843		C0SJM7	MGST1	0.847105	0.999849	0.402273	0.659001		GO:0032436	positive regulation of proteasomal ubiquitin-dependent protein catabolic process	no	3	0.0176537	14.4557	0.69438	female(Proximal)	IL33, CSNK1D, RCHY1
		2-16-D	3-3-D	3-2-D	2-20-D	3-28-D	3-18-D		C1KJW8	B2M	0.115681	0.999958	0.893734	0.988109		C1KJW8	B2M	0.186231	0.999849	0.59645	0.783858		GO:0045087	innate immune response	no	6	0.0221629	3.64274	0.798593	female(Proximal)	C1QB, ITCH, ANXA1, OAS1, C1R, DDX1
		2-16-R	3-3-R	3-2-R	2-20-R	3-28-R	3-18-R		E5FGN6	NHEJ1	0.017377	0.999958	0.876515	0.988109		E5FGN6	NHEJ1	0.454472	0.999849	0.835977	0.918938		GO:0043087	regulation of GTPase activity	no	3	0.0230103	12.5495	0.798593	female(Proximal)	OCRL, ADAP1, SOD1
									G7NT94	RER1	0.959643	0.999958	0.908616	0.988109		G7NT94	RER1	0.730255	0.999849	0.318133	0.597864		GO:0043066	negative regulation of apoptotic process	no	5	0.045046	3.64623	0.989933	female(Proximal)	ITCH, ANXA1, NDUFAF4, DPEP1, CIAPIN1
									G7NTA4	ARHGEF16	0.450404	0.999958	0.434669	0.988109		G7NTA4	ARHGEF16	0.822199	0.999849	0.27134	0.558246		GO:0090263	positive regulation of canonical Wnt signaling pathway	no	3	0.0460832	8.58647	0.989933	female(Proximal)	KANK1, USP8, CSNK1D
									G7NTA9	LRRC47	0.731735	0.999958	0.618792	0.988109		G7NTA9	LRRC47	0.968419	0.999849	0.301968	0.582693		GO:0030168	platelet activation	yes	4	0.00175039	16.5507	1	male(Distal)	FGB, P2RX1, FGG, CD9
	Note: To aviod any individual animal effect, for screening the age-related proteins of females and males, we ensured strict balance in sampling locations and the number of samples from the same monkey within each age group. To maintain the consistence, the samples from proximal colon are same as those used in Fig 1b. Among the samples, 3-7-A was considered as an outlier during the data quality ev…								G7NTB4	ACOT7	0.462323	0.999958	0.151619	0.988109		G7NTB4	ACOT7	0.868621	0.999849	0.0130149	0.312756		GO:0006629	lipid metabolic process	yes	5	0.00719039	6.45326	1	male(Distal)	ACAD8, ACLY, APOD, BCAT1, CLU
									G7NTC9	PARK7	0.37351	0.999958	0.412624	0.988109		G7NTC9	PARK7	0.664909	0.999849	0.799335	0.896326		GO:0006635	fatty acid beta-oxidation	yes	3	0.0132887	16.8817	1	male(Distal)	BDH2, ACOX2, ECHDC2
									G7NTD9	H6PD	0.135405	0.999958	0.690841	0.988109		G7NTD9	H6PD	0.275947	0.999849	0.58866	0.779072		GO:0050714	positive regulation of protein secretion	yes	3	0.0132887	16.8817	1	male(Distal)	FGB, FGG, ADAM9
									G7NTE4	RBBP4	0.442366	0.999958	0.773663	0.988109		G7NTE4	RBBP4	0.45428	0.999849	0.945524	0.972103		GO:0000398	mRNA splicing, via spliceosome	yes	25	1.84119e-10	5.03308	4.49251e-07	female(Distal)	SF3B3, SF3B6, EIF4A3, HNRNPR, USP39, PRPF8, EFTUD2, U2AF2, DHX15, SNRPD3, CTNNBL1, AQR, PPIL1, NCBP1, PRPF4B, CRNKL1, LSM4, CDC40, LSM2, SMU1, LSM6, DDX39A, CWF19L1, GEMIN5, SNRNP200
									G7NTE7	YARS	0.220473	0.999958	0.217044	0.988109		G7NTE7	YARS	0.574033	0.999849	0.136665	0.428428		GO:0015031	protein transport	yes	33	6.41558e-08	3.01426	7.827e-05	female(Distal)	WASHC4, WASHC5, ENY2, NUP205, SEH1L, NMD3, AAAS, GLE1, SNX4, GGA1, NXF1, VPS51, NUP88, SNX7, SEC23B, SNAP29, NDC1, ARFGEF2, MON2, COG8, MTX1, COG6, COG5, ATP13A1, VTA1, GBF1, STAM, NUP93, HEATR5B, ZW10, CCDC22, CORO7, PPID
									G7NTF3	AK2	0.258149	0.999958	0.734177	0.988109		G7NTF3	AK2	0.448936	0.999849	0.664094	0.825855		GO:0008380	RNA splicing	yes	21	3.8397e-07	3.96482	0.000312295	female(Distal)	PPIL1, SF3B3, NCBP1, NONO, PRPF4B, THOC2, THOC5, USP39, PRPF8, LSM4, PPP1R9B, SMU1, PPP2CA, EFTUD2, LSM6, U2AF2, PPP2R1A, DHX15, ZNF326, SNRPD3, CTNNBL1
									G7NTH2	PSMB2	0.349744	0.999958	0.415193	0.988109		G7NTH2	PSMB2	0.586359	0.999849	0.230155	0.522007		GO:1901998	toxin transport	yes	10	8.35019e-07	9.39508	0.000509362	female(Distal)	CCT3, CCT2, GGA1, COPB2, MTMR12, TCP1, CCT7, CCT5, ATP6V0A1, CCT4
									G7NTH6	LOC102146235	0.59711	0.999958	0.643543	0.988109		G7NTH6	LOC102146235	0.768062	0.999849	0.465351	0.698322		GO:0007030	Golgi organization	yes	16	1.41082e-06	4.74699	0.000688482	female(Distal)	COG8, TICAM2, COG6, COG5, CSNK1A1, GBF1, HUWE1, HTT, GOLPH3, SEC23IP, GOLGA5, VPS51, ZW10, CORO7, ARHGEF7, RAB8A
									G7NTI0	ADPRHL2	0.117402	0.999958	0.393188	0.988109		G7NTI0	ADPRHL2	0.331749	0.999849	0.122753	0.416495		GO:1904851	positive regulation of establishment of protein localization to telomere	no	6	2.30063e-06	23.6756	0.000826434	female(Distal)	CCT3, CCT2, TCP1, CCT7, CCT5, CCT4
									G7NTI2	TRAPPC3	0.887361	0.999958	0.473006	0.988109		G7NTI2	TRAPPC3	0.470611	0.999849	0.114865	0.41083		GO:0006406	mRNA export from nucleus	no	11	2.37092e-06	7.23421	0.000826434	female(Distal)	GLE1, NXF1, UPF1, ENY2, DDX39A, XPO1, NCBP1, EIF4A3, NUP88, THOC2, THOC5
									G7NTI7	MRPS15	0.728362	0.999958	0.691315	0.988109		G7NTI7	MRPS15	0.843408	0.999849	0.759649	0.876075		GO:1904871	positive regulation of protein localization to Cajal body	no	6	4.13006e-06	21.5233	0.00124831	female(Distal)	CCT3, CCT2, TCP1, CCT7, CCT5, CCT4
									G7NTK9	BCL10	0.959399	0.999958	0.427246	0.988109		G7NTK9	BCL10	0.390571	0.999849	0.0201981	0.321941		GO:0006457	protein folding	no	18	4.60442e-06	3.86015	0.00124831	female(Distal)	CCT3, CCT2, HSP90AA1, PPIL1, HSP90AB1, HSPA4, NFYC, AHSA1, MOGS, HSPD1, NUDCD3, HSPH1, TCP1, CCT7, CCT5, PPID, PPIC, CCT4
									G7NTL0	DDAH1	0.483346	0.999958	0.333142	0.988109		G7NTL0	DDAH1	0.669321	0.999849	0.06221	0.360426		GO:0006086	acetyl-CoA biosynthetic process from pyruvate	no	5	1.33153e-05	28.1852	0.00324894	female(Distal)	PDHX, PDHA1, DLAT, PDHB, DLD
									G7NTL5	CLCA1	0.912729	0.999958	0.715511	0.988109		G7NTL5	CLCA1	0.910495	0.999849	0.472267	0.703999		GO:0050821	protein stabilization	no	19	2.02694e-05	3.30276	0.00430188	female(Distal)	CCT3, CD74, CCT2, HSP90AA1, HSP90AB1, CAMLG, USP9X, HIP1R, IFI30, GTPBP4, CPN2, HSPD1, CREB1, TCP1, POLR2E, CHP1, CCT7, CCT5, CCT4
									G7NTL6	CLCA4	0.57777	0.999958	0.593983	0.988109		G7NTL6	CLCA4	0.697714	0.999849	0.362207	0.630951		GO:0006099	tricarboxylic acid cycle	no	8	2.30736e-05	9.01928	0.00430188	female(Distal)	CS, ACLY, PDHA1, MRPS36, ACO1, DLAT, PDHB, IDH3A
									G7NTL9	SH3GLB1	0.621853	0.999958	0.635673	0.988109		G7NTL9	SH3GLB1	0.768039	0.999849	0.49354	0.716447		GO:0006895	Golgi to endosome transport	no	6	2.46829e-05	15.7837	0.00430188	female(Distal)	MON2, VPS13C, GBF1, VPS13A, AP2A1, CORO7
									G7NTM2	PKN2	0.711219	0.999958	0.758743	0.988109		G7NTM2	PKN2	0.84478	0.999849	0.756973	0.874272		GO:1904874	positive regulation of telomerase RNA localization to Cajal body	no	6	2.46829e-05	15.7837	0.00430188	female(Distal)	CCT3, CCT2, TCP1, CCT7, CCT5, CCT4
									G7NTM4	GBP6	0.865298	0.999958	0.565859	0.988109		G7NTM4	GBP6	0.429518	0.999849	0.550162	0.75433		GO:0006890	retrograde vesicle-mediated transport, Golgi to ER	no	9	3.87156e-05	6.96341	0.00618478	female(Distal)	COPB2, COPA, GOLPH3, PITPNB, ZW10, GBF1, HTT, RAB6A, SCYL1
									G7NTP5	GCLM	0.998191	0.999958	0.736166	0.988109		G7NTP5	GCLM	0.923236	0.999849	0.116773	0.412067		GO:0006695	cholesterol biosynthetic process	no	8	4.05559e-05	8.30723	0.00618478	female(Distal)	FDPS, ACLY, MVK, HMGCS1, CYP51A1, MVD, CES1, FDFT1
									G7NTQ8	ACP6	0.272201	0.999958	0.781749	0.988109		G7NTQ8	ACP6	0.768986	0.999849	0.23139	0.523453		GO:0061077	chaperone-mediated protein folding	no	8	4.836e-05	8.09423	0.00694108	female(Distal)	CCT3, CCT2, DNAJC5, TCP1, CCT7, CCT5, PPID, CCT4
									G7NTR8	BOLA1	0.572998	0.999958	0.487918	0.988109		G7NTR8	BOLA1	0.165417	0.999849	0.422299	0.673566		GO:0051028	mRNA transport	no	11	6.19505e-05	5.04713	0.00839773	female(Distal)	NUP93, NDC1, NXF1, NUP205, SEH1L, XPO1, NCBP1, DHX9, EIF4A3, NUP88, AAAS
									G7NTS3	VPS45	0.0900404	0.999958	0.650399	0.988109		G7NTS3	VPS45	0.777559	0.999849	0.185477	0.474415		GO:0006886	intracellular protein transport	no	22	9.71628e-05	2.65476	0.0124778	female(Distal)	CD74, COPB2, COPA, TICAM2, CSE1L, XPO7, AP2A1, AP2B1, FAM91A1, AP2A2, IPO4, GGA1, SEC23IP, RAB18, RAB3GAP2, ARHGEF2, RAB6A, SEC24D, SEC24C, SEC23B, VPS39, SEC31A
									G7NTT0	PRPF3	0.38621	0.999958	0.850715	0.988109		G7NTT0	PRPF3	0.898277	0.999849	0.634141	0.807306		GO:0061732	mitochondrial acetyl-CoA biosynthetic process from pyruvate	no	4	0.000154805	31.5675	0.0188862	female(Distal)	PDHX, PDHA1, PDHB, DLD
									G7NTT2	TARS2	0.75025	0.999958	0.383634	0.988109		G7NTT2	TARS2	0.61	0.999849	0.371547	0.635335		GO:0051131	chaperone-mediated protein complex assembly	no	6	0.000186957	10.7616	0.0207355	female(Distal)	CCT2, HSP90AA1, HSP90AB1, HSPA4, PSMG1, HSPD1
									G7NTT3	ECM1	0.156252	0.999958	0.257923	0.988109		G7NTT3	ECM1	0.113558	0.999849	0.358078	0.628517		GO:0032212	positive regulation of telomere maintenance via telomerase	no	7	0.00018696	8.12398	0.0207355	female(Distal)	CCT3, CCT2, XRCC5, TCP1, CCT7, CCT5, CCT4
									G7NTU1	THEM4	0.576827	0.999958	0.53763	0.988109		G7NTU1	THEM4	0.787526	0.999849	0.382953	0.644746		GO:0019346	transsulfuration	no	4	0.000303787	26.3062	0.0322278	female(Distal)	MPST, MTHFD1, TST, CBS
									G7NTU2	S100A10	0.95642	0.999958	0.904003	0.988109		G7NTU2	S100A10	0.874529	0.999849	0.119556	0.414968		GO:0006913	nucleocytoplasmic transport	no	8	0.000357304	5.95613	0.0363259	female(Distal)	NUP93, NDC1, GLE1, NUP205, SEH1L, XPO1, NUP88, AAAS
									G7NTU4	S100A11	0.623933	0.999958	0.118509	0.988109		G7NTU4	S100A11	0.644638	0.999849	0.24481	0.533493		GO:0006413	translational initiation	no	8	0.000450402	5.73954	0.0439592	female(Distal)	EIF4A1, EIF3M, EIF2S3, RPS3, EIF3H, EIF3E, EIF3F, EIF4E2
									G7NTV2	PARP1	0.176916	0.999958	0.852726	0.988109		G7NTV2	PARP1	0.0263164	0.999849	0.0948618	0.394929		GO:0007339	binding of sperm to zona pellucida	no	7	0.000469408	6.90539	0.0440521	female(Distal)	CCT3, CCT2, TCP1, VDAC2, CCT7, CCT5, CCT4
									G7NTV5	ACBD3	0.684452	0.999958	0.809596	0.988109		G7NTV5	ACBD3	0.304658	0.999849	0.079031	0.380459		GO:0042274	ribosomal small subunit biogenesis	no	9	0.000503172	4.86485	0.0454718	female(Distal)	NOP56, RPS4X, NOP58, TBL3, RPS15A, PNO1, HEATR1, NAT10, WDR43
									G7NTV9	LBR	0.856517	0.999958	0.371033	0.988109		G7NTV9	LBR	0.699145	0.999849	0.927357	0.963079		GO:0006986	response to unfolded protein	no	8	0.000625316	5.44267	0.0544918	female(Distal)	HSP90AA1, HSPH1, HSP90AB1, HSPA4, FAF2, SERPINH1, TOR1B, HSPD1
									G7NTW2	WDR26	0.333688	0.999958	0.052351	0.988109		G7NTW2	WDR26	0.849555	0.999849	0.0325982	0.328085		GO:0032508	DNA duplex unwinding	no	8	0.000769141	5.26125	0.0647139	female(Distal)	RFC5, UPF1, DHX30, RFC3, RFC4, XRCC5, DHX9, DHX36
									G7NTX5	BROX	0.395502	0.999958	0.124268	0.988109		G7NTX5	BROX	0.587458	0.999849	0.395069	0.654012		GO:0006446	regulation of translational initiation	no	6	0.00100014	7.63729	0.0813445	female(Distal)	GLE1, NCBP1, EIF3H, EIF3E, BZW2, BZW1
									G7NTX7	MIA3	0.428115	0.999958	0.785505	0.988109		G7NTX7	MIA3	0.998795	0.999849	0.0546628	0.354744		GO:0000301	retrograde transport, vesicle recycling within Golgi	no	4	0.00120543	17.5375	0.0948791	female(Distal)	COG8, GOLGA5, COG6, COG5
									G7NTY4	RAB3GAP2	0.678578	0.999958	0.41131	0.988109		G7NTY4	RAB3GAP2	0.675455	0.999849	0.0181937	0.315706		GO:0006891	intra-Golgi vesicle-mediated transport	no	6	0.00153907	6.96341	0.112737	female(Distal)	COPB2, COPA, COG8, COG6, COG5, RAB6A
									G7NTY6	EPRS	0.856886	0.999958	0.504471	0.988109		G7NTY6	EPRS	0.959627	0.999849	0.391109	0.650882		GO:0051973	positive regulation of telomerase activity	no	6	0.00153907	6.96341	0.112737	female(Distal)	CCT2, HSP90AA1, HSP90AB1, XRCC5, TCP1, CCT4
									G7NU00	QSOX1	0.548686	0.999958	0.837326	0.988109		G7NU00	QSOX1	0.76315	0.999849	0.671409	0.829321		GO:0006635	fatty acid beta-oxidation	no	7	0.00157093	5.52431	0.112737	female(Distal)	HADHA, ECI2, ECHDC1, HSD17B4, HADH, HSD17B10, SLC27A2
									G7NU02	TOR1AIP1	0.296432	0.999958	0.847726	0.988109		G7NU02	TOR1AIP1	0.017142	0.999849	0.730075	0.859593		GO:0009410	response to xenobiotic stimulus	no	16	0.00204693	2.49545	0.1427	female(Distal)	LYN, HSP90AA1, PARP4, GPX1, HSP90AB1, CCNT1, XRCC5, ITGA2, HADHA, ADAM17, CREB1, PNP, OXCT1, HADH, PAM, ATG5
									G7NU04	TOR1AIP2	0.285301	0.999958	0.775595	0.988109		G7NU04	TOR1AIP2	0.927821	0.999849	0.0461658	0.348497		GO:0006888	ER to Golgi vesicle-mediated transport	no	11	0.00230231	3.21521	0.156046	female(Distal)	COPB2, COPA, SEC23IP, TICAM2, TFG, ZW10, GBF1, SEC24D, SEC24C, SEC23B, SEC31A
									G7NU40	GPA33	0.574294	0.999958	0.486258	0.988109		G7NU40	GPA33	0.86507	0.999849	0.198219	0.486576		GO:0006364	rRNA processing	no	11	0.00243039	3.19157	0.160274	female(Distal)	NOP56, ISG20, NOP58, TBL3, PDCD11, HEATR1, EIF4A3, GEMIN4, RRP12, WDR43, IPO4
									G7NU54	LZIC	0.833571	0.999958	0.74264	0.988109		G7NU54	LZIC	0.206544	0.999849	0.07447	0.37456		GO:0072344	rescue of stalled ribosome	no	5	0.00287305	8.2207	0.18448	female(Distal)	TCF25, USP10, LTN1, RACK1, GCN1
									G7NU56	UBE4B	0.60753	0.999958	0.716585	0.988109		G7NU56	UBE4B	0.757319	0.999849	0.301102	0.582691		GO:0031397	negative regulation of protein ubiquitination	no	7	0.00309306	4.84589	0.193514	female(Distal)	CAMLG, U2AF2, RPS3, CHP1, OGT, GTPBP4, ATG5
									G7NU62	MTOR	0.284291	0.999958	0.182412	0.988109		G7NU62	MTOR	0.204086	0.999849	0.421699	0.673353		GO:0016973	poly(A)+ mRNA export from nucleus	no	5	0.00335281	7.89187	0.204521	female(Distal)	NUP93, GLE1, NXF1, ENY2, THOC2
									G7NU86	LOC102124387	0.258762	0.999958	0.705596	0.988109		G7NU86	LOC102124387	0.736295	0.999849	0.610853	0.792194		GO:0048511	rhythmic process	no	8	0.00356814	4.04711	0.21201	female(Distal)	PRKDC, DHX9, USP9X, NONO, RACK1, UBE3A, DNM1L, OGT
									G7NUB5	RRAGC	0.344862	0.999958	0.693298	0.988109		G7NUB5	RRAGC	0.548335	0.999849	0.335115	0.611397		GO:0006260	DNA replication	no	10	0.00364935	3.2611	0.21201	female(Distal)	RFC5, UPF1, SUPT16H, RFC3, RFC4, PCNA, MCM7, DHX9, CDK2, MCM6
									G7NUC0	MACF1	0.415709	0.999958	0.114433	0.988109		G7NUC0	MACF1	0.350176	0.999849	0.182979	0.473272		GO:1900264	positive regulation of DNA-directed DNA polymerase activity	no	4	0.00380607	12.1413	0.214097	female(Distal)	RFC5, RFC3, RFC4, PCNA
									G7NUC1	PABPC4	0.366886	0.999958	0.426298	0.988109		G7NUC1	PABPC4	0.602886	0.999849	0.555866	0.756954		GO:0006281	DNA repair	no	17	0.00386076	2.25862	0.214097	female(Distal)	RFC5, WDHD1, UPF1, SUPT16H, RFC3, RFC4, PARP4, USP10, INTS3, NONO, SMARCA5, HUWE1, PDS5A, MSH6, CDK2, RPS3, TRIP12
									G7NUD2	ZMPSTE24	0.119677	0.999958	0.727207	0.988109		G7NUD2	ZMPSTE24	0.370023	0.999849	0.0966689	0.394929		GO:0045040	protein import into mitochondrial outer membrane	no	4	0.00475391	11.2741	0.252164	female(Distal)	HSP90AA1, TOMM40, MTX1, HSPA4
									G7NUE2	CTPS1	0.989143	0.999958	0.981626	0.99277		G7NUE2	CTPS1	0.905095	0.999849	0.419544	0.671677		GO:0031124	mRNA 3'-end processing	no	4	0.00475391	11.2741	0.252164	female(Distal)	CPSF7, NCBP1, CPSF3, RPRD1B
									G7NUG4	S100A6	0.642039	0.999958	0.268726	0.988109		G7NUG4	S100A6	0.754753	0.999849	0.296479	0.5799		GO:0006606	protein import into nucleus	no	9	0.00518654	3.38223	0.269259	female(Distal)	NUP93, IPO9, SYK, CSE1L, HEATR3, NUP88, TNPO1, AGT, IPO4
									G7NUG6	S100A4	0.143711	0.999958	0.580186	0.988109		G7NUG6	S100A4	0.236162	0.999849	0.271959	0.558606		GO:0045727	positive regulation of translation	no	8	0.00537814	3.75803	0.273389	female(Distal)	RPS4X, PRKDC, ITGA2, EIF4A3, NAT10, EIF3E, EEF2, OGT
									G7NUG9	S100A16	0.328487	0.999958	0.784589	0.988109		G7NUG9	S100A16	0.491945	0.999849	0.471835	0.703999		GO:0090110	cargo loading into COPII-coated vesicle	no	4	0.0058319	10.5225	0.27936	female(Distal)	SEC24D, SEC24C, SEC23B, SEC31A
									G7NUH0	S100A14	0.927925	0.999958	0.56256	0.988109		G7NUH0	S100A14	0.524771	0.999849	0.678848	0.833621		GO:0006397	mRNA processing	no	14	0.00592916	2.40187	0.27936	female(Distal)	NONO, CPSF3, HNRNPR, THOC2, THOC5, USP39, PRPF8, EFTUD2, ERN2, PDCD11, U2AF2, DHX15, ZNF326, CTNNBL1
									G7NUH1	S100A13	0.872248	0.999958	0.946236	0.988109		G7NUH1	S100A13	0.662891	0.999849	0.759142	0.875704		GO:0045053	protein retention in Golgi apparatus	no	3	0.00606807	23.6756	0.27936	female(Distal)	GOLPH3, VPS13C, VPS13A
									G7NUH5	ILF2	0.929653	0.999958	0.434375	0.988109		G7NUH5	ILF2	0.51447	0.999849	0.029918	0.328085		GO:0006101	citrate metabolic process	no	3	0.00606807	23.6756	0.27936	female(Distal)	CS, ACLY, ACO1
									G7NUI3	UBAP2L	0.178849	0.999958	0.749541	0.988109		G7NUI3	UBAP2L	0.419409	0.999849	0.981852	0.991755		GO:0090666	scaRNA localization to Cajal body	no	3	0.00606807	23.6756	0.27936	female(Distal)	CCT2, TCP1, CCT4
									G7NUJ1	ADAR	0.286456	0.999958	0.857774	0.988109		G7NUJ1	ADAR	0.59751	0.999849	0.0842862	0.385835		GO:0017148	negative regulation of translation	no	8	0.00735087	3.54691	0.328406	female(Distal)	DDX6, DHX36, EIF4A3, RPS3, RACK1, EIF4E2, LSM14A, CNOT9
									G7NUJ4	PBXIP1	0.731707	0.999958	0.359944	0.988109		G7NUJ4	PBXIP1	0.599928	0.999849	0.0509689	0.353513		GO:0010033	response to organic substance	no	5	0.00740259	6.36441	0.328406	female(Distal)	PPP2CA, CREB1, PPP2R1A, CDK2, GART
									G7NUJ6	SHC1	0.838094	0.999958	0.784728	0.988109		G7NUJ6	SHC1	0.763036	0.999849	0.572454	0.769031		GO:0007159	leukocyte cell-cell adhesion	no	5	0.00829424	6.16552	0.353184	female(Distal)	SYK, ITGB2, PECAM1, CD177, ICAM1
									G7NUK3	CENPF	0.872213	0.999958	0.397621	0.988109		G7NUK3	CENPF	0.799753	0.999849	0.133081	0.422812		GO:0001732	formation of cytoplasmic translation initiation complex	no	4	0.00839536	9.28455	0.353184	female(Distal)	EIF3M, EIF3H, EIF3E, EIF3F
									G7NUP5	LOC102142263	0.607042	0.999958	0.441559	0.988109		G7NUP5	LOC102142263	0.149329	0.999849	0.191479	0.48038		GO:0032786	positive regulation of DNA-templated transcription, elongation	no	4	0.00839536	9.28455	0.353184	female(Distal)	SUPT16H, CCNT1, THOC5, SUPT5H
									G7NUQ0	PIGR	0.0705614	0.999958	0.693357	0.988109		G7NUQ0	PIGR	0.536817	0.999849	0.918175	0.957592		GO:0009113	purine nucleobase biosynthetic process	no	3	0.00895021	19.7297	0.363975	female(Distal)	PPAT, GMPS, GART
									G7NUQ9	SDHB	0.338161	0.999958	0.965598	0.988538		G7NUQ9	SDHB	0.761581	0.999849	0.728861	0.859572		GO:0031442	positive regulation of mRNA 3'-end processing	no	3	0.00895021	19.7297	0.363975	female(Distal)	NCBP1, DHX36, CDC73
									G7NUR0	PADI2	0.708598	0.999958	0.545356	0.988109		G7NUR0	PADI2	0.981821	0.999849	0.596337	0.783858		GO:0002218	activation of innate immune response	no	5	0.00925341	5.97869	0.370137	female(Distal)	PYCARD, HSP90AA1, XRCC5, PRKDC, NONO
									G7NUR5	RCC2	0.669344	0.999958	0.411542	0.988109		G7NUR5	RCC2	0.627753	0.999849	0.0383432	0.332501		GO:0010976	positive regulation of neuron projection development	no	9	0.00977966	3.03533	0.382959	female(Distal)	LYN, SCARB2, NCKIPSD, TMEM30A, FES, CNTN1, ADNP, AGT, ARSB
									G7NUS2	ALDH4A1	0.646741	0.999958	0.193735	0.988109		G7NUS2	ALDH4A1	0.996831	0.999849	0.0481715	0.352183		GO:0034389	lipid particle organization	no	4	0.00988787	8.76874	0.382959	female(Distal)	FAF2, RAB18, AUP1, PPID
									G7NUS4	EMC1	0.667169	0.999958	0.268674	0.988109		G7NUS4	EMC1	0.924128	0.999849	0.0270185	0.327255		GO:0032435	negative regulation of proteasomal ubiquitin-dependent protein catabolic process	no	5	0.010282	5.80285	0.392001	female(Distal)	HSP90AB1, CAMLG, USP9X, EIF3H, OGT
									G7NUS6	AKR7L	0.416406	0.999958	0.816866	0.988109		G7NUS6	AKR7L	0.464661	0.999849	0.642113	0.81163		GO:0061025	membrane fusion	no	5	0.0113818	5.63705	0.420757	female(Distal)	DPP4, HUWE1, CHP1, DNM1L, SNAP29
									G7NUS8	CAPZB	0.472202	0.999958	0.967374	0.989023		G7NUS8	CAPZB	0.0527089	0.999849	0.0559719	0.357407		GO:0051252	regulation of RNA metabolic process	no	4	0.0115247	8.30723	0.420757	female(Distal)	ERN2, PNPT1, PCBP1, PCBP2
									G7NUU7	DDOST	0.990028	0.999958	0.930206	0.988109		G7NUU7	DDOST	0.760122	0.999849	0.116602	0.411917		GO:0006631	fatty acid metabolic process	no	8	0.0115536	3.25438	0.420757	female(Distal)	HADHA, ACOT7, MECR, ILVBL, FASN, NAAA, HADH, HSD17B10
									G7NUV0	HP1BP3	0.949912	0.999958	0.583283	0.988109		G7NUV0	HP1BP3	0.689833	0.999849	0.358829	0.628757		GO:0002693	positive regulation of cellular extravasation	no	3	0.0123216	16.9111	0.429497	female(Distal)	PLVAP, THY1, ICAM1
									G7NUV1	EIF4G3	0.545054	0.999958	0.740329	0.988109		G7NUV1	EIF4G3	0.860153	0.999849	0.91991	0.958254		GO:0006166	purine ribonucleoside salvage	no	3	0.0123216	16.9111	0.429497	female(Distal)	PNP, PGM2, APRT
									G7NUY4	ERI3	0.559727	0.999958	0.782158	0.988109		G7NUY4	ERI3	0.254251	0.999849	0.828626	0.915563		GO:0098884	postsynaptic neurotransmitter receptor internalization	no	3	0.0123216	16.9111	0.429497	female(Distal)	AP2A1, AP2B1, AP2A2
									G7NUZ6	HECTD3	0.497834	0.999958	0.668495	0.988109		G7NUZ6	HECTD3	0.722024	0.999849	0.241319	0.531198		GO:0032930	positive regulation of superoxide anion generation	no	4	0.0133081	7.89187	0.455439	female(Distal)	SYK, ITGB2, AGT, CD177
									G7NUZ7	UROD	0.616468	0.999958	0.95254	0.988109		G7NUZ7	UROD	0.784283	0.999849	0.153277	0.441019		GO:0010951	negative regulation of endopeptidase activity	no	6	0.0134392	4.22779	0.455439	female(Distal)	PCSK1N, SERPINB1, SERPIND1, SERPINH1, SERPINB8, AGT
									G7NV12	CNN3	0.822017	0.999958	0.511948	0.988109		G7NV12	CNN3	0.390394	0.999849	0.822071	0.910747		GO:0006368	transcription elongation from RNA polymerase II promoter	no	5	0.0138015	5.33234	0.461311	female(Distal)	SUPT16H, ENY2, CTR9, SUPT5H, CDC73
									G7NV17	DPYD	0.448039	0.999958	0.383469	0.988109		G7NV17	DPYD	0.852495	0.999849	0.719754	0.855314		GO:0070584	mitochondrion morphogenesis	no	4	0.0152397	7.51607	0.502499	female(Distal)	PNPT1, POLDIP2, BAX, DNM1L
									G7NV22	AGL	0.838617	0.999958	0.824183	0.988109		G7NV22	AGL	0.6332	0.999849	0.370656	0.635335		GO:1900364	negative regulation of mRNA polyadenylation	no	3	0.0161559	14.7973	0.505389	female(Distal)	CCNT1, CTR9, SUPT5H
									G7NV32	VCAM1	0.695162	0.999958	0.480541	0.988109		G7NV32	VCAM1	0.666311	0.999849	0.0015826	0.264157		GO:0006271	DNA strand elongation involved in DNA replication	no	3	0.0161559	14.7973	0.505389	female(Distal)	RFC3, RFC4, MCM7
									G7NV43	LOC102144707	0.696231	0.999958	0.382952	0.988109		G7NV43	LOC102144707	0.729616	0.999849	0.0607617	0.357407		GO:0000055	ribosomal large subunit export from nucleus	no	3	0.0161559	14.7973	0.505389	female(Distal)	XPO1, NMD3, NUP88
									G7NV47	CLCC1	0.784183	0.999958	0.823797	0.988109		G7NV47	CLCC1	0.983602	0.999849	0.928483	0.963825		GO:0006999	nuclear pore organization	no	3	0.0161559	14.7973	0.505389	female(Distal)	NDC1, NUP205, SEH1L
									G7NV55	PSMA5	0.722082	0.999958	0.58078	0.988109		G7NV55	PSMA5	0.773389	0.999849	0.203829	0.493162		GO:0000184	nuclear-transcribed mRNA catabolic process, nonsense-mediated decay	no	5	0.0180038	4.93242	0.556065	female(Distal)	UPF1, NCBP1, EIF4A3, EIF3E, GSPT2
									G7NV67	DAP3	0.611665	0.999958	0.754365	0.988109		G7NV67	DAP3	0.656395	0.999849	0.78655	0.888848		GO:0051301	cell division	no	18	0.0192448	1.84485	0.5821	female(Distal)	SEH1L, CCNT1, CSNK1A1, USP9X, RCC2, PDS5A, USP39, CDC40, CDC73, SMC2, CDC23, ZW10, CDK2, RPS3, BIRC6, BUB3, ARHGEF2, ANAPC1
									G7NV72	ARHGEF2	0.21371	0.999958	0.557141	0.988109		G7NV72	ARHGEF2	0.482517	0.999849	0.00686659	0.307416		GO:0010821	regulation of mitochondrion organization	no	4	0.0195528	6.8625	0.5821	female(Distal)	GOLPH3, SLC30A9, DNM1L, PARL
									G7NV76	RAB25	0.470567	0.999958	0.586092	0.988109		G7NV76	RAB25	0.792076	0.999849	0.207304	0.496981		GO:0033627	cell adhesion mediated by integrin	no	5	0.0195624	4.81212	0.5821	female(Distal)	ADAM17, ITGA2, ITGB2, ICAM1, FBN1
									G7NV78	LMNA	0.347909	0.999958	0.258683	0.988109		G7NV78	LMNA	0.629774	0.999849	0.900995	0.951502		GO:0006177	GMP biosynthetic process	no	3	0.0204274	13.1531	0.600517	female(Distal)	PPAT, GMPS, GART
									G7NVB3	EIF2D	0.690077	0.999958	0.0190419	0.988109		G7NVB3	EIF2D	0.119687	0.999849	0.0561976	0.357407		GO:0007005	mitochondrion organization	no	7	0.0218153	3.21181	0.629681	female(Distal)	STOML2, MTX1, NOA1, VPS13C, BCS1L, DNM1L, HSD17B10
									G7NVE2	PLEKHA6	0.787249	0.999958	0.68823	0.988109		G7NVE2	PLEKHA6	0.812753	0.999849	0.622513	0.799098		GO:0051571	positive regulation of histone H3-K4 methylation	no	4	0.0219356	6.57656	0.629681	female(Distal)	DNMT1, CTR9, WDR5, OGT
									G7NVF0	ZC3H11A	0.79512	0.999958	0.695142	0.988109		G7NVF0	ZC3H11A	0.321407	0.999849	0.115148	0.41083		GO:0032456	endocytic recycling	no	6	0.0227965	3.69931	0.635589	female(Distal)	SNX4, VPS51, CCDC22, SNX7, RAB8A, VPS39
									G7NVF3	ATP2B4	0.883881	0.999958	0.914271	0.988109		G7NVF3	ATP2B4	0.589704	0.999849	0.847464	0.924098		GO:0032981	mitochondrial respiratory chain complex I assembly	no	6	0.0227965	3.69931	0.635589	female(Distal)	NDUFS8, NDUFA5, NDUFAF7, ACAD9, NDUFS3, BCS1L
									G7NVF5	PRELP	0.807022	0.999958	0.741607	0.988109		G7NVF5	PRELP	0.853211	0.999849	0.0796538	0.381233		GO:0045454	cell redox homeostasis	no	5	0.0229229	4.5883	0.635589	female(Distal)	PRDX5, GPX1, TXNRD1, GSR, DLD
									G7NVG3	DPT	0.284945	0.999958	0.218526	0.988109		G7NVG3	DPT	0.189744	0.999849	0.060755	0.357407		GO:0051292	nuclear pore complex assembly	no	3	0.0251118	11.8378	0.688459	female(Distal)	NUP93, NDC1, NUP205
									G7NVG8	PRRC2C	0.260205	0.999958	0.451922	0.988109		G7NVG8	PRRC2C	0.866391	0.999849	0.950397	0.975704		GO:0001782	B cell homeostasis	no	4	0.0271547	6.07067	0.736193	female(Distal)	DOCK10, LYN, CAMLG, BAX
									G7NVI4	DARS2	0.551414	0.999958	0.448161	0.988109		G7NVI4	DARS2	0.704035	0.999849	0.0510837	0.353513		GO:0050731	positive regulation of peptidyl-tyrosine phosphorylation	no	7	0.0278796	3.03533	0.747541	female(Distal)	CD74, SYK, PECAM1, CNTN1, ADNP, ARHGEF2, AGT
									G7NVI6	SERPINC1	0.215045	0.999958	0.0146055	0.988109		G7NVI6	SERPINC1	0.631976	0.999849	0.64332	0.812174		GO:0009651	response to salt stress	no	3	0.0301855	10.7616	0.800573	female(Distal)	HSP90AA1, HSP90AB1, BAX
									G7NVL4	FAAH	0.605813	0.999958	0.970935	0.989969		G7NVL4	FAAH	0.228315	0.999849	0.668862	0.827397		GO:0006120	mitochondrial electron transport, NADH to ubiquinone	no	5	0.0306399	4.1978	0.803886	female(Distal)	NDUFS8, NDUFA5, NDUFS3, NDUFV2, DLD
									G7NVM5	CMPK1	0.789058	0.999958	0.896856	0.988109		G7NVM5	CMPK1	0.79652	0.999849	0.851664	0.92619		GO:2001243	negative regulation of intrinsic apoptotic signaling pathway	no	4	0.0329756	5.63705	0.855962	female(Distal)	NDUFS3, VDAC2, NOC2L, PARL
									G7NVN5	FAF1	0.711772	0.999958	0.250226	0.988109		G7NVN5	FAF1	0.692203	0.999849	0.476882	0.70708		GO:0008299	isoprenoid biosynthetic process	no	3	0.035626	9.86484	0.899057	female(Distal)	FDPS, MVK, MVD
									G7NVN6	TXNDC12	0.937576	0.999958	0.606574	0.988109		G7NVN6	TXNDC12	0.300524	0.999849	0.195169	0.482963		GO:0043001	Golgi to plasma membrane protein transport	no	4	0.0361097	5.44267	0.899057	female(Distal)	GGA1, GOLPH3, KRT18, SPTBN1
									G7NVN9	CC2D1B	0.404415	0.999958	0.197205	0.988109		G7NVN9	CC2D1B	0.785852	0.999849	0.096462	0.394929		GO:0048041	focal adhesion assembly	no	4	0.0361097	5.44267	0.899057	female(Distal)	RCC2, ITGA2, THY1, ARHGEF7
									G7NVP4	COA7	0.307165	0.999958	0.884939	0.988109		G7NVP4	COA7	0.58839	0.999849	0.719372	0.855314		GO:0000387	spliceosomal snRNP assembly	no	4	0.0361097	5.44267	0.899057	female(Distal)	GEMIN4, GEMIN5, SNRPD3, LSM4
									G7NVP8	SCP2	0.4562	0.999958	0.799738	0.988109		G7NVP8	SCP2	0.921123	0.999849	0.355747	0.627747		GO:0042220	response to cocaine	no	4	0.0393911	5.26125	0.95002	female(Distal)	EFTUD2, HSP90AA1, HSP90AB1, UBE3A
									G7NVQ2	C1H1orf123	0.126503	0.999958	0.715467	0.988109		G7NVQ2	C1H1orf123	0.722638	0.999849	0.315788	0.595218		GO:0008104	protein localization	no	8	0.0396613	2.5254	0.95002	female(Distal)	GGA1, ODR4, HEATR5B, USP9X, VPS13A, PLOD3, ESAM, SCYL1
									G7NVR3	MRPL37	0.462784	0.999958	0.675955	0.988109		G7NVR3	MRPL37	0.891451	0.999849	0.370246	0.635335		GO:0032968	positive regulation of transcription elongation from RNA polymerase II promoter	no	5	0.0397139	3.86856	0.95002	female(Distal)	MED14, SUPT16H, CCNT1, NCBP1, CDC73
									G7NVR7	HTT	0.577362	0.999958	0.425481	0.988109		G7NVR7	HTT	0.937902	0.999849	0.0177528	0.315706		GO:0006633	fatty acid biosynthetic process	no	5	0.0397139	3.86856	0.95002	female(Distal)	ACLY, MECR, FASN, HACD3, HSD17B8
									G7NVR9	MFSD10	0.248846	0.999958	0.442656	0.988109		G7NVR9	MFSD10	0.13155	0.999849	0.305521	0.587388		GO:0007096	regulation of exit from mitosis	no	3	0.0414114	9.106	0.981008	female(Distal)	CDC23, ZW10, PPP1R9B
									G7NVS0	ADD1	0.562186	0.999958	0.926406	0.988109		G7NVS0	ADD1	0.393083	0.999849	0.588579	0.779072		GO:0007049	cell cycle	no	16	0.0430489	1.74406	0.988655	female(Distal)	CCNT1, MCM7, CSNK1A1, USP9X, RCC2, USP39, GSPT2, CDC73, SMC2, PCNP, KRT18, PSME3, RACK1, BIRC6, MCM6, ARHGEF2
									G7NVT2	HSPG2	0.746431	0.999958	0.365908	0.988109		G7NVT2	HSPG2	0.502529	0.999849	0.289978	0.574838		GO:0006914	autophagy	no	9	0.0436453	2.29119	0.988655	female(Distal)	VPS51, USP10, VPS13A, GABARAP, RAB8A, ARSB, VPS39, ATG5, RMC1
									G7NVU0	C1QB	0.351546	0.999958	0.0249242	0.988109		G7NVU0	C1QB	0.188501	0.999849	0.547875	0.752591		GO:0006611	protein export from nucleus	no	4	0.0463899	4.93242	0.988655	female(Distal)	XPO1, CSE1L, CHP1, XPO7
									G7NVU1	EPHB2	0.440427	0.999958	0.749601	0.988109		G7NVU1	EPHB2	0.502526	0.999849	0.161941	0.451025		GO:0032755	positive regulation of interleukin-6 production	no	7	0.0466812	2.6817	0.988655	female(Distal)	PYCARD, CD74, SYK, DHX9, ARHGEF2, AIF1, HSPD1
									G7NVU2	KDM1A	0.614497	0.999958	0.314484	0.988109		G7NVU2	KDM1A	0.667974	0.999849	0.0524639	0.353513		GO:0031334	positive regulation of protein complex assembly	no	5	0.0474189	3.65364	0.988655	female(Distal)	SYK, RPS3, RACK1, BRK1, BAX
									G7NVU3	LUZP1	0.29402	0.999958	0.852785	0.988109		G7NVU3	LUZP1	0.262184	0.999849	0.185199	0.474415		GO:0033962	cytoplasmic mRNA processing body assembly	no	3	0.047521	8.45557	0.988655	female(Distal)	DDX6, LSM14A, LSM4
									G7NVV1	LYPLA2	0.99447	0.999958	0.94065	0.988109		G7NVV1	LYPLA2	0.758145	0.999849	0.110827	0.4085		GO:0061014	positive regulation of mRNA catabolic process	no	3	0.047521	8.45557	0.988655	female(Distal)	MOV10, UPF1, PNPT1
									G7NVW3	CLIC4	0.792699	0.999958	0.609576	0.988109		G7NVW3	CLIC4	0.807022	0.999849	0.144188	0.436077		GO:0006898	receptor-mediated endocytosis	no	6	0.0475937	3.03533	0.988655	female(Distal)	SCARB2, MRC1, ITGB2, HIP1R, AP2A1, AP2A2
									G7NVY2	ACOT11	0.86858	0.999958	0.387594	0.988109		G7NVY2	ACOT11	0.703673	0.999849	0.685312	0.836911
									G7NVY5	PARS2	0.967854	0.999958	0.0568177	0.988109		G7NVY5	PARS2	0.570182	0.999849	0.0982471	0.397198
									G7NVZ2	USP24	0.236546	0.999958	0.28527	0.988109		G7NVZ2	USP24	0.984876	0.999849	0.0860004	0.386777
									G7NW12	DOCK7	0.670059	0.999958	0.288427	0.988109		G7NW12	DOCK7	0.909409	0.999849	0.320789	0.600436
									G7NW22	JAK1	0.579999	0.999958	0.473913	0.988109		G7NW22	JAK1	0.875554	0.999849	0.345477	0.620269
									G7NW34	GNAI3	0.895326	0.999958	0.482506	0.988109		G7NW34	GNAI3	0.876547	0.999849	0.113508	0.410347
									G7NW36	AMPD2	0.394069	0.999958	0.936218	0.988109		G7NW36	AMPD2	0.325408	0.999849	0.0403552	0.336818
									G7NW58	RAP1A	0.764375	0.999958	0.827721	0.988109		G7NW58	RAP1A	0.928703	0.999849	0.684137	0.836424
									G7NW62	CTTNBP2NL	0.0732634	0.999958	0.838491	0.988109		G7NW62	CTTNBP2NL	0.405969	0.999849	0.87076	0.936833
									G7NW66	MOV10	0.383283	0.999958	0.208316	0.988109		G7NW66	MOV10	0.996217	0.999849	0.00789438	0.307525
									G7NWA9	CADM1	0.613883	0.999958	0.1317	0.988109		G7NWA9	CADM1	0.802341	0.999849	0.0120212	0.312756
									G7NWB8	TAGLN2	0.636764	0.999958	0.687267	0.988109		G7NWB8	TAGLN2	0.906335	0.999849	0.202656	0.492316
									G7NWC4	ATP1A2	0.997088	0.999958	0.696327	0.988109		G7NWC4	ATP1A2	0.868613	0.999849	0.222583	0.513571
									G7NWD0	COPA	0.724011	0.999958	0.619894	0.988109		G7NWD0	COPA	0.855991	0.999849	0.031236	0.328085
									G7NWE0	PPP1R12B	0.722362	0.999958	0.819569	0.988109		G7NWE0	PPP1R12B	0.480275	0.999849	0.425188	0.675163
									G7NWE6	RNPEP	0.532798	0.999958	0.891753	0.988109		G7NWE6	RNPEP	0.412594	0.999849	0.585109	0.776306
									G7NWE8	LMOD1	0.875268	0.999958	0.298365	0.988109		G7NWE8	LMOD1	0.781551	0.999849	0.672175	0.829321
									G7NWF0	IPO9	0.656847	0.999958	0.561509	0.988109		G7NWF0	IPO9	0.555565	0.999849	0.034459	0.328085
									G7NWF3	CSRP1	0.993341	0.999958	0.843767	0.988109		G7NWF3	CSRP1	0.706055	0.999849	0.295078	0.579108
									G7NWF6	LOC102135846	0.192751	0.999958	0.573355	0.988109		G7NWF6	LOC102135846	0.954699	0.999849	0.834335	0.918216
									G7NWH5	PTPRC	0.287996	0.999958	0.838463	0.988109		G7NWH5	PTPRC	0.506467	0.999849	0.357579	0.628517
									G7NWH7	NEK7	0.968947	0.999958	0.830486	0.988109		G7NWH7	NEK7	0.556554	0.999849	0.171079	0.460474
									G7NWI7	CFH	0.190512	0.999958	0.86749	0.988109		G7NWI7	CFH	0.107252	0.999849	0.513114	0.729705
									G7NWK7	AHCTF1	0.382393	0.999958	0.679061	0.988109		G7NWK7	AHCTF1	0.564545	0.999849	0.0797367	0.381233
									G7NWL0	ADSS	0.872401	0.999958	0.913031	0.988109		G7NWL0	ADSS	0.909721	0.999849	0.260927	0.548073
									G7NWN6	HEATR1	0.728352	0.999958	0.429492	0.988109		G7NWN6	HEATR1	0.66626	0.999849	0.00808247	0.307525
									G7NWR8	SDF4	0.265989	0.999958	0.833347	0.988109		G7NWR8	SDF4	0.970621	0.999849	0.898159	0.951502
									G7NWU5	WASF2	0.439666	0.999958	0.621989	0.988109		G7NWU5	WASF2	0.705508	0.999849	0.793918	0.892506
									G7NWU9	STX12	0.345274	0.999958	0.602533	0.988109		G7NWU9	STX12	0.866725	0.999849	0.166653	0.45779
									G7NWV0	PPP1R8	0.35628	0.999958	0.390319	0.988109		G7NWV0	PPP1R8	0.99524	0.999849	0.160231	0.448115
									G7NWV6	ATPIF1	0.415715	0.999958	0.128527	0.988109		G7NWV6	ATPIF1	0.207987	0.999849	0.248814	0.535541
									G7NWV7	SRSF4	0.792379	0.999958	0.869159	0.988109		G7NWV7	SRSF4	0.416152	0.999849	0.681905	0.83521
									G7NWW7	FABP3	0.85979	0.999958	0.257821	0.988109		G7NWW7	FABP3	0.224904	0.999849	0.439316	0.685622
									G7NWX0	TINAGL1	0.863171	0.999958	0.697977	0.988109		G7NWX0	TINAGL1	0.103973	0.999849	0.506923	0.725332
									G7NWY8	GNG12	0.589946	0.999958	0.937215	0.988109		G7NWY8	GNG12	0.718539	0.999849	0.277	0.562382
									G7NWZ3	SRSF11	0.247386	0.999958	0.692871	0.988109		G7NWZ3	SRSF11	0.900753	0.999849	0.736277	0.863044
									G7NWZ8	NEGR1	0.957971	0.999958	0.317025	0.988109		G7NWZ8	NEGR1	0.497261	0.999849	0.130649	0.420939
									G7NX01	CRYZ	0.485674	0.999958	0.9103	0.988109		G7NX01	CRYZ	0.514295	0.999849	0.629634	0.80439
									G7NX28	BICD2	0.366004	0.999958	0.462554	0.988109		G7NX28	BICD2	0.870904	0.999849	0.209863	0.500312
									G7NX32	PRKACB	0.846323	0.999958	0.707931	0.988109		G7NX32	PRKACB	0.49268	0.999849	0.40661	0.663701
									G7NX35	CSDE1	0.619685	0.999958	0.595661	0.988109		G7NX35	CSDE1	0.998822	0.999849	0.639882	0.811331
									G7NX47	ATP1A1	0.437615	0.999958	0.868145	0.988109		G7NX47	ATP1A1	0.762227	0.999849	0.443079	0.687148
									G7NX51	PTGFRN	0.127664	0.999958	0.300972	0.988109		G7NX51	PTGFRN	0.0714612	0.999849	0.623576	0.799489
									G7NX63	WARS2	0.844732	0.999958	0.901657	0.988109		G7NX63	WARS2	0.745887	0.999849	0.356121	0.627747
									G7NX66	PSMC6	0.895737	0.999958	0.81076	0.988109		G7NX66	PSMC6	0.908846	0.999849	0.579184	0.772354
									G7NX69	HMGCS2	0.306558	0.999958	0.491945	0.988109		G7NX69	HMGCS2	0.215193	0.999849	0.476516	0.706816
									G7NX73	SEC22B	0.24132	0.999958	0.379726	0.988109		G7NX73	SEC22B	0.28471	0.999849	0.134789	0.42424
									G7NX84	PEX11B	0.325769	0.999958	0.687479	0.988109		G7NX84	PEX11B	0.43607	0.999849	0.510016	0.727625
									G7NX90	ITLN1	0.866051	0.999958	0.49713	0.988109		G7NX90	ITLN1	0.220514	0.999849	0.212979	0.503237
									G7NX99	PFDN2	0.808959	0.999958	0.710566	0.988109		G7NX99	PFDN2	0.389531	0.999849	0.13159	0.421195
									G7NXA1	UFC1	0.414093	0.999958	0.828438	0.988109		G7NXA1	UFC1	0.324458	0.999849	0.234452	0.524986
									G7NXB1	MPZ	0.969939	0.999958	0.31269	0.988109		G7NXB1	MPZ	0.608872	0.999849	0.664753	0.825855
									G7NXD7	CDC73	0.609609	0.999958	0.480882	0.988109		G7NXD7	CDC73	0.289775	0.999849	0.0181287	0.315706
									G7NXE0	UCHL5	0.947048	0.999958	0.586792	0.988109		G7NXE0	UCHL5	0.599715	0.999849	0.242685	0.531778
									G7NXF1	TPR	0.585321	0.999958	0.628183	0.988109		G7NXF1	TPR	0.445586	0.999849	0.0567592	0.357407
									G7NXF8	NIBAN1	0.995357	0.999958	0.934334	0.988109		G7NXF8	NIBAN1	0.904242	0.999849	0.665211	0.825855
									G7NXG3	NCF2	0.0919894	0.999958	0.233672	0.988109		G7NXG3	NCF2	0.246015	0.999849	0.0507148	0.353513
									G7NXG7	LAMC1	0.965581	0.999958	0.323288	0.988109		G7NXG7	LAMC1	0.736968	0.999849	0.0728835	0.373655
									G7NXG8	DHX9	0.88407	0.999958	0.362132	0.988109		G7NXG8	DHX9	0.506322	0.999849	0.0232711	0.327255
									G7NXH7	GLUL	0.619212	0.999958	0.304913	0.988109		G7NXH7	GLUL	0.243866	0.999849	0.0689685	0.36711
									G7NXI9	GGPS1	0.167707	0.999958	0.58487	0.988109		G7NXI9	GGPS1	0.718339	0.999849	0.275983	0.561902
									G7NXK1	TSNAX	0.367243	0.999958	0.449689	0.988109		G7NXK1	TSNAX	0.342186	0.999849	0.151193	0.438987
									G7NXL4	NUP133	0.566746	0.999958	0.315472	0.988109		G7NXL4	NUP133	0.570965	0.999849	0.131188	0.420939
									G7NXL8	RAB4A	0.279733	0.999958	0.195696	0.988109		G7NXL8	RAB4A	0.709314	0.999849	0.0593426	0.357407
									G7NXM9	HMGN2	0.331619	0.999958	0.91422	0.988109		G7NXM9	HMGN2	0.23813	0.999849	0.278155	0.563959
									G7NXN8	ADPRH	0.911119	0.999958	0.41246	0.988109		G7NXN8	ADPRH	0.544441	0.999849	0.72169	0.855314
									G7NXP4	PLA2G4A	0.545568	0.999958	0.0141441	0.988109		G7NXP4	PLA2G4A	0.360266	0.999849	0.159527	0.447205
									G7NXP8	NDUFB4	0.41193	0.999958	0.400063	0.988109		G7NXP8	NDUFB4	0.990796	0.999849	0.0503207	0.353513
									G7NXQ9	GOLGB1	0.629483	0.999958	0.721124	0.988109		G7NXQ9	GOLGB1	0.908519	0.999849	0.147494	0.437297
									G7NXR7	CCDC58	0.360413	0.999958	0.427954	0.988109		G7NXR7	CCDC58	0.69075	0.999849	0.261133	0.548073
									G7NXR8	FAM162A	0.38811	0.999958	0.715638	0.988109		G7NXR8	FAM162A	0.715253	0.999849	0.441711	0.686426
									G7NXS0	KPNA1	0.627667	0.999958	0.72668	0.988109		G7NXS0	KPNA1	0.901623	0.999849	0.18367	0.473527
									G7NXS1	DTX3L	0.620969	0.999958	0.160942	0.988109		G7NXS1	DTX3L	0.0593344	0.999849	0.114484	0.410437
									G7NXU0	UBA7	0.521461	0.999958	0.706247	0.988109		G7NXU0	UBA7	0.489446	0.999849	0.537911	0.746211
									G7NXU3	USP4	0.326067	0.999958	0.353868	0.988109		G7NXU3	USP4	0.501355	0.999849	0.362416	0.630951
									G7NXU7	QARS	0.588027	0.999958	0.50368	0.988109		G7NXU7	QARS	0.932758	0.999849	0.0558951	0.357407
									G7NXU9	IMPDH2	0.373599	0.999958	0.141892	0.988109		G7NXU9	IMPDH2	0.652991	0.999849	0.0222523	0.325627
									G7NXV5	SLC25A20	0.164768	0.999958	0.218012	0.988109		G7NXV5	SLC25A20	0.982373	0.999849	0.242777	0.531778
									G7NXV6	PRKAR2A	0.526489	0.999958	0.753649	0.988109		G7NXV6	PRKAR2A	0.946491	0.999849	0.911317	0.953981
									G7NXW1	DHX30	0.53136	0.999958	0.318786	0.988109		G7NXW1	DHX30	0.177596	0.999849	0.00835076	0.310772
									G7NXW2	SMARCC1	0.46976	0.999958	0.45937	0.988109		G7NXW2	SMARCC1	0.79587	0.999849	0.170765	0.460474
									G7NXX3	NCK1	0.016846	0.999958	0.633556	0.988109		G7NXX3	NCK1	0.139899	0.999849	0.875376	0.93971
									G7NXX5	STAG1	0.862649	0.999958	0.377891	0.988109		G7NXX5	STAG1	0.876911	0.999849	0.138041	0.43048
									G7NXY9	TF	0.137056	0.999958	0.959063	0.988109		G7NXY9	TF	0.0130062	0.999849	0.638027	0.810504
									G7NXZ6	DNAJC13	0.391182	0.999958	0.350993	0.988109		G7NXZ6	DNAJC13	0.665564	0.999849	0.0707902	0.370298
									G7NXZ9	MRPL3	0.654799	0.999958	0.53825	0.988109		G7NXZ9	MRPL3	0.740934	0.999849	0.375537	0.638941
									G7NY00	NUDT16	0.671826	0.999958	0.375508	0.988109		G7NY00	NUDT16	0.688809	0.999849	0.12511	0.416927
									G7NY03	PIK3R4	0.337409	0.999958	0.825138	0.988109		G7NY03	PIK3R4	0.16993	0.999849	0.103083	0.402191
									G7NY19	RFTN1	0.628138	0.999958	0.66453	0.988109		G7NY19	RFTN1	0.61501	0.999849	0.030672	0.328085
									G7NY31	LTF	0.315694	0.999958	0.257205	0.988109		G7NY31	LTF	0.862219	0.999849	0.607478	0.790024
									G7NY38	FYCO1	0.462586	0.999958	0.849208	0.988109		G7NY38	FYCO1	0.216688	0.999849	0.740505	0.865206
									G7NY42	SACM1L	0.879287	0.999958	0.81066	0.988109		G7NY42	SACM1L	0.816608	0.999849	0.223351	0.514788
									G7NY44	LARS2	0.284836	0.999958	0.613091	0.988109		G7NY44	LARS2	0.23899	0.999849	0.494017	0.716719
									G7NY46	CLEC3B	0.53336	0.999958	0.793733	0.988109		G7NY46	CLEC3B	0.554929	0.999849	0.327043	0.605568
									G7NY57	ANO10	0.353495	0.999958	0.330271	0.988109		G7NY57	ANO10	0.459567	0.999849	0.929021	0.964171
									G7NY83	GOLPH3	0.897567	0.999958	0.957089	0.988109		G7NY83	GOLPH3	0.488795	0.999849	0.0113695	0.312756
									G7NY85	ZFR	0.60846	0.999958	0.452457	0.988109		G7NY85	ZFR	0.868102	0.999849	0.188947	0.477815
									G7NY94	TOP2B	0.599741	0.999958	0.136706	0.988109		G7NY94	TOP2B	0.186618	0.999849	0.0187929	0.317736
									G7NYB2	STT3B	0.984844	0.999958	0.900865	0.988109		G7NYB2	STT3B	0.707883	0.999849	0.293358	0.578611
									G7NYB4	GPD1L	0.672116	0.999958	0.332271	0.988109		G7NYB4	GPD1L	0.533406	0.999849	0.922637	0.960085
									G7NYC3	CLASP2	0.401802	0.999958	0.281401	0.988109		G7NYC3	CLASP2	0.8994	0.999849	0.0569684	0.357407
									G7NYC4	CLASP2	0.480924	0.999958	0.20432	0.988109		G7NYC4	CLASP2	0.872608	0.999849	0.98748	0.994011
									G7NYC5	PDCD6IP	0.470226	0.999958	0.190238	0.988109		G7NYC5	PDCD6IP	0.659652	0.999849	0.157741	0.445023
									G7NYC7	PARP14	0.595879	0.999958	0.151526	0.988109		G7NYC7	PARP14	0.294282	0.999849	0.042906	0.341944
									G7NYD1	PDIA5	0.470673	0.999958	0.405765	0.988109		G7NYD1	PDIA5	0.143627	0.999849	0.791378	0.89089
									G7NYE0	UMPS	0.353662	0.999958	0.892154	0.988109		G7NYE0	UMPS	0.818263	0.999849	0.148993	0.437297
									G7NYE1	ITGB5	0.196377	0.999958	0.179752	0.988109		G7NYE1	ITGB5	0.123564	0.999849	0.153006	0.441019
									G7NYG4	NUP210	0.463297	0.999958	0.576651	0.988109		G7NYG4	NUP210	0.504718	0.999849	0.237312	0.527659
									G7NYH8	ATG7	0.160392	0.999958	0.983213	0.993474		G7NYH8	ATG7	0.0225667	0.999849	0.187721	0.476677
									G7NYI5	RPL14	0.754756	0.999958	0.606941	0.988109		G7NYI5	RPL14	0.862622	0.999849	0.981875	0.991755
									G7NYK6	OXSR1	0.787451	0.999958	0.169657	0.988109		G7NYK6	OXSR1	0.0759902	0.999849	0.330101	0.607891
									G7NYK7	MYD88	0.607083	0.999958	0.701755	0.988109		G7NYK7	MYD88	0.906369	0.999849	0.643052	0.812077
									G7NYL0	PLCD1	0.47879	0.999958	0.752513	0.988109		G7NYL0	PLCD1	0.0928769	0.999849	0.518823	0.733691
									G7NYL1	VILL	0.638759	0.999958	0.888324	0.988109		G7NYL1	VILL	0.976002	0.999849	0.423524	0.674154
									G7NYL3	GOLGA4	0.858759	0.999958	0.888158	0.988109		G7NYL3	GOLGA4	0.713459	0.999849	0.0841846	0.385835
									G7NYL4	LRRFIP2	0.425094	0.999958	0.639621	0.988109		G7NYL4	LRRFIP2	0.366637	0.999849	0.522982	0.736747
									G7NYL6	EPM2AIP1	0.225955	0.999958	0.345187	0.988109		G7NYL6	EPM2AIP1	0.1711	0.999849	0.0245912	0.327255
									G7NYL9	HRG	0.501291	0.999958	0.334352	0.988109		G7NYL9	HRG	0.612664	0.999849	0.216941	0.50846
									G7NYM0	FETUB	0.0992904	0.999958	0.85394	0.988109		G7NYM0	FETUB	0.0561495	0.999849	0.428827	0.678928
									G7NYM1	AHSG	0.849452	0.999958	0.411277	0.988109		G7NYM1	AHSG	0.164425	0.999849	0.452054	0.692071
									G7NYM2	DNAJB11	0.796876	0.999958	0.618639	0.988109		G7NYM2	DNAJB11	0.829725	0.999849	0.944697	0.971465
									G7NYM7	IGF2BP2	0.224586	0.999958	0.235764	0.988109		G7NYM7	IGF2BP2	0.18748	0.999849	0.095394	0.394929
									G7NYP1	LPP	0.718102	0.999958	0.664018	0.988109		G7NYP1	LPP	0.644828	0.999849	0.371619	0.635335
									G7NYQ1	CCDC50	0.310791	0.999958	0.30064	0.988109		G7NYQ1	CCDC50	0.474502	0.999849	0.0373777	0.331255
									G7NYR0	OPA1	0.229429	0.999958	0.640299	0.988109		G7NYR0	OPA1	0.281647	0.999849	0.197865	0.485958
									G7NYR9	ACAP2	0.98596	0.999958	0.948586	0.988109		G7NYR9	ACAP2	0.68389	0.999849	0.353033	0.626766
									G7NYS0	PPP1R2	0.122318	0.999958	0.0441109	0.988109		G7NYS0	PPP1R2	0.819841	0.999849	0.398717	0.656229
									G7NYS2	BDH1	0.614559	0.999958	0.562912	0.988109		G7NYS2	BDH1	0.951955	0.999849	0.340916	0.616185
									G7NYS7	PAK2	0.0736817	0.999958	0.73483	0.988109		G7NYS7	PAK2	0.282869	0.999849	0.98949	0.99485
									G7NYT7	SEC13	0.567229	0.999958	0.70591	0.988109		G7NYT7	SEC13	0.910096	0.999849	0.118964	0.414968
									G7NYU6	ARPC4	0.910986	0.999958	0.539498	0.988109		G7NYU6	ARPC4	0.513138	0.999849	0.0640698	0.360426
									G7NYW6	ITPR1	0.483142	0.999958	0.958114	0.988109		G7NYW6	ITPR1	0.721539	0.999849	0.702195	0.845261
									G7NYW9	CRBN	0.40485	0.999958	0.966344	0.988538		G7NYW9	CRBN	0.245763	0.999849	0.968606	0.985313
									G7NYX0	TRNT1	0.378377	0.999958	0.40713	0.988109		G7NYX0	TRNT1	0.804545	0.999849	0.149002	0.437297
									G7NYY7	EHHADH	0.361086	0.999958	0.38158	0.988109		G7NYY7	EHHADH	0.565602	0.999849	0.168849	0.460402
									G7NYZ8	EIF4G1	0.182775	0.999958	0.488776	0.988109		G7NYZ8	EIF4G1	0.717008	0.999849	0.0689524	0.36711
									G7NYZ9	PSMD2	0.885865	0.999958	0.466561	0.988109		G7NYZ9	PSMD2	0.709392	0.999849	0.0352539	0.328085
									G7NZ14	MCCC1	0.891992	0.999958	0.359016	0.988109		G7NZ14	MCCC1	0.545943	0.999849	0.472887	0.7047
									G7NZ29	ACTL6B	0.358712	0.999958	0.322909	0.988109		G7NZ29	ACTL6B	0.399395	0.999849	0.0243147	0.327255
									G7NZ30	GNB4	0.77774	0.999958	0.872605	0.988109		G7NZ30	GNB4	0.879155	0.999849	0.915115	0.95628
									G7NZ35	TBL1XR1	0.850744	0.999958	0.492292	0.988109		G7NZ35	TBL1XR1	0.618986	0.999849	0.0690178	0.36711
									G7NZ41	PCYT1A	0.66237	0.999958	0.424318	0.988109		G7NZ41	PCYT1A	0.865409	0.999849	0.430018	0.679444
									G7NZ49	GBE1	0.253586	0.999958	0.384411	0.988109		G7NZ49	GBE1	0.117561	0.999849	0.935607	0.96633
									G7NZ52	CHMP2B	0.696593	0.999958	0.701872	0.988109		G7NZ52	CHMP2B	0.318445	0.999849	0.692945	0.84174
									G7NZ79	CPOX	0.376974	0.999958	0.859077	0.988109		G7NZ79	CPOX	0.346075	0.999849	0.679918	0.834509
									G7NZ87	NIT2	0.838404	0.999958	0.233165	0.988109		G7NZ87	NIT2	0.734012	0.999849	0.0845522	0.386174
									G7NZ96	SUCLG2	0.969532	0.999958	0.862447	0.988109		G7NZ96	SUCLG2	0.565292	0.999849	0.476456	0.706816
									G7NZA4	PSMD6	0.680192	0.999958	0.481689	0.988109		G7NZA4	PSMD6	0.98605	0.999849	0.094968	0.394929
									G7NZB2	FAM3D	0.672423	0.999958	0.905081	0.988109		G7NZB2	FAM3D	0.146944	0.999849	0.842519	0.921847
									G7NZB6	PDHB	0.382501	0.999958	0.590815	0.988109		G7NZB6	PDHB	0.802626	0.999849	0.0477652	0.352183
									G7NZC2	FLNB	0.304198	0.999958	0.389807	0.988109		G7NZC2	FLNB	0.347271	0.999849	0.146747	0.437297
									G7NZC3	SLMAP	0.895083	0.999958	0.721274	0.988109		G7NZC3	SLMAP	0.750038	0.999849	0.626131	0.800783
									G7NZC5	ARF4	0.954168	0.999958	0.880625	0.988109		G7NZC5	ARF4	0.86754	0.999849	0.060037	0.357407
									G7NZC6	PDE12	0.217355	0.999958	0.425564	0.988109		G7NZC6	PDE12	0.50958	0.999849	0.641216	0.811533
									G7NZD1	APPL1	0.991583	0.999958	0.896114	0.988109		G7NZD1	APPL1	0.88576	0.999849	0.862943	0.933157
									G7NZF8	SEC62	0.844983	0.999958	0.528103	0.988109		G7NZF8	SEC62	0.773917	0.999849	0.722926	0.855314
									G7NZG8	GOLIM4	0.0469095	0.999958	0.309661	0.988109		G7NZG8	GOLIM4	0.350467	0.999849	0.986617	0.993779
									G7NZH0	PDCD10	0.33026	0.999958	0.339618	0.988109		G7NZH0	PDCD10	0.814219	0.999849	0.0890146	0.389087
									G7NZI4	SMC4	0.646274	0.999958	0.549769	0.988109		G7NZI4	SMC4	0.688327	0.999849	0.050513	0.353513
									G7NZJ1	GFM1	0.258663	0.999958	0.799859	0.988109		G7NZJ1	GFM1	0.824441	0.999849	0.683062	0.835976
									G7NZK4	GMPS	0.37918	0.999958	0.449861	0.988109		G7NZK4	GMPS	0.487047	0.999849	0.00962688	0.312756
									G7NZL0	DHX36	0.777711	0.999958	0.224325	0.988109		G7NZL0	DHX36	0.097551	0.999849	0.0285809	0.327255
									G7NZL7	EDF1	0.178067	0.999958	0.335652	0.988109		G7NZL7	EDF1	0.655085	0.999849	0.0196596	0.320593
									G7NZM4	EIF2A	0.433043	0.999958	0.630492	0.988109		G7NZM4	EIF2A	0.576256	0.999849	0.351125	0.625985
									G7NZN4	CP	0.633698	0.999958	0.735323	0.988109		G7NZN4	CP	0.312306	0.999849	0.355383	0.627747
									G7NZN8	CPA3	0.892989	0.999958	0.634067	0.988109		G7NZN8	CPA3	0.791649	0.999849	0.221766	0.513024
									G7NZP3	ABI3BP	0.411473	0.999958	0.377888	0.988109		G7NZP3	ABI3BP	0.574887	0.999849	0.395044	0.654012
									G7NZP7	TRMT10C	0.444053	0.999958	0.162592	0.988109		G7NZP7	TRMT10C	0.513544	0.999849	0.222505	0.513571
									G7NZR3	CD47	0.53237	0.999958	0.572828	0.988109		G7NZR3	CD47	0.608959	0.999849	0.219935	0.51116
									G7NZS7	ATG3	0.206349	0.999958	0.543131	0.988109		G7NZS7	ATG3	0.698962	0.999849	0.997597	0.998656
									G7NZT6	NAA50	0.841479	0.999958	0.515686	0.988109		G7NZT6	NAA50	0.92017	0.999849	0.00774357	0.307525
									G7NZT7	ATP6V1A	0.425239	0.999958	0.927513	0.988109		G7NZT7	ATP6V1A	0.642859	0.999849	0.102281	0.401715
									G7NZU2	CHDH	0.917838	0.999958	0.0717815	0.988109		G7NZU2	CHDH	0.80293	0.999849	0.0254871	0.327255
									G7NZU6	PRKCD	0.442356	0.999958	0.797254	0.988109		G7NZU6	PRKCD	0.826465	0.999849	0.357701	0.628517
									G7NZV0	ITIH4	0.654515	0.999958	0.540905	0.988109		G7NZV0	ITIH4	0.194311	0.999849	0.29382	0.578611
									G7NZV1	ITIH3	0.713875	0.999958	0.35165	0.988109		G7NZV1	ITIH3	0.590536	0.999849	0.702129	0.845261
									G7NZV2	ITIH1	0.0847445	0.999958	0.260711	0.988109		G7NZV2	ITIH1	0.383562	0.999849	0.263195	0.550424
									G7NZV6	PBRM1	0.22591	0.999958	0.527916	0.988109		G7NZV6	PBRM1	0.303054	0.999849	0.0534129	0.353513
									G7NZV8	STAB1	0.469792	0.999958	0.668114	0.988109		G7NZV8	STAB1	0.350046	0.999849	0.829608	0.916005
									G7NZW4	WDR82	0.621671	0.999958	0.295551	0.988109		G7NZW4	WDR82	0.0437185	0.999849	0.0824914	0.384124
									G7NZX2	PCBP4	0.0549303	0.999958	0.579377	0.988109		G7NZX2	PCBP4	0.016492	0.999849	0.355922	0.627747
									G7NZX4	PARP3	0.75195	0.999958	0.0622163	0.988109		G7NZX4	PARP3	0.185068	0.999849	0.937879	0.966928
									G7NZX9	RAD54L2	0.0925417	0.999958	0.590616	0.988109		G7NZX9	RAD54L2	0.387791	0.999849	0.125378	0.416927
									G7NZY3	CDNF	0.578599	0.999958	0.442092	0.988109		G7NZY3	CDNF	0.520681	0.999849	0.631577	0.806
									G7P009	PLS1	0.684327	0.999958	0.284076	0.988109		G7P009	PLS1	0.681885	0.999849	0.362124	0.630951
									G7P011	XRN1	0.58505	0.999958	0.533813	0.988109		G7P011	XRN1	0.414295	0.999849	0.203243	0.492754
									G7P026	RBP1	0.168002	0.999958	0.492684	0.988109		G7P026	RBP1	0.242819	0.999849	0.517963	0.732979
									G7P028	COPB2	0.992138	0.999958	0.773402	0.988109		G7P028	COPB2	0.805619	0.999849	0.0454511	0.346987
									G7P042	COL6A2	0.564868	0.999958	0.916974	0.988109		G7P042	COL6A2	0.280235	0.999849	0.615261	0.794853
									G7P043	COL6A1	0.530274	0.999958	0.830279	0.988109		G7P043	COL6A1	0.416152	0.999849	0.595779	0.783413
									G7P049	ITGB2	0.285439	0.999958	0.670076	0.988109		G7P049	ITGB2	0.216495	0.999849	0.012851	0.312756
									G7P054	PFKL	0.343161	0.999958	0.352946	0.988109		G7P054	PFKL	0.471944	0.999849	0.107791	0.405118
									G7P058	C3H21orf33	0.856659	0.999958	0.702519	0.988109		G7P058	C3H21orf33	0.240819	0.999849	0.258878	0.546766
									G7P061	AGPAT3	0.845812	0.999958	0.373958	0.988109		G7P061	AGPAT3	0.377363	0.999849	0.666203	0.825855
									G7P094	BAIAP2L1	0.838435	0.999958	0.940513	0.988109		G7P094	BAIAP2L1	0.931868	0.999849	0.659205	0.823439
									G7P098	TRRAP	0.321808	0.999958	0.95941	0.988109		G7P098	TRRAP	0.739912	0.999849	0.0623045	0.360426
									G7P0A3	ARPC1B	0.999708	0.999958	0.9158	0.988109		G7P0A3	ARPC1B	0.779532	0.999849	0.0953492	0.394929
									G7P0A4	PDAP1	0.302941	0.999958	0.500216	0.988109		G7P0A4	PDAP1	0.732406	0.999849	0.297133	0.5799
									G7P0A5	BUD31	0.910948	0.999958	0.148921	0.988109		G7P0A5	BUD31	0.661832	0.999849	0.0630744	0.360426
									G7P0B4	CYP3A4	0.478182	0.999958	0.696548	0.988109		G7P0B4	CYP3A4	0.398059	0.999849	0.709208	0.848173
									G7P0C4	COPS6	0.213006	0.999958	0.863717	0.988109		G7P0C4	COPS6	0.310151	0.999849	0.235024	0.525102
									G7P0E8	ELMO1	0.516268	0.999958	0.710104	0.988109		G7P0E8	ELMO1	0.52449	0.999849	0.488622	0.714696
									G7P0F6	NT5C3A	0.888074	0.999958	0.541991	0.988109		G7P0F6	NT5C3A	0.919171	0.999849	0.453254	0.693177
									G7P0F7	FKBP9	0.716591	0.999958	0.728166	0.988109		G7P0F7	FKBP9	0.978892	0.999849	0.959536	0.979514
									G7P0G0	AVL9	0.744409	0.999958	0.816506	0.988109		G7P0G0	AVL9	0.978204	0.999849	0.0466411	0.34929
									G7P0H3	GGCT	0.178925	0.999958	0.214872	0.988109		G7P0H3	GGCT	0.0746552	0.999849	0.0799171	0.381243
									G7P0I2	HIBADH	0.728212	0.999958	0.379212	0.988109		G7P0I2	HIBADH	0.578096	0.999849	0.204461	0.493728
									G7P0I5	LSM8	0.623915	0.999958	0.588783	0.988109		G7P0I5	LSM8	0.363999	0.999849	0.0851771	0.38654
									G7P0J3	AASS	0.406691	0.999958	0.472728	0.988109		G7P0J3	AASS	0.749545	0.999849	0.787754	0.88957
									G7P0K0	WASL	0.918894	0.999958	0.46477	0.988109		G7P0K0	WASL	0.128255	0.999849	0.85411	0.927432
									G7P0L2	SND1	0.594052	0.999958	0.784263	0.988109		G7P0L2	SND1	0.576617	0.999849	0.293663	0.578611
									G7P0M3	FLNC	0.939173	0.999958	0.700148	0.988109		G7P0M3	FLNC	0.886571	0.999849	0.522785	0.736709
									G7P0M5	TNPO3	0.509551	0.999958	0.431555	0.988109		G7P0M5	TNPO3	0.901423	0.999849	0.0886171	0.389087
									G7P0T1	AGR3	0.655121	0.999958	0.77916	0.988109		G7P0T1	AGR3	0.200769	0.999849	0.349297	0.624472
									G7P0T2	AGR2	0.275982	0.999958	0.554649	0.988109		G7P0T2	AGR2	0.4365	0.999849	0.184404	0.474415
									G7P0T5	ANKMY2	0.0850789	0.999958	0.38834	0.988109		G7P0T5	ANKMY2	0.828644	0.999849	0.17265	0.461694
									G7P0U6	COPG2	0.466221	0.999958	0.548509	0.988109		G7P0U6	COPG2	0.710048	0.999849	0.0979492	0.39717
									G7P0V1	CHCHD3	0.180069	0.999958	0.708736	0.988109		G7P0V1	CHCHD3	0.845189	0.999849	0.769425	0.879397
									G7P0V2	EXOC4	0.611556	0.999958	0.796679	0.988109		G7P0V2	EXOC4	0.904177	0.999849	0.2346	0.525068
									G7P0V6	CALD1	0.473962	0.999958	0.800071	0.988109		G7P0V6	CALD1	0.461761	0.999849	0.665945	0.825855
									G7P0W1	WDR91	0.374823	0.999958	0.704512	0.988109		G7P0W1	WDR91	0.841764	0.999849	0.102575	0.401715
									G7P0W5	NUP205	0.336095	0.999958	0.360929	0.988109		G7P0W5	NUP205	0.90089	0.999849	0.032782	0.328085
									G7P0W7	MTPN	0.283663	0.999958	0.467699	0.988109		G7P0W7	MTPN	0.341369	0.999849	0.797371	0.894861
									G7P0X7	ZC3HAV1	0.731385	0.999958	0.352307	0.988109		G7P0X7	ZC3HAV1	0.994891	0.999849	0.20254	0.492315
									G7P0Z9	PSMG1	0.955709	0.999958	0.574472	0.988109		G7P0Z9	PSMG1	0.623901	0.999849	0.00263232	0.307416
									G7P107	VPS26C	0.408872	0.999958	0.350458	0.988109		G7P107	VPS26C	0.963352	0.999849	0.0505936	0.353513
									G7P113	DOP1B	0.37526	0.999958	0.38323	0.988109		G7P113	DOP1B	0.812576	0.999849	0.108024	0.405118
									G7P114	CBR3	0.221936	0.999958	0.842439	0.988109		G7P114	CBR3	0.345816	0.999849	0.513865	0.729705
									G7P128	ATP5O	0.927687	0.999958	0.388914	0.988109		G7P128	ATP5O	0.662401	0.999849	0.556502	0.756954
									G7P139	AP1S1	0.645765	0.999958	0.467879	0.988109		G7P139	AP1S1	0.958076	0.999849	0.234917	0.525102
									G7P142	PLOD3	0.4233	0.999958	0.144031	0.988109		G7P142	PLOD3	0.93315	0.999849	0.0047006	0.307416
									G7P161	YWHAG	0.471685	0.999958	0.585048	0.988109		G7P161	YWHAG	0.709314	0.999849	0.329717	0.607891
									G7P164	MDH2	0.409179	0.999958	0.530547	0.988109		G7P164	MDH2	0.855321	0.999849	0.131371	0.420939
									G7P175	BAZ1B	0.122204	0.999958	0.57897	0.988109		G7P175	BAZ1B	0.270524	0.999849	0.443631	0.687148
									G7P177	TBL2	0.900448	0.999958	0.994086	0.996629		G7P177	TBL2	0.942202	0.999849	0.114339	0.410347
									G7P182	ABHD11	0.881684	0.999958	0.770111	0.988109		G7P182	ABHD11	0.820287	0.999849	0.122435	0.416495
									G7P185	GTF2I	0.054305	0.999958	0.177146	0.988109		G7P185	GTF2I	0.184617	0.999849	0.00205446	0.278542
									G7P186	NCF1	0.216794	0.999958	0.392657	0.988109		G7P186	NCF1	0.423224	0.999849	0.010433	0.312756
									G7P197	SCIN	0.486128	0.999958	0.377346	0.988109		G7P197	SCIN	0.721369	0.999849	0.0015219	0.264157
									G7P1A7	MIOS	0.15686	0.999958	0.508459	0.988109		G7P1A7	MIOS	0.423432	0.999849	0.275768	0.561902
									G7P1A8	COL28A1	0.717906	0.999958	0.0291053	0.988109		G7P1A8	COL28A1	0.994296	0.999849	0.0918805	0.392802
									G7P1C7	SGCE	0.82944	0.999958	0.325883	0.988109		G7P1C7	SGCE	0.836924	0.999849	0.211275	0.50151
									G7P1C9	COL1A2	0.210432	0.999958	0.314146	0.988109		G7P1C9	COL1A2	0.13373	0.999849	0.0465817	0.34929
									G7P1D7	CDK6	0.164706	0.999958	0.495017	0.988109		G7P1D7	CDK6	0.854309	0.999849	0.0523119	0.353513
									G7P1E6	AGK	0.176858	0.999958	0.282252	0.988109		G7P1E6	AGK	0.0618783	0.999849	0.0310882	0.328085
									G7P1E9	SSBP1	0.627808	0.999958	0.164056	0.988109		G7P1E9	SSBP1	0.366602	0.999849	0.266368	0.553867
									G7P1I1	ZYX	0.660637	0.999958	0.498529	0.988109		G7P1I1	ZYX	0.946879	0.999849	0.50578	0.725171
									G7P1J3	PDIA4	0.684135	0.999958	0.430436	0.988109		G7P1J3	PDIA4	0.697983	0.999849	0.287703	0.573384
									G7P1M5	GABPA	0.932334	0.999958	0.944169	0.988109		G7P1M5	GABPA	0.55644	0.999849	0.227721	0.51953
									G7P1M7	MRPL39	0.577795	0.999958	0.421851	0.988109		G7P1M7	MRPL39	0.442505	0.999849	0.232007	0.523453
									G7P1N5	CXADR	0.188735	0.999958	0.391533	0.988109		G7P1N5	CXADR	0.80522	0.999849	0.184276	0.474415
									G7P1P9	SBDS	0.949508	0.999958	0.816413	0.988109		G7P1P9	SBDS	0.702996	0.999849	0.95362	0.97787
									G7P1Q6	CHCHD2P9	0.15778	0.999958	0.351737	0.988109		G7P1Q6	CHCHD2P9	0.949654	0.999849	0.494918	0.717013
									G7P1Q9	NIPSNAP1	0.12069	0.999958	0.660976	0.988109		G7P1Q9	NIPSNAP1	0.863941	0.999849	0.525379	0.737939
									G7P1R3	LANCL2	0.911905	0.999958	0.254909	0.988109		G7P1R3	LANCL2	0.534759	0.999849	0.0119324	0.312756
									G7P1R4	EGFR	0.329398	0.999958	0.489561	0.988109		G7P1R4	EGFR	0.460159	0.999849	0.235738	0.525396
									G7P1S6	UPP1	0.80866	0.999958	0.747018	0.988109		G7P1S6	UPP1	0.982772	0.999849	0.390618	0.650387
									G7P1T5	TBRG4	0.963382	0.999958	0.571279	0.988109		G7P1T5	TBRG4	0.987726	0.999849	0.295381	0.579447
									G7P1U2	AKAP9	0.490142	0.999958	0.677357	0.988109		G7P1U2	AKAP9	0.746045	0.999849	0.114899	0.41083
									G7P1V3	SRI	0.387742	0.999958	0.524797	0.988109		G7P1V3	SRI	0.422095	0.999849	0.184008	0.47414
									G7P1W8	CACNA2D1	0.915557	0.999958	0.828924	0.988109		G7P1W8	CACNA2D1	0.514413	0.999849	0.360851	0.63032
									G7P1X4	GNAI2	0.872455	0.999958	0.606875	0.988109		G7P1X4	GNAI2	0.940244	0.999849	0.295811	0.579583
									G7P1Y4	ARMC10	0.666373	0.999958	0.931428	0.988109		G7P1Y4	ARMC10	0.00772375	0.999849	0.704345	0.846003
									G7P201	GIMAP8	0.307192	0.999958	0.982545	0.993421		G7P201	GIMAP8	0.428072	0.999849	0.35254	0.626766
									G7P202	GIMAP7	0.253269	0.999958	0.969614	0.989969		G7P202	GIMAP7	0.425274	0.999849	0.549634	0.753928
									G7P203	GIMAP4	0.814002	0.999958	0.791835	0.988109		G7P203	GIMAP4	0.794212	0.999849	0.482907	0.71161
									G7P211	AOC1	0.828316	0.999958	0.245356	0.988109		G7P211	AOC1	0.0790678	0.999849	0.6856	0.836911
									G7P213	ABCB8	0.236669	0.999958	0.830633	0.988109		G7P213	ABCB8	0.69208	0.999849	0.290958	0.576539
									G7P225	NUB1	0.507113	0.999958	0.875387	0.988109		G7P225	NUB1	0.991269	0.999849	0.171134	0.460474
									G7P229	RHEB	0.399512	0.999958	0.778995	0.988109		G7P229	RHEB	0.67115	0.999849	0.108042	0.405118
									G7P249	SUN1	0.717955	0.999958	0.91348	0.988109		G7P249	SUN1	0.947231	0.999849	0.192912	0.480703
									G7P285	AIMP2	0.806536	0.999958	0.708933	0.988109		G7P285	AIMP2	0.340238	0.999849	0.183069	0.473272
									G7P293	TMED4	0.957906	0.999958	0.768334	0.988109		G7P293	TMED4	0.892806	0.999849	0.217959	0.509435
									G7P296	NUDCD3	0.246304	0.999958	0.394651	0.988109		G7P296	NUDCD3	0.747704	0.999849	0.0046069	0.307416
									G7P298	YKT6	0.488521	0.999958	0.36562	0.988109		G7P298	YKT6	0.894179	0.999849	0.412915	0.667593
									G7P2A6	BLVRA	0.751947	0.999958	0.721033	0.988109		G7P2A6	BLVRA	0.714583	0.999849	0.333582	0.61023
									G7P2D1	BCS1L	0.985269	0.999958	0.159509	0.988109		G7P2D1	BCS1L	0.69323	0.999849	0.0166589	0.314186
									G7P2F0	NAMPT	0.718845	0.999958	0.811965	0.988109		G7P2F0	NAMPT	0.764086	0.999849	0.288084	0.573493
									G7P2F2	TNC	0.925809	0.999958	0.770548	0.988109		G7P2F2	TNC	0.998659	0.999849	0.522259	0.736534
									G7P2F5	PRKAR2B	0.775294	0.999958	0.828505	0.988109		G7P2F5	PRKAR2B	0.720444	0.999849	0.0811163	0.383408
									G7P2F7	COG5	0.584043	0.999958	0.384175	0.988109		G7P2F7	COG5	0.850064	0.999849	0.0106698	0.312756
									G7P2G1	SLC26A3	0.614103	0.999958	0.423306	0.988109		G7P2G1	SLC26A3	0.759179	0.999849	0.881572	0.942501
									G7P2G3	LAMB1	0.953349	0.999958	0.389127	0.988109		G7P2G3	LAMB1	0.40348	0.999849	0.225578	0.516827
									G7P2I2	TES	0.881826	0.999958	0.874101	0.988109		G7P2I2	TES	0.976515	0.999849	0.566414	0.763963
									G7P2J9	UBE3C	0.504705	0.999958	0.160006	0.988109		G7P2J9	UBE3C	0.0199245	0.999849	0.165576	0.456835
									G7P2K1	ESYT2	0.85118	0.999958	0.981289	0.992655		G7P2K1	ESYT2	0.798879	0.999849	0.834029	0.918216
									G7P2L7	H1-2	0.228605	0.999958	0.714424	0.988109		G7P2L7	H1-2	0.506764	0.999849	0.763918	0.87658
									G7P2M3	H1-4	0.331479	0.999958	0.397305	0.988109		G7P2M3	H1-4	0.423914	0.999849	0.86826	0.935815
									G7P2N4	H1-3	0.355435	0.999958	0.474739	0.988109		G7P2N4	H1-3	0.257575	0.999849	0.848202	0.924208
									G7P2S2	SLC39A7	0.833124	0.999958	0.797819	0.988109		G7P2S2	SLC39A7	0.775979	0.999849	0.00854756	0.310772
									G7P2S7	PFDN6	0.875138	0.999958	0.890986	0.988109		G7P2S7	PFDN6	0.68836	0.999849	0.242972	0.531944
									G7P2S9	TAPBP	0.715747	0.999958	0.842418	0.988109		G7P2S9	TAPBP	0.393259	0.999849	0.906578	0.952614
									G7P2T6	ITPR3	0.766658	0.999958	0.490309	0.988109		G7P2T6	ITPR3	0.952273	0.999849	0.137861	0.430462
									G7P2T8	LEMD2	0.444123	0.999958	0.5828	0.988109		G7P2T8	LEMD2	0.694509	0.999849	0.297543	0.5799
									G7P2U6	ANKS1A	0.979738	0.999958	0.96136	0.988109		G7P2U6	ANKS1A	0.915004	0.999849	0.415705	0.670154
									G7P2W7	DST	0.533821	0.999958	0.0982477	0.988109		G7P2W7	DST	0.772155	0.999849	0.365308	0.633183
									G7P2X2	RAB23	0.933257	0.999958	0.426684	0.988109		G7P2X2	RAB23	0.915347	0.999849	0.451626	0.692033
									G7P2X8	OSBP	0.644339	0.999958	0.748475	0.988109		G7P2X8	OSBP	0.467966	0.999849	0.416553	0.670714
									G7P306	FUCA2	0.725054	0.999958	0.88647	0.988109		G7P306	FUCA2	0.778466	0.999849	0.888246	0.946075
									G7P314	VTA1	0.617293	0.999958	0.119662	0.988109		G7P314	VTA1	0.952092	0.999849	0.0455665	0.347307
									G7P321	HEBP2	0.101772	0.999958	0.854191	0.988109		G7P321	HEBP2	0.0979781	0.999849	0.857412	0.929929
									G7P350	VNN1	0.0605381	0.999958	0.646086	0.988109		G7P350	VNN1	0.514426	0.999849	0.94937	0.975208
									G7P357	ENPP1	0.463282	0.999958	0.0939848	0.988109		G7P357	ENPP1	0.108257	0.999849	0.369696	0.635335
									G7P362	EPB41L2	0.752161	0.999958	0.522346	0.988109		G7P362	EPB41L2	0.622798	0.999849	0.546983	0.752415
									G7P368	ARHGAP18	0.676133	0.999958	0.828692	0.988109		G7P368	ARHGAP18	0.866892	0.999849	0.171625	0.460474
									G7P370	PTPRK	0.142877	0.999958	0.601045	0.988109		G7P370	PTPRK	0.810403	0.999849	0.582402	0.77432
									G7P375	ECHDC1	0.988958	0.999958	0.41054	0.988109		G7P375	ECHDC1	0.619625	0.999849	0.02074	0.323251
									G7P398	MAN1A1	0.940884	0.999958	0.957093	0.988109		G7P398	MAN1A1	0.84462	0.999849	0.258126	0.546116
									G7P3A4	GOPC	0.593906	0.999958	0.314152	0.988109		G7P3A4	GOPC	0.479774	0.999849	0.13693	0.428975
									G7P3A6	FKBP5	0.0512393	0.999958	0.416068	0.988109		G7P3A6	FKBP5	0.731235	0.999849	0.723337	0.855314
									G7P3B2	MAPK14	0.547941	0.999958	0.522938	0.988109		G7P3B2	MAPK14	0.0674054	0.999849	0.529354	0.741708
									G7P3B3	MAPK13	0.61854	0.999958	0.922545	0.988109		G7P3B3	MAPK13	0.343067	0.999849	0.598242	0.784465
									G7P3B9	STK38	0.762274	0.999958	0.107967	0.988109		G7P3B9	STK38	0.455195	0.999849	0.0143598	0.312756
									G7P3E4	DAAM2	0.117766	0.999958	0.980952	0.992655		G7P3E4	DAAM2	0.813394	0.999849	0.814803	0.907089
									G7P3F2	OARD1	0.851482	0.999958	0.963223	0.988109		G7P3F2	OARD1	0.665942	0.999849	0.421978	0.673353
									G7P3G4	CD109	0.730696	0.999958	0.666682	0.988109		G7P3G4	CD109	0.686833	0.999849	0.33802	0.613672
									G7P3G5	COL12A1	0.678911	0.999958	0.726778	0.988109		G7P3G5	COL12A1	0.581321	0.999849	0.970491	0.986593
									G7P3G7	TMEM30A	0.310131	0.999958	0.695966	0.988109		G7P3G7	TMEM30A	0.922159	0.999849	0.0163203	0.313254
									G7P3G9	MYO6	0.503948	0.999958	0.77355	0.988109		G7P3G9	MYO6	0.171996	0.999849	0.25106	0.537432
									G7P3I2	PGM3	0.898595	0.999958	0.819937	0.988109		G7P3I2	PGM3	0.888833	0.999849	0.0119646	0.312756
									G7P3J1	NT5E	0.597163	0.999958	0.627681	0.988109		G7P3J1	NT5E	0.172267	0.999849	0.963201	0.982145
									G7P3L4	RWDD1	0.503539	0.999958	0.879485	0.988109		G7P3L4	RWDD1	0.713042	0.999849	0.499515	0.720595
									G7P3M4	LAMA4	0.97917	0.999958	0.411292	0.988109		G7P3M4	LAMA4	0.730116	0.999849	0.068673	0.36711
									G7P3P2	MICAL1	0.908033	0.999958	0.407969	0.988109		G7P3P2	MICAL1	0.959058	0.999849	0.0117138	0.312756
									G7P3Q6	SNX3	0.899938	0.999958	0.372775	0.988109		G7P3Q6	SNX3	0.941728	0.999849	0.609939	0.791765
									G7P3R0	EXOC2	0.558688	0.999958	0.507969	0.988109		G7P3R0	EXOC2	0.0355734	0.999849	0.531927	0.743595
									G7P3R4	H1-5	0.837969	0.999958	0.394447	0.988109		G7P3R4	H1-5	0.0102077	0.999849	0.702631	0.845261
									G7P3Y6	TBCC	0.47834	0.999958	0.56386	0.988109		G7P3Y6	TBCC	0.5664	0.999849	0.867255	0.935675
									G7P3Y8	PPP2R5D	0.75715	0.999958	0.86622	0.988109		G7P3Y8	PPP2R5D	0.625986	0.999849	0.809721	0.903745
									G7P3Z3	MRPL2	0.747776	0.999958	0.812371	0.988109		G7P3Z3	MRPL2	0.886515	0.999849	0.778615	0.884117
									G7P3Z4	KLC4	0.373319	0.999958	0.835097	0.988109		G7P3Z4	KLC4	0.952932	0.999849	0.436627	0.684388
									G7P408	SLC35B2	0.399803	0.999958	0.625753	0.988109		G7P408	SLC35B2	0.704606	0.999849	0.0891977	0.389087
									G7P434	COQ3	0.254489	0.999958	0.0337977	0.988109		G7P434	COQ3	0.624947	0.999849	0.00220564	0.283269
									G7P441	ASCC3	0.904571	0.999958	0.58433	0.988109		G7P441	ASCC3	0.968506	0.999849	0.125518	0.416927
									G7P446	BVES	0.717799	0.999958	0.868659	0.988109		G7P446	BVES	0.911476	0.999849	0.732248	0.860459
									G7P448	PREP	0.416691	0.999958	0.864653	0.988109		G7P448	PREP	0.0356877	0.999849	0.872582	0.93801
									G7P450	ATG5	0.0890262	0.999958	0.805748	0.988109		G7P450	ATG5	0.736044	0.999849	0.0105009	0.312756
									G7P451	RTN4IP1	0.0530382	0.999958	0.505933	0.988109		G7P451	RTN4IP1	0.159585	0.999849	0.124583	0.416927
									G7P457	SEC63	0.94962	0.999958	0.736479	0.988109		G7P457	SEC63	0.993257	0.999849	0.480594	0.71013
									G7P458	EZR	0.641903	0.999958	0.805368	0.988109		G7P458	EZR	0.943936	0.999849	0.594106	0.782643
									G7P474	IGF2R	0.907875	0.999958	0.880897	0.988109		G7P474	IGF2R	0.403647	0.999849	0.369484	0.635335
									G7P478	PLG	0.874249	0.999958	0.796818	0.988109		G7P478	PLG	0.192248	0.999849	0.691594	0.84053
									G7P489	RNASET2	0.612078	0.999958	0.501606	0.988109		G7P489	RNASET2	0.673642	0.999849	0.333185	0.610189
									G7P497	MLLT4	0.403483	0.999958	0.861159	0.988109		G7P497	MLLT4	0.786606	0.999849	0.24138	0.531198
									G7P4A9	PSMB1	0.558552	0.999958	0.650421	0.988109		G7P4A9	PSMB1	0.595539	0.999849	0.173459	0.462602
									G7P4B6	SERPINB1	0.699021	0.999958	0.932099	0.988109		G7P4B6	SERPINB1	0.670412	0.999849	0.031644	0.328085
									G7P4B7	SERPINB9	0.315797	0.999958	0.63618	0.988109		G7P4B7	SERPINB9	0.24503	0.999849	0.0930876	0.392891
									G7P4C6	FARS2	0.705307	0.999958	0.240379	0.988109		G7P4C6	FARS2	0.117012	0.999849	0.308477	0.589184
									G7P4C8	F13A1	0.621461	0.999958	0.837206	0.988109		G7P4C8	F13A1	0.400487	0.999849	0.239396	0.529769
									G7P4G1	SIRT5	0.528565	0.999958	0.283635	0.988109		G7P4G1	SIRT5	0.131607	0.999849	0.86045	0.931101
									G7P4H5	CAP2	0.974364	0.999958	0.673466	0.988109		G7P4H5	CAP2	0.861267	0.999849	0.0898693	0.390705
									G7P4H8	KIF13A	0.219326	0.999958	0.418343	0.988109		G7P4H8	KIF13A	0.362887	0.999849	0.830275	0.916313
									G7P4I0	TPMT	0.360285	0.999958	0.493712	0.988109		G7P4I0	TPMT	0.383401	0.999849	0.486159	0.713436
									G7P4I2	DEK	0.923486	0.999958	0.879728	0.988109		G7P4I2	DEK	0.583841	0.999849	0.14769	0.437297
									G7P4J5	ALDH5A1	0.896802	0.999958	0.712488	0.988109		G7P4J5	ALDH5A1	0.483776	0.999849	0.148324	0.437297
									G7P4K6	CARMIL1	0.622169	0.999958	0.256018	0.988109		G7P4K6	CARMIL1	0.895374	0.999849	0.210509	0.500848
									G7P4K7	SCGN	0.441956	0.999958	0.234523	0.988109		G7P4K7	SCGN	0.65405	0.999849	0.00644318	0.307416
									G7P4L6	ABCF1	0.365615	0.999958	0.893295	0.988109		G7P4L6	ABCF1	0.900735	0.999849	0.95543	0.979117
									G7P4M4	FLOT1	0.200508	0.999958	0.856938	0.988109		G7P4M4	FLOT1	0.837267	0.999849	0.153424	0.441019
									G7P4M7	VARS2	0.709587	0.999958	0.980654	0.992655		G7P4M7	VARS2	0.200449	0.999849	0.421851	0.673353
									G7P4P6	AIF1	0.369146	0.999958	0.550216	0.988109		G7P4P6	AIF1	0.351427	0.999849	0.00871082	0.310772
									G7P4P8	BAG6	0.214097	0.999958	0.706769	0.988109		G7P4P8	BAG6	0.319305	0.999849	0.820086	0.909535
									G7P4Q2	CSNK2B	0.582557	0.999958	0.719848	0.988109		G7P4Q2	CSNK2B	0.524939	0.999849	0.78492	0.888577
									G7P4Q6	TNXB	0.964093	0.999958	0.789607	0.988109		G7P4Q6	TNXB	0.645881	0.999849	0.0985508	0.397744
									G7P4R6	CLIC5	0.446975	0.999958	0.275702	0.988109		G7P4R6	CLIC5	0.791254	0.999849	0.900974	0.951502
									G7P4S9	CD2AP	0.491127	0.999958	0.710602	0.988109		G7P4S9	CD2AP	0.739231	0.999849	0.767931	0.878327
									G7P4V1	MCM3	0.762958	0.999958	0.535785	0.988109		G7P4V1	MCM3	0.744556	0.999849	0.0947561	0.394929
									G7P4V9	GSTA4	0.559549	0.999958	0.967484	0.989023		G7P4V9	GSTA4	0.551503	0.999849	0.309608	0.590195
									G7P4Y1	SYNE1	0.542046	0.999958	0.70721	0.988109		G7P4Y1	SYNE1	0.336014	0.999849	0.649717	0.816343
									G7P4Y6	AKAP12	0.780637	0.999958	0.867841	0.988109		G7P4Y6	AKAP12	0.107652	0.999849	0.24206	0.531778
									G7P504	RAB32	0.180658	0.999958	0.329958	0.988109		G7P504	RAB32	0.934815	0.999849	0.448466	0.691233
									G7P508	UTRN	0.873029	0.999958	0.757483	0.988109		G7P508	UTRN	0.559784	0.999849	0.368149	0.635335
									G7P515	FRYL	0.436681	0.999958	0.147405	0.988109		G7P515	FRYL	0.830533	0.999849	0.10785	0.405118
									G7P531	ANTXR2	0.893826	0.999958	0.796175	0.988109		G7P531	ANTXR2	0.40161	0.999849	0.886917	0.94543
									G7P536	ANXA3	0.632901	0.999958	0.620133	0.988109		G7P536	ANXA3	0.642946	0.999849	0.590529	0.780425
									G7P539	MRPL1	0.865048	0.999958	0.644822	0.988109		G7P539	MRPL1	0.7208	0.999849	0.887818	0.946075
									G7P552	SCARB2	0.562314	0.999958	0.191743	0.988109		G7P552	SCARB2	0.890892	0.999849	0.041103	0.337847
									G7P560	NAAA	0.534134	0.999958	0.192845	0.988109		G7P560	NAAA	0.751609	0.999849	0.0146185	0.312756
									G7P562	USO1	0.543677	0.999958	0.757823	0.988109		G7P562	USO1	0.48851	0.999849	0.334689	0.611329
									G7P574	GRPEL1	0.31285	0.999958	0.601981	0.988109		G7P574	GRPEL1	0.588545	0.999849	0.209703	0.500312
									G7P581	WFS1	0.280946	0.999958	0.342516	0.988109		G7P581	WFS1	0.995476	0.999849	0.0811413	0.383408
									G7P597	WDR1	0.998678	0.999958	0.667073	0.988109		G7P597	WDR1	0.225956	0.999849	0.68021	0.834651
									G7P5B7	LAP3	0.440867	0.999958	0.3749	0.988109		G7P5B7	LAP3	0.0109783	0.999849	0.0843963	0.385835
									G7P5C4	DHX15	0.634656	0.999958	0.249595	0.988109		G7P5C4	DHX15	0.650915	0.999849	0.0219694	0.325627
									G7P5E2	PGM2	0.262096	0.999958	0.299395	0.988109		G7P5E2	PGM2	0.151748	0.999849	0.00454971	0.307416
									G7P5E3	TBC1D1	0.676072	0.999958	0.271052	0.988109		G7P5E3	TBC1D1	0.71551	0.999849	0.0856758	0.386777
									G7P5E8	FAM114A1	0.271183	0.999958	0.398107	0.988109		G7P5E8	FAM114A1	0.00620198	0.999849	0.698624	0.844723
									G7P5F7	UGDH	0.623934	0.999958	0.895463	0.988109		G7P5F7	UGDH	0.742712	0.999849	0.172764	0.461694
									G7P5F9	UBE2K	0.204105	0.999958	0.432806	0.988109		G7P5F9	UBE2K	0.638715	0.999849	0.688104	0.838232
									G7P5G0	PDS5A	0.811205	0.999958	0.500095	0.988109		G7P5G0	PDS5A	0.805941	0.999849	0.0214893	0.325627
									G7P5G6	RBM47	0.975748	0.999958	0.513672	0.988109		G7P5G6	RBM47	0.62953	0.999849	0.193824	0.482057
									G7P5H2	TMEM33	0.328928	0.999958	0.776265	0.988109		G7P5H2	TMEM33	0.881001	0.999849	0.0177802	0.315706
									G7P5I3	GNPDA2	0.491989	0.999958	0.452658	0.988109		G7P5I3	GNPDA2	0.580353	0.999849	0.134503	0.42424
									G7P5L5	AFM	0.987917	0.999958	0.52621	0.988109		G7P5L5	AFM	0.530172	0.999849	0.369219	0.635335
									G7P5M3	GC	0.179857	0.999958	0.779316	0.988109		G7P5M3	GC	0.33064	0.999849	0.211319	0.50151
									G7P5M4	SLC4A4	0.145872	0.999958	0.306727	0.988109		G7P5M4	SLC4A4	0.900486	0.999849	0.446037	0.689257
									G7P5M8	RUFY3	0.388206	0.999958	0.481197	0.988109		G7P5M8	RUFY3	0.715676	0.999849	0.022585	0.325627
									G7P5P8	SULT1B1	0.495743	0.999958	0.550834	0.988109		G7P5P8	SULT1B1	0.665855	0.999849	0.475879	0.706703
									G7P5Q8	UBA6	0.112995	0.999958	0.406622	0.988109		G7P5Q8	UBA6	0.109388	0.999849	0.00314081	0.307416
									G7P5R6	POLR2B	0.496215	0.999958	0.681651	0.988109		G7P5R6	POLR2B	0.357356	0.999849	0.0591451	0.357407
									G7P5S6	EXOC1	0.678897	0.999958	0.850946	0.988109		G7P5S6	EXOC1	0.104604	0.999849	0.199048	0.487524
									G7P5U4	SGCB	0.98849	0.999958	0.697132	0.988109		G7P5U4	SGCB	0.57772	0.999849	0.138973	0.43129
									G7P5X9	PDLIM5	0.300705	0.999958	0.234098	0.988109		G7P5X9	PDLIM5	0.255394	0.999849	0.273031	0.56007
									G7P5Y4	RAP1GDS1	0.62535	0.999958	0.642608	0.988109		G7P5Y4	RAP1GDS1	0.127016	0.999849	0.124647	0.416927
									G7P5Z0	ADH7	0.299229	0.999958	0.35195	0.988109		G7P5Z0	ADH7	0.54418	0.999849	0.170619	0.460474
									G7P601	PPP3CA	0.896531	0.999958	0.979964	0.992655		G7P601	PPP3CA	0.455932	0.999849	0.299445	0.581142
									G7P604	NFKB1	0.824214	0.999958	0.146053	0.988109		G7P604	NFKB1	0.462273	0.999849	0.0261845	0.327255
									G7P619	PAPSS1	0.764654	0.999958	0.490317	0.988109		G7P619	PAPSS1	0.540462	0.999849	0.0603869	0.357407
									G7P622	HADH	0.31579	0.999958	0.534757	0.988109		G7P622	HADH	0.785874	0.999849	0.0428337	0.341944
									G7P627	SEC24B	0.186311	0.999958	0.877262	0.988109		G7P627	SEC24B	0.129963	0.999849	0.0630984	0.360426
									G7P629	CASP6	0.503837	0.999958	0.306434	0.988109		G7P629	CASP6	0.790849	0.999849	0.0517169	0.353513
									G7P649	ANK2	0.771641	0.999958	0.392862	0.988109		G7P649	ANK2	0.49764	0.999849	0.00678496	0.307416
									G7P650	CAMK2D	0.399841	0.999958	0.0439027	0.988109		G7P650	CAMK2D	0.141967	0.999849	0.152371	0.440004
									G7P660	SEC24D	0.791538	0.999958	0.720099	0.988109		G7P660	SEC24D	0.862073	0.999849	0.0335131	0.328085
									G7P661	SYNPO2	0.553948	0.999958	0.575868	0.988109		G7P661	SYNPO2	0.720905	0.999849	0.221934	0.513026
									G7P667	PDE5A	0.683188	0.999958	0.37312	0.988109		G7P667	PDE5A	0.53291	0.999849	0.680699	0.834816
									G7P692	HSPA4L	0.838672	0.999958	0.137608	0.988109		G7P692	HSPA4L	0.864802	0.999849	0.584933	0.776306
									G7P6A3	GPHN	0.691493	0.999958	0.95529	0.988109		G7P6A3	GPHN	0.992184	0.999849	0.216335	0.508048
									G7P6A8	NAA15	0.894183	0.999958	0.274444	0.988109		G7P6A8	NAA15	0.713237	0.999849	0.0630858	0.360426
									G7P6B0	SETD7	0.822318	0.999958	0.480503	0.988109		G7P6B0	SETD7	0.77419	0.999849	0.102727	0.401715
									G7P6B6	ELMOD2	0.502621	0.999958	0.323779	0.988109		G7P6B6	ELMOD2	0.102835	0.999849	0.504226	0.724182
									G7P6C5	SMARCA5	0.442944	0.999958	0.366939	0.988109		G7P6C5	SMARCA5	0.479481	0.999849	0.0432607	0.342456
									G7P6E3	NBEA	0.753282	0.999958	0.435921	0.988109		G7P6E3	NBEA	0.592077	0.999849	0.213161	0.503237
									G7P6F3	ARFIP1	0.529757	0.999958	0.946446	0.988109		G7P6F3	ARFIP1	0.519706	0.999849	0.408569	0.665391
									G7P6F6	PLRG1	0.596906	0.999958	0.456557	0.988109		G7P6F6	PLRG1	0.861606	0.999849	0.0511077	0.353513
									G7P6F7	FGB	0.0784531	0.999958	0.531492	0.988109		G7P6F7	FGB	0.0388139	0.999849	0.287663	0.573384
									G7P6F8	FGA	0.3224	0.999958	0.57462	0.988109		G7P6F8	FGA	0.0769764	0.999849	0.202472	0.492315
									G7P6F9	FGG	0.134574	0.999958	0.419478	0.988109		G7P6F9	FGG	0.0374012	0.999849	0.20101	0.490143
									G7P6G4	GUCY1A1	0.992712	0.999958	0.767508	0.988109		G7P6G4	GUCY1A1	0.874193	0.999849	0.372413	0.635746
									G7P6G5	GUCY1B1	0.896071	0.999958	0.98376	0.993745		G7P6G5	GUCY1B1	0.861395	0.999849	0.380732	0.643685
									G7P6H5	ETFDH	0.370743	0.999958	0.476608	0.988109		G7P6H5	ETFDH	0.438458	0.999849	0.0300088	0.328085
									G7P6J3	DDX60	0.280453	0.999958	0.0139141	0.988109		G7P6J3	DDX60	0.345681	0.999849	0.0606159	0.357407
									G7P6J9	KRT18	0.600621	0.999958	0.791749	0.988109		G7P6J9	KRT18	0.962039	0.999849	0.0268166	0.327255
									G7P6L8	CDKN2AIP	0.751911	0.999958	0.67843	0.988109		G7P6L8	CDKN2AIP	0.494666	0.999849	0.052138	0.353513
									G7P6M2	TRAPPC11	0.291623	0.999958	0.736019	0.988109		G7P6M2	TRAPPC11	0.975024	0.999849	0.782155	0.886642
									G7P6N1	ACSL1	0.491245	0.999958	0.250585	0.988109		G7P6N1	ACSL1	0.143779	0.999849	0.0395564	0.334729
									G7P6N3	SLC25A5	0.473763	0.999958	0.642565	0.988109		G7P6N3	SLC25A5	0.712699	0.999849	0.783239	0.887445
									G7P6P1	PDLIM3	0.845296	0.999958	0.376328	0.988109		G7P6P1	PDLIM3	0.852208	0.999849	0.13279	0.422171
									G7P6P2	SORBS2	0.521679	0.999958	0.879782	0.988109		G7P6P2	SORBS2	0.682665	0.999849	0.761315	0.876497
									G7P6Q3	GEMIN5	0.637502	0.999958	0.195491	0.988109		G7P6Q3	GEMIN5	0.0613222	0.999849	0.0211649	0.325627
									G7P6Q4	MRPL22	0.587873	0.999958	0.262752	0.988109		G7P6Q4	MRPL22	0.820592	0.999849	0.224544	0.515639
									G7P6Q5	SGCD	0.795237	0.999958	0.789842	0.988109		G7P6Q5	SGCD	0.844938	0.999849	0.104999	0.403737
									G7P6R1	CYFIP2	0.293575	0.999958	0.869539	0.988109		G7P6R1	CYFIP2	0.676741	0.999849	0.246678	0.534663
									G7P6R7	CLINT1	0.693384	0.999958	0.45544	0.988109		G7P6R7	CLINT1	0.843592	0.999849	0.543549	0.751315
									G7P6S1	UBLCP1	0.548546	0.999958	0.37766	0.988109		G7P6S1	UBLCP1	0.36223	0.999849	0.449151	0.691827
									G7P6U2	MAT2B	0.887449	0.999958	0.305221	0.988109		G7P6U2	MAT2B	0.802626	0.999849	0.227069	0.518795
									G7P6V2	DOCK2	0.367547	0.999958	0.764951	0.988109		G7P6V2	DOCK2	0.494892	0.999849	0.10394	0.402521
									G7P6W0	NPM1	0.529307	0.999958	0.839552	0.988109		G7P6W0	NPM1	0.241392	0.999849	0.176457	0.465334
									G7P6W5	STK10	0.61493	0.999958	0.710844	0.988109		G7P6W5	STK10	0.916238	0.999849	0.575389	0.770875
									G7P6W8	SH3PXD2B	0.987847	0.999958	0.993446	0.996629		G7P6W8	SH3PXD2B	0.356026	0.999849	0.556605	0.756954
									G7P6X0	ERGIC1	0.470359	0.999958	0.313075	0.988109		G7P6X0	ERGIC1	0.315096	0.999849	0.812397	0.905051
									G7P6Y2	SFXN1	0.260163	0.999958	0.785262	0.988109		G7P6Y2	SFXN1	0.513927	0.999849	0.0767682	0.377987
									G7P6Z0	FAF2	0.299796	0.999958	0.688946	0.988109		G7P6Z0	FAF2	0.0740643	0.999849	0.048239	0.352183
									G7P6Z7	HK3	0.00396195	0.999958	0.384689	0.988109		G7P6Z7	HK3	0.00600923	0.999849	0.17342	0.462602
									G7P703	LMAN2	0.704156	0.999958	0.901777	0.988109		G7P703	LMAN2	0.76065	0.999849	0.0603561	0.357407
									G7P708	PDLIM7	0.84563	0.999958	0.912683	0.988109		G7P708	PDLIM7	0.967842	0.999849	0.385883	0.646317
									G7P728	CANX	0.389398	0.999958	0.512186	0.988109		G7P728	CANX	0.722076	0.999849	0.84363	0.922401
									G7P731	TBC1D9B	0.83414	0.999958	0.832601	0.988109		G7P731	TBC1D9B	0.549013	0.999849	0.232119	0.523453
									G7P754	CLPTM1L	0.210794	0.999958	0.889669	0.988109		G7P754	CLPTM1L	0.336449	0.999849	0.591145	0.780539
									G7P773	NSUN2	0.181878	0.999958	0.771624	0.988109		G7P773	NSUN2	0.301692	0.999849	0.132363	0.421505
									G7P784	CMBL	0.870097	0.999958	0.617733	0.988109		G7P784	CMBL	0.518089	0.999849	0.401503	0.658388
									G7P790	OTULINL	0.607425	0.999958	0.994068	0.996629		G7P790	OTULINL	0.654165	0.999849	0.971488	0.986722
									G7P7B4	TARS1	0.469407	0.999958	0.156856	0.988109		G7P7B4	TARS1	0.694567	0.999849	0.0241679	0.327255
									G7P7D0	NIPBL	0.740536	0.999958	0.577426	0.988109		G7P7D0	NIPBL	0.514658	0.999849	0.125517	0.416927
									G7P7D4	NUP155	0.67106	0.999958	0.57519	0.988109		G7P7D4	NUP155	0.554457	0.999849	0.0769531	0.377987
									G7P7E3	C9	0.169243	0.999958	0.394683	0.988109		G7P7E3	C9	0.0103691	0.999849	0.140667	0.432195
									G7P7E4	DAB2	0.725944	0.999958	0.427698	0.988109		G7P7E4	DAB2	0.346183	0.999849	0.617579	0.795394
									G7P7E7	PRKAA1	0.701819	0.999958	0.342868	0.988109		G7P7E7	PRKAA1	0.401096	0.999849	0.924999	0.961689
									G7P7E9	C7	0.393466	0.999958	0.911097	0.988109		G7P7E9	C7	0.39614	0.999849	0.354968	0.627713
									G7P7F3	OXCT1	0.0972281	0.999958	0.528919	0.988109		G7P7F3	OXCT1	0.647921	0.999849	0.011129	0.312756
									G7P7G7	PAIP1	0.909985	0.999958	0.846661	0.988109		G7P7G7	PAIP1	0.784963	0.999849	0.191065	0.48038
									G7P7G8	NNT	0.307205	0.999958	0.640897	0.988109		G7P7G8	NNT	0.711735	0.999849	0.0858222	0.386777
									G7P7H5	ITGA1	0.931657	0.999958	0.60915	0.988109		G7P7H5	ITGA1	0.505147	0.999849	0.285067	0.571832
									G7P7H7	NDUFS4	0.832825	0.999958	0.633578	0.988109		G7P7H7	NDUFS4	0.54032	0.999849	0.0970109	0.395584
									G7P7I4	GZMA	0.819777	0.999958	0.636925	0.988109		G7P7I4	GZMA	0.0722005	0.999849	0.70062	0.845261
									G7P7I8	DHX29	0.347379	0.999958	0.666757	0.988109		G7P7I8	DHX29	0.73181	0.999849	0.801905	0.898453
									G7P7I9	MTREX	0.605779	0.999958	0.366608	0.988109		G7P7I9	MTREX	0.525533	0.999849	0.064826	0.360426
									G7P7K3	PDE4D	0.967898	0.999958	0.870397	0.988109		G7P7K3	PDE4D	0.918108	0.999849	0.544636	0.751557
									G7P7M2	PPWD1	0.623759	0.999958	0.794907	0.988109		G7P7M2	PPWD1	0.652772	0.999849	0.158455	0.445258
									G7P7M7	ERBIN	0.250005	0.999958	0.843815	0.988109		G7P7M7	ERBIN	0.956546	0.999849	0.126986	0.417254
									G7P7N1	PIK3R1	0.101395	0.999958	0.72427	0.988109		G7P7N1	PIK3R1	0.358557	0.999849	0.716214	0.854418
									G7P7P5	MAP1B	0.50471	0.999958	0.336891	0.988109		G7P7P5	MAP1B	0.363409	0.999849	0.000636213	0.150259
									G7P7P6	MRPS27	0.755791	0.999958	0.727784	0.988109		G7P7P6	MRPS27	0.971342	0.999849	0.116078	0.411917
									G7P7Q2	BTF3	0.473354	0.999958	0.600203	0.988109		G7P7Q2	BTF3	0.913806	0.999849	0.763174	0.87658
									G7P7R6	CERT	0.0690355	0.999958	0.986029	0.994514		G7P7R6	CERT	0.345503	0.999849	0.30155	0.582693
									G7P7S3	IQGAP2	0.646851	0.999958	0.281394	0.988109		G7P7S3	IQGAP2	0.67091	0.999849	0.0681946	0.36711
									G7P7T2	TBCA	0.447023	0.999958	0.11021	0.988109		G7P7T2	TBCA	0.948376	0.999849	0.890867	0.9475
									G7P7T4	AP3B1	0.671749	0.999958	0.367678	0.988109		G7P7T4	AP3B1	0.81615	0.999849	0.106773	0.404946
									G7P7T5	SCAMP3	0.792506	0.999958	0.743077	0.988109		G7P7T5	SCAMP3	0.88942	0.999849	0.227551	0.519394
									G7P7T7	ARSB	0.400043	0.999958	0.569172	0.988109		G7P7T7	ARSB	0.448549	0.999849	0.0178067	0.315706
									G7P7V7	CKMT2	0.310389	0.999958	0.288582	0.988109		G7P7V7	CKMT2	0.874316	0.999849	0.482341	0.711597
									G7P7W1	RPS23	0.63528	0.999958	0.430152	0.988109		G7P7W1	RPS23	0.975885	0.999849	0.344109	0.619186
									G7P7W5	VCAN	0.366247	0.999958	0.903574	0.988109		G7P7W5	VCAN	0.00789414	0.999849	0.980255	0.991252
									G7P7Z5	CAST	0.0703523	0.999958	0.843884	0.988109		G7P7Z5	CAST	0.307285	0.999849	0.647088	0.814123
									G7P7Z6	ERAP1	0.97452	0.999958	0.355209	0.988109		G7P7Z6	ERAP1	0.749878	0.999849	0.129937	0.420939
									G7P7Z7	ERAP2	0.762238	0.999958	0.174387	0.988109		G7P7Z7	ERAP2	0.47608	0.999849	0.0567419	0.357407
									G7P7Z8	LNPEP	0.508729	0.999958	0.283835	0.988109		G7P7Z8	LNPEP	0.824285	0.999849	0.201137	0.490143
									G7P809	PPIP5K2	0.869447	0.999958	0.438898	0.988109		G7P809	PPIP5K2	0.629153	0.999849	0.233332	0.52372
									G7P817	MAN2A1	0.915552	0.999958	0.655285	0.988109		G7P817	MAN2A1	0.752128	0.999849	0.101049	0.400966
									G7P826	PGGT1B	0.961144	0.999958	0.106436	0.988109		G7P826	PGGT1B	0.640559	0.999849	0.46182	0.696063
									G7P829	TICAM2	0.765357	0.999958	0.951393	0.988109		G7P829	TICAM2	0.512938	0.999849	0.047742	0.352183
									G7P838	TNFAIP8	0.429667	0.999958	0.344634	0.988109		G7P838	TNFAIP8	0.734856	0.999849	0.50908	0.726948
									G7P839	HSD17B4	0.669407	0.999958	0.317668	0.988109		G7P839	HSD17B4	0.659465	0.999849	0.0395886	0.334729
									G7P857	ALDH7A1	0.550861	0.999958	0.057889	0.988109		G7P857	ALDH7A1	0.411484	0.999849	0.0522703	0.353513
									G7P864	SLC12A2	0.469761	0.999958	0.754088	0.988109		G7P864	SLC12A2	0.935875	0.999849	0.248619	0.535541
									G7P867	ISOC1	0.0947749	0.999958	0.0446874	0.988109		G7P867	ISOC1	0.811192	0.999849	0.00391328	0.307416
									G7P871	HINT1	0.544315	0.999958	0.934422	0.988109		G7P871	HINT1	0.23877	0.999849	0.893303	0.948658
									G7P880	PDLIM4	0.646208	0.999958	0.511339	0.988109		G7P880	PDLIM4	0.904737	0.999849	0.301523	0.582693
									G7P885	RAD50	0.183553	0.999958	0.254098	0.988109		G7P885	RAD50	0.030645	0.999849	0.0351326	0.328085
									G7P893	LOC102133057	0.194661	0.999958	0.84689	0.988109		G7P893	LOC102133057	0.537043	0.999849	0.417357	0.670831
									G7P897	HSPA4	0.914972	0.999958	0.399861	0.988109		G7P897	HSPA4	0.91309	0.999849	0.0274065	0.327255
									G7P8A8	SAR1B	0.3148	0.999958	0.765244	0.988109		G7P8A8	SAR1B	0.297756	0.999849	0.697257	0.843679
									G7P8B1	DDX46	0.751686	0.999958	0.544035	0.988109		G7P8B1	DDX46	0.452241	0.999849	0.0512944	0.353513
									G7P8B7	H2AFY	0.680877	0.999958	0.715791	0.988109		G7P8B7	H2AFY	0.158282	0.999849	0.0631246	0.360426
									G7P8C5	TGFBI	0.937908	0.999958	0.577272	0.988109		G7P8C5	TGFBI	0.934332	0.999849	0.41843	0.671328
									G7P8D0	HNRNPA0	0.688518	0.999958	0.152043	0.988109		G7P8D0	HNRNPA0	0.515997	0.999849	0.632004	0.806108
									G7P8E2	KDM3B	0.199153	0.999958	0.747415	0.988109		G7P8E2	KDM3B	0.902006	0.999849	0.900986	0.951502
									G7P8E7	MATR3	0.652587	0.999958	0.420716	0.988109		G7P8E7	MATR3	0.957428	0.999849	0.382463	0.644744
									G7P8F0	MZB1	0.285131	0.999958	0.711188	0.988109		G7P8F0	MZB1	0.918292	0.999849	0.616376	0.795137
									G7P8F9	PURA	0.38742	0.999958	0.716998	0.988109		G7P8F9	PURA	0.93358	0.999849	0.455945	0.693695
									G7P8G2	PFDN1	0.541107	0.999958	0.816418	0.988109		G7P8G2	PFDN1	0.969729	0.999849	0.967262	0.984519
									G7P8G5	LOC102123956	0.264096	0.999958	0.83013	0.988109		G7P8G5	LOC102123956	0.0620158	0.999849	0.874404	0.939093
									G7P8H5	HARS	0.236311	0.999958	0.458388	0.988109		G7P8H5	HARS	0.124209	0.999849	0.353671	0.626829
									G7P8H6	HARS2	0.545906	0.999958	0.269595	0.988109		G7P8H6	HARS2	0.875334	0.999849	0.218825	0.510894
									G7P8I5	DIAPH1	0.81843	0.999958	0.730793	0.988109		G7P8I5	DIAPH1	0.555639	0.999849	0.217344	0.508898
									G7P8I9	GNPDA1	0.454903	0.999958	0.34092	0.988109		G7P8I9	GNPDA1	0.423123	0.999849	0.384141	0.644974
									G7P8J3	ARHGAP26	0.554026	0.999958	0.50295	0.988109		G7P8J3	ARHGAP26	0.821086	0.999849	0.0281698	0.327255
									G7P8K6	LARS	0.646823	0.999958	0.417173	0.988109		G7P8K6	LARS	0.576898	0.999849	0.202184	0.492057
									G7P8K7	RBM27	0.40449	0.999958	0.919084	0.988109		G7P8K7	RBM27	0.5976	0.999849	0.846333	0.924098
									G7P8K9	TCERG1	0.424469	0.999958	0.64926	0.988109		G7P8K9	TCERG1	0.634131	0.999849	0.877148	0.940328
									G7P8L3	DPYSL3	0.941221	0.999958	0.83367	0.988109		G7P8L3	DPYSL3	0.753307	0.999849	0.403563	0.660427
									G7P8N3	CSNK1A1	0.551182	0.999958	0.22548	0.988109		G7P8N3	CSNK1A1	0.919004	0.999849	0.0178292	0.315706
									G7P8P3	PDGFRB	0.944855	0.999958	0.514904	0.988109		G7P8P3	PDGFRB	0.335683	0.999849	0.269255	0.556331
									G7P8P7	TCOF1	0.524067	0.999958	0.772021	0.988109		G7P8P7	TCOF1	0.351836	0.999849	0.838883	0.919738
									G7P8P8	CD74	0.641075	0.999958	0.610834	0.988109		G7P8P8	CD74	0.778842	0.999849	0.0194447	0.319651
									G7P8Q3	DCTN4	0.678189	0.999958	0.43425	0.988109		G7P8Q3	DCTN4	0.890286	0.999849	0.349226	0.624472
									G7P8R3	ATOX1	0.0634767	0.999958	0.537066	0.988109		G7P8R3	ATOX1	0.0966953	0.999849	0.288383	0.573847
									G7P8R8	FAM114A2	0.485348	0.999958	0.65548	0.988109		G7P8R8	FAM114A2	0.268833	0.999849	0.0220364	0.325627
									G7P8S4	LARP1	0.61065	0.999958	0.545528	0.988109		G7P8S4	LARP1	0.919092	0.999849	0.0517856	0.353513
									G7P8S8	VPS13C	0.00898815	0.999958	0.583568	0.988109		G7P8S8	VPS13C	0.254702	0.999849	0.0207517	0.323251
									G7P8T1	TLN2	0.947551	0.999958	0.254348	0.988109		G7P8T1	TLN2	0.976602	0.999849	0.00524521	0.307416
									G7P8T4	LACTB	0.580112	0.999958	0.368008	0.988109		G7P8T4	LACTB	0.723645	0.999849	0.361123	0.630333
									G7P8T6	RAB8B	0.735255	0.999958	0.28185	0.988109		G7P8T6	RAB8B	0.641269	0.999849	0.279009	0.565034
									G7P8T8	CA12	0.221382	0.999958	0.491467	0.988109		G7P8T8	CA12	0.607458	0.999849	0.0707507	0.370298
									G7P8W0	MAP2K1	0.774899	0.999958	0.778474	0.988109		G7P8W0	MAP2K1	0.814181	0.999849	0.0832517	0.384509
									G7P8Y6	MTA1	0.601137	0.999958	0.162622	0.988109		G7P8Y6	MTA1	0.380863	0.999849	0.0853898	0.386777
									G7P8Y7	CRIP1	0.230019	0.999958	0.46448	0.988109		G7P8Y7	CRIP1	0.627501	0.999849	0.884588	0.944472
									G7P905	UACA	0.757115	0.999958	0.993113	0.996629		G7P905	UACA	0.24541	0.999849	0.754306	0.873115
									G7P927	NPTN	0.953314	0.999958	0.706753	0.988109		G7P927	NPTN	0.391099	0.999849	0.92692	0.962838
									G7P945	CSK	0.663454	0.999958	0.747769	0.988109		G7P945	CSK	0.415771	0.999849	0.0856525	0.386777
									G7P948	SCAMP2	0.0257575	0.999958	0.863382	0.988109		G7P948	SCAMP2	0.552837	0.999849	0.112725	0.410347
									G7P950	LOC102135848	0.319556	0.999958	0.732034	0.988109		G7P950	LOC102135848	0.448955	0.999849	0.908559	0.953752
									G7P961	SIN3A	0.908685	0.999958	0.714415	0.988109		G7P961	SIN3A	0.770621	0.999849	0.0590348	0.357407
									G7P977	CSPG4	0.925337	0.999958	0.799358	0.988109		G7P977	CSPG4	0.434291	0.999849	0.459605	0.695044
									G7P992	CTSH	0.259516	0.999958	0.831704	0.988109		G7P992	CTSH	0.144515	0.999849	0.755733	0.873909
									G7P9A1	FAH	0.414648	0.999958	0.372903	0.988109		G7P9A1	FAH	0.0188024	0.999849	0.0747402	0.37456
									G7P9A5	MESD	0.634794	0.999958	0.553766	0.988109		G7P9A5	MESD	0.769273	0.999849	0.520523	0.735058
									G7P9D1	AKAP13	0.217669	0.999958	0.772989	0.988109		G7P9D1	AKAP13	0.742786	0.999849	0.273777	0.560382
									G7P9D6	MRPL46	0.835632	0.999958	0.415448	0.988109		G7P9D6	MRPL46	0.613383	0.999849	0.183283	0.473334
									G7P9E2	MFGE8	0.991202	0.999958	0.429526	0.988109		G7P9E2	MFGE8	0.907531	0.999849	0.376729	0.640139
									G7P9F2	PLIN1	0.237064	0.999958	0.405678	0.988109		G7P9F2	PLIN1	0.0154254	0.999849	0.0648927	0.360426
									G7P9F5	CD13	0.57782	0.999958	0.406079	0.988109		G7P9F5	CD13	0.925084	0.999849	0.0310714	0.328085
									G7P9F7	ARPIN	0.455705	0.999958	0.922684	0.988109		G7P9F7	ARPIN	0.799343	0.999849	0.848151	0.924208
									G7P9G4	IQGAP1	0.550333	0.999958	0.502657	0.988109		G7P9G4	IQGAP1	0.949652	0.999849	0.0484723	0.35248
									G7P9H1	UNC45A	0.605342	0.999958	0.512178	0.988109		G7P9H1	UNC45A	0.64784	0.999849	0.919434	0.958254
									G7P9H4	VPS33B	0.514789	0.999958	0.271004	0.988109		G7P9H4	VPS33B	0.824123	0.999849	0.126092	0.416927
									G7P9J6	ALDH1A3	0.206546	0.999958	0.419607	0.988109		G7P9J6	ALDH1A3	0.965644	0.999849	0.0929282	0.392891
									G7P9N9	SUPT16H	0.458357	0.999958	0.252351	0.988109		G7P9N9	SUPT16H	0.152655	0.999849	0.0142165	0.312756
									G7P9T9	DAD1	0.925809	0.999958	0.943683	0.988109		G7P9T9	DAD1	0.548224	0.999849	0.0981805	0.397198
									G7P9V0	ACIN1	0.425027	0.999958	0.842736	0.988109		G7P9V0	ACIN1	0.653184	0.999849	0.473356	0.704834
									G7P9W3	AP1G2	0.749616	0.999958	0.692877	0.988109		G7P9W3	AP1G2	0.618357	0.999849	0.242543	0.531778
									G7P9W8	DHRS4	0.336459	0.999958	0.841493	0.988109		G7P9W8	DHRS4	0.841546	0.999849	0.484436	0.712388
									G7P9X2	PCK2	0.555552	0.999958	0.428483	0.988109		G7P9X2	PCK2	0.0661808	0.999849	0.125927	0.416927
									G7P9X7	PSME2	0.778006	0.999958	0.384414	0.988109		G7P9X7	PSME2	0.54466	0.999849	0.149078	0.437297
									G7P9Y2	TM9SF1	0.310996	0.999958	0.745294	0.988109		G7P9Y2	TM9SF1	0.508076	0.999849	0.551898	0.755836
									G7P9Y8	RABGGTA	0.629046	0.999958	0.715094	0.988109		G7P9Y8	RABGGTA	0.751992	0.999849	0.0148053	0.312756
									G7P9Y9	DHRS1	0.541485	0.999958	0.655986	0.988109		G7P9Y9	DHRS1	0.650994	0.999849	0.829483	0.916005
									G7P9Z4	RIPK3	0.69987	0.999958	0.94542	0.988109		G7P9Z4	RIPK3	0.374604	0.999849	0.209967	0.500312
									G7PA05	GALNT7	0.903845	0.999958	0.899193	0.988109		G7PA05	GALNT7	0.56051	0.999849	0.074785	0.37456
									G7PA11	SCFD1	0.244957	0.999958	0.54365	0.988109		G7PA11	SCFD1	0.577044	0.999849	0.415901	0.670154
									G7PA13	STRN3	0.999772	0.999958	0.881747	0.988109		G7PA13	STRN3	0.996271	0.999849	0.941597	0.969122
									G7PA16	DTD2	0.988972	0.999958	0.559654	0.988109		G7PA16	DTD2	0.144016	0.999849	0.268792	0.55621
									G7PA20	TUBG1	0.150216	0.999958	0.608804	0.988109		G7PA20	TUBG1	0.747381	0.999849	0.521902	0.736343
									G7PA24	SNX6	0.23094	0.999958	0.172225	0.988109		G7PA24	SNX6	0.152094	0.999849	0.167645	0.458786
									G7PA25	CFL2	0.845537	0.999958	0.991465	0.99635		G7PA25	CFL2	0.687979	0.999849	0.159162	0.446603
									G7PA49	SEC23A	0.251654	0.999958	0.172001	0.988109		G7PA49	SEC23A	0.826481	0.999849	0.0653551	0.360638
									G7PA51	PNN	0.344681	0.999958	0.678284	0.988109		G7PA51	PNN	0.821584	0.999849	0.786395	0.888848
									G7PA53	MIA2	0.149517	0.999958	0.837571	0.988109		G7PA53	MIA2	0.359181	0.999849	0.776958	0.882873
									G7PA71	RPL36A	0.765737	0.999958	0.371337	0.988109		G7PA71	RPL36A	0.389961	0.999849	0.178832	0.46679
									G7PA77	NEMF	0.913889	0.999958	0.802606	0.988109		G7PA77	NEMF	0.934903	0.999849	0.0890127	0.389087
									G7PA78	ARF6	0.469615	0.999958	0.359402	0.988109		G7PA78	ARF6	0.995155	0.999849	0.231585	0.523453
									G7PA82	L2HGDH	0.18695	0.999958	0.483808	0.988109		G7PA82	L2HGDH	0.0657211	0.999849	0.120115	0.415165
									G7PA89	TMX1	0.212335	0.999958	0.922569	0.988109		G7PA89	TMX1	0.0430821	0.999849	0.0164469	0.313254
									G7PA91	GNG2	0.64306	0.999958	0.2059	0.988109		G7PA91	GNG2	0.17956	0.999849	0.1439	0.435773
									G7PA92	RTRAF	0.229508	0.999958	0.45945	0.988109		G7PA92	RTRAF	0.330492	0.999849	0.0409123	0.336866
									G7PA93	NID2	0.938398	0.999958	0.204623	0.988109		G7PA93	NID2	0.933134	0.999849	0.147619	0.437297
									G7PA97	ERO1A	0.784918	0.999958	0.621418	0.988109		G7PA97	ERO1A	0.920499	0.999849	0.0990039	0.39889
									G7PAA0	FERMT2	0.984763	0.999958	0.91157	0.988109		G7PAA0	FERMT2	0.949024	0.999849	0.63191	0.806108
									G7PAB2	GMFB	0.441308	0.999958	0.561098	0.988109		G7PAB2	GMFB	0.790086	0.999849	0.224595	0.515639
									G7PAB8	LGALS3	0.391467	0.999958	0.39357	0.988109		G7PAB8	LGALS3	0.598418	0.999849	0.167105	0.458546
									G7PAC5	KTN1	0.757224	0.999958	0.829865	0.988109		G7PAC5	KTN1	0.708652	0.999849	0.149249	0.437297
									G7PAD0	EXOC5	0.654601	0.999958	0.627541	0.988109		G7PAD0	EXOC5	0.247548	0.999849	0.434437	0.682974
									G7PAD6	ACTR10	0.971302	0.999958	0.0914163	0.988109		G7PAD6	ACTR10	0.90077	0.999849	0.308434	0.589184
									G7PAE9	RTN1	0.311036	0.999958	0.161761	0.988109		G7PAE9	RTN1	0.416021	0.999849	0.0459693	0.348127
									G7PAF5	CYFIP2	0.350984	0.999958	0.054695	0.988109		G7PAF5	CYFIP2	0.974618	0.999849	0.270366	0.557755
									G7PAI2	SYNE2	0.755705	0.999958	0.73514	0.988109		G7PAI2	SYNE2	0.634684	0.999849	0.0534355	0.353513
									G7PAI5	MTHFD1	0.649063	0.999958	0.157263	0.988109		G7PAI5	MTHFD1	0.712385	0.999849	0.0344245	0.328085
									G7PAI9	HSPA2	0.997031	0.999958	0.87154	0.988109		G7PAI9	HSPA2	0.378073	0.999849	0.898784	0.951502
									G7PAJ9	FUT8	0.669585	0.999958	0.851065	0.988109		G7PAJ9	FUT8	0.855759	0.999849	0.0987631	0.39826
									G7PAK1	GLTP	0.570841	0.999958	0.711032	0.988109		G7PAK1	GLTP	0.943087	0.999849	0.0848726	0.386514
									G7PAK4	EIF2S1	0.59664	0.999958	0.235156	0.988109		G7PAK4	EIF2S1	0.679758	0.999849	0.169684	0.460402
									G7PAK8	ACTN1	0.818757	0.999958	0.876539	0.988109		G7PAK8	ACTN1	0.951315	0.999849	0.733856	0.860848
									G7PAL1	ERH	0.422612	0.999958	0.89973	0.988109		G7PAL1	ERH	0.676693	0.999849	0.204836	0.494331
									G7PAM0	TJP1	0.0955389	0.999958	0.721658	0.988109		G7PAM0	TJP1	0.0175114	0.999849	0.545872	0.751729
									G7PAP9	AQR	0.74068	0.999958	0.304414	0.988109		G7PAP9	AQR	0.74972	0.999849	0.0142155	0.312756
									G7PAQ8	FAM98B	0.24195	0.999958	0.255132	0.988109		G7PAQ8	FAM98B	0.939465	0.999849	0.428993	0.678964
									G7PAT0	RBM25	0.81486	0.999958	0.780785	0.988109		G7PAT0	RBM25	0.977807	0.999849	0.947562	0.973613
									G7PAT2	NUMB	0.943429	0.999958	0.580384	0.988109		G7PAT2	NUMB	0.514721	0.999849	0.869368	0.935815
									G7PAT6	PTGR2	0.552831	0.999958	0.939661	0.988109		G7PAT6	PTGR2	0.811603	0.999849	0.955667	0.979117
									G7PAT8	COQ6	0.0834136	0.999958	0.0614363	0.988109		G7PAT8	COQ6	0.121074	0.999849	0.0824954	0.384124
									G7PAT9	ENTPD5	0.275927	0.999958	0.368593	0.988109		G7PAT9	ENTPD5	0.803141	0.999849	0.173563	0.462602
									G7PAU1	ALDH6A1	0.260168	0.999958	0.495914	0.988109		G7PAU1	ALDH6A1	0.877778	0.999849	0.177937	0.465646
									G7PAV6	ACYP1	0.872483	0.999958	0.963817	0.988109		G7PAV6	ACYP1	0.488628	0.999849	0.738676	0.864063
									G7PAV8	NEK9	0.655258	0.999958	0.251463	0.988109		G7PAV8	NEK9	0.0968998	0.999849	0.139742	0.43148
									G7PAV9	TMED10	0.915631	0.999958	0.764048	0.988109		G7PAV9	TMED10	0.815282	0.999849	0.0703207	0.370016
									G7PAX5	RMDN3	0.937242	0.999958	0.284852	0.988109		G7PAX5	RMDN3	0.56702	0.999849	0.0565488	0.357407
									G7PAX9	SPINT1	0.31914	0.999958	0.387527	0.988109		G7PAX9	SPINT1	0.982662	0.999849	0.869253	0.935815
									G7PAY4	CHP1	0.598585	0.999958	0.322557	0.988109		G7PAY4	CHP1	0.167808	0.999849	0.00431783	0.307416
									G7PAY8	RTF1	0.364287	0.999958	0.594244	0.988109		G7PAY8	RTF1	0.984569	0.999849	0.748292	0.869566
									G7PAZ5	EHD4	0.442113	0.999958	0.193761	0.988109		G7PAZ5	EHD4	0.294155	0.999849	0.310309	0.591053
									G7PB01	GANC	0.236849	0.999958	0.841127	0.988109		G7PB01	GANC	0.318909	0.999849	0.462334	0.696063
									G7PB04	SNAP23	0.0158177	0.999958	0.701625	0.988109		G7PB04	SNAP23	0.0341876	0.999849	0.685067	0.836911
									G7PB05	LRRC57	0.231718	0.999958	0.40884	0.988109		G7PB05	LRRC57	0.636241	0.999849	0.0922545	0.392891
									G7PB34	AHSA1	0.950252	0.999958	0.099924	0.988109		G7PB34	AHSA1	0.727862	0.999849	0.00333255	0.307416
									G7PB36	SLIRP	0.188166	0.999958	0.636432	0.988109		G7PB36	SLIRP	0.929531	0.999849	0.576999	0.77164
									G7PB43	SEL1L	0.857223	0.999958	0.699243	0.988109		G7PB43	SEL1L	0.957836	0.999849	0.0814021	0.383408
									G7PB50	ZC3H14	0.00483813	0.999958	0.496353	0.988109		G7PB50	ZC3H14	0.951101	0.999849	0.0630976	0.360426
									G7PB61	UBR1	0.612739	0.999958	0.254994	0.988109		G7PB61	UBR1	0.717196	0.999849	0.0368288	0.331255
									G7PB72	MAP1A	0.970299	0.999958	0.778762	0.988109		G7PB72	MAP1A	0.621064	0.999849	0.935487	0.96633
									G7PB74	PDIA3	0.417823	0.999958	0.474967	0.988109		G7PB74	PDIA3	0.714093	0.999849	0.742029	0.865772
									G7PB81	CASC4	0.400248	0.999958	0.757419	0.988109		G7PB81	CASC4	0.0750694	0.999849	0.0148694	0.312756
									G7PB82	EIF3J	0.0933866	0.999958	0.655714	0.988109		G7PB82	EIF3J	0.361396	0.999849	0.453237	0.693177
									G7PB93	NMES1	0.955017	0.999958	0.179742	0.988109		G7PB93	NMES1	0.683125	0.999849	0.0355408	0.328144
									G7PB96	SQOR	0.369334	0.999958	0.20265	0.988109		G7PB96	SQOR	0.915939	0.999849	0.0435216	0.342524
									G7PBA1	FBN1	0.450023	0.999958	0.904806	0.988109		G7PBA1	FBN1	0.291352	0.999849	0.00162369	0.264157
									G7PBA6	GALK2	0.247543	0.999958	0.831885	0.988109		G7PBA6	GALK2	0.27926	0.999849	0.55663	0.756954
									G7PBA9	SLC27A2	0.241654	0.999958	0.553056	0.988109		G7PBA9	SLC27A2	0.677875	0.999849	0.0258415	0.327255
									G7PBB2	PPP4R3A	0.936242	0.999958	0.263147	0.988109		G7PBB2	PPP4R3A	0.852245	0.999849	0.0628707	0.360426
									G7PBB5	FBLN5	0.386829	0.999958	0.33968	0.988109		G7PBB5	FBLN5	0.874988	0.999849	0.102759	0.401715
									G7PBD8	SERPINA1	0.697869	0.999958	0.368887	0.988109		G7PBD8	SERPINA1	0.384973	0.999849	0.271351	0.558246
									G7PBE4	SERPINA3	0.561198	0.999958	0.259017	0.988109		G7PBE4	SERPINA3	0.479702	0.999849	0.112855	0.410347
									G7PBE7	CLMN	0.987234	0.999958	0.933687	0.988109		G7PBE7	CLMN	0.925127	0.999849	0.803325	0.899617
									G7PBE8	SYNE3	0.7918	0.999958	0.313558	0.988109		G7PBE8	SYNE3	0.881486	0.999849	0.595527	0.7833
									G7PBF9	VRK1	0.184439	0.999958	0.132309	0.988109		G7PBF9	VRK1	0.172735	0.999849	0.279983	0.565772
									G7PBG2	USP8	0.269209	0.999958	0.042446	0.988109		G7PBG2	USP8	0.995551	0.999849	0.195704	0.482963
									G7PBH4	TMOD3	0.647275	0.999958	0.589324	0.988109		G7PBH4	TMOD3	0.0118032	0.999849	0.668342	0.82697
									G7PBI6	RAB27A	0.626578	0.999958	0.734033	0.988109		G7PBI6	RAB27A	0.944322	0.999849	0.192183	0.48038
									G7PBK2	ADAM10	0.693315	0.999958	0.69653	0.988109		G7PBK2	ADAM10	0.436235	0.999849	0.761947	0.87658
									G7PBK4	SLTM	0.0822911	0.999958	0.515116	0.988109		G7PBK4	SLTM	0.227505	0.999849	0.108117	0.405118
									G7PBK7	MYO1E	0.811146	0.999958	0.646504	0.988109		G7PBK7	MYO1E	0.801496	0.999849	0.323397	0.60222
									G7PBL1	ANXA2	0.813848	0.999958	0.35537	0.988109		G7PBL1	ANXA2	0.399298	0.999849	0.44954	0.691827
									G7PBL5	SETD3	0.304496	0.999958	0.813676	0.988109		G7PBL5	SETD3	0.0708412	0.999849	0.555795	0.756954
									G7PBL8	EML1	0.990282	0.999958	0.663072	0.988109		G7PBL8	EML1	0.688529	0.999849	0.447963	0.690911
									G7PBL9	EVL	0.489375	0.999958	0.932266	0.988109		G7PBL9	EVL	0.552806	0.999849	0.297249	0.5799
									G7PBN2	DYNC1H1	0.0502083	0.999958	0.399262	0.988109		G7PBN2	DYNC1H1	0.037166	0.999849	0.245062	0.533797
									G7PBP1	CDC42BPB	0.964835	0.999958	0.67379	0.988109		G7PBP1	CDC42BPB	0.838247	0.999849	0.394348	0.653966
									G7PBP3	TNFAIP2	0.179728	0.999958	0.203448	0.988109		G7PBP3	TNFAIP2	0.469658	0.999849	0.0979877	0.39717
									G7PBP4	EIF5	0.616244	0.999958	0.710626	0.988109		G7PBP4	EIF5	0.776623	0.999849	0.920686	0.958472
									G7PBP9	C7H14orf2	0.234949	0.999958	0.875154	0.988109		G7PBP9	C7H14orf2	0.306614	0.999849	0.556287	0.756954
									G7PBQ6	INF2	0.855492	0.999958	0.586056	0.988109		G7PBQ6	INF2	0.965089	0.999849	0.292667	0.577742
									G7PBQ9	AKT1	0.4307	0.999958	0.406597	0.988109		G7PBQ9	AKT1	0.671007	0.999849	0.225718	0.516827
									G7PBR5	IKBKB	0.771863	0.999958	0.871676	0.988109		G7PBR5	IKBKB	0.970784	0.999849	0.249936	0.53593
									G7PBR8	VDAC3	0.734201	0.999958	0.532451	0.988109		G7PBR8	VDAC3	0.931385	0.999849	0.687375	0.837778
									G7PBS5	HOOK3	0.243616	0.999958	0.9533	0.988109		G7PBS5	HOOK3	0.905764	0.999849	0.902337	0.951761
									G7PBS9	PRKDC	0.424423	0.999958	0.358104	0.988109		G7PBS9	PRKDC	0.951595	0.999849	0.0294304	0.328085
									G7PBT0	MCM4	0.805584	0.999958	0.569061	0.988109		G7PBT0	MCM4	0.79225	0.999849	0.0885844	0.389087
									G7PBU6	TCEA1	0.977938	0.999958	0.717632	0.988109		G7PBU6	TCEA1	0.177119	0.999849	0.202958	0.492316
									G7PBU7	MRPL15	0.809736	0.999958	0.91599	0.988109		G7PBU7	MRPL15	0.504289	0.999849	0.81528	0.907405
									G7PBV3	LYN	0.575953	0.999958	0.771304	0.988109		G7PBV3	LYN	0.595779	0.999849	0.0429061	0.341944
									G7PBX1	ASPH	0.763218	0.999958	0.334871	0.988109		G7PBX1	ASPH	0.289816	0.999849	0.450962	0.691827
									G7PBX4	GGH	0.807683	0.999958	0.0504048	0.988109		G7PBX4	GGH	0.855949	0.999849	0.000370238	0.145565
									G7PBX8	ARMC1	0.9539	0.999958	0.69218	0.988109		G7PBX8	ARMC1	0.578809	0.999849	0.283032	0.569586
									G7PBY8	VCPIP1	0.185388	0.999958	0.471636	0.988109		G7PBY8	VCPIP1	0.536371	0.999849	0.0535353	0.353513
									G7PBZ3	COPS5	0.442277	0.999958	0.840084	0.988109		G7PBZ3	COPS5	0.158529	0.999849	0.311444	0.591543
									G7PBZ4	ARFGEF1	0.684337	0.999958	0.57206	0.988109		G7PBZ4	ARFGEF1	0.774591	0.999849	0.102119	0.401715
									G7PC06	LACTB2	0.282291	0.999958	0.629949	0.988109		G7PC06	LACTB2	0.13365	0.999849	0.440466	0.685622
									G7PC17	TCEB1	0.0892142	0.999958	0.367935	0.988109		G7PC17	TCEB1	0.432791	0.999849	0.363245	0.631695
									G7PC40	FABP4	0.679526	0.999958	0.484332	0.988109		G7PC40	FABP4	0.28425	0.999849	0.0542578	0.354744
									G7PC52	CA1	0.595098	0.999958	0.293554	0.988109		G7PC52	CA1	0.343954	0.999849	0.146094	0.437297
									G7PC60	RMDN1	0.37473	0.999958	0.407456	0.988109		G7PC60	RMDN1	0.677433	0.999849	0.645746	0.813528
									G7PC81	PDP1	0.775711	0.999958	0.592922	0.988109		G7PC81	PDP1	0.685504	0.999849	0.916148	0.95628
									G7PC86	ESRP1	0.735693	0.999958	0.677525	0.988109		G7PC86	ESRP1	0.767112	0.999849	0.10953	0.40643
									G7PC96	UQCRB	0.331829	0.999958	0.897234	0.988109		G7PC96	UQCRB	0.748989	0.999849	0.858778	0.929932
									G7PCA0	MTDH	0.473861	0.999958	0.89572	0.988109		G7PCA0	MTDH	0.441434	0.999849	0.680556	0.834816
									G7PCC1	CD163	0.972077	0.999958	0.858868	0.988109		G7PCC1	CD163	0.852659	0.999849	0.132491	0.421505
									G7PCE4	FDFT1	0.46551	0.999958	0.270038	0.988109		G7PCE4	FDFT1	0.766199	0.999849	0.000627538	0.150259
									G7PCF6	YWHAZ	0.366088	0.999958	0.785446	0.988109		G7PCF6	YWHAZ	0.783465	0.999849	0.542333	0.75036
									G7PCH5	OXR1	0.0329476	0.999958	0.657	0.988109		G7PCH5	OXR1	0.786293	0.999849	0.142624	0.433962
									G7PCI1	EMC2	0.802148	0.999958	0.682207	0.988109		G7PCI1	EMC2	0.819311	0.999849	0.875748	0.939896
									G7PCJ5	EIF3H	0.700119	0.999958	0.235711	0.988109		G7PCJ5	EIF3H	0.58353	0.999849	0.0193959	0.319651
									G7PCN6	ATP6V1B2	0.304421	0.999958	0.695927	0.988109		G7PCN6	ATP6V1B2	0.314173	0.999849	0.104949	0.403737
									G7PCP0	XPO7	0.53282	0.999958	0.109513	0.988109		G7PCP0	XPO7	0.966905	0.999849	0.000268759	0.115273
									G7PCQ7	COL14A1	0.534398	0.999958	0.424599	0.988109		G7PCQ7	COL14A1	0.520026	0.999849	0.483052	0.71161
									G7PCR0	SNTB1	0.904624	0.999958	0.617588	0.988109		G7PCR0	SNTB1	0.411704	0.999849	0.370656	0.635335
									G7PCS1	ANXA13	0.678283	0.999958	0.736657	0.988109		G7PCS1	ANXA13	0.498055	0.999849	0.446722	0.689671
									G7PCS3	FER1L6	0.530861	0.999958	0.751881	0.988109		G7PCS3	FER1L6	0.43863	0.999849	0.123518	0.416495
									G7PCS8	TATDN1	0.863458	0.999958	0.792118	0.988109		G7PCS8	TATDN1	0.939713	0.999849	0.170986	0.460474
									G7PCT3	WASHC5	0.303342	0.999958	0.216145	0.988109		G7PCT3	WASHC5	0.603157	0.999849	0.0397336	0.334756
									G7PCV6	CCAR2	0.676995	0.999958	0.585617	0.988109		G7PCV6	CCAR2	0.562746	0.999849	0.211042	0.50151
									G7PCW8	ADAMDEC1	0.276357	0.999958	0.397796	0.988109		G7PCW8	ADAMDEC1	0.582106	0.999849	0.0907559	0.391806
									G7PCY1	DPYSL2	0.834961	0.999958	0.948818	0.988109		G7PCY1	DPYSL2	0.859976	0.999849	0.674344	0.830911
									G7PCY5	PTK2B	0.457325	0.999958	0.674608	0.988109		G7PCY5	PTK2B	0.489645	0.999849	0.146559	0.437297
									G7PCY7	EPHX2	0.0910517	0.999958	0.169353	0.988109		G7PCY7	EPHX2	0.577631	0.999849	0.0284	0.327255
									G7PD11	AGO2	0.521519	0.999958	0.583807	0.988109		G7PD11	AGO2	0.672481	0.999849	0.677118	0.832806
									G7PD36	TSTA3	0.926369	0.999958	0.793014	0.988109		G7PD36	TSTA3	0.607063	0.999849	0.228894	0.520827
									G7PD41	PUF60	0.57661	0.999958	0.457026	0.988109		G7PD41	PUF60	0.522336	0.999849	0.0166092	0.314186
									G7PD43	EPPK1	0.337428	0.999958	0.72821	0.988109		G7PD43	EPPK1	0.261884	0.999849	0.693179	0.841807
									G7PD64	ERLIN2	0.536588	0.999958	0.133774	0.988109		G7PD64	ERLIN2	0.464926	0.999849	0.749467	0.869861
									G7PD65	PLPBP	0.441619	0.999958	0.102473	0.988109		G7PD65	PLPBP	0.291118	0.999849	0.0333841	0.328085
									G7PD69	ASH2L	0.353771	0.999958	0.718136	0.988109		G7PD69	ASH2L	0.629852	0.999849	0.975385	0.989011
									G7PD76	TACC1	0.411378	0.999958	0.421723	0.988109		G7PD76	TACC1	0.323403	0.999849	0.215492	0.507078
									G7PD77	PLEKHA2	0.41105	0.999958	0.359591	0.988109		G7PD77	PLEKHA2	0.983869	0.999849	0.923519	0.960655
									G7PD96	OPLAH	0.97669	0.999958	0.929677	0.988109		G7PD96	OPLAH	0.417053	0.999849	0.978723	0.990905
									G7PDA6	VPS28	0.653187	0.999958	0.895952	0.988109		G7PDA6	VPS28	0.186495	0.999849	0.466899	0.699872
									G7PDC2	DDX21	0.261412	0.999958	0.254285	0.988109		G7PDC2	DDX21	0.694364	0.999849	0.0864562	0.386842
									G7PDD0	HNRNPH3	0.108805	0.999958	0.910262	0.988109		G7PDD0	HNRNPH3	0.61944	0.999849	0.744094	0.866577
									G7PDD1	PBLD	0.105158	0.999958	0.718668	0.988109		G7PDD1	PBLD	0.176799	0.999849	0.534375	0.74459
									G7PDD3	HERC4	0.331621	0.999958	0.90679	0.988109		G7PDD3	HERC4	0.804677	0.999849	0.481244	0.710644
									G7PDE9	ANK3	0.0767871	0.999958	0.444725	0.988109		G7PDE9	ANK3	0.844483	0.999849	0.526107	0.738303
									G7PDF4	TFAM	0.786932	0.999958	0.666456	0.988109		G7PDF4	TFAM	0.746917	0.999849	0.219269	0.510894
									G7PDF6	CISD1	0.712174	0.999958	0.117758	0.988109		G7PDF6	CISD1	0.0576035	0.999849	0.239194	0.529571
									G7PDG2	PRKG1	0.96731	0.999958	0.780706	0.988109		G7PDG2	PRKG1	0.949008	0.999849	0.539379	0.747804
									G7PDG8	PAPSS2	0.949636	0.999958	0.45407	0.988109		G7PDG8	PAPSS2	0.551669	0.999849	0.170959	0.460474
									G7PDG9	ATAD1	0.0860581	0.999958	0.0753895	0.988109		G7PDG9	ATAD1	0.78685	0.999849	0.0114006	0.312756
									G7PDI2	IFIT3	0.96493	0.999958	0.350771	0.988109		G7PDI2	IFIT3	0.80778	0.999849	0.541532	0.749692
									G7PDK1	IDE	0.825073	0.999958	0.831242	0.988109		G7PDK1	IDE	0.860927	0.999849	0.101507	0.401715
									G7PDK5	MYOF	0.617846	0.999958	0.853325	0.988109		G7PDK5	MYOF	0.251785	0.999849	0.558645	0.756954
									G7PDL9	SORBS1	0.85303	0.999958	0.761179	0.988109		G7PDL9	SORBS1	0.516297	0.999849	0.27635	0.562233
									G7PDM0	ALDH18A1	0.468683	0.999958	0.485451	0.988109		G7PDM0	ALDH18A1	0.41539	0.999849	0.0231434	0.326918
									G7PDM2	ENTPD1	0.445144	0.999958	0.960907	0.988109		G7PDM2	ENTPD1	0.712364	0.999849	0.864068	0.933627
									G7PDN9	RRP12	0.447707	0.999958	0.838357	0.988109		G7PDN9	RRP12	0.624759	0.999849	0.020558	0.323251
									G7PDQ8	ERLIN2	0.663031	0.999958	0.259984	0.988109		G7PDQ8	ERLIN2	0.901628	0.999849	0.165945	0.457585
									G7PDR0	CWF19L1	0.825549	0.999958	0.424664	0.988109		G7PDR0	CWF19L1	0.189773	0.999849	0.0362584	0.330868
									G7PDR7	HIF1AN	0.462444	0.999958	0.599398	0.988109		G7PDR7	HIF1AN	0.147728	0.999849	0.0283835	0.327255
									G7PDS6	SFXN3	0.583929	0.999958	0.754893	0.988109		G7PDS6	SFXN3	0.388947	0.999849	0.0647254	0.360426
									G7PDT6	OGA	0.690723	0.999958	0.719513	0.988109		G7PDT6	OGA	0.463565	0.999849	0.463626	0.696268
									G7PDT8	ARMH3	0.996977	0.999958	0.448445	0.988109		G7PDT8	ARMH3	0.917788	0.999849	0.127329	0.417254
									G7PDU2	NOLC1	0.576104	0.999958	0.518804	0.988109		G7PDU2	NOLC1	0.93408	0.999849	0.425361	0.675163
									G7PDU4	GBF1	0.908017	0.999958	0.891963	0.988109		G7PDU4	GBF1	0.509202	0.999849	0.0192216	0.319651
									G7PDU5	NFKB2	0.507357	0.999958	0.193358	0.988109		G7PDU5	NFKB2	0.524033	0.999849	0.608174	0.790024
									G7PDV4	ARL3	0.897572	0.999958	0.66491	0.988109		G7PDV4	ARL3	0.485804	0.999849	0.620901	0.797987
									G7PDV8	INA	0.70919	0.999958	0.104873	0.988109		G7PDV8	INA	0.214239	0.999849	0.00534321	0.307416
									G7PDW2	PDCD11	0.150792	0.999958	0.123099	0.988109		G7PDW2	PDCD11	0.24453	0.999849	0.00155005	0.264157
									G7PDW9	SLK	0.969958	0.999958	0.706118	0.988109		G7PDW9	SLK	0.773623	0.999849	0.717982	0.855314
									G7PDX8	RAB1B	0.861502	0.999958	0.796797	0.988109		G7PDX8	RAB1B	0.508701	0.999849	0.0727822	0.373655
									G7PDX9	XPNPEP1	0.131239	0.999958	0.0711692	0.988109		G7PDX9	XPNPEP1	0.456644	0.999849	0.0090657	0.312756
									G7PDY1	ADD3	0.504548	0.999958	0.660274	0.988109		G7PDY1	ADD3	0.216338	0.999849	0.182817	0.473272
									G7PDY3	SMC3	0.244845	0.999958	0.169259	0.988109		G7PDY3	SMC3	0.199857	0.999849	0.370611	0.635335
									G7PDY6	PDCD4	0.615077	0.999958	0.977616	0.992655		G7PDY6	PDCD4	0.901702	0.999849	0.722087	0.855314
									G7PDZ2	ACSL6	0.528676	0.999958	0.436426	0.988109		G7PDZ2	ACSL6	0.699838	0.999849	0.16995	0.460402
									G7PDZ4	VTI1A	0.814831	0.999958	0.47992	0.988109		G7PDZ4	VTI1A	0.640393	0.999849	0.623764	0.799489
									G7PDZ9	CASP7	0.653004	0.999958	0.439805	0.988109		G7PDZ9	CASP7	0.902722	0.999849	0.224402	0.515639
									G7PE02	NHLRC2	0.538332	0.999958	0.945046	0.988109		G7PE02	NHLRC2	0.349689	0.999849	0.676461	0.832432
									G7PE08	FAM160B1	0.911185	0.999958	0.63534	0.988109		G7PE08	FAM160B1	0.74815	0.999849	0.50672	0.725332
									G7PE18	HSPA12A	0.944972	0.999958	0.63614	0.988109		G7PE18	HSPA12A	0.334547	0.999849	0.0649915	0.360426
									G7PE19	SHTN1	0.632135	0.999958	0.780578	0.988109		G7PE19	SHTN1	0.647665	0.999849	0.239999	0.530154
									G7PE29	DENND10	0.335504	0.999958	0.757639	0.988109		G7PE29	DENND10	0.964782	0.999849	0.192791	0.480703
									G7PE39	PFKP	0.500332	0.999958	0.971641	0.989969		G7PE39	PFKP	0.20038	0.999849	0.316628	0.596347
									G7PE53	GDI2	0.150803	0.999958	0.748297	0.988109		G7PE53	GDI2	0.11926	0.999849	0.205493	0.494903
									G7PE58	RBM17	0.463682	0.999958	0.70512	0.988109		G7PE58	RBM17	0.623829	0.999849	0.850541	0.925687
									G7PE80	RGS10	0.284797	0.999958	0.56392	0.988109		G7PE80	RGS10	0.176276	0.999849	0.0376771	0.331255
									G7PE82	MCMBP	0.61184	0.999958	0.811684	0.988109		G7PE82	MCMBP	0.893043	0.999849	0.596989	0.784129
									G7PE84	SEC23IP	0.795269	0.999958	0.191129	0.988109		G7PE84	SEC23IP	0.683259	0.999849	0.0133054	0.312756
									G7PE87	WDR11	0.354764	0.999958	0.646215	0.988109		G7PE87	WDR11	0.52794	0.999849	0.191157	0.48038
									G7PEA8	CPXM2	0.870363	0.999958	0.840732	0.988109		G7PEA8	CPXM2	0.906114	0.999849	0.937444	0.966746
									G7PEB3	ABRAXAS2	0.565724	0.999958	0.342222	0.988109		G7PEB3	ABRAXAS2	0.561542	0.999849	0.450189	0.691827
									G7PEB5	CTBP2	0.600489	0.999958	0.679909	0.988109		G7PEB5	CTBP2	0.574134	0.999849	0.0925596	0.392891
									G7PEC4	DOCK1	0.255347	0.999958	0.331481	0.988109		G7PEC4	DOCK1	0.900879	0.999849	0.190206	0.478865
									G7PED5	NUDT5	0.84818	0.999958	0.717659	0.988109		G7PED5	NUDT5	0.919674	0.999849	0.409699	0.665391
									G7PEF8	PTER	0.700832	0.999958	0.33683	0.988109		G7PEF8	PTER	0.121844	0.999849	0.208776	0.499243
									G7PEG5	NUDT2	0.0882221	0.999958	0.38259	0.988109		G7PEG5	NUDT2	0.966592	0.999849	0.737902	0.863718
									G7PEG7	STAM	0.535243	0.999958	0.57366	0.988109		G7PEG7	STAM	0.464684	0.999849	0.0260534	0.327255
									G7PEG9	MRC1	0.953525	0.999958	0.480833	0.988109		G7PEG9	MRC1	0.279921	0.999849	0.00317485	0.307416
									G7PEI1	MGMT	0.519961	0.999958	0.303224	0.988109		G7PEI1	MGMT	0.393756	0.999849	0.583453	0.775199
									G7PEI3	GLRX3	0.779808	0.999958	0.297285	0.988109		G7PEI3	GLRX3	0.797038	0.999849	0.0733895	0.373922
									G7PEJ2	INPP5A	0.710559	0.999958	0.728725	0.988109		G7PEJ2	INPP5A	0.882208	0.999849	0.770871	0.880409
									G7PEJ9	FABP5	0.339516	0.999958	0.742803	0.988109		G7PEJ9	FABP5	0.313842	0.999849	0.0888907	0.389087
									G7PEK7	G7PEK7	0.242314	0.999958	0.252383	0.988109		G7PEK7	G7PEK7	0.278303	0.999849	0.0190605	0.318891
									G7PEL6	PIP4K2A	0.319271	0.999958	0.956842	0.988109		G7PEL6	PIP4K2A	0.39599	0.999849	0.141108	0.432586
									G7PEM1	KIAA1217	0.360218	0.999958	0.780313	0.988109		G7PEM1	KIAA1217	0.65	0.999849	0.895319	0.950308
									G7PEN2	ACBD5	0.628755	0.999958	0.859819	0.988109		G7PEN2	ACBD5	0.957654	0.999849	0.881858	0.942593
									G7PEP7	KIF5B	0.860491	0.999958	0.719474	0.988109		G7PEP7	KIF5B	0.858791	0.999849	0.754766	0.873236
									G7PEQ0	ITGB1	0.989766	0.999958	0.855658	0.988109		G7PEQ0	ITGB1	0.891692	0.999849	0.598784	0.784875
									G7PEQ1	NRP1	0.489653	0.999958	0.134866	0.988109		G7PEQ1	NRP1	0.635189	0.999849	0.127248	0.417254
									G7PEQ4	CUL2	0.636177	0.999958	0.668266	0.988109		G7PEQ4	CUL2	0.165114	0.999849	0.439616	0.685622
									G7PES6	ALOX5	0.395336	0.999958	0.640398	0.988109		G7PES6	ALOX5	0.973015	0.999849	0.0684717	0.36711
									G7PEV6	ADIRF	0.633745	0.999958	0.325666	0.988109		G7PEV6	ADIRF	0.283741	0.999849	0.898894	0.951502
									G7PEV8	LDB3	0.615289	0.999958	0.371034	0.988109		G7PEV8	LDB3	0.609888	0.999849	0.358087	0.628517
									G7PEZ0	KCNMA1	0.919665	0.999958	0.535311	0.988109		G7PEZ0	KCNMA1	0.743335	0.999849	0.505909	0.725171
									G7PEZ7	ADK	0.993857	0.999958	0.936143	0.988109		G7PEZ7	ADK	0.401348	0.999849	0.183028	0.473272
									G7PEZ9	VCL	0.881666	0.999958	0.845669	0.988109		G7PEZ9	VCL	0.806952	0.999849	0.847706	0.924098
									G7PF06	SEC24C	0.491261	0.999958	0.490874	0.988109		G7PF06	SEC24C	0.838078	0.999849	0.0313478	0.328085
									G7PF12	ANXA7	0.860513	0.999958	0.382126	0.988109		G7PF12	ANXA7	0.175416	0.999849	0.331934	0.608889
									G7PF14	MRPS16	0.921833	0.999958	0.523033	0.988109		G7PF14	MRPS16	0.917828	0.999849	0.238817	0.528986
									G7PF19	P4HA1	0.268541	0.999958	0.626069	0.988109		G7PF19	P4HA1	0.529541	0.999849	0.0789338	0.380459
									G7PF22	MCU	0.0632934	0.999958	0.220108	0.988109		G7PF22	MCU	0.890811	0.999849	0.0572865	0.357407
									G7PF33	PCBD1	0.194642	0.999958	0.656811	0.988109		G7PF33	PCBD1	0.820062	0.999849	0.63588	0.808616
									G7PF34	SGPL1	0.657852	0.999958	0.815619	0.988109		G7PF34	SGPL1	0.886534	0.999849	0.756564	0.874261
									G7PF46	AIFM2	0.0992698	0.999958	0.299132	0.988109		G7PF46	AIFM2	0.140224	0.999849	0.101921	0.401715
									G7PF52	HK1	0.117299	0.999958	0.250889	0.988109		G7PF52	HK1	0.78723	0.999849	0.0505627	0.353513
									G7PF54	SUPV3L1	0.954308	0.999958	0.653524	0.988109		G7PF54	SUPV3L1	0.925183	0.999849	0.124377	0.416927
									G7PF64	TBC1D10A	0.311968	0.999958	0.313035	0.988109		G7PF64	TBC1D10A	0.788909	0.999849	0.0881097	0.389087
									G7PF65	SF3A1	0.17916	0.999958	0.783898	0.988109		G7PF65	SF3A1	0.663	0.999849	0.0950641	0.394929
									G7PF74	PES1	0.310129	0.999958	0.456271	0.988109		G7PF74	PES1	0.398963	0.999849	0.415958	0.670154
									G7PF79	SMTN	0.773055	0.999958	0.748354	0.988109		G7PF79	SMTN	0.890978	0.999849	0.459631	0.695044
									G7PF87	DRG1	0.658574	0.999958	0.567499	0.988109		G7PF87	DRG1	0.972576	0.999849	0.0502217	0.353513
									G7PFA5	TOM1	0.669921	0.999958	0.451387	0.988109		G7PFA5	TOM1	0.816593	0.999849	0.473696	0.704834
									G7PFA7	MCM5	0.865759	0.999958	0.382791	0.988109		G7PFA7	MCM5	0.755846	0.999849	0.11304	0.410347
									G7PFC2	TST	0.534799	0.999958	0.253729	0.988109		G7PFC2	TST	0.999723	0.999849	0.0447455	0.34466
									G7PFC3	MPST	0.715421	0.999958	0.399831	0.988109		G7PFC3	MPST	0.318675	0.999849	0.0220646	0.325627
									G7PFC9	RAC2	0.49089	0.999958	0.857976	0.988109		G7PFC9	RAC2	0.422701	0.999849	0.177323	0.465612
									G7PFD6	SH3BP1	0.811987	0.999958	0.774169	0.988109		G7PFD6	SH3BP1	0.667493	0.999849	0.307091	0.588661
									G7PFD7	LGALS1	0.514981	0.999958	0.356081	0.988109		G7PFD7	LGALS1	0.610682	0.999849	0.536408	0.745573
									G7PFD9	H1-0	0.417946	0.999958	0.555028	0.988109		G7PFD9	H1-0	0.045886	0.999849	0.702893	0.845261
									G7PFE2	EIF3L	0.732078	0.999958	0.294683	0.988109		G7PFE2	EIF3L	0.812328	0.999849	0.0533465	0.353513
									G7PFE3	MICALL1	0.728525	0.999958	0.925523	0.988109		G7PFE3	MICALL1	0.820935	0.999849	0.585523	0.776479
									G7PFF5	DDX17	0.327302	0.999958	0.633815	0.988109		G7PFF5	DDX17	0.772213	0.999849	0.374696	0.638201
									G7PFG0	GTPBP1	0.495909	0.999958	0.05318	0.988109		G7PFG0	GTPBP1	0.745119	0.999849	0.249531	0.53593
									G7PFG7	PRPF6	0.639888	0.999958	0.573657	0.988109		G7PFG7	PRPF6	0.924145	0.999849	0.134094	0.42424
									G7PFG9	DNAJC5	0.0783234	0.999958	0.178864	0.988109		G7PFG9	DNAJC5	0.621598	0.999849	0.0180202	0.315706
									G7PFH0	TPD52L2	0.982551	0.999958	0.39211	0.988109		G7PFH0	TPD52L2	0.942955	0.999849	0.454688	0.693695
									G7PFI3	ARFGAP1	0.095792	0.999958	0.970228	0.989969		G7PFI3	ARFGAP1	0.930622	0.999849	0.590393	0.780425
									G7PFM1	ST13	0.296929	0.999958	0.577775	0.988109		G7PFM1	ST13	0.979415	0.999849	0.210178	0.500312
									G7PFM4	EP300	0.608374	0.999958	0.663672	0.988109		G7PFM4	EP300	0.386232	0.999849	0.128843	0.42022
									G7PFM8	RANGAP1	0.413479	0.999958	0.699352	0.988109		G7PFM8	RANGAP1	0.664471	0.999849	0.284695	0.571328
									G7PFN4	ACO2	0.379769	0.999958	0.604385	0.988109		G7PFN4	ACO2	0.397471	0.999849	0.0657691	0.362076
									G7PFP5	NAGA	0.798544	0.999958	0.693695	0.988109		G7PFP5	NAGA	0.955007	0.999849	0.395357	0.654259
									G7PFQ1	ADRM1	0.704237	0.999958	0.406827	0.988109		G7PFQ1	ADRM1	0.8536	0.999849	0.0606976	0.357407
									G7PFQ6	PSMA7	0.81466	0.999958	0.448179	0.988109		G7PFQ6	PSMA7	0.767513	0.999849	0.178771	0.46679
									G7PFR7	ATP5E	0.427502	0.999958	0.254317	0.988109		G7PFR7	ATP5E	0.686527	0.999849	0.666713	0.825893
									G7PFS0	NPEPL1	0.428719	0.999958	0.66886	0.988109		G7PFS0	NPEPL1	0.222238	0.999849	0.490644	0.714696
									G7PFS2	VAPB	0.151517	0.999958	0.990152	0.995843		G7PFS2	VAPB	0.795877	0.999849	0.868414	0.935815
									G7PFS8	PCK1	0.412092	0.999958	0.535809	0.988109		G7PFS8	PCK1	0.326933	0.999849	0.138825	0.43129
									G7PFV5	PACSIN2	0.473491	0.999958	0.9635	0.988109		G7PFV5	PACSIN2	0.933849	0.999849	0.841633	0.921091
									G7PFV9	TSPO	0.740672	0.999958	0.458964	0.988109		G7PFV9	TSPO	0.373877	0.999849	0.123815	0.416495
									G7PFW0	TTLL12	0.522174	0.999958	0.539784	0.988109		G7PFW0	TTLL12	0.848263	0.999849	0.143398	0.435363
									G7PFY7	TTC38	0.515387	0.999958	0.937401	0.988109		G7PFY7	TTC38	0.817813	0.999849	0.932077	0.965219
									G7PG06	DPM1	0.291957	0.999958	0.714755	0.988109		G7PG06	DPM1	0.723524	0.999849	0.398653	0.656229
									G7PG10	PTPN1	0.864229	0.999958	0.485455	0.988109		G7PG10	PTPN1	0.690034	0.999849	0.0531108	0.353513
									G7PG16	PTGIS	0.910873	0.999958	0.409637	0.988109		G7PG16	PTGIS	0.88366	0.999849	0.163639	0.453345
									G7PG22	CSE1L	0.29923	0.999958	0.216555	0.988109		G7PG22	CSE1L	0.792496	0.999849	0.0101744	0.312756
									G7PG23	ARFGEF2	0.577559	0.999958	0.810817	0.988109		G7PG23	ARFGEF2	0.754147	0.999849	0.0369404	0.331255
									G7PG31	TP53RK	0.0718452	0.999958	0.288508	0.988109		G7PG31	TP53RK	0.155762	0.999849	0.760624	0.876129
									G7PG39	NCOA5	0.596621	0.999958	0.375087	0.988109		G7PG39	NCOA5	0.31127	0.999849	0.104498	0.402797
									G7PG41	MMP9	0.368442	0.999958	0.44885	0.988109		G7PG41	MMP9	0.120178	0.999849	0.336495	0.613204
									G7PG45	CTSA	0.670357	0.999958	0.66942	0.988109		G7PG45	CTSA	0.613694	0.999849	0.676272	0.832416
									G7PG68	SBF1	0.47762	0.999958	0.824538	0.988109		G7PG68	SBF1	0.602802	0.999849	0.476554	0.706816
									G7PG79	ARSA	0.495091	0.999958	0.468033	0.988109		G7PG79	ARSA	0.437037	0.999849	0.205077	0.494659
									G7PG97	PIGT	0.548258	0.999958	0.513997	0.988109		G7PG97	PIGT	0.779421	0.999849	0.0386908	0.332501
									G7PGA0	SDC4	0.53779	0.999958	0.279774	0.988109		G7PGA0	SDC4	0.636217	0.999849	0.37326	0.636444
									G7PGA7	STK4	0.387711	0.999958	0.615121	0.988109		G7PGA7	STK4	0.857591	0.999849	0.318082	0.597864
									G7PGB3	ADA	0.208369	0.999958	0.899103	0.988109		G7PGB3	ADA	0.480148	0.999849	0.301878	0.582693
									G7PGD0	PLCG1	0.981186	0.999958	0.889182	0.988109		G7PGD0	PLCG1	0.767257	0.999849	0.242384	0.531778
									G7PGD1	TOP1	0.293355	0.999958	0.0841057	0.988109		G7PGD1	TOP1	0.0387564	0.999849	0.0186477	0.317285
									G7PGE3	RALGAPB	0.311463	0.999958	0.218075	0.988109		G7PGE3	RALGAPB	0.729715	0.999849	0.209023	0.49958
									G7PGE6	BPI	0.389161	0.999958	0.574206	0.988109		G7PGE6	BPI	0.0327659	0.999849	0.315299	0.595218
									G7PGE8	TGM2	0.377417	0.999958	0.529047	0.988109		G7PGE8	TGM2	0.474827	0.999849	0.127771	0.418337
									G7PGE9	RPRD1B	0.786204	0.999958	0.242338	0.988109		G7PGE9	RPRD1B	0.460966	0.999849	0.0348021	0.328085
									G7PGF2	CTNNBL1	0.740003	0.999958	0.693329	0.988109		G7PGF2	CTNNBL1	0.815131	0.999849	0.0207598	0.323251
									G7PGF6	SRC	0.181978	0.999958	0.460645	0.988109		G7PGF6	SRC	0.579906	0.999849	0.0710811	0.370564
									G7PGF9	RPN2	0.974505	0.999958	0.914493	0.988109		G7PGF9	RPN2	0.670686	0.999849	0.165058	0.455938
									G7PGH0	MYL9	0.75767	0.999958	0.186664	0.988109		G7PGH0	MYL9	0.179189	0.999849	0.323286	0.60222
									G7PGH6	RBM39	0.305464	0.999958	0.527923	0.988109		G7PGH6	RBM39	0.70249	0.999849	0.0881309	0.389087
									G7PGH8	NFS1	0.545469	0.999958	0.327274	0.988109		G7PGH8	NFS1	0.31662	0.999849	0.0993613	0.399307
									G7PGH9	RBM12	0.822658	0.999958	0.179554	0.988109		G7PGH9	RBM12	0.608363	0.999849	0.0599361	0.357407
									G7PGI0	CPNE1	0.552766	0.999958	0.948829	0.988109		G7PGI0	CPNE1	0.656636	0.999849	0.612462	0.793191
									G7PGI9	EIF6	0.823363	0.999958	0.0821204	0.988109		G7PGI9	EIF6	0.976964	0.999849	0.608099	0.790024
									G7PGJ5	ACSS2	0.923598	0.999958	0.722547	0.988109		G7PGJ5	ACSS2	0.605932	0.999849	0.196666	0.484528
									G7PGK5	RALY	0.698154	0.999958	0.556236	0.988109		G7PGK5	RALY	0.628879	0.999849	0.354147	0.62707
									G7PGK6	CHMP4B	0.881979	0.999958	0.595201	0.988109		G7PGK6	CHMP4B	0.358759	0.999849	0.224103	0.515513
									G7PGP1	HM13	0.279983	0.999958	0.631693	0.988109		G7PGP1	HM13	0.586597	0.999849	0.55974	0.757777
									G7PGR1	RBCK1	0.452122	0.999958	0.535752	0.988109		G7PGR1	RBCK1	0.150979	0.999849	0.145263	0.437297
									G7PGS1	NSFL1C	0.08859	0.999958	0.292656	0.988109		G7PGS1	NSFL1C	0.918152	0.999849	0.908672	0.953752
									G7PGU1	PTPRA	0.162013	0.999958	0.691455	0.988109		G7PGU1	PTPRA	0.667763	0.999849	0.603441	0.787562
									G7PGU8	DDRGK1	0.531867	0.999958	0.49505	0.988109		G7PGU8	DDRGK1	0.734534	0.999849	0.911257	0.953981
									G7PGU9	ITPA	0.223294	0.999958	0.558736	0.988109		G7PGU9	ITPA	0.964913	0.999849	0.659065	0.823439
									G7PGV3	HSPA12B	0.695895	0.999958	0.777065	0.988109		G7PGV3	HSPA12B	0.232618	0.999849	0.0779311	0.37866
									G7PGV8	MAVS	0.153855	0.999958	0.549198	0.988109		G7PGV8	MAVS	0.83017	0.999849	0.488838	0.714696
									G7PGX1	CDS2	0.444255	0.999958	0.970473	0.989969		G7PGX1	CDS2	0.679644	0.999849	0.247677	0.53529
									G7PGY0	FERMT1	0.213431	0.999958	0.951343	0.988109		G7PGY0	FERMT1	0.841067	0.999849	0.528315	0.741181
									G7PGY4	PLCB1	0.810094	0.999958	0.493458	0.988109		G7PGY4	PLCB1	0.834077	0.999849	0.976631	0.989636
									G7PGY5	PLCB4	0.859559	0.999958	0.740973	0.988109		G7PGY5	PLCB4	0.341735	0.999849	0.0637029	0.360426
									G7PH10	DSTN	0.982417	0.999958	0.90963	0.988109		G7PH10	DSTN	0.743262	0.999849	0.353969	0.62707
									G7PH28	CRNKL1	0.628941	0.999958	0.25879	0.988109		G7PH28	CRNKL1	0.632215	0.999849	0.0104043	0.312756
									G7PH30	RALGAPA2	0.591497	0.999958	0.691668	0.988109		G7PH30	RALGAPA2	0.852099	0.999849	0.185735	0.474415
									G7PH32	XRN2	0.601527	0.999958	0.335346	0.988109		G7PH32	XRN2	0.55626	0.999849	0.115124	0.41083
									G7PH52	CST3	0.813811	0.999958	0.366459	0.988109		G7PH52	CST3	0.699434	0.999849	0.859925	0.930941
									G7PH56	APMAP	0.734287	0.999958	0.828547	0.988109		G7PH56	APMAP	0.728403	0.999849	0.131799	0.421291
									G7PH57	ACSS1	0.689532	0.999958	0.408808	0.988109		G7PH57	ACSS1	0.284446	0.999849	0.39594	0.654541
									G7PH60	PYGB	0.373549	0.999958	0.561964	0.988109		G7PH60	PYGB	0.930484	0.999849	0.523348	0.736747
									G7PH70	BID	0.91365	0.999958	0.643553	0.988109		G7PH70	BID	0.5085	0.999849	0.129702	0.420934
									G7PH79	CLTCL1	0.334399	0.999958	0.594404	0.988109		G7PH79	CLTCL1	0.974044	0.999849	0.082423	0.384124
									G7PH84	UFD1	0.570105	0.999958	0.177822	0.988109		G7PH84	UFD1	0.693656	0.999849	0.143885	0.435773
									G7PH90	COMT	0.336288	0.999958	0.667333	0.988109		G7PH90	COMT	0.36039	0.999849	0.572981	0.7694
									G7PH94	RANBP1	0.650926	0.999958	0.626773	0.988109		G7PH94	RANBP1	0.784656	0.999849	0.460512	0.695307
									G7PH97	SMPD4	0.33829	0.999958	0.590506	0.988109		G7PH97	SMPD4	0.887347	0.999849	0.0451491	0.345901
									G7PHA6	CRKL	0.094061	0.999958	0.880122	0.988109		G7PHA6	CRKL	0.461712	0.999849	0.93803	0.966928
									G7PHA7	SNAP29	0.0336533	0.999958	0.684083	0.988109		G7PHA7	SNAP29	0.699013	0.999849	0.018201	0.315706
									G7PHA8	SERPIND1	0.749282	0.999958	0.145727	0.988109		G7PHA8	SERPIND1	0.234637	0.999849	0.0390631	0.333223
									G7PHB5	MAPK1	0.603263	0.999958	0.572149	0.988109		G7PHB5	MAPK1	0.474983	0.999849	0.728661	0.859572
									G7PHB6	PPM1F	0.847356	0.999958	0.818009	0.988109		G7PHB6	PPM1F	0.694868	0.999849	0.734413	0.861074
									G7PHD1	IGLC2	0.630685	0.999958	0.163735	0.988109		G7PHD1	IGLC2	0.334032	0.999849	0.00790359	0.307525
									G7PHD3	IGLC2	0.912883	0.999958	0.259659	0.988109		G7PHD3	IGLC2	0.342702	0.999849	0.0816727	0.38378
									G7PHE1	SNRPD3	0.798148	0.999958	0.172109	0.988109		G7PHE1	SNRPD3	0.68649	0.999849	0.0270854	0.327255
									G7PHG3	PITPNB	0.752722	0.999958	0.93358	0.988109		G7PHG3	PITPNB	0.931023	0.999849	0.705793	0.847095
									G7PHG6	KNG1	0.932935	0.999958	0.877321	0.988109		G7PHG6	KNG1	0.598498	0.999849	0.160765	0.448278
									G7PHG8	RFC4	0.470946	0.999958	0.39441	0.988109		G7PHG8	RFC4	0.717629	0.999849	0.0261326	0.327255
									G7PHH9	AP1B1	0.689257	0.999958	0.482501	0.988109		G7PHH9	AP1B1	0.930326	0.999849	0.13043	0.420939
									G7PHI0	THOC5	0.349898	0.999958	0.673302	0.988109		G7PHI0	THOC5	0.844717	0.999849	0.0258658	0.327255
									G7PHI5	UQCR10	0.47153	0.999958	0.283132	0.988109		G7PHI5	UQCR10	0.956078	0.999849	0.83428	0.918216
									G7PHJ0	MRPS35	0.929217	0.999958	0.646631	0.988109		G7PHJ0	MRPS35	0.79982	0.999849	0.848607	0.924435
									G7PHJ4	CCDC91	0.560397	0.999958	0.642019	0.988109		G7PHJ4	CCDC91	0.375328	0.999849	0.96839	0.985306
									G7PHL9	CNTN1	0.585311	0.999958	0.650001	0.988109		G7PHL9	CNTN1	0.0856834	0.999849	0.0351251	0.328085
									G7PHM6	IRAK4	0.0791578	0.999958	0.32419	0.988109		G7PHM6	IRAK4	0.0376468	0.999849	0.0127171	0.312756
									G7PHM7	TWF1	0.400429	0.999958	0.769626	0.988109		G7PHM7	TWF1	0.463967	0.999849	0.340265	0.615556
									G7PHN1	ANO6	0.656027	0.999958	0.650051	0.988109		G7PHN1	ANO6	0.685546	0.999849	0.569834	0.766996
									G7PHS4	G7PHS4	0.909081	0.999958	0.14046	0.988109		G7PHS4	G7PHS4	0.332853	0.999849	0.00629458	0.307416
									G7PHT7	TNS2	0.825447	0.999958	0.917392	0.988109		G7PHT7	TNS2	0.930816	0.999849	0.636268	0.808616
									G7PHU6	PFDN5	0.211666	0.999958	0.318836	0.988109		G7PHU6	PFDN5	0.684018	0.999849	0.0866735	0.386842
									G7PHW8	ITGA5	0.987672	0.999958	0.956533	0.988109		G7PHW8	ITGA5	0.924904	0.999849	0.689565	0.838719
									G7PHX0	NCKAP1L	0.537351	0.999958	0.46571	0.988109		G7PHX0	NCKAP1L	0.63787	0.999849	0.126103	0.416927
									G7PHZ3	CAND1	0.228162	0.999958	0.687128	0.988109		G7PHZ3	CAND1	0.37503	0.999849	0.100585	0.400157
									G7PI04	CPM	0.654278	0.999958	0.132498	0.988109		G7PI04	CPM	0.503166	0.999849	0.0933776	0.392891
									G7PI05	CPSF6	0.186364	0.999958	0.901961	0.988109		G7PI05	CPSF6	0.690264	0.999849	0.0639262	0.360426
									G7PI08	CCT2	0.532247	0.999958	0.0954502	0.988109		G7PI08	CCT2	0.578325	0.999849	0.0140271	0.312756
									G7PI14	CNOT2	0.256375	0.999958	0.75811	0.988109		G7PI14	CNOT2	0.663018	0.999849	0.0818319	0.38378
									G7PI23	RAB21	0.539831	0.999958	0.658864	0.988109		G7PI23	RAB21	0.713619	0.999849	0.471377	0.703999
									G7PI24	TBC1D15	0.660105	0.999958	0.660356	0.988109		G7PI24	TBC1D15	0.815103	0.999849	0.0604174	0.357407
									G7PI36	OSBPL8	0.979646	0.999958	0.388171	0.988109		G7PI36	OSBPL8	0.902193	0.999849	0.0303304	0.328085
									G7PI38	DKFZp686M148	0.878492	0.999958	0.174281	0.988109		G7PI38	DKFZp686M148	0.743341	0.999849	0.135354	0.425732
									G7PI53	SART3	0.857463	0.999958	0.78464	0.988109		G7PI53	SART3	0.987405	0.999849	0.957701	0.979227
									G7PI55	TMEM119	0.987621	0.999958	0.447518	0.988109		G7PI55	TMEM119	0.82948	0.999849	0.00655205	0.307416
									G7PI62	ACACB	0.514942	0.999958	0.554733	0.988109		G7PI62	ACACB	0.407914	0.999849	0.0647423	0.360426
									G7PI72	GIT2	0.569816	0.999958	0.925146	0.988109		G7PI72	GIT2	0.988466	0.999849	0.844003	0.922401
									G7PI73	ANKRD13A	0.975944	0.999958	0.6326	0.988109		G7PI73	ANKRD13A	0.782651	0.999849	0.0707954	0.370298
									G7PI76	ATP2A2	0.152876	0.999958	0.384414	0.988109		G7PI76	ATP2A2	0.897814	0.999849	0.462686	0.696081
									G7PI82	VPS29	0.572286	0.999958	0.383156	0.988109		G7PI82	VPS29	0.992538	0.999849	0.112705	0.410347
									G7PIA3	LIMA1	0.343108	0.999958	0.669642	0.988109		G7PIA3	LIMA1	0.696968	0.999849	0.872799	0.93801
									G7PIA5	DIP2B	0.521184	0.999958	0.442018	0.988109		G7PIA5	DIP2B	0.90986	0.999849	0.0297076	0.328085
									G7PIA8	METTL7A	0.226802	0.999958	0.776972	0.988109		G7PIA8	METTL7A	0.423879	0.999849	0.329378	0.607891
									G7PIE8	METTL7B	0.15584	0.999958	0.635532	0.988109		G7PIE8	METTL7B	0.480517	0.999849	0.775663	0.882405
									G7PIE9	ITGA7	0.792822	0.999958	0.639579	0.988109		G7PIE9	ITGA7	0.984492	0.999849	0.259824	0.546766
									G7PIF2	CD63	0.974805	0.999958	0.957302	0.988109		G7PIF2	CD63	0.231323	0.999849	0.166541	0.45779
									G7PIF8	DGKA	0.884231	0.999958	0.888229	0.988109		G7PIF8	DGKA	0.938398	0.999849	0.171705	0.460474
									G7PIG0	CDK2	0.697579	0.999958	0.616995	0.988109		G7PIG0	CDK2	0.266934	0.999849	0.0352464	0.328085
									G7PIG7	FAM62A	0.95091	0.999958	0.524256	0.988109		G7PIG7	FAM62A	0.998387	0.999849	0.126538	0.417254
									G7PIG8	SMARCC2	0.949174	0.999958	0.535976	0.988109		G7PIG8	SMARCC2	0.856608	0.999849	0.0678129	0.36711
									G7PIH6	CNPY2	0.156659	0.999958	0.934985	0.988109		G7PIH6	CNPY2	0.665478	0.999849	0.762631	0.87658
									G7PIH9	Stat2	0.817922	0.999958	0.127512	0.988109		G7PIH9	Stat2	0.543595	0.999849	0.0560504	0.357407
									G7PII6	ATP5B	0.389421	0.999958	0.353833	0.988109		G7PII6	ATP5B	0.852765	0.999849	0.0168888	0.314588
									G7PIJ6	PAWR	0.092755	0.999958	0.216121	0.988109		G7PIJ6	PAWR	0.979772	0.999849	0.589888	0.780234
									G7PIJ7	PPP1R12A	0.610626	0.999958	0.173836	0.988109		G7PIJ7	PPP1R12A	0.366834	0.999849	0.218954	0.510894
									G7PIJ9	LOC102143773	0.991402	0.999958	0.377438	0.988109		G7PIJ9	LOC102143773	0.524128	0.999849	0.0428292	0.341944
									G7PIK4	ACSS3	0.780697	0.999958	0.173611	0.988109		G7PIK4	ACSS3	0.0833326	0.999849	0.0453883	0.346987
									G7PIL4	TMEM43	0.713442	0.999958	0.744221	0.988109		G7PIL4	TMEM43	0.560535	0.999849	0.702034	0.845261
									G7PIM2	MRPS25	0.832324	0.999958	0.83882	0.988109		G7PIM2	MRPS25	0.776329	0.999849	0.433817	0.682932
									G7PIN3	COPG1	0.839924	0.999958	0.633102	0.988109		G7PIN3	COPG1	0.876209	0.999849	0.0538647	0.353947
									G7PIN9	ACAD9	0.323565	0.999958	0.488793	0.988109		G7PIN9	ACAD9	0.845661	0.999849	0.00123607	0.253555
									G7PIP1	RAB7A	0.425483	0.999958	0.924748	0.988109		G7PIP1	RAB7A	0.994838	0.999849	0.578507	0.771888
									G7PIP6	ALDH2	0.764014	0.999958	0.915931	0.988109		G7PIP6	ALDH2	0.41285	0.999849	0.205743	0.495252
									G7PIP7	NAA25	0.97012	0.999958	0.394579	0.988109		G7PIP7	NAA25	0.798326	0.999849	0.0217562	0.325627
									G7PIQ1	RPL6	0.825478	0.999958	0.771847	0.988109		G7PIQ1	RPL6	0.855347	0.999849	0.838649	0.919738
									G7PIQ2	PTPN11	0.970156	0.999958	0.850184	0.988109		G7PIQ2	PTPN11	0.359631	0.999849	0.732431	0.860461
									G7PIQ5	OAS2	0.950984	0.999958	0.130196	0.988109		G7PIQ5	OAS2	0.829376	0.999849	0.17888	0.46679
									G7PIT7	GCN1	0.408233	0.999958	0.632237	0.988109		G7PIT7	GCN1	0.818232	0.999849	0.0324326	0.328085
									G7PIU7	SHMT2	0.917412	0.999958	0.914347	0.988109		G7PIU7	SHMT2	0.860136	0.999849	0.354456	0.627278
									G7PIV3	MARS	0.581623	0.999958	0.296943	0.988109		G7PIV3	MARS	0.867081	0.999849	0.0603226	0.357407
									G7PIV8	PIP4K2A	0.479049	0.999958	0.776972	0.988109		G7PIV8	PIP4K2A	0.646336	0.999849	0.285946	0.573027
									G7PIX1	TSFM	0.508029	0.999958	0.364287	0.988109		G7PIX1	TSFM	0.442351	0.999849	0.520058	0.73462
									G7PIX8	USP15	0.802457	0.999958	0.246319	0.988109		G7PIX8	USP15	0.708945	0.999849	0.00558926	0.307416
									G7PIX9	MON2	0.737894	0.999958	0.582962	0.988109		G7PIX9	MON2	0.686923	0.999849	0.0319197	0.328085
									G7PIY3	XPOT	0.20841	0.999958	0.688686	0.988109		G7PIY3	XPOT	0.689739	0.999849	0.476423	0.706816
									G7PIY4	TBK1	0.406893	0.999958	0.213152	0.988109		G7PIY4	TBK1	0.535193	0.999849	0.241417	0.531198
									G7PIY5	GNS	0.90186	0.999958	0.735871	0.988109		G7PIY5	GNS	0.51422	0.999849	0.350741	0.6258
									G7PIZ6	EEFSEC	0.94324	0.999958	0.403668	0.988109		G7PIZ6	EEFSEC	0.147834	0.999849	0.0815842	0.383763
									G7PIZ7	SEC61A1	0.749863	0.999958	0.931515	0.988109		G7PIZ7	SEC61A1	0.962261	0.999849	0.0974191	0.396569
									G7PIZ9	MCM2	0.941539	0.999958	0.343177	0.988109		G7PIZ9	MCM2	0.842029	0.999849	0.0829513	0.384444
									G7PJ05	TMTC3	0.168701	0.999958	0.68628	0.988109		G7PJ05	TMTC3	0.907834	0.999849	0.188172	0.476797
									G7PJ09	ATP2B1	0.485587	0.999958	0.187458	0.988109		G7PJ09	ATP2B1	0.292213	0.999849	0.0929978	0.392891
									G7PJ20	EEA1	0.493245	0.999958	0.586449	0.988109		G7PJ20	EEA1	0.59972	0.999849	0.232764	0.523453
									G7PJ29	METAP2	0.701412	0.999958	0.644124	0.988109		G7PJ29	METAP2	0.981176	0.999849	0.833987	0.918216
									G7PJ36	LTA4H	0.681529	0.999958	0.918112	0.988109		G7PJ36	LTA4H	0.0935041	0.999849	0.262351	0.549633
									G7PJ42	TMPO	0.160602	0.999958	0.511409	0.988109		G7PJ42	TMPO	0.847187	0.999849	0.778902	0.88423
									G7PJ48	COQ5	0.34267	0.999958	0.0635984	0.988109		G7PJ48	COQ5	0.973943	0.999849	0.0348608	0.328085
									G7PJ53	MLEC	0.682175	0.999958	0.378474	0.988109		G7PJ53	MLEC	0.863523	0.999849	0.0757222	0.375946
									G7PJ55	ACADS	0.211548	0.999958	0.226157	0.988109		G7PJ55	ACADS	0.763649	0.999849	0.0731733	0.373905
									G7PJ60	OASL	0.792303	0.999958	0.580077	0.988109		G7PJ60	OASL	0.562115	0.999849	0.696692	0.843679
									G7PJ73	PSMD9	0.328264	0.999958	0.133664	0.988109		G7PJ73	PSMD9	0.0498221	0.999849	0.00687759	0.307416
									G7PJ82	CLIP1	0.68494	0.999958	0.560877	0.988109		G7PJ82	CLIP1	0.703019	0.999849	0.483624	0.711709
									G7PJ89	HIP1R	0.659136	0.999958	0.323182	0.988109		G7PJ89	HIP1R	0.665334	0.999849	0.0353954	0.328085
									G7PJ98	APAF1	0.771459	0.999958	0.55812	0.988109		G7PJ98	APAF1	0.964367	0.999849	0.20602	0.495667
									G7PJA8	ARL1	0.93349	0.999958	0.370405	0.988109		G7PJA8	ARL1	0.675983	0.999849	0.556919	0.756954
									G7PJD6	TXNRD1	0.461804	0.999958	0.474693	0.988109		G7PJD6	TXNRD1	0.85035	0.999849	0.0249246	0.327255
									G7PJE1	WASHC4	0.630344	0.999958	0.157528	0.988109		G7PJE1	WASHC4	0.448981	0.999849	0.0269483	0.327255
									G7PJE5	CKAP4	0.3573	0.999958	0.560308	0.988109		G7PJE5	CKAP4	0.648319	0.999849	0.607297	0.790024
									G7PJF7	BRI3BP	0.328966	0.999958	0.800555	0.988109		G7PJF7	BRI3BP	0.469641	0.999849	0.0289242	0.328085
									G7PJI1	PGAM5	0.649757	0.999958	0.577611	0.988109		G7PJI1	PGAM5	0.874533	0.999849	0.0767593	0.377987
									G7PJI3	GOLGA3	0.521303	0.999958	0.323031	0.988109		G7PJI3	GOLGA3	0.206301	0.999849	0.363562	0.63178
									G7PJJ8	ERC1	0.504397	0.999958	0.819791	0.988109		G7PJJ8	ERC1	0.774453	0.999849	0.361336	0.630333
									G7PJM2	NDUFA9	0.373204	0.999958	0.123931	0.988109		G7PJM2	NDUFA9	0.991259	0.999849	0.104342	0.402797
									G7PJM6	CD9	0.0195704	0.999958	0.274298	0.988109		G7PJM6	CD9	0.0454084	0.999849	0.310766	0.591197
									G7PJN0	COPS7A	0.944761	0.999958	0.510719	0.988109		G7PJN0	COPS7A	0.580226	0.999849	0.0979762	0.39717
									G7PJN7	USP5	0.665008	0.999958	0.874905	0.988109		G7PJN7	USP5	0.955063	0.999849	0.809884	0.903745
									G7PJP1	PHB2	0.333704	0.999958	0.459588	0.988109		G7PJP1	PHB2	0.854227	0.999849	0.0789597	0.380459
									G7PJP3	LPCAT3	0.741972	0.999958	0.756812	0.988109		G7PJP3	LPCAT3	0.59563	0.999849	0.11901	0.414968
									G7PJR3	M6PR	0.522931	0.999958	0.96136	0.988109		G7PJR3	M6PR	0.130243	0.999849	0.0911586	0.392057
									G7PJR5	A2M	0.315802	0.999958	0.118458	0.988109		G7PJR5	A2M	0.92361	0.999849	0.0510356	0.353513
									G7PJR6	PZP	0.138179	0.999958	0.89793	0.988109		G7PJR6	PZP	0.151783	0.999849	0.676859	0.832704
									G7PJU1	YBX3	0.422121	0.999958	0.541818	0.988109		G7PJU1	YBX3	0.784051	0.999849	0.70553	0.847095
									G7PJW7	HEBP1	0.626158	0.999958	0.995541	0.997108		G7PJW7	HEBP1	0.604631	0.999849	0.178254	0.465928
									G7PJX4	PLBD1	0.397016	0.999958	0.419891	0.988109		G7PJX4	PLBD1	0.650068	0.999849	0.171649	0.460474
									G7PJY3	ARHGDIB	0.47367	0.999958	0.854549	0.988109		G7PJY3	ARHGDIB	0.446721	0.999849	0.0509551	0.353513
									G7PJY7	EPS8	0.989507	0.999958	0.765097	0.988109		G7PJY7	EPS8	0.743362	0.999849	0.604048	0.788038
									G7PJY8	DERA	0.268469	0.999958	0.277629	0.988109		G7PJY8	DERA	0.0822792	0.999849	0.0777069	0.37866
									G7PJZ4	DNAJC8	0.844029	0.999958	0.667172	0.988109		G7PJZ4	DNAJC8	0.163022	0.999849	0.077889	0.37866
									G7PK00	PDE3A	0.310554	0.999958	0.336339	0.988109		G7PK00	PDE3A	0.579034	0.999849	0.124743	0.416927
									G7PK07	RECQL	0.7754	0.999958	0.748048	0.988109		G7PK07	RECQL	0.933063	0.999849	0.0602069	0.357407
									G7PK15	BCAT1	0.627218	0.999958	0.62624	0.988109		G7PK15	BCAT1	0.0133027	0.999849	0.0516932	0.353513
									G7PK24	SSPN	0.672915	0.999958	0.353438	0.988109		G7PK24	SSPN	0.460672	0.999849	0.04608	0.348406
									G7PK25	ITPR3	0.622452	0.999958	0.606914	0.988109		G7PK25	ITPR3	0.947509	0.999849	0.15307	0.441019
									G7PK27	STK38L	0.431346	0.999958	0.503328	0.988109		G7PK27	STK38L	0.946584	0.999849	0.998826	0.99925
									G7PK48	DNPEP	0.129292	0.999958	0.891945	0.988109		G7PK48	DNPEP	0.236243	0.999849	0.323853	0.60222
									G7PK64	ACSL3	0.735729	0.999958	0.993926	0.996629		G7PK64	ACSL3	0.609633	0.999849	0.305794	0.587673
									G7PK69	MRPL44	0.720389	0.999958	0.88106	0.988109		G7PK69	MRPL44	0.470827	0.999849	0.70859	0.847773
									G7PK72	CUL3	0.092193	0.999958	0.508246	0.988109		G7PK72	CUL3	0.913224	0.999849	0.0609061	0.357407
									G7PK88	TRIP12	0.462609	0.999958	0.304224	0.988109		G7PK88	TRIP12	0.741156	0.999849	0.032649	0.328085
									G7PK94	CAB39	0.186582	0.999958	0.289551	0.988109		G7PK94	CAB39	0.62228	0.999849	0.0640553	0.360426
									G7PKB3	GIGYF2	0.201782	0.999958	0.755021	0.988109		G7PKB3	GIGYF2	0.996261	0.999849	0.439653	0.685622
									G7PKB7	INPP5D	0.492383	0.999958	0.657073	0.988109		G7PKB7	INPP5D	0.694157	0.999849	0.0862696	0.386777
									G7PKB8	ATG16L1	0.0445184	0.999958	0.713787	0.988109		G7PKB8	ATG16L1	0.228881	0.999849	0.958997	0.979514
									G7PKD1	COPS8	0.554764	0.999958	0.61906	0.988109		G7PKD1	COPS8	0.652042	0.999849	0.853963	0.927432
									G7PKD2	COL6A3	0.583262	0.999958	0.795217	0.988109		G7PKD2	COL6A3	0.493959	0.999849	0.901435	0.951502
									G7PKE7	ILKAP	0.754422	0.999958	0.415082	0.988109		G7PKE7	ILKAP	0.540683	0.999849	0.0269035	0.327255
									G7PKH4	SEPTIN2	0.778436	0.999958	0.703778	0.988109		G7PKH4	SEPTIN2	0.834679	0.999849	0.603232	0.787562
									G7PKI0	DTYMK	0.657853	0.999958	0.248418	0.988109		G7PKI0	DTYMK	0.741352	0.999849	0.356253	0.627747
									G7PKK4	NMI	0.220425	0.999958	0.125371	0.988109		G7PKK4	NMI	0.189761	0.999849	0.0642767	0.360426
									G7PKL2	PRPF40A	0.270224	0.999958	0.516014	0.988109		G7PKL2	PRPF40A	0.722356	0.999849	0.771677	0.880767
									G7PKN7	PSMD14	0.732639	0.999958	0.376369	0.988109		G7PKN7	PSMD14	0.612358	0.999849	0.0374454	0.331255
									G7PKP0	DPP4	0.134074	0.999958	0.439407	0.988109		G7PKP0	DPP4	0.755193	0.999849	0.048161	0.352183
									G7PKQ2	GALNT3	0.768231	0.999958	0.847309	0.988109		G7PKQ2	GALNT3	0.388422	0.999849	0.106319	0.404946
									G7PKQ6	SCN7A	0.423751	0.999958	0.552893	0.988109		G7PKQ6	SCN7A	0.385573	0.999849	0.0798074	0.381233
									G7PKQ9	STK39	0.898655	0.999958	0.913192	0.988109		G7PKQ9	STK39	0.0638686	0.999849	0.470798	0.703811
									G7PKR5	DHRS9	0.231789	0.999958	0.124067	0.988109		G7PKR5	DHRS9	0.266467	0.999849	0.216843	0.50846
									G7PKT5	CYBRD1	0.586927	0.999958	0.524972	0.988109		G7PKT5	CYBRD1	0.732651	0.999849	0.274742	0.561384
									G7PKT6	DYNC1I2	0.765515	0.999958	0.739901	0.988109		G7PKT6	DYNC1I2	0.480472	0.999849	0.444146	0.687493
									G7PKT7	SLC25A12	0.642532	0.999958	0.989623	0.995843		G7PKT7	SLC25A12	0.828809	0.999849	0.469229	0.702355
									G7PKU2	ITGA6	0.5235	0.999958	0.686717	0.988109		G7PKU2	ITGA6	0.546475	0.999849	0.176941	0.465334
									G7PKU5	MAP3K20	0.990851	0.999958	0.68593	0.988109		G7PKU5	MAP3K20	0.869265	0.999849	0.455579	0.693695
									G7PKV7	LSM12	0.95817	0.999958	0.379051	0.988109		G7PKV7	LSM12	0.617262	0.999849	0.369408	0.635335
									G7PKV9	LNPK	0.706604	0.999958	0.610785	0.988109		G7PKV9	LNPK	0.561221	0.999849	0.902821	0.95194
									G7PKW8	MTX2	0.782452	0.999958	0.894695	0.988109		G7PKW8	MTX2	0.464094	0.999849	0.383852	0.644974
									G7PKX0	HNRNPA3	0.590983	0.999958	0.131341	0.988109		G7PKX0	HNRNPA3	0.867521	0.999849	0.886465	0.945163
									G7PKX3	AGPS	0.963052	0.999958	0.903564	0.988109		G7PKX3	AGPS	0.657796	0.999849	0.633896	0.807213
									G7PKZ0	DNAJC10	0.287717	0.999958	0.35571	0.988109		G7PKZ0	DNAJC10	0.630374	0.999849	0.0746451	0.37456
									G7PKZ2	NCKAP1	0.106017	0.999958	0.138066	0.988109		G7PKZ2	NCKAP1	0.402115	0.999849	0.15368	0.441304
									G7PKZ9	ITGAV	0.412263	0.999958	0.782355	0.988109		G7PKZ9	ITGAV	0.454112	0.999849	0.990407	0.995047
									G7PL18	INPP1	0.392958	0.999958	0.179701	0.988109		G7PL18	INPP1	0.208415	0.999849	0.0303933	0.328085
									G7PL23	STAT1	0.518853	0.999958	0.405554	0.988109		G7PL23	STAT1	0.365626	0.999849	0.12836	0.419392
									G7PL24	MYO1B	0.719791	0.999958	0.778881	0.988109		G7PL24	MYO1B	0.223459	0.999849	0.191516	0.48038
									G7PL26	CAVIN2	0.710038	0.999958	0.467682	0.988109		G7PL26	CAVIN2	0.168797	0.999849	0.122861	0.416495
									G7PL37	ANKRD44	0.283064	0.999958	0.84847	0.988109		G7PL37	ANKRD44	0.395896	0.999849	0.107815	0.405118
									G7PL38	SF3B1	0.624886	0.999958	0.526645	0.988109		G7PL38	SF3B1	0.958506	0.999849	0.0963474	0.394929
									G7PL47	SATB2	0.811016	0.999958	0.60072	0.988109		G7PL47	SATB2	0.465805	0.999849	0.0809273	0.383408
									G7PL51	MAIP1	0.697191	0.999958	0.468482	0.988109		G7PL51	MAIP1	0.683566	0.999849	0.0699868	0.369688
									G7PL59	PPIL3	0.920843	0.999958	0.792655	0.988109		G7PL59	PPIL3	0.946611	0.999849	0.168764	0.460402
									G7PL91	NRP2	0.937326	0.999958	0.857886	0.988109		G7PL91	NRP2	0.600631	0.999849	0.847133	0.924098
									G7PLB1	IDH1	0.903881	0.999958	0.468401	0.988109		G7PLB1	IDH1	0.651568	0.999849	0.430305	0.679444
									G7PLC1	LANCL1	0.988737	0.999958	0.629061	0.988109		G7PLC1	LANCL1	0.917556	0.999849	0.330818	0.608889
									G7PLD3	ATIC	0.266075	0.999958	0.896369	0.988109		G7PLD3	ATIC	0.316729	0.999849	0.23506	0.525102
									G7PLD4	FN1	0.655103	0.999958	0.991652	0.99635		G7PLD4	FN1	0.767535	0.999849	0.876237	0.939993
									G7PLD6	PECR	0.349287	0.999958	0.835158	0.988109		G7PLD6	PECR	0.704832	0.999849	0.0841965	0.385835
									G7PLD8	XRCC5	0.632231	0.999958	0.443788	0.988109		G7PLD8	XRCC5	0.48621	0.999849	0.0194306	0.319651
									G7PLE1	RPL37A	0.744038	0.999958	0.396491	0.988109		G7PLE1	RPL37A	0.748613	0.999849	0.483544	0.711709
									G7PLE9	ARPC2	0.83879	0.999958	0.626228	0.988109		G7PLE9	ARPC2	0.594277	0.999849	0.0587034	0.357407
									G7PLF6	VIL1	0.569629	0.999958	0.651106	0.988109		G7PLF6	VIL1	0.527372	0.999849	0.10699	0.405118
									G7PLG0	CYP27A1	0.869019	0.999958	0.688394	0.988109		G7PLG0	CYP27A1	0.564768	0.999849	0.120973	0.415487
									G7PLH3	UGGT1	0.455435	0.999958	0.851492	0.988109		G7PLH3	UGGT1	0.269335	0.999849	0.0716072	0.372484
									G7PLI3	ACP1	0.16389	0.999958	0.428724	0.988109		G7PLI3	ACP1	0.677311	0.999849	0.839016	0.919738
									G7PLJ3	TRAPPC12	0.977615	0.999958	0.523767	0.988109		G7PLJ3	TRAPPC12	0.976455	0.999849	0.0961484	0.394929
									G7PLK4	IAH1	0.612686	0.999958	0.630989	0.988109		G7PLK4	IAH1	0.826046	0.999849	0.558411	0.756954
									G7PLL1	HPCA	0.726346	0.999958	0.57451	0.988109		G7PLL1	HPCA	0.293556	0.999849	0.0183334	0.316839
									G7PLL6	PDIA6	0.854329	0.999958	0.881961	0.988109		G7PLL6	PDIA6	0.592721	0.999849	0.198946	0.487524
									G7PLM0	ROCK2	0.769097	0.999958	0.269707	0.988109		G7PLM0	ROCK2	0.101654	0.999849	0.995973	0.997767
									G7PLM6	NBAS	0.53095	0.999958	0.429175	0.988109		G7PLM6	NBAS	0.998186	0.999849	0.192329	0.48038
									G7PLM7	DDX1	0.440961	0.999958	0.0321258	0.988109		G7PLM7	DDX1	0.400557	0.999849	0.625079	0.800088
									G7PLN0	FAM49A	0.684273	0.999958	0.775103	0.988109		G7PLN0	FAM49A	0.162889	0.999849	0.102188	0.401715
									G7PLP8	HS1BP3	0.645291	0.999958	0.477373	0.988109		G7PLP8	HS1BP3	0.972691	0.999849	0.704014	0.845821
									G7PLQ1	APOB	0.0305539	0.999958	0.403506	0.988109		G7PLQ1	APOB	0.517603	0.999849	0.141911	0.432795
									G7PLR0	SF3B6	0.398376	0.999958	0.10614	0.988109		G7PLR0	SF3B6	0.454881	0.999849	0.0351884	0.328085
									G7PLR4	ITSN2	0.0891466	0.999958	0.407994	0.988109		G7PLR4	ITSN2	0.447836	0.999849	0.0872671	0.38769
									G7PLS1	LOC102130769	0.743695	0.999958	0.520714	0.988109		G7PLS1	LOC102130769	0.504938	0.999849	0.623958	0.79952
									G7PLT1	RAB10	0.380264	0.999958	0.134695	0.988109		G7PLT1	RAB10	0.788239	0.999849	0.051059	0.353513
									G7PLT4	HADHA	0.287844	0.999958	0.203154	0.988109		G7PLT4	HADHA	0.98518	0.999849	0.0444606	0.34466
									G7PLU7	EMILIN1	0.5447	0.999958	0.53082	0.988109		G7PLU7	EMILIN1	0.335667	0.999849	0.908545	0.953752
									G7PLV5	CAD	0.798429	0.999958	0.478982	0.988109		G7PLV5	CAD	0.831726	0.999849	0.0325878	0.328085
									G7PLW1	EIF2B4	0.280496	0.999958	0.846041	0.988109		G7PLW1	EIF2B4	0.958137	0.999849	0.122589	0.416495
									G7PLX7	RBKS	0.280119	0.999958	0.109198	0.988109		G7PLX7	RBKS	0.129167	0.999849	0.0238736	0.327255
									G7PLY0	PPP1CB	0.952775	0.999958	0.417985	0.988109		G7PLY0	PPP1CB	0.989877	0.999849	0.321213	0.600484
									G7PLZ0	LCLAT1	0.109735	0.999958	0.880919	0.988109		G7PLZ0	LCLAT1	0.515474	0.999849	0.139631	0.43148
									G7PM00	BIRC6	0.546578	0.999958	0.35748	0.988109		G7PM00	BIRC6	0.802714	0.999849	0.0247516	0.327255
									G7PM04	FAM98A	0.809529	0.999958	0.593069	0.988109		G7PM04	FAM98A	0.809754	0.999849	0.44009	0.685622
									G7PM19	GALM	0.345422	0.999958	0.272871	0.988109		G7PM19	GALM	0.888266	0.999849	0.451345	0.691827
									G7PM32	EML4	0.311295	0.999958	0.457638	0.988109		G7PM32	EML4	0.582452	0.999849	0.0782596	0.379475
									G7PM36	HAAO	0.433763	0.999958	0.0634894	0.988109		G7PM36	HAAO	0.20455	0.999849	0.417968	0.671328
									G7PM42	LRPPRC	0.933411	0.999958	0.7157	0.988109		G7PM42	LRPPRC	0.883692	0.999849	0.127328	0.417254
									G7PM43	PPM1B	0.329326	0.999958	0.412368	0.988109		G7PM43	PPM1B	0.374232	0.999849	0.868725	0.935815
									G7PM59	EPCAM	0.581028	0.999958	0.558949	0.988109		G7PM59	EPCAM	0.816453	0.999849	0.450272	0.691827
									G7PM60	MSH2	0.763258	0.999958	0.447841	0.988109		G7PM60	MSH2	0.552027	0.999849	0.250017	0.53593
									G7PM63	MSH6	0.561068	0.999958	0.432824	0.988109		G7PM63	MSH6	0.647058	0.999849	0.0406075	0.336818
									G7PM66	PPP1R21	0.182629	0.999958	0.722223	0.988109		G7PM66	PPP1R21	0.37012	0.999849	0.68957	0.838719
									G7PM68	STON1	0.762577	0.999958	0.77652	0.988109		G7PM68	STON1	0.978294	0.999849	0.974803	0.988978
									G7PM73	ERLEC1	0.929226	0.999958	0.937496	0.988109		G7PM73	ERLEC1	0.929757	0.999849	0.0866037	0.386842
									G7PM75	PSME4	0.612993	0.999958	0.209508	0.988109		G7PM75	PSME4	0.844016	0.999849	0.719177	0.855314
									G7PM78	SPTBN1	0.921585	0.999958	0.605188	0.988109		G7PM78	SPTBN1	0.876355	0.999849	0.0361236	0.330293
									G7PM88	PNPT1	0.936844	0.999958	0.207197	0.988109		G7PM88	PNPT1	0.542536	0.999849	0.0327794	0.328085
									G7PMA3	XPO1	0.383947	0.999958	0.271036	0.988109		G7PMA3	XPO1	0.962828	0.999849	0.0333209	0.328085
									G7PMB2	MDH1	0.220887	0.999958	0.424658	0.988109		G7PMB2	MDH1	0.158312	0.999849	0.561802	0.75948
									G7PMB3	UGP2	0.702618	0.999958	0.316249	0.988109		G7PMB3	UGP2	0.120012	0.999849	0.958126	0.979297
									G7PMD2	ARHGAP25	0.387073	0.999958	0.679138	0.988109		G7PMD2	ARHGAP25	0.301209	0.999849	0.263734	0.551187
									G7PMD7	GFPT2	0.981735	0.999958	0.690446	0.988109		G7PMD7	GFPT2	0.828781	0.999849	0.16629	0.45779
									G7PMD8	NFU1	0.528042	0.999958	0.295329	0.988109		G7PMD8	NFU1	0.200625	0.999849	0.0254703	0.327255
									G7PME0	AAK1	0.222281	0.999958	0.634043	0.988109		G7PME0	AAK1	0.799021	0.999849	0.0527211	0.353513
									G7PME1	ANXA4	0.879619	0.999958	0.743074	0.988109		G7PME1	ANXA4	0.161255	0.999849	0.639565	0.811331
									G7PME6	PCBP1	0.756502	0.999958	0.18266	0.988109		G7PME6	PCBP1	0.98576	0.999849	0.015151	0.313254
									G7PMF0	PCYOX1	0.681838	0.999958	0.827787	0.988109		G7PMF0	PCYOX1	0.872982	0.999849	0.131054	0.420939
									G7PMG1	NAGK	0.713963	0.999958	0.584075	0.988109		G7PMG1	NAGK	0.997728	0.999849	0.0892311	0.389087
									G7PMG5	ZNF638	0.405141	0.999958	0.98975	0.995843		G7PMG5	ZNF638	0.590068	0.999849	0.246759	0.534663
									G7PMG6	DYSF	0.487068	0.999958	0.738758	0.988109		G7PMG6	DYSF	0.511599	0.999849	0.0969259	0.395584
[truncated: 3,656 more rows]

## Sheet: Extended Data Fig 4c
	List of tissue samples used in the age-related phosphosites analysis in males and females,the significance of differences in all phosphosites with age in males or females in the proximal and distal colon, as well as enriched pathways in each group using the corresponding age-associated phosphosites in males or females (related to Extended Data Fig. 4c).
[truncated: 2,243 more rows]
