# Supplementary material for: Age-, sex- and proximal–distal-resolved multi-omics identifies regulators of intestinal aging in non-human primates
Source: Nat Aging. 2024 Feb 6;4(3):414–33. doi: 10.1038/s43587-024-00572-9 (PMC10950786; doi:10.1038/s43587-024-00572-9)
Supplement: Supplementary file 15 — Statistical source data. [file 43587_2024_572_MOESM15_ESM.xlsx]

## Sheet: Extended Data Fig 5a
	List of tissue samples used in the comparative mRNA analysis between the ascending and transverse colon, as well as the significance of differences in all mRNAs between the ascending and transverse colon (related to Extended Data Fig. 5a).
		Samples used in the differential mRNA analysis between the ascending and transverse colon										Gene names	Y			M			O
		Y			M			O					p value (paired t test)	FDR	Ratio(T/A)	p value (paired t test)	FDR	Ratio(T/A)	p value (paired t test)	FDR	Ratio(T/A)
		Sample	location	Gender	Sample	location	Gender	Sample	location	Gender		MAR3	0.338815	0.999841	1.1689	0.583193	0.992777	1.22146	0.386864	0.875558	1.22248
	Ascending colon	2-20-A	A	Female	2-22-A	A	Female	2-30-A	A	Female		MAR5	0.654576	0.999841	1.14077	0.723864	0.992777	1.02662	0.194472	0.875558	0.87753
		2-23-A	A	Female	3-28-A	A	Female	3-18-A	A	Female		MAR6	0.327734	0.999841	1.13039	0.620223	0.992777	1.13856	0.236916	0.875558	0.968459
		2-29-A	A	Female	F-A	A	Female	3-25-A	A	Female		MAR7	0.933114	0.999841	1.04819	0.335155	0.992777	1.23932	0.341004	0.875558	0.937418
		2-16-A	A	Male	2-2-A	A	Male	3-2-A	A	Male		MAR8	0.873719	0.999841	0.998054	0.884296	0.996873	1.02608	0.508485	0.87599	1.00557
		2-7-A	A	Male	3-15-A	A	Male	3-4-A	A	Male		MAR9	0.609414	0.999841	1.31026	0.674622	0.992777	1.03615	0.1721	0.875558	0.957009
		2-8-A	A	Male	3-3-A	A	Male	3-7-A	A	Male		SEP1	0.393367	0.999841	0.976807	0.329413	0.992777	1.12944	0.951232	0.986533	0.807682
	Transverse colon	2-20-T	T	Female	2-22-T	T	Female	2-30-T	T	Female		SEP2	0.64486	0.999841	1.10883	0.37879	0.992777	1.17099	0.377217	0.875558	0.972275
		2-23-T	T	Female	3-28-T	T	Female	3-18-T	T	Female		SEP4	0.869703	0.999841	1.08448	0.951457	0.996873	0.946673	0.122036	0.875558	0.682669
		2-29-T	T	Female	F-T	T	Female	3-25-T	T	Female		SEP5	0.589531	0.999841	1.22404	0.691478	0.992777	1.0489	0.288642	0.875558	0.82756
		2-16-T	T	Male	2-2-T	T	Male	3-2-T	T	Male		SEP6	0.941688	0.999841	1.04685	0.253601	0.992777	1.41916	0.402132	0.875558	0.724945
		2-7-T	T	Male	3-15-T	T	Male	3-4-T	T	Male		SEP7	0.597861	0.999841	1.24685	0.512027	0.992777	1.2022	0.429254	0.875558	0.906877
		2-8-T	T	Male	3-3-T	T	Male	3-7-T	T	Male		SEP8	0.991899	0.999841	0.942411	0.763933	0.992777	1.19962	0.513522	0.87599	1.08619
												SEP9	0.61311	0.999841	1.08576	0.127971	0.992777	1.2281	0.563922	0.884753	0.967958
												SEP10	0.185631	0.999841	1.26217	0.434719	0.992777	1.20884	0.785317	0.937402	1.07832
	Note: In this analysis, we compared the mRNAs differences between the ascending and transverse colon in young, middle-aged, and old monkeys, respectively. We ensured strict balance in sampling locations and the number of tissue samples from each monkey within each age group. Furthermore, it was ensured that each monkey provided both the ascending and transverse colon tissue samples.											SEP11	0.94773	0.999841	1.02617	0.31442	0.992777	1.05083	0.918286	0.977258	0.911349
												A1CF	0.81965	0.999841	0.800174	0.45768	0.992777	1.26085	0.335113	0.875558	4.27848
												A4GALT	0.853966	0.999841	1.03504	0.413682	0.992777	1.19754	0.263354	0.875558	0.8301
												AAAS	0.549695	0.999841	0.921349	0.566322	0.992777	1.1419	0.696075	0.910327	1.06446
												AACS	0.910357	0.999841	0.923597	0.866756	0.996873	1.19164	0.28217	0.875558	1.52
												AADAT	0.826595	0.999841	0.89815	0.313029	0.992777	1.0872	0.917732	0.977025	0.945194
												AAED1	0.688184	0.999841	1.04345	0.689809	0.992777	1.07634	0.656415	0.900961	1.22919
												AAGAB	0.816738	0.999841	1.01678	0.889397	0.996873	1.02143	0.500267	0.87599	0.947742
												AAK1	0.313141	0.999841	1.12082	0.181919	0.992777	1.31122	0.753794	0.93013	0.89024
												ACTG1	0.0481384	0.999841	0.167805	0.846488	0.994529	0.0992985	0.278702	0.875558	0.0639404
												AAMP	0.414692	0.999841	1.06473	0.55528	0.992777	0.99663	0.418264	0.875558	0.993242
												AAR2	0.976184	0.999841	1.01189	0.12151	0.992777	1.06522	0.611928	0.890574	1.11016
												ID3	0.0467852	0.999841	0.227894	0.94983	0.996873	0.0569348	0.630903	0.893671	0.0663487
												AARS2	0.770419	0.999841	0.911667	0.139011	0.992777	1.06421	0.340152	0.875558	0.924275
												LOC102117104	0.457845	0.999841	0.886311	0.0419738	0.992777	1.14954	0.597139	0.888198	0.898307
												AASDH	0.864137	0.999841	1.0517	0.375318	0.992777	1.41566	0.243025	0.875558	0.937661
												AASDHPPT	0.912216	0.999841	1.04325	0.487608	0.992777	1.29354	0.102701	0.875558	0.829665
												AASS	0.897812	0.999841	1.16781	0.632201	0.992777	1.35215	0.101663	0.875558	0.635521
												AATF	0.24639	0.999841	1.01352	0.356347	0.992777	1.06722	0.753336	0.929832	0.930996
												AATK	0.892563	0.999841	0.932317	0.449903	0.992777	1.10061	0.348923	0.875558	0.727583
												ABAT	0.260343	0.999841	1.45048	0.168743	0.992777	1.45758	0.229628	0.875558	0.780017
												ABCA1	0.939066	0.999841	1.08303	0.317409	0.992777	1.5839	0.349329	0.875558	0.849963
												ABCA2	0.665568	0.999841	1.15853	0.123562	0.992777	1.45925	0.170306	0.875558	0.932761
												ABCA3	0.495108	0.999841	1.16789	0.209112	0.992777	1.1465	0.157152	0.875558	0.901473
												ABCA5	0.845872	0.999841	0.988043	0.232374	0.992777	1.19315	0.878996	0.967533	0.993646
												ABCA6	0.817583	0.999841	1.0213	0.654261	0.992777	1.15883	0.0687948	0.875558	0.584902
												ABCA7	0.658508	0.999841	1.06374	0.68534	0.992777	1.05926	0.546441	0.881058	0.718786
												ABCA8	0.553901	0.999841	1.33352	0.627215	0.992777	1.54009	0.162387	0.875558	0.679331
												ABCB1	0.295772	0.999841	1.38121	0.187151	0.992777	1.69299	0.251946	0.875558	1.45802
												ABCB10	0.447186	0.999841	1.11987	0.268478	0.992777	1.05927	0.274072	0.875558	0.967736
												ABCB6	0.876908	0.999841	0.995442	0.695098	0.992777	1.21876	0.163059	0.875558	0.705465
												ABCB7	0.992672	0.999841	0.909205	0.952891	0.996873	1.06928	0.688103	0.908432	0.885651
												ABCB8	0.191402	0.999841	0.962408	0.974656	0.996984	1.08318	0.622853	0.891709	1.17771
												ABCC1	0.498449	0.999841	1.04176	0.533273	0.992777	1.09961	0.559426	0.883406	1.17941
												ABCC10	0.937114	0.999841	1.0214	0.103092	0.992777	1.26364	0.61147	0.890574	0.954083
												ABCC3	0.305978	0.999841	0.927652	0.838691	0.993885	1.24364	0.357093	0.875558	1.50847
												ABCC4	0.753348	0.999841	1.04739	0.226027	0.992777	1.43725	0.546769	0.881058	0.885472
												ABCC5	0.650405	0.999841	1.3136	0.768594	0.992777	0.982664	0.893046	0.97015	0.93861
												ABCC9	0.957073	0.999841	1.22981	0.300585	0.992777	1.63305	0.454748	0.875558	0.782256
												ABCD1	0.808082	0.999841	0.985647	0.161881	0.992777	1.21036	0.522332	0.876873	0.952464
												ABCD2	0.706433	0.999841	1.19895	0.809486	0.993885	1.07515	0.391734	0.875558	0.940483
												ABCD3	0.149818	0.999841	1.15563	0.824321	0.993885	1.07775	0.24913	0.875558	1.51877
												ABCD4	0.863362	0.999841	0.978884	0.459886	0.992777	1.08377	0.506301	0.87599	0.858197
												ABCE1	0.838837	0.999841	0.931207	0.662023	0.992777	1.0404	0.803906	0.941962	0.921207
												ABCF1	0.879907	0.999841	0.982659	0.235681	0.992777	1.11714	0.661725	0.902607	0.986718
												ABCF2	0.973589	0.999841	0.974068	0.254758	0.992777	1.07499	0.806759	0.94338	1.18889
												ABCF3	0.804554	0.999841	1.05175	0.275779	0.992777	1.15866	0.0772776	0.875558	0.889008
												ABCG1	0.933014	0.999841	0.924156	0.130236	0.992777	1.43532	0.444475	0.875558	0.883553
												ABCG2	0.755698	0.999841	1.26957	0.185708	0.992777	1.30508	0.465099	0.875558	0.903111
												ABCG4	0.263145	0.999841	1.36909	0.810271	0.993885	1.16309	0.25374	0.875558	0.561421
												LOC102130158	0.585153	0.999841	1.12179	0.0262598	0.992777	1.69703	0.146867	0.875558	1.06703
												ABHD10	0.99239	0.999841	0.880039	0.174418	0.992777	1.14725	0.20548	0.875558	0.972228
												ABHD11	0.44786	0.999841	0.929692	0.542473	0.992777	1.21417	0.461474	0.875558	1.15597
												ABHD12	0.735144	0.999841	0.975414	0.443631	0.992777	1.22601	0.254331	0.875558	1.15165
												ABHD13	0.78139	0.999841	0.988841	0.350369	0.992777	1.02037	0.485537	0.87599	0.937461
												ABHD15	0.997624	0.999841	1.05915	0.943459	0.996873	1.09655	0.931479	0.981432	1.07075
												ABHD16A	0.517947	0.999841	0.928313	0.26397	0.992777	1.20693	0.162198	0.875558	0.853706
												ABHD17A	0.797259	0.999841	1.07719	0.937002	0.996873	1.01348	0.811904	0.945324	0.988156
												PAF1	0.0398222	0.999841	0.233723	0.313364	0.992777	0.612437	0.049843	0.875558	1.77844
												ABHD18	0.623894	0.999841	0.987424	0.60267	0.992777	1.06604	0.721724	0.920228	1.06526
												ABHD2	0.468615	0.999841	0.982837	0.78818	0.993664	1.16844	0.173345	0.875558	1.54428
												ABHD3	0.764756	0.999841	1.08705	0.73652	0.992777	1.22081	0.625193	0.891896	1.02162
												ABHD4	0.328395	0.999841	1.19915	0.273051	0.992777	1.11025	0.448841	0.875558	0.974525
												ABHD5	0.66595	0.999841	1.02183	0.632943	0.992777	0.911773	0.108516	0.875558	1.43254
												ABHD6	0.307833	0.999841	0.904738	0.842316	0.993885	1.0751	0.190861	0.875558	1.22938
												ABHD8	0.411128	0.999841	1.24878	0.802416	0.993885	0.973681	0.236221	0.875558	0.742203
												ABI1	0.611539	0.999841	0.99483	0.957287	0.996873	1.03689	0.944793	0.98449	1.0095
												ABI2	0.556506	0.999841	1.31045	0.608506	0.992777	1.35537	0.305612	0.875558	0.761467
												ABI3	0.956791	0.999841	1.06571	0.895314	0.996873	1.05864	0.357416	0.875558	1.26442
												ABI3BP	0.79285	0.999841	1.10364	0.341391	0.992777	1.3522	0.430906	0.875558	0.899978
												ABL1	0.625069	0.999841	1.06777	0.331	0.992777	1.23984	0.250923	0.875558	0.825213
												ABL2	0.191805	0.999841	1.13688	0.17697	0.992777	1.24345	0.72366	0.920521	0.984936
												ABLIM1	0.69254	0.999841	1.04801	0.454195	0.992777	1.10189	0.905148	0.972806	0.968018
												ABLIM2	0.0854169	0.999841	1.28242	0.638431	0.992777	1.0674	0.962331	0.989265	1.10716
												ABLIM3	0.756998	0.999841	1.13427	0.931129	0.996873	0.853791	0.210724	0.875558	0.764858
												ABO	0.691546	0.999841	0.780943	0.874932	0.996873	0.804725	0.55741	0.883406	1.166
												ABR	0.675541	0.999841	0.972366	0.528846	0.992777	1.22998	0.408133	0.875558	1.19152
												ABRACL	0.26846	0.999841	0.925605	0.811397	0.993885	0.961958	0.427509	0.875558	1.04803
												ABT1	0.965313	0.999841	0.973691	0.414734	0.992777	1.04049	0.940372	0.983388	1.08398
												ABTB1	0.683712	0.999841	1.11744	0.477207	0.992777	1.19582	0.127011	0.875558	0.849185
												ABTB2	0.219075	0.999841	1.02653	0.619277	0.992777	1.26968	0.071571	0.875558	1.20262
												ACAA1	0.746928	0.999841	0.896771	0.626175	0.992777	0.994382	0.183628	0.875558	1.36765
												ACAA2	0.435328	0.999841	0.889732	0.820548	0.993885	1.00388	0.230028	0.875558	1.4054
												ACACA	0.650995	0.999841	0.972654	0.359594	0.992777	1.05317	0.811275	0.945081	1.2458
												ACACB	0.378381	0.999841	1.00114	0.887029	0.996873	1.07086	0.324362	0.875558	0.727186
												ACAD10	0.649206	0.999841	0.977023	0.166619	0.992777	1.23799	0.790771	0.939247	0.96053
												ACAD11	0.107842	0.999841	1.09046	0.565979	0.992777	0.925931	0.803789	0.941956	0.969039
												ACAD8	0.377814	0.999841	1.13757	0.379093	0.992777	1.09913	0.5763	0.884753	1.06748
												ACAD9	0.960376	0.999841	1.08131	0.540705	0.992777	1.04885	0.61999	0.891709	0.984374
												ACADL	0.689685	0.999841	1.07312	0.456034	0.992777	1.0801	0.409988	0.875558	0.953082
												ACADM	0.383159	0.999841	1.00576	0.945932	0.996873	1.03124	0.181687	0.875558	1.27634
												ACADS	0.604529	0.999841	0.897942	0.856314	0.995949	0.97167	0.234204	0.875558	1.36644
												ACADSB	0.634905	0.999841	1.00806	0.342073	0.992777	1.01032	0.927252	0.979476	0.924526
												ACAP1	0.561523	0.999841	0.925136	0.379346	0.992777	1.3327	0.658985	0.90192	0.757536
												ACAP2	0.801081	0.999841	1.04019	0.187341	0.992777	1.12309	0.987646	0.997038	0.935295
												ACAP3	0.844752	0.999841	1.11998	0.297225	0.992777	1.17374	0.454792	0.875558	0.892956
												ACAT1	0.714157	0.999841	1.01312	0.959885	0.996873	1.0123	0.911119	0.974552	0.885559
												ACAT2	0.843219	0.999841	1.05046	0.863048	0.99627	0.960564	0.261859	0.875558	1.37962
												ACBD3	0.312827	0.999841	1.05635	0.922821	0.996873	1.06394	0.330664	0.875558	1.11431
												ACBD4	0.267468	0.999841	1.20548	0.849182	0.995189	1.02373	0.141901	0.875558	0.837331
												ACBD5	0.27797	0.999841	1.05485	0.195615	0.992777	1.17634	0.578227	0.884834	1.07282
												ACBD6	0.14562	0.999841	1.09609	0.299832	0.992777	1.12351	0.166615	0.875558	0.902801
												ACCS	0.704416	0.999841	1.07483	0.0751379	0.992777	1.55058	0.626791	0.892729	0.883555
												ACD	0.982157	0.999841	1.04154	0.202829	0.992777	1.15256	0.229619	0.875558	0.758674
												ACER2	0.584062	0.999841	0.994194	0.561268	0.992777	0.928406	0.476039	0.875558	1.1959
												ACER3	0.161517	0.999841	0.910445	0.786598	0.993664	0.923558	0.557062	0.883406	1.32244
												ACHE	0.0852993	0.999841	1.33376	0.16679	0.992777	1.68693	0.57413	0.884753	1.21205
												ACIN1	0.895457	0.999841	0.967826	0.0716715	0.992777	1.27703	0.179479	0.875558	0.839948
												ACKR1	0.659872	0.999841	0.939709	0.835833	0.993885	1.05712	0.265307	0.875558	0.948328
												ACKR3	0.520491	0.999841	0.926841	0.850552	0.995189	0.960418	0.724244	0.920521	1.03748
												ACKR4	0.406619	0.999841	1.26994	0.402037	0.992777	1.49792	0.358094	0.875558	0.746532
												ACLY	0.677827	0.999841	0.987806	0.5195	0.992777	1.10519	0.667363	0.903391	0.977886
												ACO1	0.623779	0.999841	0.802864	0.909338	0.996873	0.998696	0.719821	0.919638	0.999346
												ACO2	0.782104	0.999841	0.882368	0.813674	0.993885	1.14499	0.591309	0.887498	0.967902
												ACOT11	0.259871	0.999841	0.725058	0.407623	0.992777	0.949296	0.20547	0.875558	1.17586
												ACOT13	0.217497	0.999841	0.901299	0.134502	0.992777	1.15124	0.721709	0.920228	1.03569
												ACOT2	0.444288	0.999841	0.963845	0.853984	0.995694	0.976872	0.570925	0.884753	1.10301
												ACOT4	0.438976	0.999841	1.23397	0.931541	0.996873	0.952279	0.412251	0.875558	1.2914
												ACOT6	0.748095	0.999841	1.09542	0.903841	0.996873	1.01985	0.658306	0.901652	1.25355
												ACOT7	0.821786	0.999841	1.00493	0.746154	0.992777	1.08331	0.619121	0.891709	1.0543
												ACOT8	0.732969	0.999841	0.940882	0.501666	0.992777	0.980758	0.437267	0.875558	1.29786
												ACOT9	0.5755	0.999841	1.13136	0.546485	0.992777	1.2922	0.134303	0.875558	0.808112
												ACOX1	0.389673	0.999841	0.896039	0.343561	0.992777	1.24297	0.319627	0.875558	1.07171
												ACOX2	0.811439	0.999841	1.09479	0.504718	0.992777	1.52631	0.12291	0.875558	0.562694
												ACOX3	0.162813	0.999841	1.17786	0.411621	0.992777	1.0989	0.995237	0.998481	0.924768
												ACP1	0.892855	0.999841	0.916353	0.532527	0.992777	0.990232	0.930294	0.981089	0.924362
												ACP2	0.934396	0.999841	0.956757	0.419636	0.992777	1.06028	0.341953	0.875558	0.916404
												ACP5	0.323349	0.999841	1.27586	0.688853	0.992777	1.74014	0.28842	0.875558	1.36407
												ACP6	0.954242	0.999841	0.919057	0.914152	0.996873	1.01627	0.448031	0.875558	0.894173
												ACSBG1	0.575505	0.999841	1.12686	0.368541	0.992777	1.21396	0.819439	0.947927	1.23101
												ACSF2	0.897366	0.999841	1.05505	0.478968	0.992777	1.03617	0.390504	0.875558	0.91923
												ACSF3	0.650925	0.999841	1.16702	0.375883	0.992777	1.20687	0.10455	0.875558	0.825769
												ACSL1	0.378642	0.999841	0.977653	0.418007	0.992777	0.841606	0.696266	0.91034	1.07522
												ACSL3	0.919169	0.999841	1.12161	0.975094	0.996984	0.986685	0.746845	0.927275	0.920566
												ACSL4	0.140979	0.999841	1.14192	0.713643	0.992777	1.056	0.265607	0.875558	1.26084
												ACSM3	0.324573	0.999841	0.931574	0.156299	0.992777	1.2606	0.280531	0.875558	0.78659
												ACSS1	0.476832	0.999841	1.12282	0.507402	0.992777	1.2316	0.254477	0.875558	0.800932
												ACSS2	0.954012	0.999841	1.07991	0.609075	0.992777	1.17032	0.366204	0.875558	1.25719
												ACSS3	0.20667	0.999841	0.730534	0.638241	0.992777	1.15944	0.0562414	0.875558	0.428479
												LOC102141458	0.148491	0.999841	2.1918	0.0326836	0.992777	3.67502	0.365664	0.875558	1.67156
												ACTA2	0.847735	0.999841	1.15259	0.490613	0.992777	1.54072	0.452258	0.875558	0.767854
												ACTB	0.550727	0.999841	1.00835	0.730009	0.992777	1.17275	0.247215	0.875558	0.853148
												ACTC1	0.559332	0.999841	0.989232	0.517913	0.992777	1.13815	0.721009	0.920154	0.790784
												LOC107126707	0.0649355	0.999841	0.767264	0.0433753	0.992777	1.06366	0.0618542	0.875558	1.35389
												ACTG2	0.421824	0.999841	1.47362	0.484179	0.992777	1.54785	0.929659	0.980712	1.19038
												ACTL6A	0.537544	0.999841	1.00781	0.18223	0.992777	1.08937	0.331595	0.875558	0.931323
												ACTN1	0.328594	0.999841	1.48845	0.442963	0.992777	1.47529	0.55945	0.883406	0.944679
												ACTN3	0.340877	0.999841	0.886823	0.773313	0.992777	1.35221	0.243461	0.875558	0.771791
												ACTN4	0.777808	0.999841	0.954225	0.678768	0.992777	1.19686	0.406387	0.875558	1.06917
												ACTR10	0.320589	0.999841	1.16336	0.398378	0.992777	1.20201	0.317529	0.875558	0.907095
												ACTR1A	0.928896	0.999841	1.03855	0.126931	0.992777	1.11819	0.962607	0.989265	1.03647
												ACTR1B	0.278758	0.999841	1.12985	0.540013	0.992777	1.12791	0.272989	0.875558	0.941226
												ACTR2	0.744417	0.999841	0.986418	0.744137	0.992777	1.11064	0.247166	0.875558	1.1819
												ACTR3	0.0658447	0.999841	0.795184	0.933822	0.996873	0.97249	0.282846	0.875558	1.24797
												ACTR3B	0.467637	0.999841	1.09003	0.0732821	0.992777	1.34309	0.145339	0.875558	0.929879
												ACTR5	0.124766	0.999841	0.883898	0.445298	0.992777	0.998811	0.164499	0.875558	0.83657
												ACTR6	0.571036	0.999841	1.21045	0.594457	0.992777	1.11333	0.399575	0.875558	0.922687
												ACTR8	0.7464	0.999841	0.969566	0.183206	0.992777	1.13519	0.263338	0.875558	0.909311
												ACVR1	0.821484	0.999841	0.993831	0.403957	0.992777	1.2227	0.390113	0.875558	1.00173
												ACVR1B	0.93911	0.999841	0.972866	0.549985	0.992777	1.16099	0.252609	0.875558	1.41023
												ACVR1C	0.377588	0.999841	1.09388	0.823224	0.993885	1.11072	0.659955	0.902286	1.28901
												ACVR2A	0.469066	0.999841	0.968431	0.668872	0.992777	1.07661	0.689899	0.908432	0.901083
												ACVR2B	0.253595	0.999841	1.35706	0.370471	0.992777	1.59067	0.378615	0.875558	0.948016
												ACVRL1	0.229666	0.999841	1.12338	0.453124	0.992777	1.13823	0.877299	0.967022	0.998748
												ACYP1	0.0714944	0.999841	1.21677	0.579526	0.992777	1.05435	0.58383	0.886037	0.850532
												ACYP2	0.823085	0.999841	0.91602	0.464922	0.992777	1.06544	0.181121	0.875558	0.628217
												ADA	0.965587	0.999841	0.886619	0.414085	0.992777	1.32941	0.699204	0.910675	1.15069
												SSNA1	0.0334125	0.999841	0.252504	0.634286	0.992777	1.08746	0.389263	0.875558	1.39165
												ADAM10	0.301459	0.999841	1.29026	0.770726	0.992777	1.0709	0.570057	0.884753	0.962399
												ADAM11	0.397643	0.999841	1.45603	0.343164	0.992777	2.28064	0.3769	0.875558	0.858392
												ADAM15	0.733726	0.999841	1.1669	0.854157	0.995694	1.0852	0.381707	0.875558	0.936793
												ADAM17	0.670852	0.999841	0.959418	0.617104	0.992777	1.11784	0.881895	0.968268	1.00611
												ADAM19	0.569767	0.999841	0.975656	0.0558537	0.992777	1.41179	0.338167	0.875558	0.849776
												ADAM23	0.385493	0.999841	1.66549	0.658028	0.992777	1.08664	0.160102	0.875558	0.574118
												ADAM33	0.481955	0.999841	1.34987	0.509261	0.992777	1.51557	0.15404	0.875558	0.474294
												ADAM8	0.89229	0.999841	1.0112	0.058674	0.992777	1.32494	0.910344	0.974024	0.976041
												ADAM9	0.468149	0.999841	1.12229	0.353071	0.992777	1.17909	0.3202	0.875558	0.90175
												ADAMDEC1	0.353389	0.999841	2.49693	0.638978	0.992777	0.846201	0.221958	0.875558	3.94675
												ADAMTS1	0.537983	0.999841	1.01141	0.843996	0.994191	1.2448	0.145781	0.875558	0.794381
												ADAMTS10	0.630878	0.999841	1.2149	0.486021	0.992777	1.30027	0.150854	0.875558	0.659661
												ADAMTS12	0.75655	0.999841	0.928423	0.781608	0.993336	1.23262	0.33778	0.875558	0.8085
												ADAMTS13	0.916082	0.999841	1.04976	0.497525	0.992777	1.40944	0.134956	0.875558	0.631384
												ADAMTS14	0.954473	0.999841	1.04664	0.933053	0.996873	0.988376	0.748665	0.927604	0.906251
												ADAMTS15	0.50155	0.999841	0.980434	0.552426	0.992777	0.869385	0.535315	0.879884	1.10753
												ADAMTS2	0.722103	0.999841	1.0869	0.312817	0.992777	1.37714	0.772997	0.934093	1.05273
												ADAMTS5	0.452054	0.999841	1.23044	0.864012	0.996696	1.39236	0.137516	0.875558	0.62238
												ADAMTS7	0.498531	0.999841	1.22302	0.257542	0.992777	1.76325	0.350202	0.875558	0.851177
												ADAMTS8	0.391023	0.999841	1.67297	0.605758	0.992777	1.09037	0.530725	0.879117	1.21637
												ADAMTS9	0.33863	0.999841	0.740018	0.631687	0.992777	1.06513	0.126994	0.875558	0.537969
												ADAMTSL2	0.653663	0.999841	0.832653	0.349361	0.992777	1.19042	0.101815	0.875558	0.789376
												ADAMTSL3	0.603881	0.999841	1.23337	0.718951	0.992777	1.34888	0.303898	0.875558	0.582778
												ADAMTSL4	0.683316	0.999841	0.962832	0.634744	0.992777	1.30918	0.201592	0.875558	0.790157
												ADAMTSL5	0.374175	0.999841	0.980591	0.332239	0.992777	0.878528	0.228627	0.875558	0.888618
												ADAP1	0.232278	0.999841	0.904657	0.832747	0.993885	1.02801	0.26132	0.875558	1.10508
												ADAP2	0.330139	0.999841	1.72263	0.575526	0.992777	1.51455	0.144915	0.875558	1.68322
												ADAR	0.587991	0.999841	0.889012	0.746448	0.992777	1.09417	0.772201	0.933751	1.081
												ADARB1	0.111264	0.999841	1.37298	0.335942	0.992777	1.30322	0.623915	0.891709	1.35358
												ADAT1	0.548121	0.999841	1.20317	0.49962	0.992777	1.04235	0.905043	0.972806	1.03473
												ADAT2	0.666503	0.999841	0.969754	0.383422	0.992777	0.995198	0.112864	0.875558	1.19736
												ADAT3	0.59676	0.999841	0.840973	0.54655	0.992777	1.14498	0.762692	0.933497	1.07765
												ADCK1	0.0558753	0.999841	0.77029	0.453218	0.992777	1.20403	0.191141	0.875558	1.152
												ADCK2	0.503037	0.999841	0.942291	0.674959	0.992777	0.997966	0.488742	0.87599	1.03485
												ADCK3	0.147618	0.999841	0.860493	0.880884	0.996873	1.12764	0.419559	0.875558	1.10778
												ADCK4	0.346515	0.999841	1.1157	0.303235	0.992777	1.09051	0.787279	0.937402	1.04557
												ADCK5	0.93233	0.999841	0.876238	0.219252	0.992777	1.21103	0.899926	0.972377	0.805134
												ADCY2	0.32353	0.999841	0.973208	0.524625	0.992777	1.0051	0.462284	0.875558	1.45749
												ADCY3	0.46077	0.999841	1.08207	0.800961	0.993885	1.10339	0.896664	0.971228	0.947732
												ADCY4	0.846435	0.999841	1.30054	0.763173	0.992777	1.03439	0.128603	0.875558	0.754318
												ADCY5	0.704333	0.999841	1.18804	0.479661	0.992777	1.4686	0.320001	0.875558	0.801831
												ADCY6	0.829921	0.999841	1.01457	0.480183	0.992777	1.29928	0.365704	0.875558	1.42466
												ADCY7	0.939954	0.999841	1.07251	0.404316	0.992777	1.22053	0.883073	0.968697	1.07064
												ADCY9	0.235068	0.999841	1.21874	0.461177	0.992777	1.39527	0.154826	0.875558	0.690424
												ADCYAP1	0.377062	0.999841	1.30085	0.567202	0.992777	1.12407	0.349	0.875558	0.887219
												ADCYAP1R1	0.114802	0.999841	2.05705	0.561467	0.992777	1.49267	0.560422	0.883406	1.41225
												ADD1	0.538777	0.999841	1.11427	0.375647	0.992777	1.2135	0.291304	0.875558	0.912326
												ADD3	0.741355	0.999841	1.07923	0.27248	0.992777	1.0464	0.721634	0.920228	0.900895
												ADGRA2	0.160116	0.999841	1.18673	0.961821	0.996873	1.22668	0.233116	0.875558	0.752298
												ADGRA3	0.548597	0.999841	1.04963	0.956947	0.996873	1.13438	0.356491	0.875558	0.889059
												ADGRB2	0.516305	0.999841	1.34611	0.705851	0.992777	1.41896	0.147229	0.875558	0.763265
												ADGRB3	0.564762	0.999841	1.722	0.695504	0.992777	1.20113	0.418368	0.875558	0.978818
												ADGRD1	0.345321	0.999841	1.33515	0.395622	0.992777	1.60014	0.446528	0.875558	0.836601
												ADGRE5	0.840215	0.999841	0.967743	0.439652	0.992777	1.1447	0.42975	0.875558	0.867669
												ADGRF2	0.866335	0.999841	0.992661	0.97043	0.996873	1.14591	0.758827	0.931787	1.09106
												ADGRF3	0.737243	0.999841	0.993516	0.203987	0.992777	1.82365	0.145535	0.875558	0.559215
												ADGRF5	0.70894	0.999841	1.1012	0.696099	0.992777	0.912369	0.065612	0.875558	0.769198
												ADGRG1	0.498987	0.999841	1.02862	0.230574	0.992777	1.14573	0.433697	0.875558	1.12883
												ADGRG3	0.956417	0.999841	0.88509	0.585744	0.992777	1.28202	0.177608	0.875558	0.689044
												ADGRG5	0.932363	0.999841	1.01282	0.591323	0.992777	1.34316	0.923056	0.977961	0.975338
												ADGRG6	0.353915	0.999841	1.2084	0.225194	0.992777	1.43014	0.768015	0.933545	1.04956
												ADGRG7	0.323992	0.999841	1.281	0.277651	0.992777	1.9245	0.176358	0.875558	2.39421
												ADGRL1	0.37755	0.999841	1.10783	0.646482	0.992777	1.35883	0.211415	0.875558	0.632369
												ADGRL2	0.830287	0.999841	1.10674	0.645628	0.992777	1.31141	0.329161	0.875558	0.817336
												ADH4	0.871514	0.999841	1.02088	0.930255	0.996873	1.3695	0.35324	0.875558	0.327119
												ADH5	0.7977	0.999841	1.11743	0.773722	0.992777	1.01045	0.801227	0.941505	0.857778
												ADH7	0.105188	0.999841	0.795017	0.174699	0.992777	0.829426	0.588054	0.886728	0.951277
												ADHFE1	0.865997	0.999841	1.23644	0.639582	0.992777	2.5859	0.375035	0.875558	0.834759
												ADI1	0.918141	0.999841	0.926153	0.649276	0.992777	1.16658	0.351141	0.875558	1.0564
												ADIPOQ	0.352657	0.999841	1.08083	0.0894265	0.992777	0.251768	0.785478	0.937402	1.17933
												ADIPOR1	0.516096	0.999841	0.999045	0.395808	0.992777	1.05745	0.556327	0.883364	0.965487
												ADIPOR2	0.442867	0.999841	0.879838	0.763891	0.992777	1.02412	0.255658	0.875558	1.40312
												ADIRF	0.0855508	0.999841	1.37417	0.983264	0.997966	0.853101	0.430111	0.875558	0.819061
												ADK	0.672032	0.999841	0.954432	0.229625	0.992777	0.92336	0.699309	0.910675	0.893859
												ADM	0.47947	0.999841	0.950623	0.246958	0.992777	1.18553	0.862463	0.961596	1.07639
												ADM5	0.769827	0.999841	1.1608	0.446181	0.992777	0.685725	0.800472	0.941504	0.910693
												ADNP	0.790523	0.999841	1.07152	0.203554	0.992777	1.24523	0.0961637	0.875558	0.879878
												ADNP2	0.686361	0.999841	1.01116	0.267575	0.992777	1.10744	0.906766	0.972973	0.997929
												ADO	0.951453	0.999841	1.01616	0.399103	0.992777	1.08914	0.470192	0.875558	1.01783
												ADORA1	0.686702	0.999841	1.28015	0.579441	0.992777	0.786004	0.628919	0.893179	1.0584
												ADORA2A	0.379428	0.999841	0.878467	0.539504	0.992777	0.974027	0.803314	0.941956	1.01943
												ADORA2B	0.57876	0.999841	0.92666	0.609318	0.992777	0.937006	0.136395	0.875558	1.3764
												ADPGK	0.484868	0.999841	0.874431	0.525597	0.992777	1.18914	0.627849	0.893102	1.08284
												ADPRH	0.638557	0.999841	1.02626	0.738699	0.992777	1.06062	0.506054	0.87599	1.05981
												ADPRHL2	0.131289	0.999841	0.879443	0.311678	0.992777	1.10533	0.433872	0.875558	0.999012
												LOC102124957	0.30922	0.999841	1.07008	0.00667805	0.992777	1.29248	0.617992	0.891709	0.866787
												ADRA2A	0.495073	0.999841	0.974683	0.90001	0.996873	1.00173	0.91505	0.975947	0.963186
												ADRA2C	0.25892	0.999841	0.746005	0.796241	0.99375	0.977475	0.236859	0.875558	0.693726
												ADRB2	0.648808	0.999841	0.917703	0.321775	0.992777	1.04986	0.520298	0.87599	0.89298
												ADRB3	0.31316	0.999841	1.68581	0.501813	0.992777	1.53046	0.996826	0.999049	1.14139
												ADRBK1	0.565993	0.999841	0.983581	0.602917	0.992777	1.1462	0.988897	0.997303	0.96697
												ADRBK2	0.915428	0.999841	1.14328	0.754163	0.992777	1.20347	0.283604	0.875558	0.729027
												LOC102122634	0.0377172	0.999841	0.353259	0.873492	0.996873	0.542442	0.358958	0.875558	1.1383
												ADSL	0.906487	0.999841	0.962932	0.359384	0.992777	1.181	0.408004	0.875558	0.824008
												ADSS	0.361179	0.999841	0.901284	0.834781	0.993885	0.998223	0.794211	0.939982	1.00919
												ADSSL1	0.314163	0.999841	1.04781	0.772737	0.992777	0.906198	0.45487	0.875558	0.856078
												ADTRP	0.505621	0.999841	0.835412	0.834509	0.993885	0.942427	0.262179	0.875558	2.32908
												AEBP1	0.877044	0.999841	0.993975	0.797378	0.993836	1.03807	0.194792	0.875558	0.679684
												AEBP2	0.733643	0.999841	1.06449	0.174125	0.992777	1.19987	0.151017	0.875558	0.834637
												AEN	0.492516	0.999841	1.11272	0.138974	0.992777	1.27901	0.950267	0.986096	0.981123
												AES	0.460534	0.999841	1.00031	0.795687	0.99375	0.941498	0.163458	0.875558	0.813027
												AFAP1	0.563087	0.999841	1.10831	0.549859	0.992777	1.06317	0.615218	0.891709	0.99594
												AFAP1L1	0.462395	0.999841	1.2594	0.87171	0.996873	1.15232	0.175032	0.875558	0.659622
												AFAP1L2	0.445953	0.999841	1.24595	0.814114	0.993885	1.02288	0.284641	0.875558	0.721831
												AFF1	0.306968	0.999841	1.06985	0.112941	0.992777	1.36051	0.391664	0.875558	0.986438
												AFF3	0.917215	0.999841	1.15724	0.839116	0.993885	1.2772	0.162494	0.875558	0.63402
												AFF4	0.387617	0.999841	1.16278	0.254568	0.992777	1.16949	0.775659	0.934647	1.02831
												AFG3L2	0.90869	0.999841	0.975593	0.723437	0.992777	1.12387	0.235965	0.875558	1.08777
												AFMID	0.875855	0.999841	1.17539	0.426813	0.992777	1.19742	0.977464	0.993293	0.875332
												AFTPH	0.871923	0.999841	1.07302	0.414777	0.992777	1.0815	0.803541	0.941956	1.03827
												AGA	0.866677	0.999841	1.0011	0.650971	0.992777	0.967318	0.449429	0.875558	0.897129
												AGAP1	0.431006	0.999841	1.1927	0.346215	0.992777	1.22038	0.778895	0.93584	1.04703
												AGAP2	0.785264	0.999841	1.15393	0.887991	0.996873	1.05921	0.777385	0.93562	1.04075
												AGAP3	0.930904	0.999841	1.10084	0.236844	0.992777	1.28582	0.398048	0.875558	0.940591
												AGBL5	0.729749	0.999841	1.04203	0.368199	0.992777	1.23937	0.258675	0.875558	0.891041
												AGER	0.843825	0.999841	1.34433	0.600298	0.992777	1.36097	0.135717	0.875558	0.542442
												AGFG1	0.579437	0.999841	0.966506	0.938307	0.996873	1.12334	0.271149	0.875558	1.17317
												AGGF1	0.824115	0.999841	1.0106	0.385392	0.992777	1.03524	0.657195	0.900961	1.0182
												AGK	0.822217	0.999841	0.94956	0.205333	0.992777	1.13232	0.0510336	0.875558	0.823366
												AGL	0.682593	0.999841	1.09338	0.318475	0.992777	1.33389	0.430451	0.875558	0.985645
												AGMAT	0.776661	0.999841	0.916487	0.59824	0.992777	1.05328	0.449457	0.875558	1.55636
												AGO2	0.32735	0.999841	1.11098	0.203904	0.992777	1.38259	0.954705	0.987046	1.01235
												AGO3	0.938112	0.999841	1.06555	0.188248	0.992777	1.26778	0.959685	0.988603	0.855621
												AGPAT1	0.633685	0.999841	1.14755	0.61731	0.992777	1.11156	0.306335	0.875558	0.839571
												AGPAT2	0.379287	0.999841	0.831373	0.812291	0.993885	0.835263	0.271014	0.875558	0.99547
												AGPAT3	0.789941	0.999841	1.02506	0.537022	0.992777	1.28602	0.420085	0.875558	0.832582
												AGPAT4	0.573604	0.999841	1.01418	0.418636	0.992777	1.18432	0.700638	0.911424	1.09528
												AGPAT5	0.738682	0.999841	0.925456	0.809834	0.993885	0.998379	0.684223	0.908137	0.953809
												AGPS	0.394889	0.999841	1.26632	0.140215	0.992777	1.23618	0.576251	0.884753	1.10004
												AGR2	0.841484	0.999841	1.54183	0.840908	0.993885	0.736687	0.281853	0.875558	3.33436
												AGR3	0.639652	0.999841	1.05413	0.818197	0.993885	1.00708	0.200022	0.875558	3.07512
												SH2D2A	0.0427107	0.999841	0.438372	0.957641	0.996873	0.684729	0.522881	0.876962	0.701144
												AGTPBP1	0.654016	0.999841	1.20318	0.521031	0.992777	1.01975	0.0657907	0.875558	0.828291
												AGTR1	0.520186	0.999841	1.56065	0.764814	0.992777	1.3981	0.345674	0.875558	0.778835
												HOXD13	0.114837	0.999841	0.986595	0.00418171	0.992777	0.90348	0.00396672	0.875558	1.08716
												SLC3A1	0.955148	0.999841	1.13966	0.0427458	0.992777	1.24952	0.244117	0.875558	0.950411
												AHCY	0.465121	0.999841	1.0067	0.915877	0.996873	0.985236	0.334056	0.875558	1.02837
												AHCYL1	0.278711	0.999841	1.15294	0.847624	0.995009	1.11583	0.319938	0.875558	1.00003
												AHCYL2	0.152977	0.999841	0.866431	0.710729	0.992777	1.28666	0.314904	0.875558	1.78746
												AHDC1	0.30366	0.999841	1.41259	0.417672	0.992777	1.41318	0.528244	0.878542	0.92426
												ACTA1	0.35049	0.999841	1.08546	0.0453656	0.992777	1.32338	0.846665	0.956371	1.02955
												AHNAK	0.160828	0.999841	1.07101	0.0835701	0.992777	1.16538	0.746457	0.927275	1.11096
												AHNAK2	0.470019	0.999841	1.39788	0.470737	0.992777	1.28735	0.415248	0.875558	0.724073
												AHR	0.337444	0.999841	1.06231	0.499918	0.992777	1.28591	0.989048	0.997384	0.950081
												AHRR	0.198888	0.999841	1.27946	0.58375	0.992777	1.18367	0.273104	0.875558	0.985116
												AHSA1	0.847577	0.999841	1.01626	0.714814	0.992777	1.06094	0.601992	0.889246	1.05276
												AHSA2	0.295066	0.999841	0.917944	0.389562	0.992777	1.1081	0.226127	0.875558	0.88682
												AICDA	0.233388	0.999841	0.231635	0.554674	0.992777	0.967206	0.243776	0.875558	0.565454
												AIDA	0.864164	0.999841	1.09299	0.65066	0.992777	1.11021	0.361214	0.875558	0.878574
												AIF1	0.690388	0.999841	1.31632	0.938239	0.996873	0.84004	0.85044	0.95783	0.946996
												AIF1L	0.740593	0.999841	1.01432	0.813187	0.993885	1.07539	0.518321	0.87599	0.948531
												AIFM1	0.632472	0.999841	0.969221	0.904481	0.996873	1.00705	0.273375	0.875558	1.11718
												AIFM2	0.264921	0.999841	0.872245	0.749335	0.992777	0.978323	0.224331	0.875558	1.51273
												AIFM3	0.604133	0.999841	0.920088	0.542388	0.992777	1.16039	0.243101	0.875558	1.29941
												AIG1	0.970411	0.999841	1.07688	0.44483	0.992777	1.06719	0.319736	0.875558	0.818159
												AIM1	0.697322	0.999841	0.925329	0.825711	0.993885	1.15226	0.239552	0.875558	2.18188
												AIM1L	0.665304	0.999841	1.10223	0.183919	0.992777	1.63443	0.159428	0.875558	1.26045
												LOC102132489	0.562024	0.999841	0.98408	0.0350557	0.992777	1.2691	0.627384	0.892943	0.619134
												AIMP2	0.28293	0.999841	0.934581	0.470573	0.992777	1.05722	0.505895	0.87599	1.00832
												AIP	0.390877	0.999841	0.970392	0.225637	0.992777	1.15475	0.21647	0.875558	0.815626
												AIRE	0.713479	0.999841	1.06674	0.955785	0.996873	1.08942	0.284887	0.875558	0.447145
												AJUBA	0.407226	0.999841	1.42027	0.442767	0.992777	0.869425	0.878631	0.967524	0.97573
												AK1	0.41752	0.999841	1.47556	0.595028	0.992777	1.28101	0.32387	0.875558	0.727244
												AK2	0.752501	0.999841	1.01712	0.985976	0.998393	1.02532	0.165374	0.875558	1.20166
												AK3	0.609863	0.999841	0.989853	0.802851	0.993885	1.06976	0.500256	0.87599	1.0074
												AK4	0.821009	0.999841	1.41639	0.938814	0.996873	1.27271	0.544998	0.880717	0.684171
												AK6	0.541694	0.999841	1.14251	0.931192	0.996873	1.0656	0.271359	0.875558	0.719988
												AKAP1	0.517063	0.999841	0.892	0.204463	0.992777	1.2342	0.770805	0.933545	0.922329
												AKAP10	0.825824	0.999841	0.903327	0.253436	0.992777	1.2433	0.651945	0.89928	0.889297
												AKAP11	0.338025	0.999841	1.28164	0.371589	0.992777	1.31869	0.844571	0.955837	1.2418
												AKAP13	0.669622	0.999841	1.10974	0.237623	0.992777	1.2421	0.770336	0.933545	1.14666
												AKAP5	0.871229	0.999841	1.02768	0.547092	0.992777	1.4202	0.629979	0.893486	0.872704
												AKAP6	0.430486	0.999841	1.36306	0.512275	0.992777	1.58977	0.454995	0.875558	0.931144
												AKAP7	0.81137	0.999841	0.848197	0.288661	0.992777	1.40206	0.286631	0.875558	0.920225
												AKAP8	0.787303	0.999841	0.970296	0.288797	0.992777	1.08572	0.600109	0.888407	0.934737
												AKAP8L	0.649642	0.999841	1.21141	0.599006	0.992777	1.20962	0.115084	0.875558	0.760376
												AKAP9	0.324572	0.999841	1.11466	0.241058	0.992777	1.22536	0.42082	0.875558	1.07373
												AKIP1	0.737189	0.999841	0.99156	0.556807	0.992777	1.14199	0.453599	0.875558	0.95979
												AKIRIN1	0.580373	0.999841	1.09324	0.492064	0.992777	1.11144	0.403313	0.875558	0.978804
												AKIRIN2	0.104072	0.999841	0.862747	0.816845	0.993885	1.10969	0.615617	0.891709	1.00725
												AKNA	0.506513	0.999841	0.961198	0.662637	0.992777	1.36657	0.842159	0.954617	1.06883
												AKR1B1	0.703504	0.999841	1.06145	0.470613	0.992777	1.21658	0.473057	0.875558	0.847408
												AKR1C1	0.493669	0.999841	0.980619	0.645285	0.992777	1.0129	0.394187	0.875558	0.702847
												AKR1E2	0.948235	0.999841	0.963736	0.716408	0.992777	1.4922	0.264582	0.875558	0.962971
												AKT1	0.668772	0.999841	1.00586	0.622909	0.992777	1.06757	0.512348	0.87599	1.00432
												AKT1S1	0.800964	0.999841	0.97458	0.418169	0.992777	1.09129	0.48297	0.87599	0.991115
												AKT2	0.99603	0.999841	1.05711	0.353253	0.992777	1.23903	0.252547	0.875558	0.881389
												AKT3	0.627398	0.999841	1.3435	0.314155	0.992777	1.52943	0.37012	0.875558	0.783871
												AKTIP	0.884357	0.999841	1.10327	0.463042	0.992777	1.24474	0.265348	0.875558	0.951991
												ALAD	0.970446	0.999841	0.864057	0.418163	0.992777	0.933163	0.46532	0.875558	1.04833
												ALAS1	0.617547	0.999841	1.05876	0.467014	0.992777	1.22454	0.233106	0.875558	1.253
												ALB	0.206242	0.999841	5.60331	0.368028	0.992777	NA	0.71987	0.919638	0.932781
												ALCAM	0.400438	0.999841	1.50522	0.5529	0.992777	1.19202	0.604711	0.889246	1.1415
												ALDH16A1	0.860547	0.999841	1.00295	0.397567	0.992777	1.13552	0.835791	0.954003	1.10854
												ALDH18A1	0.457168	0.999841	1.06631	0.903218	0.996873	1.11211	0.645212	0.897257	0.992854
												HOXD12	0.526109	0.999841	0.956614	0.0481503	0.992777	0.830493	0.165639	0.875558	0.941404
												ALDH1A2	0.386077	0.999841	0.712787	0.788278	0.993664	0.979626	0.332666	0.875558	1.59076
												ALDH1A3	0.602538	0.999841	1.03856	0.976994	0.99741	1.1803	0.85815	0.96087	1.01865
												ALDH1B1	0.762556	0.999841	0.965656	0.36492	0.992777	1.05914	0.953741	0.986932	1.1347
												ALDH1L1	0.448386	0.999841	1.36808	0.985318	0.998393	1.08137	0.661421	0.902506	0.945238
												ALDH1L2	0.810242	0.999841	1.01201	0.156911	0.992777	1.51956	0.813899	0.946031	1.0633
												ALDH2	0.640861	0.999841	0.915581	0.589244	0.992777	1.03024	0.952404	0.986579	1.01029
												ALDH3A1	0.175081	0.999841	0.753578	0.829002	0.993885	0.795341	0.694062	0.9096	0.889888
												ALDH3A2	0.910518	0.999841	0.885018	0.754257	0.992777	1.01606	0.163707	0.875558	1.4368
												ALDH3B1	0.297502	0.999841	1.15575	0.593255	0.992777	1.33138	0.282234	0.875558	0.750165
												ALDH4A1	0.621023	0.999841	0.983947	0.284128	0.992777	1.16866	0.42928	0.875558	0.918161
												ALDH5A1	0.687709	0.999841	0.985528	0.380489	0.992777	1.09428	0.761593	0.933009	1.00366
												ALDH6A1	0.699503	0.999841	0.913439	0.385815	0.992777	1.1343	0.655689	0.900961	0.812161
												ALDH7A1	0.814416	0.999841	1.15034	0.920751	0.996873	0.971902	0.68035	0.906519	0.969548
												ALDH9A1	0.977814	0.999841	1.03684	0.748661	0.992777	0.96537	0.44192	0.875558	1.0447
												LOC102141879	0.453674	0.999841	0.957304	0.00190968	0.992777	1.09066	0.656086	0.900961	0.989667
												ALDOB	0.806414	0.999841	1.22126	0.301556	0.992777	1.27725	0.360693	0.875558	1.50167
												ALDOC	0.369867	0.999841	1.10321	0.142935	0.992777	0.679585	0.731707	0.923563	1.04033
												ALG1	0.988596	0.999841	0.864455	0.770786	0.992777	1.08691	0.744326	0.927263	1.02174
												ALG12	0.62765	0.999841	1.0025	0.305022	0.992777	1.06834	0.961522	0.989265	1.00076
												ALG13	0.925323	0.999841	1.00754	0.133726	0.992777	1.32221	0.221373	0.875558	0.917462
												ALG14	0.0517949	0.999841	0.885179	0.686853	0.992777	1.0622	0.176575	0.875558	1.31641
												ALG2	0.700594	0.999841	0.985353	0.768909	0.992777	1.12757	0.592593	0.887876	1.04166
												ALG3	0.784039	0.999841	1.10292	0.119707	0.992777	1.15829	0.66814	0.903391	0.978182
												ALG5	0.487483	0.999841	1.12147	0.933724	0.996873	0.914475	0.415671	0.875558	1.05995
												ALG6	0.602136	0.999841	0.932917	0.162784	0.992777	1.13107	0.77602	0.934706	0.883032
												ALG8	0.907149	0.999841	1.09593	0.0689103	0.992777	1.29462	0.524703	0.878187	0.889722
												ALG9	0.602514	0.999841	1.04001	0.992746	0.998995	1.01922	0.952749	0.986579	0.99228
												ALKBH1	0.748873	0.999841	1.03831	0.650951	0.992777	1.07977	0.86102	0.961582	1.01826
												ALKBH2	0.341423	0.999841	0.944168	0.418342	0.992777	0.93576	0.517404	0.87599	1.19398
												ALKBH3	0.595206	0.999841	1.04909	0.748526	0.992777	1.05358	0.926042	0.978954	1.00637
												ALKBH4	0.593718	0.999841	1.01152	0.564267	0.992777	1.1381	0.434226	0.875558	0.926737
												ALKBH5	0.856275	0.999841	1.09505	0.630679	0.992777	1.05668	0.400759	0.875558	1.018
												LOC107129054	0.134595	0.999841	1.02227	0.66712	0.992777	1.0171	0.036463	0.875558	0.689072
												ALKBH7	0.509575	0.999841	1.03734	0.57307	0.992777	0.90234	0.138053	0.875558	1.23783
												ALKBH8	0.963894	0.999841	1.04072	0.203659	0.992777	1.23069	0.456876	0.875558	0.951748
												ALMS1	0.81129	0.999841	1.02743	0.240469	0.992777	1.09559	0.656025	0.900961	0.897631
												ALOX15	0.280431	0.999841	0.572387	0.458825	0.992777	0.459496	0.19335	0.875558	1.58554
												ALOX5	0.0793425	0.999841	1.52153	0.216509	0.992777	1.57469	0.439395	0.875558	1.00546
												ALOX5AP	0.0850882	0.999841	1.50355	0.671588	0.992777	0.967672	0.120852	0.875558	1.339
												ALPK1	0.696948	0.999841	1.07707	0.39954	0.992777	1.0747	0.788382	0.937757	0.964772
												ALPK2	0.277762	0.999841	2.51952	0.624409	0.992777	1.35572	0.489813	0.87599	0.761454
												ALPL	0.983486	0.999841	1.11228	0.502405	0.992777	0.881788	0.283194	0.875558	0.778441
												ALS2	0.61343	0.999841	1.02403	0.171406	0.992777	1.39538	0.145662	0.875558	0.878943
												ALS2CL	0.0704376	0.999841	0.85024	0.688226	0.992777	1.21131	0.598981	0.888407	0.938375
												ALYREF	0.944001	0.999841	0.955865	0.991734	0.998995	1.11439	0.467555	0.875558	1.0987
												AMACR	0.898225	0.999841	1.03208	0.114085	0.992777	1.25273	0.278494	0.875558	0.898098
												AMBRA1	0.951087	0.999841	1.07099	0.927325	0.996873	1.04127	0.444325	0.875558	0.940733
												AMD1	0.45096	0.999841	1.17042	0.708998	0.992777	1.05602	0.611268	0.890574	0.96871
												AMDHD2	0.973348	0.999841	1.04416	0.103856	0.992777	1.18084	0.0911516	0.875558	0.88914
												AMER1	0.337	0.999841	1.02155	0.39734	0.992777	1.19899	0.770349	0.933545	1.13244
												AMFR	0.712449	0.999841	1.11173	0.28513	0.992777	1.07105	0.284193	0.875558	0.90478
												AMIGO1	0.5225	0.999841	1.64216	0.575299	0.992777	1.25212	0.554051	0.88263	0.932007
												AMIGO2	0.643185	0.999841	1.39017	0.591956	0.992777	1.66876	0.411733	0.875558	0.797371
												AMIGO3	0.981329	0.999841	0.886175	0.659935	0.992777	1.06543	0.652386	0.899354	0.92813
												AMMECR1	0.573097	0.999841	0.846391	0.299704	0.992777	1.21244	0.953075	0.986689	0.973229
												AMMECR1L	0.617673	0.999841	1.11748	0.623853	0.992777	1.32225	0.68901	0.908432	1.1596
												AMN	0.534912	0.999841	0.881918	0.466399	0.992777	1.35032	0.1214	0.875558	1.99804
												AMN1	0.550165	0.999841	1.11062	0.97338	0.996873	1.03329	0.209992	0.875558	0.893548
												AMOT	0.301815	0.999841	1.12759	0.900944	0.996873	1.00985	0.414495	0.875558	0.941297
												AMOTL1	0.571369	0.999841	1.43812	0.509362	0.992777	1.24553	0.628953	0.893179	0.911494
												AMOTL2	0.467287	0.999841	1.00313	0.637546	0.992777	1.04485	0.494013	0.87599	0.75911
												AMPD2	0.895377	0.999841	1.05794	0.105338	0.992777	1.26392	0.890626	0.969526	1.00682
												AMPD3	0.1335	0.999841	1.38809	0.0871478	0.992777	1.7407	0.879353	0.967634	1.24249
												AMPH	0.204145	0.999841	1.67968	0.857926	0.996086	1.26065	0.525891	0.878267	1.18436
												AMT	0.820174	0.999841	0.987387	0.436407	0.992777	1.29101	0.12411	0.875558	0.758423
												AMZ2	0.978913	0.999841	1.00633	0.451922	0.992777	1.25359	0.182253	0.875558	0.722668
												ANAPC1	0.87142	0.999841	0.950555	0.616481	0.992777	1.13139	0.642786	0.896345	0.916848
												LOC107129856	0.161884	0.999841	0.884143	0.609105	0.992777	0.95834	0.0334593	0.875558	0.82677
												ANAPC11	0.634468	0.999841	0.992893	0.933864	0.996873	1.02648	0.228152	0.875558	0.909066
												ANAPC13	0.897927	0.999841	1.02125	0.547977	0.992777	1.16857	0.174357	0.875558	0.895438
												ANAPC15	0.441882	0.999841	0.935026	0.703267	0.992777	1.07968	0.219529	0.875558	0.898017
												ANAPC16	0.657418	0.999841	1.16256	0.711051	0.992777	1.19941	0.292495	0.875558	0.820144
												ANAPC2	0.53229	0.999841	0.996179	0.112157	0.992777	1.17607	0.63072	0.893641	0.890617
												ANAPC4	0.749909	0.999841	0.923379	0.0774506	0.992777	1.16686	0.427568	0.875558	0.944225
												ANAPC5	0.975589	0.999841	0.981768	0.165386	0.992777	1.21922	0.211089	0.875558	0.849636
												ANAPC7	0.965065	0.999841	1.0196	0.151795	0.992777	1.1663	0.0746982	0.875558	0.860991
												ANG	0.239249	0.999841	1.18641	0.803777	0.993885	0.965302	0.382698	0.875558	1.21997
												ANGEL1	0.762876	0.999841	1.04822	0.486279	0.992777	1.0925	0.452921	0.875558	0.908599
												ANGEL2	0.898753	0.999841	1.01377	0.194853	0.992777	1.28339	0.0681926	0.875558	0.855701
												ANGPT1	0.950571	0.999841	1.01593	0.770833	0.992777	1.18524	0.112523	0.875558	0.551318
												ANGPT2	0.81883	0.999841	0.97802	0.341548	0.992777	1.46356	0.40745	0.875558	0.867551
												ANGPTL1	0.433129	0.999841	1.67916	0.62631	0.992777	1.16618	0.475293	0.875558	0.809162
												ANGPTL2	0.383779	0.999841	1.33354	0.472467	0.992777	1.32982	0.593068	0.887876	1.18442
												ANGPTL4	0.309621	0.999841	1.17703	0.6819	0.992777	1.17008	0.695477	0.910292	1.33817
												ANGPTL6	0.724752	0.999841	0.929969	0.649417	0.992777	1.20753	0.461957	0.875558	0.728959
												ANGPTL7	0.563026	0.999841	0.767407	0.418319	0.992777	0.808725	0.541341	0.880683	0.9983
												ANGPTL8	0.941758	0.999841	1.14433	0.382574	0.992777	0.948323	0.637097	0.895093	0.77768
												ANK2	0.654595	0.999841	1.37205	0.554567	0.992777	1.23752	0.327347	0.875558	1.06779
												ANK3	0.178986	0.999841	0.879835	0.750572	0.992777	1.18395	0.952236	0.986579	0.975657
												ANKDD1B	0.199607	0.999841	0.664101	0.17318	0.992777	1.30221	0.668471	0.903431	1.09405
												ANKFY1	0.791587	0.999841	0.984933	0.15919	0.992777	1.12129	0.163775	0.875558	0.879975
												ANKH	0.679555	0.999841	0.950377	0.843296	0.993958	1.06792	0.407206	0.875558	1.20112
												ANKIB1	0.689756	0.999841	1.0366	0.231428	0.992777	1.25674	0.346669	0.875558	0.942421
												ANKLE2	0.463525	0.999841	1.08205	0.348729	0.992777	1.05076	0.320067	0.875558	0.933489
												ANKMY2	0.461284	0.999841	1.12655	0.270552	0.992777	1.08145	0.307854	0.875558	0.988015
												ANKRA2	0.700382	0.999841	1.01737	0.232969	0.992777	1.34702	0.301084	0.875558	0.979981
												ANKRD10	0.987607	0.999841	1.09742	0.212692	0.992777	1.46635	0.158538	0.875558	0.771092
												ZNF622	0.0381959	0.999841	0.461787	0.311988	0.992777	0.588354	0.438851	0.875558	0.781491
												LOC107127024	0.483254	0.999841	1.14968	0.00895778	0.992777	1.32244	0.681503	0.906959	0.973286
												ANKRD13A	0.961758	0.999841	1.10675	0.250901	0.992777	1.13485	0.265632	0.875558	0.810499
												ANKRD13B	0.834323	0.999841	1.07357	0.842996	0.993958	1.17207	0.898989	0.972034	0.927745
												ANKRD13C	0.707227	0.999841	1.06153	0.276278	0.992777	1.03443	0.503667	0.87599	1.05838
												ANKRD13D	0.970104	0.999841	1.1105	0.520014	0.992777	1.39069	0.105286	0.875558	0.78803
												ANKRD16	0.810363	0.999841	1.038	0.991803	0.998995	1.04453	0.910247	0.974024	0.960665
												ANKRD17	0.677057	0.999841	1.08869	0.128088	0.992777	1.21058	0.664748	0.902643	0.903421
												ANKRD22	0.453242	0.999841	0.922404	0.648791	0.992777	1.02629	0.127875	0.875558	2.79664
												ANKRD23	0.833705	0.999841	0.975355	0.46243	0.992777	1.51768	0.111037	0.875558	0.634001
												ANKRD24	0.765022	0.999841	1.07802	0.900684	0.996873	1.0044	0.220749	0.875558	0.647047
												ANKRD26	0.909902	0.999841	1.10657	0.370466	0.992777	1.40225	0.142944	0.875558	0.805662
												ANKRD27	0.412343	0.999841	1.15846	0.219357	0.992777	1.1639	0.313011	0.875558	0.893378
												ANKRD28	0.815512	0.999841	1.03223	0.41341	0.992777	1.13848	0.479002	0.875558	0.909283
												ANKRD29	0.960815	0.999841	1.14356	0.967489	0.996873	1.1389	0.0623892	0.875558	0.641073
												ANKRD33B	0.799089	0.999841	1.07407	0.368541	0.992777	1.43201	0.811472	0.945156	0.9549
												ANKRD34A	0.0701847	0.999841	1.73603	0.839381	0.993885	1.2611	0.232367	0.875558	0.925067
												ANKRD35	0.625555	0.999841	1.2606	0.742225	0.992777	1.0938	0.470532	0.875558	0.898616
												ANKRD37	0.587913	0.999841	1.21854	0.773393	0.992777	1.31046	0.664507	0.902643	0.872208
												ANKRD39	0.883873	0.999841	0.923518	0.281832	0.992777	1.07969	0.374495	0.875558	0.849624
												ANKRD40	0.568682	0.999841	1.19046	0.364063	0.992777	1.32619	0.454659	0.875558	0.908295
												ANKRD44	0.678924	0.999841	0.946043	0.119916	0.992777	1.19015	0.273117	0.875558	0.804568
												ANKRD46	0.882505	0.999841	1.17168	0.727355	0.992777	1.08777	0.3108	0.875558	1.0706
												ANKRD49	0.794928	0.999841	1.0145	0.506486	0.992777	1.22773	0.61706	0.891709	1.07331
												ANKRD50	0.754405	0.999841	1.25586	0.471745	0.992777	1.44441	0.321442	0.875558	0.876528
												ANKRD52	0.396687	0.999841	1.0655	0.171301	0.992777	1.13548	0.497987	0.87599	0.930014
												ANKRD54	0.224348	0.999841	1.10144	0.2217	0.992777	1.07275	0.760353	0.932419	0.977351
												ANKRD6	0.64896	0.999841	1.11289	0.461212	0.992777	1.36229	0.506463	0.87599	0.856283
												ANKRD65	0.541017	0.999841	1.52517	0.588987	0.992777	1.46971	0.132295	0.875558	0.496148
												ANKRD9	0.151335	0.999841	0.840683	0.781709	0.993336	1.02584	0.691647	0.908574	0.892926
												ANKS1A	0.136554	0.999841	1.28034	0.2584	0.992777	1.30987	0.539031	0.880366	1.10045
												ANKS3	0.922654	0.999841	1.06054	0.609429	0.992777	1.26757	0.201266	0.875558	0.799769
												ANKS4B	0.792996	0.999841	0.837663	0.703069	0.992777	1.08978	0.157792	0.875558	4.51715
												ANKS6	0.887968	0.999841	1.13137	0.26393	0.992777	1.09926	0.848177	0.956456	0.965354
												ANKZF1	0.480893	0.999841	1.15537	0.251496	0.992777	1.35796	0.120569	0.875558	0.815811
												ANLN	0.539795	0.999841	0.835132	0.463649	0.992777	1.16346	0.908535	0.973525	0.840673
												ANO1	0.826365	0.999841	0.970214	0.340905	0.992777	1.26536	0.433937	0.875558	1.19698
												ANO10	0.667553	0.999841	1.08131	0.584253	0.992777	0.937439	0.514834	0.87599	1.09585
												ANO6	0.593368	0.999841	1.21414	0.479702	0.992777	1.39261	0.42172	0.875558	0.793449
												ANO7	0.771201	0.999841	0.996665	0.868631	0.996873	1.3696	0.528237	0.878542	1.5854
												ANO8	0.702733	0.999841	1.03831	0.459929	0.992777	1.30544	0.193748	0.875558	0.854988
												ANO9	0.854872	0.999841	0.911851	0.983866	0.997996	1.02449	0.903157	0.972806	0.641038
												ANP32A	0.749281	0.999841	1.0304	0.389551	0.992777	0.988336	0.717421	0.918088	1.03435
												ANP32B	0.406957	0.999841	0.902724	0.853317	0.995491	1.0464	0.675085	0.905495	1.05245
												ANP32E	0.698783	0.999841	1.06455	0.9453	0.996873	0.984816	0.564783	0.884753	0.977552
												ANPEP	0.429286	0.999841	1.0087	0.708551	0.992777	0.983711	0.395897	0.875558	0.903525
												ANTXR1	0.682193	0.999841	1.1305	0.750056	0.992777	1.12864	0.52862	0.878661	1.06596
												ANTXR2	0.529549	0.999841	1.2779	0.685495	0.992777	1.28274	0.284904	0.875558	0.815837
												ANXA1	0.751703	0.999841	1.03691	0.913351	0.996873	0.896159	0.531821	0.879602	0.992383
												ANXA11	0.524731	0.999841	0.988499	0.791231	0.993734	1.06548	0.0943979	0.875558	1.10364
												ANXA13	0.438723	0.999841	1.25012	0.493876	0.992777	1.28084	0.154221	0.875558	2.30277
												ANXA2	0.304819	0.999841	0.916165	0.902297	0.996873	0.994628	0.323953	0.875558	1.46282
												ANXA3	0.440252	0.999841	1.46786	0.733682	0.992777	1.26982	0.250026	0.875558	0.623768
												ANXA4	0.930133	0.999841	1.00092	0.864791	0.996873	1.00965	0.268822	0.875558	1.57871
												ANXA5	0.930847	0.999841	0.950324	0.563729	0.992777	1.04325	0.554092	0.88263	0.939295
												ANXA6	0.3442	0.999841	1.20009	0.335737	0.992777	1.27773	0.368778	0.875558	0.83712
												ANXA7	0.896974	0.999841	0.960879	0.918966	0.996873	1.05205	0.723823	0.920521	0.955647
												INSM1	0.0284196	0.999841	0.485494	0.626594	0.992777	0.669816	0.828479	0.950922	0.642561
												AOAH	0.958029	0.999841	1.13	0.87148	0.996873	1.3808	0.663333	0.902643	1.1999
												AOC1	0.389593	0.999841	1.33525	0.500669	0.992777	1.22349	0.192362	0.875558	3.6806
												AOX1	0.387017	0.999841	1.00805	0.283984	0.992777	1.01916	0.575118	0.884753	0.965462
												AP1AR	0.370882	0.999841	0.91713	0.725727	0.992777	1.12187	0.189788	0.875558	1.3948
												AP1B1	0.779313	0.999841	1.06518	0.124792	0.992777	1.19479	0.33186	0.875558	1.13152
												AP1G1	0.557844	0.999841	1.16124	0.89074	0.996873	1.28724	0.194404	0.875558	1.46123
												AP1G2	0.716342	0.999841	0.995646	0.46273	0.992777	1.32312	0.710626	0.91542	1.06342
												AP1M1	0.725016	0.999841	0.980792	0.318136	0.992777	1.21997	0.213141	0.875558	0.842338
												AP1S1	0.789774	0.999841	0.885952	0.692669	0.992777	0.843782	0.290458	0.875558	1.41021
												AP1S2	0.989727	0.999841	1.24923	0.754758	0.992777	1.11088	0.194642	0.875558	0.674997
												AP1S3	0.993425	0.999841	0.992862	0.788315	0.993664	1.16883	0.514344	0.87599	3.01374
												AP2A1	0.453892	0.999841	1.06586	0.203979	0.992777	1.13861	0.403943	0.875558	1.0064
												AP2A2	0.663308	0.999841	0.947096	0.466043	0.992777	1.0268	0.74965	0.927878	0.962692
												AP2B1	0.709856	0.999841	1.02525	0.905197	0.996873	1.03315	0.332123	0.875558	1.09038
												AP2M1	0.429984	0.999841	1.06182	0.444259	0.992777	1.02936	0.823657	0.948867	1.05534
												AP2S1	0.296781	0.999841	0.965072	0.4737	0.992777	0.966368	0.252065	0.875558	0.98977
												AP3B1	0.793998	0.999841	0.963116	0.578896	0.992777	1.0712	0.686603	0.908432	0.972066
												AP3B2	0.144419	0.999841	1.65229	0.495896	0.992777	1.42763	0.378271	0.875558	0.935459
												AP3D1	0.684205	0.999841	1.049	0.749034	0.992777	1.01508	0.671025	0.903815	1.04398
												AP3M1	0.883903	0.999841	1.0304	0.577417	0.992777	1.06309	0.890326	0.969526	0.980221
												AP3M2	0.923089	0.999841	1.07567	0.496028	0.992777	1.21942	0.174807	0.875558	0.664311
												AP3S1	0.726945	0.999841	1.10102	0.398821	0.992777	1.02212	0.388867	0.875558	1.07114
												AP3S2	0.53955	0.999841	1.12797	0.588586	0.992777	0.958398	0.842178	0.954617	1.01682
												AP4B1	0.357266	0.999841	0.799612	0.091892	0.992777	1.35655	0.328406	0.875558	0.805501
												MYBL1	0.343414	0.999841	0.985734	0.031062	0.992777	1.22227	0.291331	0.875558	0.854002
												AP4M1	0.846452	0.999841	1.08122	0.428216	0.992777	1.28371	0.117902	0.875558	0.796747
												AP5B1	0.275734	0.999841	1.10081	0.777271	0.992777	1.06037	0.48841	0.87599	0.920703
												AP5M1	0.953042	0.999841	1.05392	0.405714	0.992777	1.07573	0.519427	0.87599	1.04689
												AP5S1	0.747018	0.999841	0.963288	0.176957	0.992777	1.13926	0.517079	0.87599	0.975712
												AP5Z1	0.899409	0.999841	1.00971	0.455048	0.992777	1.22727	0.320545	0.875558	0.7631
												APAF1	0.32095	0.999841	1.25078	0.534682	0.992777	1.42919	0.297583	0.875558	1.45419
												APBA1	0.597325	0.999841	1.17059	0.548092	0.992777	1.44213	0.440083	0.875558	0.830075
												APBA2	0.559046	0.999841	0.917462	0.162312	0.992777	1.11744	0.649004	0.898361	0.837823
												APBA3	0.613744	0.999841	1.13828	0.137634	0.992777	1.26965	0.566538	0.884753	0.843905
												APBB1	0.550911	0.999841	1.36566	0.558371	0.992777	1.38954	0.315258	0.875558	0.664371
												APBB2	0.838316	0.999841	1.0037	0.324418	0.992777	1.2778	0.261516	0.875558	0.81141
												APBB3	0.996102	0.999841	0.896116	0.317239	0.992777	1.54383	0.107857	0.875558	0.723752
												NPY1R	0.305266	0.999841	1.01938	0.00668808	0.992777	1.22779	0.646808	0.897257	0.915918
												APCDD1	0.938465	0.999841	1.09618	0.13977	0.992777	1.33121	0.205449	0.875558	0.865643
												APEH	0.899854	0.999841	0.988083	0.919076	0.996873	1.10985	0.435126	0.875558	1.20388
												APEX1	0.648907	0.999841	0.983085	0.257506	0.992777	1.04017	0.46191	0.875558	0.963904
												APEX2	0.653285	0.999841	0.892941	0.96	0.996873	0.995766	0.442045	0.875558	1.10267
												APH1A	0.568317	0.999841	1.00023	0.938784	0.996873	0.99928	0.442728	0.875558	1.11788
												APH1B	0.607583	0.999841	1.06416	0.457464	0.992777	1.06837	0.213516	0.875558	0.80447
												API5	0.869613	0.999841	0.987288	0.312422	0.992777	1.11447	0.713589	0.916257	1.00238
												APIP	0.799937	0.999841	1.08449	0.554024	0.992777	0.953319	0.883391	0.968701	0.978772
												APLF	0.716355	0.999841	1.09081	0.502714	0.992777	1.17978	0.278397	0.875558	0.747067
												APLN	0.893493	0.999841	1.04169	0.584173	0.992777	0.986276	0.46403	0.875558	1.16781
												APLNR	0.112707	0.999841	1.34245	0.978807	0.997455	1.02636	0.468773	0.875558	0.976846
												APLP1	0.0561558	0.999841	1.99154	0.541814	0.992777	1.10272	0.6627	0.902643	1.25264
												APMAP	0.604677	0.999841	0.883804	0.802137	0.993885	0.918416	0.703936	0.913321	1.06569
												APOA1	0.120932	0.999841	0.798887	0.12265	0.992777	0.555828	0.0270641	0.875558	0.305197
												APOA1BP	0.876238	0.999841	1.03283	0.595226	0.992777	1.01822	0.65102	0.899162	0.982238
												APOA2	0.234014	0.999841	NA	0.23687	0.992777	NA	0.371153	0.875558	NA
												APOBEC1	0.855833	0.999841	1.2398	0.794194	0.99375	0.993627	0.104571	0.875558	2.88122
												LOC102123264	0.387394	0.999841	0.854478	0.0387637	0.992777	1.26729	0.372399	0.875558	1.03291
												APOBEC3A	0.941523	0.999841	1.04485	0.507339	0.992777	0.548991	0.0534763	0.875558	2.46915
												APOBEC3B	0.971346	0.999841	1.31421	0.816215	0.993885	0.927013	0.155787	0.875558	3.32302
												APOBEC3C	0.940804	0.999841	0.931972	0.737627	0.992777	1.12578	0.440636	0.875558	1.43694
												APOBEC3F	0.770183	0.999841	0.774991	0.686488	0.992777	0.993133	0.890137	0.969526	0.908503
												APOBEC3G	0.755649	0.999841	0.869944	0.730651	0.992777	0.953224	0.836891	0.954003	1.22155
												APOBEC3H	0.463114	0.999841	0.883047	0.537423	0.992777	1.02964	0.645933	0.897257	0.764311
												APOBR	0.994505	0.999841	0.983839	0.40656	0.992777	1.07831	0.294548	0.875558	1.0714
												APOC1	0.255203	0.999841	0.790937	0.255893	0.992777	0.704816	0.704898	0.913499	1.51385
												APOD	0.85542	0.999841	1.06959	0.562263	0.992777	1.01491	0.3045	0.875558	0.780988
												APOE	0.702212	0.999841	0.957921	0.780789	0.993077	1.09853	0.681524	0.906959	0.951769
												APOL2	0.999541	0.999841	1.13527	0.870575	0.996873	0.991468	0.747678	0.92743	0.92086
												APOL4	0.972599	0.999841	0.972846	0.609171	0.992777	1.04321	0.467702	0.875558	0.704825
												APOL5	0.943219	0.999841	1.05754	0.104046	0.992777	1.36797	0.571728	0.884753	1.03852
												APOL6	0.26239	0.999841	0.496286	0.424798	0.992777	0.841957	0.557365	0.883406	1.42862
												APOLD1	0.679394	0.999841	1.05252	0.104895	0.992777	1.18276	0.285985	0.875558	0.772272
												APOM	0.849276	0.999841	0.97455	0.70909	0.992777	0.946994	0.270506	0.875558	0.763625
												APOO	0.391371	0.999841	0.931308	0.151395	0.992777	0.823939	0.826691	0.950261	0.953742
												APOOL	0.743424	0.999841	0.947613	0.839675	0.993885	0.980404	0.77924	0.93603	0.9992
												APOPT1	0.134087	0.999841	1.16701	0.528286	0.992777	1.13303	0.485845	0.87599	0.915601
												APP	0.522622	0.999841	1.1933	0.568234	0.992777	1.1256	0.267464	0.875558	0.934972
												APPBP2	0.315502	0.999841	0.99255	0.0567491	0.992777	1.10496	0.961579	0.989265	0.952776
												APPL1	0.89895	0.999841	1.0575	0.345001	0.992777	1.0933	0.468694	0.875558	0.901853
												APPL2	0.513751	0.999841	1.14674	0.40636	0.992777	1.248	0.821777	0.948867	0.983589
												APRT	0.289522	0.999841	0.915684	0.752156	0.992777	1.02169	0.178209	0.875558	1.23698
												APTX	0.980825	0.999841	1.11376	0.794912	0.99375	0.986224	0.780231	0.936662	0.958845
												AQP1	0.524746	0.999841	1.40433	0.738493	0.992777	1.09019	0.29425	0.875558	0.751506
												AQP11	0.551729	0.999841	0.983561	0.536719	0.992777	1.00027	0.645774	0.897257	1.10225
												HOXD3	0.97241	0.999841	1.61286	0.868664	0.996873	1.05785	0.0387997	0.875558	1.97625
												AQP7	0.359747	0.999841	0.773659	0.467151	0.992777	0.654766	0.80158	0.941556	1.13798
												AQP8	0.607857	0.999841	1.27123	0.698276	0.992777	1.33336	0.402214	0.875558	1.13318
												AQR	0.988554	0.999841	1.00048	0.0553339	0.992777	1.17511	0.742814	0.927138	0.931198
												AR	0.652714	0.999841	0.957084	0.791671	0.993734	1.10345	0.280474	0.875558	1.75227
												KBTBD11	0.700909	0.999841	0.937248	0.0495169	0.992777	1.20391	0.729357	0.922294	0.963397
												ARAP1	0.870301	0.999841	0.962232	0.162451	0.992777	1.12271	0.657369	0.901019	0.98282
												ARAP2	0.357161	0.999841	0.977455	0.104926	0.992777	1.25383	0.623235	0.891709	1.03141
												ARAP3	0.986264	0.999841	1.10675	0.501668	0.992777	1.20263	0.135757	0.875558	0.861317
												ARCN1	0.40938	0.999841	1.06043	0.307658	0.992777	1.10653	0.93913	0.982987	1.00908
												AREG	0.621556	0.999841	0.984811	0.715216	0.992777	1.15874	0.0783603	0.875558	1.05756
												AREL1	0.545268	0.999841	0.859646	0.633156	0.992777	1.16363	0.870099	0.96398	1.12305
												ARF1	0.493832	0.999841	0.917405	0.959453	0.996873	0.972851	0.344561	0.875558	1.05356
												ARF3	0.874935	0.999841	0.993961	0.846905	0.994713	0.971462	0.17047	0.875558	1.193
												ARF4	0.250568	0.999841	1.07994	0.961351	0.996873	1.08927	0.356861	0.875558	1.08278
												ARF5	0.0868068	0.999841	0.934979	0.873779	0.996873	1.00886	0.749311	0.927866	0.975789
												ARF6	0.181693	0.999841	0.853595	0.944737	0.996873	0.983226	0.248597	0.875558	1.47383
												ARFGAP1	0.861081	0.999841	0.864248	0.183894	0.992777	1.14952	0.507515	0.87599	0.938717
												ARFGAP2	0.988176	0.999841	1.01256	0.225664	0.992777	1.21324	0.164092	0.875558	0.941635
												ARFGAP3	0.5254	0.999841	1.07043	0.676591	0.992777	1.00965	0.936996	0.982206	1.04126
												ARFGEF1	0.456584	0.999841	1.02985	0.373522	0.992777	1.16383	0.712159	0.91542	0.980851
												ARFGEF2	0.685598	0.999841	0.895273	0.549363	0.992777	1.051	0.902145	0.972409	0.946436
												ARFGEF3	0.0697953	0.999841	1.32776	0.621589	0.992777	1.10444	0.734505	0.924225	0.938494
												ARFIP1	0.7428	0.999841	0.934546	0.945861	0.996873	1.04021	0.374148	0.875558	1.1768
												ARFIP2	0.480202	0.999841	1.00964	0.817762	0.993885	0.995298	0.342702	0.875558	1.3417
												ARFRP1	0.937228	0.999841	0.981785	0.488454	0.992777	1.09627	0.83066	0.95203	0.919401
												ARG2	0.555597	0.999841	1.21463	0.613329	0.992777	1.24686	0.936551	0.982206	0.827941
												ARGLU1	0.240224	0.999841	1.19083	0.177555	0.992777	1.49822	0.142785	0.875558	0.834962
												ARHGAP1	0.836077	0.999841	1.00287	0.111678	0.992777	1.05671	0.470129	0.875558	1.03295
												ARHGAP10	0.314846	0.999841	1.45943	0.498483	0.992777	1.27924	0.471143	0.875558	0.880265
												ARHGAP11A	0.864651	0.999841	1.10037	0.695512	0.992777	1.04799	0.32246	0.875558	2.64009
												ARHGAP12	0.957741	0.999841	1.03066	0.0734709	0.992777	1.22193	0.893343	0.97015	1.00889
												ARHGAP15	0.700258	0.999841	0.974015	0.52141	0.992777	1.10328	0.720768	0.92012	0.798616
												ARHGAP17	0.981359	0.999841	1.10024	0.426071	0.992777	1.21301	0.339144	0.875558	0.871113
												ARHGAP18	0.953454	0.999841	1.01819	0.762398	0.992777	1.06891	0.296149	0.875558	1.19653
												ARHGAP19	0.917975	0.999841	0.82628	0.738372	0.992777	1.01632	0.908194	0.973525	0.932322
												ARHGAP21	0.745995	0.999841	0.95988	0.28053	0.992777	1.09435	0.970996	0.992554	0.91404
												ARHGAP23	0.0648899	0.999841	1.34732	0.531004	0.992777	1.39111	0.357287	0.875558	0.87336
												ARHGAP24	0.619811	0.999841	1.30457	0.504426	0.992777	1.32008	0.22502	0.875558	0.640951
												ARHGAP25	0.410716	0.999841	0.883984	0.821913	0.993885	1.02705	0.745633	0.927263	1.02457
												ARHGAP26	0.406491	0.999841	1.20165	0.804684	0.993885	1.03062	0.569259	0.884753	1.11396
												ARHGAP27	0.609888	0.999841	0.968079	0.862613	0.996103	1.27133	0.234185	0.875558	1.70615
												ARHGAP29	0.554102	0.999841	1.17132	0.520444	0.992777	1.4263	0.289177	0.875558	0.844031
												ARHGAP30	0.452515	0.999841	0.824916	0.742384	0.992777	1.28442	0.785512	0.937402	1.03806
												ARHGAP31	0.298751	0.999841	1.04664	0.238667	0.992777	1.13702	0.485794	0.87599	0.886736
												ARHGAP32	0.88266	0.999841	1.0074	0.383507	0.992777	1.20751	0.394437	0.875558	1.29305
												ARHGAP33	0.697611	0.999841	1.03756	0.0639931	0.992777	1.48264	0.0966595	0.875558	0.729565
												ARHGAP35	0.25744	0.999841	1.05421	0.338091	0.992777	1.08025	0.92627	0.978954	1.07993
												ARHGAP39	0.943826	0.999841	1.05592	0.207402	0.992777	1.2289	0.516477	0.87599	1.09817
												ARHGAP4	0.584848	0.999841	0.936958	0.795041	0.99375	0.954919	0.551693	0.882046	0.722391
												ARHGAP42	0.427803	0.999841	0.899774	0.376852	0.992777	1.20972	0.364126	0.875558	1.2499
												ARHGAP44	0.560676	0.999841	0.957466	0.926318	0.996873	1.01294	0.298701	0.875558	0.812701
												ARHGAP5	0.531149	0.999841	1.17584	0.30092	0.992777	1.15461	0.892526	0.970118	0.997617
												ARHGAP6	0.431304	0.999841	1.36321	0.793868	0.993734	1.27451	0.234741	0.875558	0.681537
												ARHGAP8	0.944065	0.999841	1.10585	0.822889	0.993885	1.18666	0.577077	0.884753	0.920442
												ARHGAP9	0.490162	0.999841	0.981242	0.606889	0.992777	1.30662	0.958417	0.988306	0.92249
												ARHGDIA	0.232715	0.999841	0.918618	0.62057	0.992777	1.02647	0.210991	0.875558	1.2198
												ARHGDIB	0.220414	0.999841	0.793513	0.70482	0.992777	1.18506	0.933248	0.981432	0.893204
												ARHGDIG	0.233689	0.999841	1.68162	0.685775	0.992777	1.01298	0.442394	0.875558	0.82527
												ARHGEF10	0.483059	0.999841	1.15643	0.564343	0.992777	1.35859	0.462133	0.875558	0.865431
												ARHGEF10L	0.957079	0.999841	1.03224	0.0508184	0.992777	1.14551	0.236078	0.875558	1.11176
												ARHGEF11	0.46322	0.999841	0.976844	0.103151	0.992777	1.21013	0.717408	0.918088	1.03728
												ARHGEF12	0.461825	0.999841	1.06425	0.440739	0.992777	1.03435	0.664601	0.902643	1.00966
												ARHGEF15	0.841406	0.999841	1.1366	0.689984	0.992777	1.27285	0.101123	0.875558	0.726312
												ARHGEF16	0.383047	0.999841	0.77492	0.997969	0.999683	1.00525	0.248566	0.875558	1.74885
												ARHGEF17	0.497897	0.999841	1.25103	0.505891	0.992777	1.44661	0.372389	0.875558	0.763195
												ARHGEF18	0.832036	0.999841	1.06904	0.749709	0.992777	1.19486	0.439724	0.875558	1.28428
												ARHGEF19	0.893871	0.999841	0.92984	0.431847	0.992777	1.14054	0.821873	0.948867	1.13784
												ARHGEF2	0.957679	0.999841	0.992288	0.96274	0.996873	1.15289	0.82367	0.948867	1.0424
												ARHGEF25	0.354839	0.999841	1.51313	0.584131	0.992777	1.31617	0.462616	0.875558	0.641112
												ARHGEF26	0.28765	0.999841	1.61335	0.670538	0.992777	1.28424	0.617597	0.891709	0.761066
												ARHGEF28	0.465431	0.999841	1.257	0.374075	0.992777	1.03336	0.990101	0.997963	0.970192
												ARHGEF3	0.927466	0.999841	1.13777	0.502354	0.992777	1.17391	0.381386	0.875558	0.767853
												ARHGEF37	0.956236	0.999841	1.00095	0.616059	0.992777	1.04999	0.788294	0.93774	1.024
												ARHGEF39	0.245812	0.999841	0.854719	0.978957	0.997455	1.02538	0.451531	0.875558	1.55294
												ARHGEF40	0.251623	0.999841	1.25889	0.202303	0.992777	1.14195	0.337224	0.875558	1.02755
												ARHGEF5	0.846014	0.999841	0.947771	0.913383	0.996873	1.22459	0.151345	0.875558	2.33644
												ARHGEF6	0.834648	0.999841	1.12701	0.375585	0.992777	1.36148	0.340094	0.875558	0.80179
												ARHGEF7	0.861739	0.999841	1.0939	0.109187	0.992777	1.29497	0.18786	0.875558	0.873137
												ARHGEF9	0.439098	0.999841	1.18416	0.352653	0.992777	1.22556	0.384575	0.875558	0.960174
												ARID1A	0.720783	0.999841	1.09687	0.405263	0.992777	1.19441	0.749913	0.928007	0.884894
												ARID1B	0.835634	0.999841	0.984519	0.348091	0.992777	1.31457	0.205462	0.875558	0.900343
												ARID2	0.947127	0.999841	1.0462	0.0764903	0.992777	1.13377	0.680019	0.906456	0.988153
												ARID3A	0.523547	0.999841	1.12344	0.632231	0.992777	0.939547	0.841276	0.954617	1.16803
												ARID3B	0.292423	0.999841	1.033	0.487676	0.992777	1.37136	0.484509	0.87599	1.13991
												ARID4A	0.370665	0.999841	1.24869	0.185489	0.992777	1.21717	0.862582	0.96161	1.02445
												ARID4B	0.641933	0.999841	1.10504	0.195321	0.992777	1.23919	0.151084	0.875558	0.884947
												ARID5A	0.580927	0.999841	1.21294	0.253989	0.992777	1.19888	0.201233	0.875558	0.696344
												ARID5B	0.372969	0.999841	1.15696	0.534161	0.992777	1.36534	0.168564	0.875558	0.701389
												ARIH1	0.97174	0.999841	1.0693	0.112527	0.992777	1.11509	0.432175	0.875558	0.996687
												ARIH2	0.594873	0.999841	1.07249	0.260931	0.992777	1.13113	0.518651	0.87599	0.916765
												ARL1	0.488948	0.999841	1.08037	0.628344	0.992777	0.91887	0.785234	0.937402	1.09314
												ARL10	0.392808	0.999841	1.22967	0.20974	0.992777	1.33627	0.60573	0.889246	0.938125
												ARL11	0.626403	0.999841	0.946549	0.945819	0.996873	0.984342	0.187541	0.875558	1.80446
												ARL13B	0.416265	0.999841	0.969788	0.0594361	0.992777	1.26048	0.267947	0.875558	0.762283
												ARL14	0.520446	0.999841	1.05111	0.639215	0.992777	1.01883	0.22989	0.875558	1.74666
												ARL14EP	0.879324	0.999841	1.08028	0.576336	0.992777	1.12301	0.223401	0.875558	0.929749
												ARL15	0.941474	0.999841	1.01059	0.717245	0.992777	0.965617	0.413797	0.875558	0.854772
												ARL16	0.972046	0.999841	1.05304	0.878654	0.996873	1.01808	0.486138	0.87599	1.0574
												ARL2	0.960383	0.999841	0.977343	0.793126	0.993734	0.989333	0.273541	0.875558	0.930729
												ARL2BP	0.816875	0.999841	1.00927	0.38454	0.992777	1.12294	0.303961	0.875558	0.923386
												ARL3	0.0511336	0.999841	1.27659	0.779257	0.992777	1.12512	0.196071	0.875558	0.732071
												ARL4A	0.220917	0.999841	0.938541	0.487926	0.992777	0.962121	0.399335	0.875558	0.966312
												ARL4C	0.791792	0.999841	0.985421	0.439366	0.992777	1.63498	0.0812138	0.875558	1.62581
												ARL4D	0.623612	0.999841	1.19362	0.558402	0.992777	1.4551	0.639695	0.89576	0.852781
												ARL5A	0.816694	0.999841	1.06006	0.389079	0.992777	1.15146	0.662588	0.902643	1.02698
												ARL5B	0.206295	0.999841	0.847653	0.151939	0.992777	1.13827	0.265457	0.875558	1.19672
												ARL6	0.853919	0.999841	1.012	0.253143	0.992777	1.38896	0.216791	0.875558	0.839456
												ARL6IP1	0.162211	0.999841	0.864535	0.867209	0.996873	1.02546	0.620743	0.891709	1.23245
												ARL6IP4	0.213166	0.999841	1.11378	0.923222	0.996873	0.961447	0.428438	0.875558	0.903669
												ARL6IP5	0.73839	0.999841	1.27345	0.813544	0.993885	1.09209	0.188574	0.875558	0.803455
												ARL6IP6	0.892571	0.999841	0.857593	0.0930319	0.992777	1.15588	0.696667	0.910513	1.03775
												ARL8A	0.282337	0.999841	1.11889	0.634469	0.992777	1.09386	0.189081	0.875558	0.790248
												ARL8B	0.781474	0.999841	1.13209	0.243821	0.992777	1.14974	0.783013	0.937402	1.13136
												ARL9	0.917876	0.999841	1.29543	0.757754	0.992777	1.13373	0.193301	0.875558	1.86918
												ARMC1	0.712121	0.999841	1.09047	0.723636	0.992777	1.12269	0.377987	0.875558	1.02256
												ARMC10	0.965667	0.999841	1.07011	0.486981	0.992777	1.17107	0.355041	0.875558	0.987356
												ARMC12	0.710622	0.999841	1.24358	0.93208	0.996873	1.06067	0.232633	0.875558	0.623431
												LOC102142831	0.980433	0.999841	1.06362	0.0162274	0.992777	1.40418	0.234169	0.875558	0.79457
												ARMC5	0.765898	0.999841	0.935631	0.180538	0.992777	1.04415	0.622768	0.891709	0.98301
												ARMC6	0.228352	0.999841	0.875117	0.250185	0.992777	1.15282	0.63889	0.895605	1.13249
												ARMC7	0.854512	0.999841	1.15178	0.637106	0.992777	1.07065	0.868839	0.963752	0.910105
												ARMC8	0.773127	0.999841	1.0553	0.398252	0.992777	1.22984	0.155231	0.875558	0.82832
												ARMC9	0.44253	0.999841	1.14733	0.570019	0.992777	1.45895	0.34626	0.875558	0.822935
												ARMCX1	0.274199	0.999841	1.28493	0.613876	0.992777	1.19924	0.270199	0.875558	0.860691
												ARMCX2	0.573134	0.999841	1.21883	0.667786	0.992777	1.32987	0.248714	0.875558	0.719595
												ARMCX3	0.216687	0.999841	1.13795	0.323573	0.992777	1.2786	0.25829	0.875558	0.88219
												ARMCX4	0.302518	0.999841	1.24513	0.613995	0.992777	1.32723	0.318277	0.875558	0.761697
												ARMCX5	0.699749	0.999841	1.00865	0.38826	0.992777	1.09774	0.921145	0.977721	0.958806
												ARMT1	0.626234	0.999841	1.03406	0.184634	0.992777	1.13408	0.712137	0.91542	1.0818
												ARNT	0.534327	0.999841	1.00875	0.292683	0.992777	1.08325	0.323302	0.875558	0.915194
												ARNT2	0.169459	0.999841	1.44673	0.112532	0.992777	1.57313	0.558207	0.883406	1.21046
												ARNTL	0.891975	0.999841	1.09338	0.181806	0.992777	1.15395	0.827902	0.950892	1.12317
												ARNTL2	0.875298	0.999841	0.906116	0.920272	0.996873	0.893226	0.633163	0.894734	1.21376
												ARPC1A	0.635011	0.999841	0.969262	0.264146	0.992777	0.951859	0.364644	0.875558	1.10873
												ARPC1B	0.174474	0.999841	0.887195	0.922951	0.996873	0.900775	0.308648	0.875558	1.31594
												ARPC2	0.554095	0.999841	0.949453	0.878992	0.996873	1.04539	0.180747	0.875558	1.22476
												ARPC3	0.0558857	0.999841	0.892273	0.883583	0.996873	0.955238	0.473086	0.875558	1.03353
												ARPC4	0.25394	0.999841	0.929211	0.836279	0.993885	1.02144	0.189224	0.875558	1.06653
												ARPC5	0.481466	0.999841	0.92464	0.942921	0.996873	0.975733	0.262478	0.875558	1.20285
												ARPC5L	0.152327	0.999841	0.860018	0.925571	0.996873	0.985984	0.421259	0.875558	1.12408
												ARPIN	0.0964925	0.999841	1.30403	0.187132	0.992777	1.18281	0.978465	0.994025	1.05926
												PPCDC	0.041028	0.999841	0.48817	0.823032	0.993885	2.26853	0.463967	0.875558	2.01152
												ARRB1	0.390605	0.999841	0.876972	0.721329	0.992777	1.03352	0.234804	0.875558	0.898301
												LOC102144527	0.503431	0.999841	0.908851	0.0206345	0.992777	1.18037	0.319497	0.875558	0.815226
												ARRDC2	0.971704	0.999841	1.00054	0.339177	0.992777	1.03309	0.351306	0.875558	0.913164
												ARRDC3	0.839995	0.999841	1.03945	0.431801	0.992777	1.29989	0.17038	0.875558	0.921239
												ARRDC4	0.573836	0.999841	1.07894	0.992156	0.998995	1.13721	0.422686	0.875558	0.5864
												ARSA	0.420246	0.999841	1.18219	0.693228	0.992777	1.14456	0.791077	0.939247	0.976409
												ARSB	0.391952	0.999841	1.19784	0.387023	0.992777	1.45314	0.561991	0.883764	0.900265
												ARSD	0.303582	0.999841	1.75648	0.412259	0.992777	2.08412	0.901437	0.972409	0.943864
												ARSG	0.861107	0.999841	1.1596	0.697973	0.992777	1.00792	0.373486	0.875558	0.91515
												ARSI	0.182446	0.999841	1.5137	0.79027	0.993734	1.04276	0.640062	0.89576	0.868529
												ARSJ	0.659971	0.999841	0.986417	0.142231	0.992777	1.35491	0.283038	0.875558	0.892087
												ARSK	0.731729	0.999841	1.19806	0.54213	0.992777	1.57983	0.455709	0.875558	1.04883
												ARV1	0.597258	0.999841	1.21713	0.422027	0.992777	1.15365	0.119461	0.875558	0.789144
												ARVCF	0.265762	0.999841	1.32832	0.594702	0.992777	1.18855	0.129564	0.875558	0.759113
												AS3MT	0.440877	0.999841	1.30458	0.57959	0.992777	1.51282	0.354675	0.875558	0.662344
												ASAH1	0.343376	0.999841	1.06635	0.618618	0.992777	1.1393	0.65407	0.900431	0.976158
												ASAP1	0.860452	0.999841	1.02495	0.0711645	0.992777	1.2518	0.43431	0.875558	0.874629
												ASAP2	0.483848	0.999841	1.08898	0.744553	0.992777	1.12641	0.472299	0.875558	1.12876
												ASAP3	0.7767	0.999841	1.18154	0.886859	0.996873	1.13272	0.135481	0.875558	0.734053
												ASB1	0.937752	0.999841	0.9594	0.343724	0.992777	1.18613	0.34734	0.875558	0.895128
												ASB13	0.185953	0.999841	1.28027	0.484281	0.992777	0.975529	0.932123	0.981432	1.07373
												ASB14	0.776616	0.999841	1.04536	0.88457	0.996873	1.06654	0.738629	0.925886	1.22633
												ASB16	0.486345	0.999841	1.39849	0.251247	0.992777	1.51966	0.286577	0.875558	0.843096
												ASB2	0.757546	0.999841	1.33064	0.516619	0.992777	1.45126	0.589025	0.886728	1.00774
												ASB3	0.698704	0.999841	1.00948	0.327579	0.992777	1.06946	0.146583	0.875558	0.898889
												ASB6	0.547547	0.999841	0.994672	0.503048	0.992777	1.07677	0.983024	0.995512	1.00354
												ASB7	0.22376	0.999841	0.896163	0.880032	0.996873	1.15993	0.189799	0.875558	1.23635
												ASB8	0.620982	0.999841	1.03566	0.562093	0.992777	1.12647	0.477163	0.875558	1.0572
												ASB9	0.903594	0.999841	0.980831	0.940506	0.996873	0.893411	0.163199	0.875558	2.45951
												ASCC1	0.559952	0.999841	1.01516	0.979964	0.997455	0.978446	0.486162	0.87599	0.890899
												ASCC2	0.636861	0.999841	1.0834	0.130884	0.992777	1.12006	0.355796	0.875558	1.02291
												ASCC3	0.842849	0.999841	0.927847	0.480088	0.992777	1.05445	0.986838	0.996579	1.12302
												ASCL2	0.46279	0.999841	1.67867	0.482726	0.992777	1.16278	0.11196	0.875558	3.70777
												ASF1A	0.869779	0.999841	1.00983	0.165007	0.992777	1.18354	0.0938665	0.875558	0.865905
												ASF1B	0.465901	0.999841	0.858351	0.918239	0.996873	1.16529	0.248133	0.875558	1.73059
												ASH1L	0.358215	0.999841	1.21209	0.197495	0.992777	1.42239	0.502277	0.87599	1.00475
												ASH2L	0.82128	0.999841	1.05036	0.373825	0.992777	1.19167	0.179125	0.875558	0.982287
												ASIC1	0.503827	0.999841	1.46808	0.804634	0.993885	1.16286	0.274117	0.875558	0.639254
												ASIP	0.236232	0.999841	1.73013	0.984	0.997996	1.15172	0.434096	0.875558	0.974355
												ASL	0.912239	0.999841	1.02991	0.362106	0.992777	1.09477	0.944067	0.984376	1.0497
												ASNA1	0.541673	0.999841	1.09144	0.411572	0.992777	1.00199	0.690235	0.908432	0.959327
												ASNS	0.855138	0.999841	1.09377	0.634033	0.992777	0.95524	0.306561	0.875558	0.682394
												ASNSD1	0.527705	0.999841	1.11392	0.677095	0.992777	1.19207	0.330474	0.875558	0.879762
												ASPA	0.863427	0.999841	1.20917	0.78837	0.993664	0.979633	0.454076	0.875558	0.825453
												ASPG	0.928394	0.999841	0.95857	0.828641	0.993885	1.16194	0.668971	0.903527	0.455082
												ASPH	0.475222	0.999841	1.09508	0.861212	0.996086	1.00777	0.509448	0.87599	1.00002
												ASPHD2	0.639973	0.999841	0.935721	0.898505	0.996873	1.18643	0.944951	0.98449	0.820326
												ASPM	0.706893	0.999841	0.913294	0.744295	0.992777	0.921672	0.468378	0.875558	2.81589
												ASPN	0.445049	0.999841	1.259	0.265373	0.992777	1.76808	0.986391	0.996341	1.37471
												ASPSCR1	0.377669	0.999841	0.916434	0.184519	0.992777	1.07595	0.476098	0.875558	0.848762
												ASRGL1	0.84082	0.999841	1.12699	0.641268	0.992777	1.22142	0.128657	0.875558	0.626901
												SCNN1B	0.63641	0.999841	0.831627	0.0244263	0.992777	0.735501	0.120012	0.875558	1.13359
												ASTE1	0.789232	0.999841	1.0566	0.441902	0.992777	0.950465	0.560572	0.883406	0.996587
												ASUN	0.466819	0.999841	0.908354	0.139318	0.992777	1.11563	0.976541	0.993293	1.05693
												ASXL1	0.736571	0.999841	1.17456	0.204346	0.992777	1.30617	0.103967	0.875558	0.737776
												ASXL2	0.863927	0.999841	0.909592	0.074591	0.992777	1.19731	0.890547	0.969526	0.979997
												ATAD1	0.918932	0.999841	1.03533	0.26345	0.992777	1.29601	0.410001	0.875558	0.935858
												ATAD2	0.500077	0.999841	0.779025	0.376911	0.992777	1.20022	0.380751	0.875558	1.68622
												ATAD2B	0.864294	0.999841	1.10111	0.0939538	0.992777	1.11008	0.876818	0.966794	0.988534
												ATAD3A	0.894074	0.999841	0.963173	0.51794	0.992777	1.24952	0.617792	0.891709	1.25279
												ATAD5	0.885168	0.999841	0.92361	0.0987749	0.992777	1.24644	0.514349	0.87599	1.08686
												ATAT1	0.545764	0.999841	1.26152	0.110871	0.992777	1.11036	0.565321	0.884753	0.841956
												ATCAY	0.150115	0.999841	1.95273	0.558377	0.992777	1.32675	0.923514	0.977961	1.83404
												ATE1	0.637231	0.999841	1.12318	0.985956	0.998393	0.974003	0.268946	0.875558	0.900656
												ATF1	0.907691	0.999841	0.954892	0.196712	0.992777	1.19462	0.65643	0.900961	1.02231
												ATF2	0.507519	0.999841	1.04695	0.432651	0.992777	0.986225	0.589896	0.886885	0.903284
												ATF3	0.700973	0.999841	1.43822	0.748445	0.992777	1.66215	0.925203	0.978644	1.1935
												ATF4	0.407778	0.999841	1.0911	0.487276	0.992777	1.06356	0.346866	0.875558	0.903152
												ATF5	0.201772	0.999841	0.836062	0.795892	0.99375	0.973916	0.973349	0.992641	0.895352
												ATF6	0.659493	0.999841	1.02291	0.353331	0.992777	1.13453	0.988379	0.997138	0.888522
												ATF6B	0.719592	0.999841	1.01961	0.245936	0.992777	1.16842	0.29815	0.875558	0.978648
												ATF7	0.798342	0.999841	0.864823	0.368375	0.992777	1.2587	0.446257	0.875558	0.994503
												ATF7IP	0.960955	0.999841	1.06414	0.420524	0.992777	1.17363	0.219335	0.875558	0.90207
												ATF7IP2	0.918185	0.999841	0.99953	0.301403	0.992777	1.37683	0.40885	0.875558	0.834702
												ATG101	0.211498	0.999841	1.02627	0.938282	0.996873	1.06629	0.177008	0.875558	1.05087
												ATG12	0.184847	0.999841	1.06092	0.895807	0.996873	1.09218	0.579692	0.885077	1.07337
												LOC102131214	0.878344	0.999841	1.01829	0.0397349	0.992777	1.15322	0.80147	0.941505	0.896862
												ATG14	0.578155	0.999841	1.16846	0.365311	0.992777	1.31974	0.199859	0.875558	0.832356
												ATG16L1	0.833315	0.999841	0.982996	0.166666	0.992777	1.19593	0.810908	0.945044	0.936162
												LOC107130671	0.749779	0.999841	1.0191	0.0430741	0.992777	1.25612	0.507713	0.87599	0.956123
												ATG2A	0.588052	0.999841	1.16367	0.743088	0.992777	1.03161	0.759458	0.932037	0.893722
												ATG2B	0.763161	0.999841	1.10986	0.272871	0.992777	1.43323	0.197494	0.875558	0.869754
												ATG3	0.992855	0.999841	1.0209	0.551154	0.992777	1.05592	0.568996	0.884753	1.02063
												ATG4A	0.427823	0.999841	0.972873	0.427568	0.992777	1.05293	0.54685	0.881058	1.07089
												ATG4B	0.930944	0.999841	1.03342	0.395777	0.992777	1.1485	0.229392	0.875558	0.908192
												ATG4C	0.776799	0.999841	1.01889	0.431628	0.992777	1.16909	0.13297	0.875558	0.850813
												ATG4D	0.25383	0.999841	0.89764	0.915294	0.996873	1.07812	0.245611	0.875558	1.37959
												ATG5	0.402612	0.999841	0.911519	0.193413	0.992777	1.15611	0.793829	0.939836	0.973043
												ATG7	0.26659	0.999841	1.05124	0.144082	0.992777	1.20899	0.293424	0.875558	0.878057
												ATG9A	0.583214	0.999841	1.06817	0.303313	0.992777	1.16727	0.0617457	0.875558	0.844237
												ATHL1	0.982704	0.999841	1.10533	0.382517	0.992777	1.26932	0.336717	0.875558	0.729776
												ATIC	0.560501	0.999841	1.08046	0.830369	0.993885	1.05065	0.972423	0.992641	1.03667
												ATL1	0.637646	0.999841	1.58274	0.758927	0.992777	1.23891	0.333398	0.875558	0.839968
												ATL2	0.393322	0.999841	1.19309	0.347866	0.992777	1.4928	0.362518	0.875558	0.905729
												ATL3	0.395932	0.999841	1.05668	0.806207	0.993885	1.28168	0.296289	0.875558	1.07899
												ATM	0.890849	0.999841	1.01972	0.230971	0.992777	1.09441	0.637022	0.895093	0.776704
												ATMIN	0.950076	0.999841	1.14249	0.608705	0.992777	1.05695	0.64848	0.897989	0.977663
												ATN1	0.636479	0.999841	1.14766	0.550973	0.992777	1.21741	0.222708	0.875558	0.814432
												ATOH1	0.311503	0.999841	1.33884	0.849951	0.995189	0.929432	0.287779	0.875558	4.74126
												ATOH8	0.550737	0.999841	1.0694	0.840583	0.993885	0.918233	0.773254	0.934247	1.14154
												ATOX1	0.308516	0.999841	0.985929	0.847425	0.994993	0.979623	0.849768	0.957532	0.993558
												ATP10A	0.934936	0.999841	1.03925	0.351137	0.992777	1.06175	0.281026	0.875558	0.80054
												ATP10B	0.609295	0.999841	0.949414	0.800499	0.993885	1.21406	0.264505	0.875558	3.89969
												ATP10D	0.896805	0.999841	0.941065	0.107372	0.992777	1.23675	0.315942	0.875558	0.859513
												ATP11A	0.584251	0.999841	0.937295	0.122817	0.992777	1.35154	0.814937	0.946552	0.889662
												ATP11AUN	0.555001	0.999841	1.21058	0.133706	0.992777	1.48057	0.453607	0.875558	0.754176
												ATP11B	0.831506	0.999841	0.884209	0.558007	0.992777	1.10232	0.449022	0.875558	1.09299
												ATP11C	0.489665	0.999841	1.02881	0.428155	0.992777	1.24774	0.480513	0.875653	1.01549
												ATP13A1	0.656696	0.999841	1.05175	0.0866635	0.992777	1.18598	0.817622	0.947927	0.848132
												ATP13A2	0.821045	0.999841	1.09827	0.754008	0.992777	1.112	0.848671	0.956617	1.08494
												ATP13A3	0.606879	0.999841	1.07246	0.180044	0.992777	1.11181	0.731533	0.923454	0.988599
												ATP1A1	0.328259	0.999841	0.829055	0.936293	0.996873	0.908098	0.254783	0.875558	1.40949
												ATP1A2	0.401714	0.999841	1.68066	0.514144	0.992777	1.41704	0.480332	0.875653	0.794088
												ATP1A3	0.156828	0.999841	1.89988	0.886927	0.996873	0.98387	0.899161	0.97204	1.41615
												ATP1B1	0.937713	0.999841	0.958877	0.738277	0.992777	1.12747	0.255878	0.875558	1.23657
												ATP1B2	0.683348	0.999841	1.26935	0.206558	0.992777	1.3505	0.360788	0.875558	0.854449
												ATP1B3	0.797759	0.999841	1.05702	0.587254	0.992777	1.17519	0.0840401	0.875558	1.63115
												ATP2A2	0.731067	0.999841	0.995504	0.196424	0.992777	1.12748	0.908982	0.973525	0.991024
												ATP2A3	0.339347	0.999841	1.1739	0.758842	0.992777	1.13409	0.58522	0.886728	1.01167
												ATP2B1	0.679108	0.999841	0.891969	0.718691	0.992777	1.10409	0.34811	0.875558	1.31185
												ATP2B4	0.442342	0.999841	1.41412	0.444042	0.992777	1.43195	0.501282	0.87599	0.90549
												ATP2C1	0.329077	0.999841	1.05322	0.204859	0.992777	1.11156	0.530235	0.879117	1.00786
												ATP2C2	0.391439	0.999841	1.40179	0.856763	0.996086	0.905897	0.279727	0.875558	3.61857
												ATP5A1	0.635342	0.999841	1.00664	0.915543	0.996873	1.02183	0.838811	0.95455	0.895449
												ATP5B	0.964309	0.999841	1.10171	0.907592	0.996873	1.01651	0.538381	0.880366	0.963711
												ATP5C1	0.405747	0.999841	0.958436	0.23984	0.992777	0.923842	0.542986	0.880683	0.993032
												SLA2	0.0163924	0.999841	0.519372	0.912277	0.996873	1.02152	0.515988	0.87599	1.4019
												ATP5F1	0.634086	0.999841	1.02675	0.542829	0.992777	0.944048	0.680594	0.906539	0.989921
												ATP5G1	0.556182	0.999841	0.931392	0.761777	0.992777	0.997385	0.379139	0.875558	1.13459
												ATP5G2	0.943847	0.999841	1.02672	0.526226	0.992777	0.972475	0.445481	0.875558	0.960268
												ATP5G3	0.873769	0.999841	1.01626	0.692202	0.992777	0.984663	0.372241	0.875558	1.04099
												ATP5H	0.417285	0.999841	0.962448	0.181631	0.992777	0.907949	0.65941	0.902046	0.956797
												ATP5J	0.865612	0.999841	0.99645	0.994618	0.998995	0.971033	0.67546	0.905495	0.928295
												USP53	0.548048	0.999841	0.87336	0.0298956	0.992777	0.910583	0.979605	0.994467	1.02609
												ATP5L	0.763909	0.999841	0.949439	0.205005	0.992777	0.901852	0.941155	0.983435	0.978285
												ATP5O	0.39506	0.999841	0.928743	0.420878	0.992777	0.937695	0.345922	0.875558	0.944662
												ATP5S	0.448959	0.999841	1.18895	0.490911	0.992777	1.37593	0.276594	0.875558	1.05187
												ATP5SL	0.544584	0.999841	0.969848	0.882626	0.996873	0.992891	0.711748	0.91542	1.09411
												ATP6AP1	0.479144	0.999841	1.00905	0.112489	0.992777	1.08	0.508125	0.87599	0.983089
												ATP6AP1L	0.453224	0.999841	0.824386	0.193271	0.992777	2.092	0.190268	0.875558	0.641594
												ATP6AP2	0.680425	0.999841	1.05793	0.35787	0.992777	1.23865	0.21996	0.875558	0.852481
												ATP6V0A1	0.799667	0.999841	1.06282	0.525882	0.992777	1.18589	0.284367	0.875558	0.868893
												ATP6V0B	0.171411	0.999841	1.11836	0.721413	0.992777	1.07293	0.206035	0.875558	1.20119
												ATP6V0C	0.494301	0.999841	0.957017	0.826652	0.993885	1.07441	0.846195	0.956371	1.02483
												ATP6V0D1	0.375964	0.999841	0.905655	0.880832	0.996873	1.11211	0.402905	0.875558	0.982921
												ATP6V0E1	0.7087	0.999841	1.10077	0.373197	0.992777	1.04027	0.380551	0.875558	0.950302
												ATP6V0E2	0.801698	0.999841	1.0562	0.726512	0.992777	1.0161	0.164421	0.875558	0.905115
												ATP6V1A	0.26242	0.999841	1.47018	0.661349	0.992777	1.24658	0.621158	0.891709	0.904692
												ATP6V1B2	0.742184	0.999841	1.01404	0.485501	0.992777	1.06009	0.550397	0.88178	1.01727
												ATP6V1C1	0.681708	0.999841	1.10117	0.125153	0.992777	1.21111	0.468014	0.875558	0.913672
												ATP6V1C2	0.933902	0.999841	1.28217	0.706796	0.992777	1.06281	0.789184	0.938394	0.838805
												ATP6V1D	0.437887	0.999841	1.14725	0.692163	0.992777	1.05171	0.46713	0.875558	1.11165
												ATP6V1E1	0.707931	0.999841	1.09237	0.686863	0.992777	1.05608	0.412752	0.875558	0.994403
												ATP6V1F	0.0825628	0.999841	1.05606	0.795731	0.99375	1.0329	0.541802	0.880683	0.958119
												ABHD17B	0.0294592	0.999841	0.522046	0.496553	0.992777	1.55307	0.636754	0.895093	0.773992
												ATP6V1G2	0.258313	0.999841	1.3467	0.999263	0.999809	1.02941	0.395499	0.875558	0.951438
												ATP6V1H	0.763572	0.999841	1.03785	0.254003	0.992777	1.10461	0.299439	0.875558	0.985387
												ATP7A	0.7077	0.999841	0.96706	0.525509	0.992777	1.05098	0.4896	0.87599	0.930791
												GNB3	0.391273	0.999841	1.02393	0.577274	0.992777	1.19893	0.035213	0.875558	0.869005
												ATP8B1	0.601353	0.999841	1.42406	0.949198	0.996873	1.1214	0.292623	0.875558	1.15429
												ATP8B2	0.488907	0.999841	1.08435	0.344269	0.992777	1.15594	0.401954	0.875558	0.826102
												ATP9A	0.24529	0.999841	1.05223	0.6184	0.992777	1.02759	0.710802	0.91542	0.918236
												ATP9B	0.598265	0.999841	1.02918	0.306032	0.992777	1.18169	0.461121	0.875558	0.967278
												ATPAF1	0.824185	0.999841	0.950195	0.674261	0.992777	1.03294	0.587109	0.886728	0.912746
												ATPAF2	0.156215	0.999841	0.903751	0.783581	0.993608	1.01682	0.49762	0.87599	0.914347
												ATPIF1	0.897411	0.999841	0.981462	0.90829	0.996873	0.959527	0.967576	0.991235	1.03844
												ATR	0.73491	0.999841	0.955402	0.0693295	0.992777	1.13872	0.688494	0.908432	0.959587
												ATRAID	0.807846	0.999841	0.99444	0.974569	0.996984	0.957483	0.68618	0.908432	0.995071
												PRELID3A	0.927645	0.999841	0.768131	0.0153546	0.992777	1.2845	0.0181735	0.875558	0.958019
												ATRN	0.300153	0.999841	1.19277	0.697849	0.992777	1.19577	0.743322	0.927263	1.06348
												ATRX	0.77598	0.999841	1.07519	0.109059	0.992777	1.40809	0.513647	0.87599	1.03575
												ATXN1	0.174668	0.999841	1.26766	0.360848	0.992777	1.26161	0.360871	0.875558	0.882584
												ATXN10	0.58754	0.999841	0.964741	0.794861	0.99375	1.01411	0.585726	0.886728	1.06493
												ATXN1L	0.152673	0.999841	1.05825	0.222773	0.992777	1.18937	0.855251	0.959574	1.03989
												ATXN2	0.920959	0.999841	1.03123	0.198131	0.992777	1.215	0.199667	0.875558	0.863121
												LOC107129897	0.590734	0.999841	1.12833	0.00282781	0.992777	1.19456	0.857906	0.960821	0.962863
												ATXN7	0.712575	0.999841	1.02769	0.158241	0.992777	1.15369	0.428863	0.875558	0.912867
												ATXN7L1	0.849554	0.999841	1.04541	0.506839	0.992777	1.31678	0.216783	0.875558	0.902492
												WDR78	0.0579597	0.999841	0.977382	0.0485287	0.992777	1.47552	0.149815	0.875558	0.810129
												ATXN7L3	0.485703	0.999841	1.07923	0.848071	0.995045	1.06423	0.920275	0.97762	1.06965
												ATXN7L3B	0.369163	0.999841	1.15463	0.606456	0.992777	1.26068	0.586783	0.886728	1.07748
												AUH	0.378387	0.999841	1.02875	0.292917	0.992777	1.16186	0.141384	0.875558	0.952503
												AUP1	0.669918	0.999841	1.01167	0.671808	0.992777	1.01036	0.983624	0.995512	0.893146
												AURKA	0.219862	0.999841	0.892313	0.815102	0.993885	0.950881	0.369243	0.875558	1.9345
												AURKAIP1	0.954737	0.999841	0.923718	0.657296	0.992777	1.04606	0.609931	0.890155	0.984623
												AURKB	0.233303	0.999841	0.978532	0.950311	0.996873	1.22433	0.545838	0.881058	1.09475
												AUTS2	0.751966	0.999841	1.17608	0.0806095	0.992777	1.28767	0.639524	0.89576	0.929899
												CD24	0.0121901	0.999841	0.529069	0.839061	0.993885	1.03724	0.195954	0.875558	1.17951
												AVL9	0.45308	0.999841	0.974174	0.679221	0.992777	1.07801	0.611624	0.890574	1.00745
												AVP	0.296737	0.999841	1.64823	0.931518	0.996873	NA	0.89669	0.971228	NA
												AVPI1	0.345128	0.999841	1.2146	0.916582	0.996873	1.19745	0.451657	0.875558	0.757975
												AXIN1	0.825833	0.999841	1.05305	0.620619	0.992777	1.12076	0.387383	0.875558	1.07909
												AXIN2	0.583659	0.999841	1.13991	0.570098	0.992777	1.29655	0.266557	0.875558	1.43545
												AXL	0.197924	0.999841	1.34171	0.447445	0.992777	1.35321	0.426468	0.875558	0.933046
												AZI2	0.856857	0.999841	1.0569	0.150075	0.992777	1.19062	0.40184	0.875558	0.925815
												AZIN1	0.33129	0.999841	1.04641	0.439551	0.992777	1.0956	0.947455	0.985423	0.989592
												AZIN2	0.823008	0.999841	0.95335	0.804741	0.993885	1.10471	0.809118	0.944127	1.5234
												AZU1	0.447848	0.999841	0.690696	0.339656	0.992777	1.47397	0.708103	0.915373	0.773733
												SERPINF2	0.244635	0.999841	1.06777	0.0238707	0.992777	1.29824	0.952016	0.986533	1.02956
												B3GALNT2	0.635673	0.999841	1.02361	0.317812	0.992777	1.12538	0.171116	0.875558	0.935032
												B3GALT2	0.238422	0.999841	1.29399	0.583091	0.992777	1.17058	0.846919	0.956383	1.06259
												B3GALT4	0.820799	0.999841	0.982713	0.974825	0.996984	1.0901	0.353416	0.875558	1.18243
												B3GALT5	0.910276	0.999841	0.814923	0.845858	0.994529	0.876795	0.506879	0.87599	0.652286
												B3GALT6	0.556685	0.999841	1.03452	0.423862	0.992777	1.11962	0.445352	0.875558	1.0705
												B3GAT3	0.880357	0.999841	1.01167	0.340147	0.992777	1.23341	0.115519	0.875558	0.792515
												B3GLCT	0.702142	0.999841	0.993778	0.545997	0.992777	1.2238	0.434875	0.875558	1.03839
												B3GNT2	0.378243	0.999841	0.9167	0.889443	0.996873	1.10009	0.381052	0.875558	1.33794
												B3GNT3	0.76479	0.999841	1.09829	0.675268	0.992777	1.23056	0.0962287	0.875558	2.52304
												ELANE	0.0352037	0.999841	0.550722	0.487295	0.992777	1.13055	0.568489	0.884753	0.809929
												B3GNT6	0.798917	0.999841	0.899863	0.667356	0.992777	0.762891	0.330975	0.875558	1.76329
												B3GNT7	0.537462	0.999841	0.988139	0.829634	0.993885	0.755234	0.639147	0.89576	1.09523
												B3GNT8	0.398443	0.999841	0.953623	0.989821	0.998968	1.05169	0.341353	0.875558	1.28592
												B3GNT9	0.253456	0.999841	1.40468	0.475528	0.992777	1.13704	0.233191	0.875558	0.882158
												B3GNTL1	0.556317	0.999841	1.02048	0.642789	0.992777	0.905423	0.872015	0.964448	0.973806
												B4GALNT1	0.950746	0.999841	1.16039	0.552461	0.992777	1.40203	0.160887	0.875558	0.692362
												LOC102134932	0.199817	0.999841	0.676646	0.351002	0.992777	0.883647	0.00465143	0.875558	1.28687
												B4GALNT3	0.937989	0.999841	1.11598	0.787898	0.993664	1.15659	0.371121	0.875558	1.1072
												B4GALNT4	0.225801	0.999841	1.7567	0.377184	0.992777	1.80293	0.657164	0.900961	0.82086
												B4GALT1	0.608203	0.999841	0.786917	0.618494	0.992777	0.947398	0.325504	0.875558	1.45283
												B4GALT2	0.22623	0.999841	1.13048	0.580741	0.992777	1.05327	0.435327	0.875558	1.02134
												B4GALT3	0.66782	0.999841	0.972648	0.821649	0.993885	1.07764	0.575634	0.884753	0.913028
												B4GALT4	0.168553	0.999841	1.24024	0.776972	0.992777	1.39174	0.308888	0.875558	1.44722
												B4GALT5	0.293942	0.999841	1.01554	0.945164	0.996873	0.949763	0.744964	0.927263	1.03573
												B4GALT6	0.89398	0.999841	1.15318	0.6995	0.992777	1.02916	0.221697	0.875558	0.661815
												B4GALT7	0.406399	0.999841	0.864069	0.586541	0.992777	1.07558	0.436228	0.875558	0.934712
												B4GAT1	0.305397	0.999841	1.21103	0.556592	0.992777	1.16764	0.407251	0.875558	0.872949
												B9D1	0.350959	0.999841	1.04453	0.906241	0.996873	1.04312	0.375707	0.875558	0.905685
												B9D2	0.445984	0.999841	0.963166	0.0798066	0.992777	1.12302	0.760889	0.932713	0.980409
												BABAM1	0.886991	0.999841	0.960927	0.436394	0.992777	1.0941	0.127802	0.875558	0.885294
												BACE1	0.435109	0.999841	1.20154	0.22782	0.992777	1.63775	0.683711	0.907965	1.0243
												BACE2	0.166337	0.999841	0.920392	0.906371	0.996873	0.983131	0.797783	0.941168	0.986973
												BACH1	0.67677	0.999841	1.02447	0.113251	0.992777	1.1991	0.556241	0.883364	1.02081
												BAD	0.573373	0.999841	1.09772	0.455857	0.992777	0.964087	0.791202	0.939247	1.02453
												GNG5	0.034859	0.999841	0.560544	0.552407	0.992777	1.20224	0.428779	0.875558	1.06102
												BAG2	0.486483	0.999841	1.71567	0.590204	0.992777	1.30347	0.696844	0.910547	0.951711
												BAG3	0.528086	0.999841	1.15003	0.473772	0.992777	1.16967	0.615401	0.891709	0.926413
												BAG4	0.935323	0.999841	1.0648	0.597556	0.992777	1.10806	0.475278	0.875558	1.01046
												BAG5	0.408931	0.999841	1.06954	0.727662	0.992777	1.14975	0.50723	0.87599	1.09014
												LOC107128891	0.76464	0.999841	1.05683	0.0373127	0.992777	1.14946	0.841739	0.954617	0.942622
												BAHCC1	0.752303	0.999841	1.01	0.252759	0.992777	1.08761	0.466301	0.875558	1.13372
												BAHD1	0.403741	0.999841	1.14718	0.366965	0.992777	1.08991	0.81726	0.947927	1.03478
												BAIAP2	0.193875	0.999841	0.940047	0.316131	0.992777	1.12426	0.983279	0.995512	0.993395
												BAIAP2L1	0.700803	0.999841	0.93217	0.707445	0.992777	1.21825	0.170018	0.875558	2.04219
												BAIAP2L2	0.442793	0.999841	0.908211	0.513107	0.992777	0.950631	0.632681	0.894553	0.737795
												BAIAP3	0.723939	0.999841	1.08582	0.711431	0.992777	1.33902	0.441399	0.875558	0.685191
												BAMBI	0.463743	0.999841	0.93938	0.672098	0.992777	1.15279	0.922186	0.977884	1.10217
												BANF1	0.828263	0.999841	1.00636	0.818807	0.993885	1.02115	0.452282	0.875558	0.964428
												BANK1	0.420564	0.999841	0.861797	0.840853	0.993885	1.07598	0.932968	0.981432	0.823844
												BANP	0.698118	0.999841	1.06575	0.318158	0.992777	1.28816	0.29151	0.875558	0.887
												BAP1	0.652095	0.999841	1.05337	0.361248	0.992777	1.07458	0.692295	0.908919	0.989187
												BARD1	0.856145	0.999841	0.874924	0.82116	0.993885	1.19778	0.721101	0.920154	0.961585
												BARX2	0.755937	0.999841	1.31586	0.990066	0.998968	1.0733	0.155624	0.875558	2.51985
												BASP1	0.436601	0.999841	0.840848	0.80564	0.993885	0.975044	0.432401	0.875558	0.623821
												BATF	0.426058	0.999841	0.748549	0.842613	0.993958	1.17006	0.772139	0.933751	0.866129
												HSBP1L1	0.0462603	0.999841	0.57849	0.875577	0.996873	1.08491	0.66113	0.902321	1.28923
												BATF3	0.9278	0.999841	0.953703	0.178316	0.992777	0.887518	0.909061	0.973525	0.929047
												BAX	0.385246	0.999841	1.1175	0.93094	0.996873	1.07433	0.453046	0.875558	1.00769
												BAZ1A	0.874868	0.999841	1.05297	0.310655	0.992777	1.22231	0.53252	0.879602	1.32118
												BAZ1B	0.385661	0.999841	1.02619	0.571314	0.992777	1.1721	0.975666	0.993293	0.896248
												BAZ2A	0.586825	0.999841	1.14207	0.466604	0.992777	1.20742	0.715073	0.917103	1.14012
												BAZ2B	0.905121	0.999841	1.00103	0.298945	0.992777	1.34104	0.0977221	0.875558	0.859843
												BBC3	0.297374	0.999841	1.37515	0.43938	0.992777	1.2048	0.699031	0.910675	0.94923
												BBIP1	0.65627	0.999841	0.95577	0.961734	0.996873	1.04552	0.143127	0.875558	0.838775
												BBOF1	0.738917	0.999841	0.928297	0.976359	0.997339	1.10106	0.427798	0.875558	0.941258
												BBS1	0.56809	0.999841	1.10627	0.48388	0.992777	1.37305	0.17973	0.875558	0.763833
												C1QTNF7	0.392604	0.999841	1.38225	0.625802	0.992777	1.43627	0.038919	0.875558	0.647665
												BBS12	0.79487	0.999841	1.07372	0.234201	0.992777	1.43247	0.288526	0.875558	0.988298
												BBS2	0.935425	0.999841	0.926224	0.0915655	0.992777	1.4472	0.439154	0.875558	0.979716
												BBS4	0.849937	0.999841	1.02577	0.302123	0.992777	1.48707	0.120787	0.875558	0.828015
												BBS5	0.728325	0.999841	0.955956	0.443374	0.992777	1.17125	0.470462	0.875558	1.13043
												BBS7	0.937567	0.999841	0.967098	0.11822	0.992777	1.14913	0.735972	0.925058	1.0449
												LOC107128190	0.681222	0.999841	1.12494	0.380928	0.992777	1.12933	0.0418713	0.875558	0.632673
												BBX	0.628895	0.999841	1.11834	0.355212	0.992777	1.37218	0.311843	0.875558	0.904879
												BCAM	0.713342	0.999841	1.08692	0.82516	0.993885	1.02093	0.124618	0.875558	0.845418
												BCAP29	0.989463	0.999841	1.02597	0.442103	0.992777	1.19747	0.288389	0.875558	0.91014
												BCAP31	0.96411	0.999841	1.02705	0.96785	0.996873	1.01338	0.328832	0.875558	1.00811
												BCAR1	0.273232	0.999841	1.06808	0.1557	0.992777	1.11583	0.547297	0.881058	1.04541
												BCAR3	0.430425	0.999841	0.975897	0.343865	0.992777	1.23145	0.225747	0.875558	1.38645
												BCAS1	0.675427	0.999841	1.00607	0.722349	0.992777	1.16464	0.197115	0.875558	4.35123
												BCAS2	0.822391	0.999841	0.96054	0.472514	0.992777	1.09779	0.194716	0.875558	1.00142
												BCAS3	0.362588	0.999841	1.04201	0.238375	0.992777	1.34348	0.324177	0.875558	0.85987
												BCAS4	0.980572	0.999841	1.10499	0.669147	0.992777	1.30049	0.244569	0.875558	0.700764
												BCAT1	0.790625	0.999841	1.2051	0.576298	0.992777	1.04714	0.196124	0.875558	3.13355
												POLM	0.995695	0.999841	0.999787	0.0605085	0.992777	1.06836	0.041366	0.875558	0.881631
												BCCIP	0.82845	0.999841	0.9742	0.95957	0.996873	1.03388	0.500394	0.87599	0.989135
												BCHE	0.721966	0.999841	1.16252	0.816308	0.993885	1.31813	0.428454	0.875558	0.487152
												BCKDHA	0.704763	0.999841	1.09898	0.488571	0.992777	1.03031	0.42155	0.875558	1.08003
												LOC107128110	0.58208	0.999841	1.16615	0.0425956	0.992777	1.24219	0.933937	0.981631	1.16092
												BCKDK	0.495419	0.999841	1.16744	0.785833	0.993664	1.04837	0.579543	0.885077	0.8884
												TMEM72	0.00668018	0.999841	0.580674	0.668362	0.992777	1.16177	0.527661	0.878542	1.06067
												BCL11A	0.96313	0.999841	1.00922	0.773004	0.992777	1.25954	0.186117	0.875558	0.737198
												BCL11B	0.259932	0.999841	0.710818	0.59885	0.992777	1.16708	0.623496	0.891709	1.8597
												BCL2	0.690072	0.999841	1.13718	0.194292	0.992777	1.21865	0.916848	0.976771	0.977752
												BCL2A1	0.475255	0.999841	0.682699	0.605423	0.992777	1.11297	0.724214	0.920521	0.799577
												BCL2L1	0.795335	0.999841	0.987234	0.830386	0.993885	1.02291	0.302025	0.875558	1.11981
												BCL2L11	0.298042	0.999841	1.17266	0.285255	0.992777	1.15168	0.486764	0.87599	1.36929
												BCL2L12	0.583128	0.999841	0.953026	0.805701	0.993885	1.03614	0.993132	0.998391	1.03301
												BCL2L13	0.872703	0.999841	1.01608	0.735274	0.992777	1.04774	0.519854	0.87599	1.01633
												BCL2L14	0.846021	0.999841	0.821129	0.512791	0.992777	1.20378	0.141872	0.875558	1.61458
												BCL2L15	0.812321	0.999841	0.906139	0.912821	0.996873	0.829136	0.197031	0.875558	3.40415
												BCL2L2	0.249988	0.999841	1.14009	0.497533	0.992777	1.27908	0.631668	0.893738	0.912059
												BCL3	0.178135	0.999841	0.827843	0.828457	0.993885	0.934402	0.374961	0.875558	1.1146
												BCL6	0.759604	0.999841	1.2229	0.496371	0.992777	1.30223	0.186163	0.875558	0.652338
												RNF152	0.446387	0.999841	0.869492	0.0456186	0.992777	1.37911	0.136536	0.875558	0.90612
												BCL7A	0.76494	0.999841	1.03543	0.113393	0.992777	1.12305	0.0794273	0.875558	0.717742
												BCL7B	0.909381	0.999841	1.09508	0.538033	0.992777	1.16334	0.409762	0.875558	0.828702
												BCL7C	0.146061	0.999841	1.10833	0.930809	0.996873	1.01022	0.31803	0.875558	0.913172
												BCL9	0.349578	0.999841	0.994259	0.396758	0.992777	1.21997	0.453735	0.875558	0.966767
												BCL9L	0.301006	0.999841	1.20124	0.196926	0.992777	1.14519	0.521194	0.876353	0.939679
												BCLAF1	0.929093	0.999841	1.04475	0.0913495	0.992777	1.07963	0.429316	0.875558	0.910454
												BCO1	0.484004	0.999841	0.747292	0.686032	0.992777	0.882927	0.700051	0.911053	2.04785
												BCO2	0.172882	0.999841	2.38379	0.173518	0.992777	1.53143	0.27771	0.875558	1.43109
												BCOR	0.840586	0.999841	1.12488	0.336043	0.992777	1.1964	0.381428	0.875558	0.832599
												BCORL1	0.224641	0.999841	1.42371	0.893657	0.996873	1.00849	0.848183	0.956456	1.14529
												BCR	0.937795	0.999841	1.05968	0.469867	0.992777	1.14452	0.346691	0.875558	0.880333
												BDH1	0.719515	0.999841	0.813305	0.791998	0.993734	0.997366	0.27231	0.875558	1.76319
												BDH2	0.124982	0.999841	0.880865	0.78207	0.993566	1.02272	0.266794	0.875558	0.747263
												BDKRB1	0.880709	0.999841	0.865856	0.0580072	0.992777	1.38661	0.0970022	0.875558	2.03208
												BDKRB2	0.645032	0.999841	1.08366	0.431094	0.992777	1.16468	0.15518	0.875558	1.5689
												BDP1	0.679219	0.999841	1.03809	0.103567	0.992777	1.31086	0.656787	0.900961	0.909977
												BECN1	0.145064	0.999841	1.17818	0.593631	0.992777	1.08852	0.457097	0.875558	0.971192
												BEND5	0.809689	0.999841	1.36184	0.609655	0.992777	1.11844	0.312926	0.875558	0.655473
												BEND7	0.763831	0.999841	0.91272	0.454583	0.992777	1.05303	0.807367	0.943566	1.01937
												BEST2	0.365884	0.999841	1.62507	0.68461	0.992777	1.60178	0.0740461	0.875558	2.97327
												BEST4	0.509528	0.999841	1.28306	0.0988605	0.992777	1.66695	0.233871	0.875558	1.274
												BET1	0.888367	0.999841	1.07354	0.241076	0.992777	1.07191	0.459055	0.875558	0.995612
												BET1L	0.277787	0.999841	1.14747	0.92342	0.996873	1.33109	0.485919	0.87599	1.10211
												BEX1	0.289448	0.999841	1.52687	0.728123	0.992777	1.12262	0.340789	0.875558	0.756452
												BEX4	0.525599	0.999841	1.37369	0.675325	0.992777	1.13465	0.386234	0.875558	0.672881
												BFAR	0.643204	0.999841	0.963396	0.617764	0.992777	1.11602	0.454744	0.875558	1.08476
												IZUMO4	0.887819	0.999841	0.843304	0.00259037	0.992777	1.27618	0.942347	0.983839	0.656623
												BGN	0.427451	0.999841	0.975794	0.539775	0.992777	1.28281	0.361852	0.875558	0.901791
												BHLHA15	0.387605	0.999841	1.23994	0.775535	0.992777	1.24642	0.293723	0.875558	2.96264
												BHLHB9	0.632298	0.999841	1.30972	0.720803	0.992777	1.17279	0.763533	0.933497	1.33327
												BHLHE22	0.285816	0.999841	1.50056	0.722509	0.992777	0.987903	0.1685	0.875558	0.71817
												SH2D6	0.858368	0.999841	0.90854	0.0161419	0.992777	1.23717	0.792632	0.939579	0.765819
												BHLHE41	0.891608	0.999841	1.11593	0.534156	0.992777	1.26563	0.478064	0.875558	0.894286
												BHMT	0.0571648	0.999841	1.62638	0.947726	0.996873	1.25672	0.200286	0.875558	0.508516
												BHMT2	0.325218	0.999841	1.1627	0.913996	0.996873	1.45435	0.164687	0.875558	0.376216
												BICC1	0.595711	0.999841	0.943296	0.999712	0.999809	1.1853	0.195813	0.875558	0.767758
												BICD1	0.320542	0.999841	1.4076	0.257382	0.992777	1.98848	0.35143	0.875558	0.836386
												BICD2	0.636227	0.999841	1.03953	0.27536	0.992777	1.40033	0.280295	0.875558	0.850639
												BID	0.504152	0.999841	0.977634	0.731694	0.992777	1.00159	0.181769	0.875558	1.44856
												BIK	0.857778	0.999841	0.895008	0.882526	0.996873	0.981699	0.425839	0.875558	1.0046
												BIN1	0.837902	0.999841	0.957647	0.0631523	0.992777	1.19844	0.475752	0.875558	1.08011
												BIN2	0.644469	0.999841	0.812163	0.644705	0.992777	1.23388	0.786243	0.937402	1.09257
												BIN3	0.300423	0.999841	0.944505	0.415779	0.992777	1.02227	0.376786	0.875558	1.01
												BIRC2	0.96668	0.999841	1.02442	0.0661708	0.992777	1.23234	0.809723	0.944367	0.970982
												BIRC3	0.960478	0.999841	0.899838	0.0537024	0.992777	1.12604	0.609976	0.890155	1.33593
												BIRC5	0.0650814	0.999841	0.855801	0.982583	0.997958	1.00966	0.281629	0.875558	1.60256
												BIRC6	0.68693	0.999841	1.00849	0.243787	0.992777	1.16712	0.566786	0.884753	1.07176
												BIRC7	0.898896	0.999841	0.906725	0.500606	0.992777	0.91367	0.471135	0.875558	0.509237
												BIVM	0.841479	0.999841	1.06237	0.2028	0.992777	1.39404	0.101554	0.875558	0.809936
												BLCAP	0.981881	0.999841	1.03065	0.780122	0.992924	1.02192	0.994126	0.998391	1.03333
												BLK	0.546468	0.999841	1.15679	0.449395	0.992777	1.52872	0.493238	0.87599	0.515243
												BLM	0.28448	0.999841	0.851525	0.0796206	0.992777	1.22666	0.830294	0.951832	1.12431
												BLMH	0.953224	0.999841	1.05756	0.63173	0.992777	1.02812	0.622985	0.891709	1.0306
												BLNK	0.512052	0.999841	0.973006	0.545876	0.992777	1.36705	0.39803	0.875558	1.25518
												BLOC1S1	0.592437	0.999841	1.0127	0.444681	0.992777	0.911825	0.852591	0.958877	0.987715
												BLOC1S2	0.791826	0.999841	1.00149	0.382042	0.992777	1.03741	0.2484	0.875558	0.830822
												BLOC1S3	0.732298	0.999841	0.92359	0.540483	0.992777	1.04214	0.427473	0.875558	0.857271
												BLOC1S4	0.780785	0.999841	1.04506	0.303488	0.992777	0.943018	0.498785	0.87599	0.973835
												BLOC1S5	0.263371	0.999841	1.14563	0.522126	0.992777	0.907903	0.618345	0.891709	1.02038
												BLOC1S6	0.344684	0.999841	1.07529	0.75758	0.992777	1.07299	0.472696	0.875558	0.969489
												BLVRA	0.702102	0.999841	1.13652	0.713006	0.992777	1.21149	0.335388	0.875558	0.765279
												BLVRB	0.234658	0.999841	0.946561	0.567936	0.992777	0.868132	0.318676	0.875558	1.0272
												BLZF1	0.798419	0.999841	1.00084	0.302796	0.992777	1.2833	0.285831	0.875558	0.984348
												BMF	0.201104	0.999841	1.41995	0.864672	0.996873	1.01336	0.109186	0.875558	0.860493
												BMI1	0.997379	0.999841	1.10067	0.42974	0.992777	1.40033	0.186355	0.875558	0.880362
												BMP1	0.665458	0.999841	1.19664	0.440128	0.992777	1.4005	0.395269	0.875558	0.882853
												BMP2	0.0619486	0.999841	1.25405	0.335687	0.992777	1.73373	0.126383	0.875558	1.51447
												BMP2K	0.491064	0.999841	1.01532	0.210033	0.992777	1.13223	0.71014	0.91542	0.941981
												BMP3	0.493289	0.999841	1.20757	0.32868	0.992777	1.15248	0.453862	0.875558	0.986816
												BMP4	0.320365	0.999841	1.22092	0.486793	0.992777	1.14815	0.660481	0.902321	0.952316
												BMP5	0.214031	0.999841	1.21016	0.553284	0.992777	1.19757	0.322584	0.875558	1.6386
												BMP6	0.928726	0.999841	0.872936	0.360009	0.992777	0.734112	0.621582	0.891709	1.34015
												BMP7	0.830764	0.999841	0.992693	0.754202	0.992777	1.49838	0.0959345	0.875558	1.52066
												BMP8B	0.304909	0.999841	1.43757	0.866332	0.996873	1.24289	0.315029	0.875558	0.722005
												BMPR1A	0.328574	0.999841	1.19675	0.355171	0.992777	1.25223	0.549698	0.88178	1.04369
												BMPR2	0.899239	0.999841	1.079	0.273262	0.992777	1.23514	0.358057	0.875558	0.933405
												BMS1	0.771498	0.999841	1.00566	0.277316	0.992777	1.21439	0.744164	0.927263	0.908681
												BMX	0.552597	0.999841	1.28567	0.330591	0.992777	1.1342	0.847921	0.956456	0.88722
												BNC2	0.624631	0.999841	1.35863	0.821213	0.993885	1.35198	0.344102	0.875558	0.724628
												BNIP1	0.0815776	0.999841	0.871913	0.857099	0.996086	1.02519	0.494668	0.87599	1.00366
												BNIP2	0.74123	0.999841	1.07217	0.0597897	0.992777	1.39888	0.650636	0.899034	0.963607
												BNIP3	0.637302	0.999841	1.18453	0.60934	0.992777	1.40931	0.455718	0.875558	0.869762
												BNIP3L	0.810274	0.999841	1.04767	0.442832	0.992777	1.24061	0.361126	0.875558	0.828558
												BNIPL	0.791607	0.999841	1.32791	0.515721	0.992777	0.889767	0.823687	0.948867	0.859709
												BOC	0.755559	0.999841	1.34226	0.673656	0.992777	1.44275	0.44914	0.875558	0.829846
												BOD1	0.471018	0.999841	1.19139	0.757658	0.992777	1.12052	0.416799	0.875558	0.971695
												LOC107127179	0.250572	0.999841	1.02561	0.0408689	0.992777	1.32238	0.138579	0.875558	0.882307
												BOK	0.773064	0.999841	1.2262	0.767212	0.992777	1.16882	0.607113	0.889246	1.10913
												BOLA1	0.837252	0.999841	1.01377	0.637507	0.992777	0.943493	0.498642	0.87599	1.06646
												BOLA2B	0.733957	0.999841	0.959333	0.650815	0.992777	0.895533	0.115626	0.875558	1.14033
												BOLA3	0.79929	0.999841	1.08189	0.491898	0.992777	0.88532	0.745218	0.927263	1.03427
												BOP1	0.290004	0.999841	0.970949	0.0963199	0.992777	1.15399	0.897494	0.971617	1.01917
												BORA	0.706435	0.999841	0.834177	0.748771	0.992777	1.04159	0.462015	0.875558	1.31293
												BORCS5	0.520929	0.999841	1.04985	0.983187	0.997966	1.12109	0.0788094	0.875558	0.851589
												BORCS6	0.777125	0.999841	1.07715	0.676826	0.992777	1.0575	0.637392	0.895116	0.943927
												BORCS7	0.297945	0.999841	0.877929	0.665212	0.992777	1.22192	0.21979	0.875558	0.987704
												BPGM	0.796349	0.999841	1.15388	0.493629	0.992777	1.0298	0.445773	0.875558	0.895584
												BPHL	0.533208	0.999841	1.00525	0.289769	0.992777	1.13942	0.875196	0.965986	0.969988
												BPNT1	0.71796	0.999841	1.02322	0.816944	0.993885	0.958086	0.354648	0.875558	1.47689
												CENPJ	0.388945	0.999841	1.04703	0.00448772	0.992777	1.17281	0.993333	0.998391	0.874403
												BRAF	0.685788	0.999841	1.0892	0.213092	0.992777	1.41648	0.258102	0.875558	0.913989
												ZNF800	0.664878	0.999841	1.14313	0.0357992	0.992777	1.1242	0.65868	0.901766	0.980187
												BRAT1	0.953227	0.999841	1.17803	0.583909	0.992777	1.22534	0.199208	0.875558	0.807526
												FHL5	0.63168	0.999841	0.999191	0.019079	0.992777	1.2264	0.29283	0.875558	0.904825
												BRCC3	0.865578	0.999841	0.973001	0.145427	0.992777	1.04512	0.551209	0.88178	1.0355
												LOC102124420	0.827527	0.999841	1.02734	0.0348242	0.992777	1.14749	0.610306	0.890299	0.896688
												BRD2	0.754692	0.999841	1.00985	0.201028	0.992777	1.16331	0.617722	0.891709	0.971806
												BRD3	0.258382	0.999841	1.15938	0.0940669	0.992777	1.30447	0.345203	0.875558	0.998342
												BRD4	0.835751	0.999841	1.10041	0.0816363	0.992777	1.1486	0.556095	0.883284	0.997252
												BRD7	0.878673	0.999841	1.09653	0.247749	0.992777	1.10105	0.135057	0.875558	0.938512
												BRD8	0.432891	0.999841	0.985327	0.11609	0.992777	1.24947	0.385922	0.875558	0.996897
												BRD9	0.990884	0.999841	0.933707	0.298801	0.992777	1.2306	0.822169	0.948867	0.888884
												BRE	0.925116	0.999841	1.07393	0.561398	0.992777	0.991441	0.46014	0.875558	0.950486
												BRF1	0.971831	0.999841	0.90622	0.357976	0.992777	1.26884	0.117425	0.875558	0.810952
												BRF2	0.531389	0.999841	1.27765	0.291104	0.992777	1.16413	0.468263	0.875558	1.08242
												BRI3	0.226413	0.999841	1.10214	0.0703659	0.992777	0.928391	0.741374	0.926898	1.00666
												BRI3BP	0.458564	0.999841	1.25139	0.986867	0.998393	0.957375	0.252275	0.875558	3.11717
												BRIX1	0.373618	0.999841	0.962705	0.867113	0.996873	1.01153	0.831169	0.952177	0.994126
												BRK1	0.210135	0.999841	1.06063	0.245215	0.992777	1.07333	0.458856	0.875558	0.998444
												BRMS1	0.657928	0.999841	0.938442	0.978584	0.997455	1.09674	0.460996	0.875558	0.979975
												BRMS1L	0.960283	0.999841	1.11965	0.638236	0.992777	1.15833	0.280893	0.875558	0.922019
												BROX	0.315662	0.999841	1.11419	0.0948006	0.992777	1.15854	0.639617	0.89576	1.07982
												BRPF1	0.813956	0.999841	0.98698	0.125099	0.992777	1.23773	0.597608	0.888264	0.952524
												BRPF3	0.774289	0.999841	0.938558	0.364958	0.992777	1.25379	0.742437	0.927112	0.901351
												BRSK1	0.503557	0.999841	1.43409	0.690271	0.992777	1.29176	0.191987	0.875558	0.711099
												BRWD1	0.871066	0.999841	1.12248	0.185126	0.992777	1.2884	0.366713	0.875558	0.872144
												BRWD3	0.388737	0.999841	1.25641	0.0787985	0.992777	1.21563	0.794926	0.940093	1.08074
												BSCL2	0.932426	0.999841	1.02563	0.883217	0.996873	1.08531	0.143499	0.875558	0.829278
												BSDC1	0.563199	0.999841	1.07378	0.273155	0.992777	1.06928	0.261125	0.875558	0.981976
												BSG	0.153009	0.999841	0.872665	0.986104	0.998393	1.04089	0.378993	0.875558	1.02162
												BSPRY	0.826256	0.999841	0.861647	0.925437	0.996873	1.12726	0.500124	0.87599	1.2037
												BST1	0.531974	0.999841	1.37373	0.646787	0.992777	1.28763	0.315965	0.875558	0.825855
												BST2	0.934061	0.999841	1.01254	0.339333	0.992777	0.90794	0.949833	0.985863	0.964186
												BTAF1	0.823899	0.999841	1.14928	0.109965	0.992777	1.45519	0.249066	0.875558	0.809201
												BTBD1	0.92137	0.999841	0.980018	0.882677	0.996873	1.07786	0.742411	0.927112	0.947772
												BTBD10	0.764872	0.999841	0.95766	0.134742	0.992777	1.17045	0.246991	0.875558	0.991522
												BTBD2	0.712921	0.999841	0.981114	0.270178	0.992777	1.09907	0.310744	0.875558	0.959269
												BTBD3	0.648665	0.999841	0.992415	0.98255	0.997958	1.02927	0.76419	0.933497	0.911301
												BTBD6	0.188646	0.999841	0.805327	0.0578458	0.992777	1.14803	0.551339	0.88178	0.961127
												BTBD7	0.566057	0.999841	1.08085	0.324072	0.992777	1.04896	0.176821	0.875558	0.907129
												BTBD9	0.853659	0.999841	1.07868	0.276666	0.992777	1.52087	0.98295	0.995512	0.850113
												BTC	0.546188	0.999841	1.37815	0.895007	0.996873	1.17931	0.387616	0.875558	0.869783
												BTD	0.952039	0.999841	0.992056	0.238329	0.992777	1.0389	0.389615	0.875558	0.934595
												BTF3	0.151876	0.999841	1.11167	0.642811	0.992777	0.981327	0.623276	0.891709	0.990401
												BTF3L4	0.967673	0.999841	1.0569	0.633137	0.992777	1.11852	0.704204	0.913421	1.03319
												BTG1	0.429658	0.999841	0.978279	0.155316	0.992777	1.07493	0.990634	0.998048	0.960337
												BTG2	0.832008	0.999841	1.02768	0.600261	0.992777	1.11639	0.619045	0.891709	0.816117
												BTG3	0.931598	0.999841	1.04964	0.182731	0.992777	1.06722	0.90077	0.972409	1.00849
												BTK	0.82722	0.999841	0.797671	0.394206	0.992777	1.50772	0.784254	0.937402	0.867819
												BTLA	0.893555	0.999841	0.931378	0.98082	0.997455	1.09953	0.691914	0.908672	1.10109
												LOC107130721	0.444965	0.999841	1.03382	0.198661	0.992777	1.22218	0.0411442	0.875558	0.700833
												BTN3A1	0.210695	0.999841	0.802216	0.959261	0.996873	1.11015	0.634996	0.894761	0.713121
												BTN3A2	0.713151	0.999841	0.82312	0.98477	0.998346	1.06523	0.520202	0.87599	0.769376
												BTNL3	0.726	0.999841	0.806943	0.174465	0.992777	1.44817	0.578997	0.885077	1.09399
												BTNL8	0.726564	0.999841	1.29142	0.597855	0.992777	1.24445	0.474189	0.875558	2.91435
												BTNL9	0.30581	0.999841	0.972047	0.994853	0.998995	1.14859	0.0509051	0.875558	0.571682
												BTRC	0.890457	0.999841	1.03887	0.277767	0.992777	1.52825	0.181953	0.875558	0.879395
												BUB1	0.392592	0.999841	0.952444	0.801787	0.993885	1.06668	0.34276	0.875558	2.13617
												BUB1B	0.554278	0.999841	0.978225	0.710023	0.992777	1.10863	0.363357	0.875558	1.92988
												BUB3	0.61842	0.999841	0.960073	0.40809	0.992777	1.00343	0.896799	0.971228	0.972656
												BUD13	0.215647	0.999841	1.10895	0.097761	0.992777	1.0678	0.479956	0.875558	0.93772
												BUD31	0.455905	0.999841	0.971221	0.0988401	0.992777	1.09195	0.292203	0.875558	1.04087
												BVES	0.661753	0.999841	1.27229	0.343356	0.992777	1.59242	0.685888	0.908432	0.929057
												BYSL	0.385016	0.999841	0.906649	0.144284	0.992777	1.22067	0.95671	0.987989	1.00081
												BZRAP1	0.964289	0.999841	1.15908	0.255011	0.992777	1.38607	0.257461	0.875558	0.62903
												BZW1	0.707043	0.999841	0.99417	0.941439	0.996873	1.03869	0.297707	0.875558	1.11326
												BZW2	0.81767	0.999841	1.04174	0.754024	0.992777	1.0555	0.558601	0.883406	0.951903
												C10H20orf194	0.402736	0.999841	1.10108	0.467827	0.992777	1.25924	0.163303	0.875558	0.70759
												C10H20orf196	0.676404	0.999841	1.05727	0.681859	0.992777	1.03734	0.805669	0.942924	1.03166
												C10H20orf24	0.474941	0.999841	1.00328	0.862042	0.996086	1.05518	0.156173	0.875558	1.15428
												C10H20orf27	0.851111	0.999841	1.02168	0.792855	0.993734	1.00069	0.179217	0.875558	0.783096
												C10H22orf23	0.475759	0.999841	1.40355	0.63113	0.992777	1.58794	0.397742	0.875558	0.762269
												C5H4orf33	0.466201	0.999841	0.989771	0.010528	0.992777	1.12263	0.561721	0.883764	0.94065
												C10H22orf39	0.506884	0.999841	1.14965	0.324804	0.992777	1.172	0.426925	0.875558	1.04567
												C11H12orf10	0.855352	0.999841	1.04372	0.455349	0.992777	1.23112	0.134294	0.875558	0.793653
												C11H12orf29	0.942433	0.999841	1.06191	0.103447	0.992777	1.25302	0.369288	0.875558	1.05058
												C11H12orf4	0.815061	0.999841	1.03924	0.276189	0.992777	1.25581	0.269511	0.875558	0.966761
												CAMK2B	0.02786	0.999841	0.604274	0.7756	0.992777	0.954337	0.738436	0.925886	1.9683
												C11H12orf45	0.463822	0.999841	0.937649	0.853139	0.995491	0.990573	0.556582	0.883364	1.03427
												C11H12orf49	0.858301	0.999841	0.994192	0.79238	0.993734	1.05422	0.205277	0.875558	1.15191
												C11H12orf57	0.47708	0.999841	1.03038	0.2945	0.992777	0.967257	0.360155	0.875558	0.989352
												C11H12orf65	0.0557158	0.999841	1.20889	0.454612	0.992777	1.29867	0.204648	0.875558	0.900691
												C11H12orf66	0.560363	0.999841	0.926965	0.691329	0.992777	1.0118	0.685618	0.908432	1.01964
												C11H12orf73	0.257811	0.999841	1.05899	0.405392	0.992777	1.18412	0.886101	0.968782	0.962445
												DENND2A	0.00471351	0.999841	0.609406	0.332126	0.992777	0.841658	0.93757	0.982455	1.02484
												C12H2orf47	0.625755	0.999841	0.967946	0.627651	0.992777	0.870148	0.174046	0.875558	1.16202
												C12H2orf54	0.208467	0.999841	0.730177	0.618174	0.992777	1.06628	0.354974	0.875558	1.31115
												C12H2orf69	0.42813	0.999841	0.813567	0.469879	0.992777	0.980077	0.550739	0.88178	1.13487
												C12H2orf76	0.353939	0.999841	0.920441	0.541676	0.992777	1.0111	0.0620822	0.875558	0.867771
												C12H2orf88	0.815074	0.999841	0.923898	0.636629	0.992777	1.13176	0.2922	0.875558	1.76271
												C13H2orf15	0.4307	0.999841	1.13405	0.826101	0.993885	1.05952	0.396768	0.875558	1.09533
												C13H2orf40	0.426711	0.999841	1.3899	0.862571	0.996103	1.23455	0.44431	0.875558	0.739211
												C13H2orf42	0.394569	0.999841	0.759712	0.471338	0.992777	1.31448	0.0745076	0.875558	0.874632
												C13H2orf44	0.929759	0.999841	1.0712	0.613068	0.992777	1.05596	0.488617	0.87599	1.05626
												C13H2orf49	0.493382	0.999841	1.0885	0.141977	0.992777	1.184	0.227229	0.875558	0.97311
												C13H2orf68	0.789918	0.999841	1.06113	0.659139	0.992777	1.04528	0.847821	0.956456	1.03806
												CRIP3	0.649796	0.999841	0.75636	0.723471	0.992777	1.28242	0.0217957	0.875558	0.726205
												C14H11orf1	0.790661	0.999841	0.952012	0.959043	0.996873	1.1434	0.743733	0.927263	0.975934
												C14H11orf24	0.679545	0.999841	0.998002	0.339158	0.992777	0.970908	0.822991	0.948867	0.918368
												C14H11orf31	0.423568	0.999841	1.06263	0.953143	0.996873	1.11543	0.111022	0.875558	1.38493
												C14H11orf49	0.181523	0.999841	0.841887	0.741717	0.992777	1.07459	0.220303	0.875558	0.840331
												C14H11orf52	0.887646	0.999841	0.907813	0.0678762	0.992777	0.841036	0.781807	0.937402	1.00878
												C14H11orf54	0.504034	0.999841	0.972884	0.523606	0.992777	0.95747	0.924153	0.978193	0.99695
												C14H11orf57	0.35211	0.999841	1.21442	0.368872	0.992777	1.0253	0.165756	0.875558	0.841241
												C14H11orf58	0.226055	0.999841	1.07524	0.779657	0.992777	1.14031	0.276489	0.875558	0.910103
												C14H11orf68	0.398464	0.999841	1.09066	0.337132	0.992777	1.09723	0.494917	0.87599	0.996536
												C14H11orf71	0.969402	0.999841	1.05261	0.200566	0.992777	1.27887	0.642086	0.896166	1.1633
												C14H11orf73	0.765147	0.999841	1.00792	0.734936	0.992777	1.03356	0.216568	0.875558	0.927219
												C14H11orf74	0.365116	0.999841	0.965438	0.146798	0.992777	0.879089	0.557482	0.883406	0.822613
												C14H11orf80	0.666778	0.999841	1.48212	0.115011	0.992777	1.48512	0.268921	0.875558	0.669646
												C14H11orf84	0.121898	0.999841	1.1565	0.294391	0.992777	1.16861	0.792633	0.939579	1.10575
												C14H11orf91	0.572645	0.999841	0.881983	0.666418	0.992777	1.21482	0.914482	0.975701	1.29198
												C14H11orf95	0.409854	0.999841	1.16037	0.422328	0.992777	1.3826	0.219455	0.875558	0.690466
												C14H11orf96	0.944757	0.999841	1.1009	0.321225	0.992777	1.3686	0.102352	0.875558	0.716095
												C14H11orf97	0.561146	0.999841	NA	0.349199	0.992777	0.768854	0.358478	0.875558	NA
												C15H9orf114	0.898477	0.999841	1.05854	0.31711	0.992777	1.19502	0.867866	0.963242	1.01077
												C15H9orf116	0.238337	0.999841	1.13109	0.537836	0.992777	1.09452	0.432998	0.875558	0.819069
												C15H9orf142	0.720661	0.999841	0.951201	0.662358	0.992777	1.02047	0.532783	0.879602	1.00336
												C15H9orf152	0.617597	0.999841	1.16243	0.703235	0.992777	1.07356	0.284672	0.875558	2.49736
												C15H9orf16	0.624911	0.999841	1.02844	0.665944	0.992777	1.10284	0.50233	0.87599	1.04225
												C15H9orf172	0.34471	0.999841	1.31923	0.531301	0.992777	1.54277	0.388632	0.875558	0.798124
												C15H9orf3	0.308328	0.999841	1.25566	0.597859	0.992777	1.31165	0.175733	0.875558	0.661753
												C11H12orf43	0.0414235	0.999841	0.610915	0.491788	0.992777	1.89239	0.594686	0.887876	0.824198
												C15H9orf64	0.542668	0.999841	1.18558	0.668018	0.992777	1.09631	0.391395	0.875558	1.04696
												C15H9orf69	0.844958	0.999841	0.954374	0.827626	0.993885	1.02076	0.209763	0.875558	0.907085
												C15H9orf72	0.657333	0.999841	1.16571	0.208764	0.992777	1.14406	0.476515	0.875558	0.932042
												C15H9orf78	0.211964	0.999841	1.11785	0.355508	0.992777	1.14523	0.111646	0.875558	0.836308
												ID1	0.018958	0.999841	0.612	0.451646	0.992777	1.24227	0.271925	0.875558	1.63129
												C15H9orf9	0.775118	0.999841	1.14192	0.554899	0.992777	0.985247	0.504723	0.87599	0.981957
												C15H9orf91	0.976135	0.999841	0.961169	0.272085	0.992777	1.12024	0.177182	0.875558	0.802251
												C16H17orf100	0.404095	0.999841	1.28967	0.734211	0.992777	1.06056	0.268354	0.875558	0.814555
												C16H17orf51	0.824806	0.999841	1.18051	0.61763	0.992777	1.32168	0.316262	0.875558	0.784679
												C16H17orf58	0.88143	0.999841	1.10259	0.718019	0.992777	1.03747	0.0571466	0.875558	0.674063
												C16H17orf62	0.936993	0.999841	1.01317	0.548352	0.992777	1.02749	0.761425	0.933009	0.955047
												C16H17orf67	0.831465	0.999841	1.06575	0.928579	0.996873	0.986637	0.776358	0.934954	1.08097
												C16H17orf75	0.655845	0.999841	0.994451	0.686012	0.992777	1.05343	0.289766	0.875558	0.920603
												C16H17orf80	0.586769	0.999841	1.07163	0.306345	0.992777	1.1741	0.536558	0.879942	1.07179
												C16H17orf89	0.279412	0.999841	1.07074	0.885069	0.996873	0.935049	0.841227	0.954617	0.955828
												C18H18orf21	0.428633	0.999841	0.94241	0.134171	0.992777	1.14852	0.385581	0.875558	0.896496
												KIAA1211	0.979086	0.999841	0.899587	0.0463762	0.992777	1.22389	0.444556	0.875558	0.90316
												C18H18orf32	0.934138	0.999841	1.02653	0.140445	0.992777	0.894528	0.741227	0.926895	0.966513
												C18H18orf8	0.748492	0.999841	1.08387	0.179895	0.992777	1.23099	0.902223	0.972409	1.09045
												C19H19orf12	0.694624	0.999841	0.976228	0.305805	0.992777	1.15164	0.451331	0.875558	0.970184
												LOC102131817	0.0408753	0.999841	0.614713	0.407016	0.992777	1.16114	0.688881	0.908432	0.734518
												C19H19orf25	0.239281	0.999841	0.956504	0.944604	0.996873	0.994963	0.392556	0.875558	0.955717
												C19H19orf33	0.673048	0.999841	1.10511	0.497641	0.992777	1.23743	0.216334	0.875558	1.40571
												C19H19orf38	0.341198	0.999841	0.820059	0.353932	0.992777	0.541047	0.884865	0.968701	1.37324
												C19H19orf43	0.932003	0.999841	1.00137	0.431176	0.992777	1.00547	0.129973	0.875558	0.937537
												C19H19orf44	0.801244	0.999841	0.929907	0.495737	0.992777	1.19733	0.0981378	0.875558	0.527238
												C19H19orf47	0.668385	0.999841	0.995654	0.532574	0.992777	0.984032	0.223626	0.875558	0.932825
												C19H19orf48	0.9467	0.999841	0.980975	0.837886	0.993885	0.922843	0.214646	0.875558	1.60009
												C19H19orf52	0.485357	0.999841	1.05615	0.927631	0.996873	1.00505	0.828361	0.950922	0.983073
												C19H19orf54	0.563948	0.999841	0.908559	0.483676	0.992777	1.14991	0.53741	0.880186	0.87596
												C19H19orf60	0.933616	0.999841	1.03608	0.735184	0.992777	1.01067	0.382177	0.875558	0.820661
												C19H19orf66	0.789041	0.999841	1.14247	0.439977	0.992777	1.14125	0.243602	0.875558	0.873349
												C19H19orf68	0.0928851	0.999841	1.26865	0.861265	0.996086	0.973767	0.520995	0.876193	0.978183
												C19H19orf70	0.938459	0.999841	1.04054	0.399349	0.992777	0.929024	0.991144	0.998072	0.998067
												C19H19orf71	0.322361	0.999841	1.63436	0.39124	0.992777	1.94044	0.328744	0.875558	0.594919
												C19H19orf81	0.252955	0.999841	0.597047	0.787625	0.993664	0.87248	0.246792	0.875558	0.552243
												C19H1orf109	0.82253	0.999841	0.918593	0.353375	0.992777	1.25689	0.916292	0.976534	0.878989
												C1D	0.983827	0.999841	1.0665	0.542534	0.992777	0.983011	0.996102	0.998848	0.977351
												C1GALT1	0.544911	0.999841	1.00867	0.491382	0.992777	1.05843	0.096984	0.875558	1.18327
												C1GALT1C1	0.980802	0.999841	1.04832	0.665948	0.992777	1.05934	0.670433	0.903815	0.991226
												C1GALT1C1L	0.586677	0.999841	0.871283	0.120179	0.992777	1.49744	0.0647436	0.875558	0.551929
												C1H1orf106	0.856193	0.999841	0.972476	0.682905	0.992777	1.13881	0.234264	0.875558	1.55865
												C1H1orf112	0.228103	0.999841	0.808157	0.486047	0.992777	1.0963	0.628617	0.893102	1.32022
												C1H1orf115	0.510559	0.999841	1.2969	0.209599	0.992777	0.913439	0.968565	0.991892	0.983022
												C1H1orf116	0.627676	0.999841	1.25584	0.309198	0.992777	1.34136	0.140472	0.875558	2.49064
												C1H1orf122	0.160673	0.999841	1.12239	0.986599	0.998393	1.06895	0.263662	0.875558	0.748441
												C1H1orf123	0.829122	0.999841	0.971631	0.591996	0.992777	1.09555	0.0955005	0.875558	0.763009
												C1H1orf127	0.725089	0.999841	1.05371	0.345485	0.992777	1.30627	0.881241	0.968093	0.877947
												C1H1orf131	0.344823	0.999841	0.926354	0.343845	0.992777	1.11479	0.619998	0.891709	1.04784
												C1H1orf159	0.845305	0.999841	1.07888	0.788052	0.993664	1.15596	0.306649	0.875558	0.755721
												C1H1orf162	0.806814	0.999841	0.921518	0.960307	0.996873	1.10406	0.682713	0.907506	1.08321
												C1H1orf174	0.477233	0.999841	1.05326	0.953676	0.996873	1.0054	0.549969	0.88178	1.00451
												KIAA1841	0.917337	0.999841	1.59892	0.0417808	0.992777	1.40178	0.667448	0.903391	0.877196
												C1H1orf21	0.278719	0.999841	1.04188	0.660928	0.992777	1.06014	0.906138	0.972806	0.935257
												C1H1orf210	0.858026	0.999841	0.93256	0.954963	0.996873	0.947218	0.133969	0.875558	4.61521
												C1H1orf216	0.26196	0.999841	1.19762	0.716836	0.992777	1.07346	0.349929	0.875558	0.903432
												NUDT6	0.968798	0.999841	1.04055	0.0499573	0.992777	1.42369	0.544282	0.880683	0.7739
												C1H1orf233	0.845278	0.999841	1.10101	0.52919	0.992777	1.07908	0.495884	0.87599	0.948973
												SLITRK6	0.229478	0.999841	1.01464	0.0189889	0.992777	1.17826	0.886037	0.968782	0.890186
												C1H1orf35	0.321551	0.999841	1.06004	0.877309	0.996873	1.10748	0.397348	0.875558	0.836557
												C1H1orf43	0.632183	0.999841	1.02766	0.755211	0.992777	1.03546	0.973504	0.992641	1.00438
												C1H1orf50	0.875384	0.999841	0.955394	0.917111	0.996873	1.0806	0.110372	0.875558	0.809193
												C1H1orf52	0.665256	0.999841	1.059	0.0651273	0.992777	1.13004	0.277583	0.875558	0.89598
												C1H1orf53	0.991289	0.999841	0.972047	0.826884	0.993885	0.803604	0.33907	0.875558	0.800139
												C1H1orf54	0.695953	0.999841	0.943347	0.40306	0.992777	1.3687	0.234787	0.875558	0.852088
												C1H1orf74	0.716819	0.999841	1.32248	0.37503	0.992777	1.33135	0.904253	0.972806	0.953237
												C1H1orf95	0.462727	0.999841	1.56085	0.367153	0.992777	1.73114	0.508764	0.87599	0.90151
												C1QA	0.413232	0.999841	1.31539	0.76053	0.992777	1.09074	0.915812	0.976398	0.928634
												C1QB	0.381594	0.999841	1.52985	0.675575	0.992777	1.30768	0.800524	0.941504	0.928713
												C1QBP	0.978355	0.999841	1.18042	0.698867	0.992777	0.905314	0.45213	0.875558	1.03753
												C1QC	0.412551	0.999841	1.52355	0.798619	0.993885	1.2702	0.690771	0.908432	0.941996
												C1QL1	0.459699	0.999841	1.12583	0.696394	0.992777	0.991973	0.629258	0.893179	0.943367
												C1QL3	0.564731	0.999841	1.34857	0.864978	0.996873	0.929817	0.617416	0.891709	1.4361
												C1QTNF1	0.46534	0.999841	1.12345	0.310516	0.992777	1.18515	0.755488	0.930617	0.99021
												C1QTNF2	0.989027	0.999841	1.03314	0.559555	0.992777	1.22326	0.344124	0.875558	0.757025
												C1QTNF3	0.352525	0.999841	1.30101	0.540349	0.992777	1.34512	0.569796	0.884753	0.854247
												C1QTNF4	0.50548	0.999841	1.72473	0.620348	0.992777	0.687012	0.57171	0.884753	0.81517
												C1QTNF5	0.171506	0.999841	1.18894	0.921781	0.996873	1.13174	0.237659	0.875558	0.831956
												C1QTNF6	0.875998	0.999841	0.931895	0.237336	0.992777	1.24404	0.747301	0.927275	1.15951
												LOC102126635	0.890495	0.999841	1.00494	0.416243	0.992777	1.2631	0.0372624	0.875558	0.438947
												C1QTNF9	0.448011	0.999841	0.705879	0.875475	0.996873	0.962828	0.372988	0.875558	0.868696
												C1R	0.631784	0.999841	0.93485	0.765892	0.992777	0.952725	0.730498	0.923094	0.840798
												C1RL	0.445627	0.999841	1.06762	0.7485	0.992777	0.969833	0.622627	0.891709	0.849498
												C1S	0.667736	0.999841	0.91159	0.586019	0.992777	0.925811	0.604189	0.889246	0.797116
												C2	0.942302	0.999841	1.22512	0.579453	0.992777	1.04714	0.982992	0.995512	0.922212
												C20H16orf13	0.799706	0.999841	1.06593	0.277855	0.992777	1.06381	0.356365	0.875558	0.953201
												C20H16orf52	0.378862	0.999841	1.17468	0.323645	0.992777	1.18289	0.127971	0.875558	0.801793
												C20H16orf54	0.534599	0.999841	0.901878	0.798403	0.993885	0.866924	0.982766	0.995512	0.972636
												C3H21orf91	0.927652	0.999841	0.991251	0.00717415	0.992777	1.25385	0.863955	0.961918	1.01132
												C20H16orf59	0.694126	0.999841	0.864425	0.79972	0.993885	1.23747	0.449121	0.875558	1.97441
												C20H16orf62	0.91162	0.999841	0.989656	0.110929	0.992777	1.24673	0.327858	0.875558	0.979204
												C20H16orf70	0.936214	0.999841	0.916921	0.46071	0.992777	1.07027	0.371769	0.875558	0.900749
												C20H16orf71	0.919251	0.999841	1.08081	0.692463	0.992777	1.09671	0.391335	0.875558	0.839106
												C20H16orf72	0.549559	0.999841	1.1705	0.379217	0.992777	1.0826	0.971733	0.992554	1.02147
												C20H16orf74	0.626662	0.999841	0.967912	0.670626	0.992777	1.23191	0.487955	0.87599	1.25479
												C20H16orf86	0.578687	0.999841	0.990293	0.624737	0.992777	1.25482	0.473728	0.875558	0.793434
												C20H16orf87	0.304992	0.999841	0.889667	0.817203	0.993885	1.04382	0.0989241	0.875558	0.824524
												C20H16orf89	0.486342	0.999841	1.3378	0.849956	0.995189	1.16992	0.504166	0.87599	2.21524
												C20H16orf90	0.183069	0.999841	1.91385	0.528194	0.992777	1.48459	0.517352	0.87599	0.830557
												C20H16orf91	0.647316	0.999841	1.10165	0.969107	0.996873	1.06042	0.206731	0.875558	1.12373
												C2CD2	0.815938	0.999841	1.13069	0.205181	0.992777	1.42732	0.285939	0.875558	0.895924
												C2CD2L	0.972577	0.999841	1.05293	0.798636	0.993885	1.30993	0.539346	0.880366	1.17548
												TRPM7	0.175646	0.999841	0.959396	0.0442922	0.992777	1.35618	0.490554	0.87599	0.92295
												C2CD4B	0.191072	0.999841	0.850252	0.897716	0.996873	1.02454	0.524987	0.878187	0.905034
												C2CD4C	0.9485	0.999841	0.899475	0.453722	0.992777	0.878684	0.765875	0.933545	0.787515
												C2CD5	0.0619447	0.999841	0.790281	0.267126	0.992777	0.893598	0.228091	0.875558	0.958295
												C2H3orf14	0.407123	0.999841	1.20087	0.453379	0.992777	1.321	0.851007	0.958058	1.46412
												C2H3orf17	0.778757	0.999841	1.06916	0.132931	0.992777	1.22661	0.223888	0.875558	0.915418
												C2H3orf18	0.89435	0.999841	1.20339	0.443663	0.992777	1.591	0.42588	0.875558	0.643471
												C2H3orf33	0.91899	0.999841	1.02527	0.364209	0.992777	1.29936	0.340605	0.875558	0.85106
												C2H3orf38	0.729636	0.999841	1.01767	0.0944118	0.992777	1.06455	0.227241	0.875558	0.853227
												C2H3orf52	0.950681	0.999841	1.07796	0.75217	0.992777	1.05316	0.221987	0.875558	2.14806
												C2H3orf58	0.93858	0.999841	1.16487	0.852729	0.995491	1.21839	0.203671	0.875558	0.86232
												C2H3orf62	0.628672	0.999841	0.966138	0.561201	0.992777	1.0604	0.588104	0.886728	0.941289
												C2H3orf70	0.695322	0.999841	1.18002	0.189144	0.992777	1.65024	0.837222	0.954003	1.24693
												C2H3orf80	0.663162	0.999841	1.07118	0.744871	0.992777	1.10879	0.266021	0.875558	2.79461
												C3	0.281343	0.999841	0.587263	0.535911	0.992777	0.604802	0.714277	0.916616	0.6811
												C3AR1	0.794477	0.999841	1.16842	0.142733	0.992777	1.57602	0.845023	0.955923	0.877817
												C3H21orf2	0.86216	0.999841	1.05006	0.509082	0.992777	1.04197	0.257489	0.875558	0.882629
												C3H21orf33	0.358225	0.999841	0.943599	0.180007	0.992777	1.11395	0.1874	0.875558	0.931704
												C3H21orf59	0.60663	0.999841	1.05233	0.506525	0.992777	1.07529	0.524348	0.877789	0.94348
												SLC29A4	0.201873	0.999841	1.08458	0.0278682	0.992777	1.34372	0.664439	0.902643	0.98552
												C3H7orf25	0.483231	0.999841	1.09984	0.862732	0.996103	1.13743	0.207911	0.875558	0.982394
												C3H7orf26	0.455981	0.999841	0.85453	0.216313	0.992777	1.07012	0.863388	0.961918	1.03176
												C3H7orf43	0.858585	0.999841	1.10857	0.864044	0.996696	1.11174	0.809915	0.944383	0.891577
												C3H7orf49	0.122092	0.999841	1.16404	0.315135	0.992777	1.16762	0.423684	0.875558	1.16876
												C3H7orf50	0.604612	0.999841	0.994202	0.321224	0.992777	0.964781	0.866615	0.962892	0.981839
												C3H7orf55	0.442457	0.999841	1.00466	0.876197	0.996873	1.02364	0.154717	0.875558	0.75396
												C3H7orf60	0.334014	0.999841	1.12735	0.373388	0.992777	1.28851	0.420685	0.875558	0.907683
												C3H7orf61	0.838379	0.999841	0.664427	0.239071	0.992777	1.28822	0.221502	0.875558	0.629707
												C3H7orf73	0.365549	0.999841	0.974044	0.930222	0.996873	1.03175	0.296563	0.875558	1.1202
												C4H6orf1	0.338787	0.999841	1.13523	0.594882	0.992777	1.11522	0.500771	0.87599	0.779202
												C4H6orf106	0.215149	0.999841	1.08783	0.889931	0.996873	1.00879	0.83917	0.954617	1.04376
												C4H6orf120	0.999479	0.999841	1.04777	0.668568	0.992777	1.01623	0.95436	0.987046	0.963509
												C4H6orf132	0.599995	0.999841	0.839598	0.819948	0.993885	1.13478	0.174841	0.875558	1.67478
												SLC45A3	0.00173128	0.999841	0.616032	0.401549	0.992777	0.4997	0.754332	0.930411	2.12588
												C4H6orf141	0.686916	0.999841	0.857667	0.650086	0.992777	1.33721	0.271221	0.875558	2.3983
												C4H6orf203	0.212798	0.999841	0.874992	0.931655	0.996873	0.997479	0.988872	0.997303	1.10421
												C4H6orf222	0.128461	0.999841	1.53649	0.391712	0.992777	1.50934	0.182981	0.875558	1.939
												C4H6orf47	0.166516	0.999841	1.11083	0.30076	0.992777	1.12901	0.386359	0.875558	0.94755
												C4H6orf52	0.241804	0.999841	1.05792	0.494234	0.992777	1.07315	0.60637	0.889246	0.825425
												C4H6orf62	0.862066	0.999841	0.962595	0.486822	0.992777	1.09733	0.687859	0.908432	1.0955
												C4H6orf89	0.919688	0.999841	0.986261	0.307397	0.992777	1.09656	0.483373	0.87599	0.946446
												C5AR1	0.145023	0.999841	1.86124	0.678654	0.992777	1.16989	0.999793	0.999864	1.02424
												C5AR2	0.756192	0.999841	1.20452	0.583813	0.992777	0.903302	0.348678	0.875558	1.59
												C5H4orf19	0.37272	0.999841	1.40531	0.990632	0.998995	1.03557	0.169096	0.875558	2.40945
												C5H4orf26	0.909362	0.999841	0.939075	0.986406	0.998393	1.46412	0.209555	0.875558	2.55037
												C5H4orf27	0.751394	0.999841	0.999689	0.129599	0.992777	1.15535	0.427057	0.875558	0.961138
												C5H4orf3	0.208768	0.999841	1.05009	0.852229	0.995491	1.10513	0.433394	0.875558	0.948219
												C5H4orf32	0.881949	0.999841	1.07443	0.721094	0.992777	1.23478	0.144636	0.875558	1.90079
												LOC102142031	0.76279	0.999841	1.0209	0.043511	0.992777	1.33055	0.561424	0.883411	1.02929
												C5H4orf46	0.746809	0.999841	0.934482	0.388199	0.992777	1.09267	0.525605	0.878267	0.929085
												C6H5orf15	0.482283	0.999841	1.09214	0.685309	0.992777	1.0466	0.434083	0.875558	1.09211
												C6H5orf22	0.917416	0.999841	1.13436	0.157458	0.992777	1.16193	0.574918	0.884753	0.991677
												C6H5orf24	0.557317	0.999841	1.19811	0.250287	0.992777	1.28463	0.23281	0.875558	0.97112
												C6H5orf30	0.659573	0.999841	0.985695	0.599312	0.992777	1.14754	0.250533	0.875558	1.56899
												LOC102116354	0.420738	0.999841	1.09419	0.0165937	0.992777	1.18728	0.570527	0.884753	0.886694
												C6H5orf42	0.781349	0.999841	1.02576	0.125702	0.992777	1.36695	0.185037	0.875558	0.90612
												C6H5orf45	0.870157	0.999841	0.993264	0.353774	0.992777	1.06732	0.0983814	0.875558	0.781871
												C6H5orf51	0.751149	0.999841	1.07796	0.146398	0.992777	1.44851	0.333976	0.875558	0.955979
												C6H5orf63	0.715436	0.999841	0.941952	0.943757	0.996873	0.944745	0.445097	0.875558	1.20335
												C7	0.860415	0.999841	0.922709	0.704741	0.992777	0.921254	0.455483	0.875558	0.882741
												C7H14orf1	0.770382	0.999841	0.947563	0.564978	0.992777	0.943437	0.718101	0.918875	1.06338
												C7H14orf119	0.985073	0.999841	1.0543	0.524874	0.992777	1.07394	0.457754	0.875558	1.002
												C7H14orf132	0.0943327	0.999841	1.42486	0.597351	0.992777	1.03555	0.703862	0.91332	1.24077
												C7H14orf142	0.924153	0.999841	0.98836	0.491766	0.992777	0.983501	0.795074	0.940093	0.965816
												C7H14orf159	0.665586	0.999841	0.981045	0.715134	0.992777	1.08121	0.538839	0.880366	1.10765
												C7H14orf166	0.526945	0.999841	0.968933	0.502046	0.992777	0.960043	0.403096	0.875558	1.03201
												C7H14orf169	0.405312	0.999841	1.06668	0.0637425	0.992777	1.14731	0.57767	0.884753	1.05368
												C7H14orf180	0.248162	0.999841	0.893183	0.495041	0.992777	0.844544	0.932001	0.981432	1.10416
												C7H14orf2	0.978914	0.999841	0.929391	0.0963268	0.992777	0.945411	0.542855	0.880683	1.12201
												C7H14orf28	0.879487	0.999841	0.990396	0.169886	0.992777	1.43515	0.209238	0.875558	0.834752
												C7H14orf79	0.629577	0.999841	0.954801	0.201327	0.992777	1.51485	0.247327	0.875558	0.896968
												C7H14orf80	0.420666	0.999841	1.00856	0.768607	0.992777	1.06057	0.363609	0.875558	1.14438
												C7H14orf93	0.598174	0.999841	1.12611	0.0844116	0.992777	1.08871	0.120748	0.875558	0.755092
												C7H15orf39	0.499402	0.999841	1.1888	0.33574	0.992777	1.22858	0.769937	0.933545	1.00603
												CCNL1	0.933831	0.999841	0.946538	0.0270024	0.992777	1.12642	0.616288	0.891709	0.942287
												C7H15orf48	0.984545	0.999841	0.999337	0.999098	0.999809	0.850125	0.221355	0.875558	2.81818
												C7H15orf52	0.740952	0.999841	1.11678	0.528259	0.992777	1.51316	0.341614	0.875558	0.798915
												C7H15orf56	0.405317	0.999841	1.37564	0.779554	0.992777	0.875456	0.310696	0.875558	3.34417
												C7H15orf57	0.535744	0.999841	0.965466	0.954955	0.996873	0.982135	0.227939	0.875558	1.14719
												C7H15orf59	0.210969	0.999841	1.43203	0.493133	0.992777	1.30148	0.595649	0.887947	0.860231
												C7H15orf61	0.749349	0.999841	1.04151	0.312836	0.992777	0.870594	0.99248	0.998391	1.10103
												LOC102124348	0.28089	0.999841	1.136	0.0127305	0.992777	1.25153	0.511922	0.87599	1.1095
												C7H15orf65	0.136936	0.999841	1.43457	0.107547	0.992777	1.10204	0.965732	0.990496	1.06024
												C8H8orf33	0.997735	0.999841	1.04632	0.903118	0.996873	0.941118	0.101421	0.875558	0.867506
												C8H8orf37	0.97338	0.999841	1.00566	0.281522	0.992777	1.38131	0.265165	0.875558	0.958918
												C8H8orf4	0.121317	0.999841	0.890553	0.702333	0.992777	1.01885	0.48114	0.87599	0.806156
												C8H8orf44	0.30348	0.999841	1.16557	0.319765	0.992777	1.12332	0.213125	0.875558	0.727241
												C8H8orf48	0.52539	0.999841	0.759318	0.893065	0.996873	0.687697	0.549445	0.881758	0.709011
												C8H8orf58	0.652811	0.999841	1.23189	0.807042	0.993885	1.17039	0.688648	0.908432	0.998808
												C8H8orf76	0.731922	0.999841	0.998061	0.340992	0.992777	0.904662	0.615113	0.891709	0.96317
												C8H8orf82	0.632908	0.999841	0.989503	0.624751	0.992777	1.0401	0.92369	0.97802	1.04617
												C8H8orf88	0.591002	0.999841	1.68558	0.69905	0.992777	1.49317	0.4986	0.87599	0.760559
												C9H10orf10	0.406168	0.999841	1.11431	0.79672	0.99375	1.05502	0.380848	0.875558	0.889811
												C9H10orf107	0.61128	0.999841	1.36776	0.374479	0.992777	1.50563	0.314155	0.875558	0.524823
												C9H10orf11	0.745546	0.999841	1.26019	0.530618	0.992777	1.45347	0.836627	0.954003	1.10951
												C9H10orf128	0.959773	0.999841	1.12994	0.450321	0.992777	1.26096	0.514813	0.87599	0.709144
												C9H10orf2	0.498724	0.999841	1.1019	0.241258	0.992777	1.1333	0.332431	0.875558	0.937201
												C9H10orf25	0.564552	0.999841	1.05155	0.686206	0.992777	1.05387	0.770751	0.933545	1.08366
												C9H10orf35	0.328141	0.999841	1.09568	0.273129	0.992777	1.17058	0.269358	0.875558	0.800872
												C9H10orf54	0.25335	0.999841	1.16214	0.825797	0.993885	1.15698	0.957206	0.988002	1.05705
												C9H10orf76	0.885177	0.999841	1.0218	0.795223	0.99375	0.980768	0.894639	0.970608	0.981369
												C9H10orf88	0.511312	0.999841	0.887437	0.16579	0.992777	1.44843	0.617044	0.891709	0.927941
												C9H10orf95	0.824311	0.999841	0.933915	0.882702	0.996873	1.19322	0.328702	0.875558	1.57229
												C9H10orf99	0.885648	0.999841	0.957122	0.355049	0.992777	1.30216	0.163984	0.875558	2.43864
												CA1	0.258786	0.999841	1.30039	0.157587	0.992777	1.80471	0.0581399	0.875558	9.17979
												CA11	0.749474	0.999841	1.06795	0.640677	0.992777	0.882348	0.128276	0.875558	0.716499
												CA12	0.309954	0.999841	0.834613	0.904604	0.996873	0.979656	0.376269	0.875558	1.65285
												CA14	0.695794	0.999841	1.83576	0.525104	0.992777	1.57898	0.425022	0.875558	0.487675
												CA2	0.289993	0.999841	0.762167	0.713098	0.992777	1.03974	0.178571	0.875558	2.0533
												MED14OS	0.785051	0.999841	1.30821	0.468723	0.992777	1.66019	0.0107643	0.875558	1.28021
												CA5B	0.94833	0.999841	0.991181	0.491624	0.992777	1.22409	0.655407	0.900961	1.13601
												CA6	0.231012	0.999841	0.705758	0.545524	0.992777	1.18027	0.753682	0.930097	1.31007
												CA7	0.443199	0.999841	1.15022	0.333281	0.992777	1.50723	0.0957463	0.875558	1.72587
												CA8	0.110233	0.999841	1.42789	0.4299	0.992777	0.946045	0.48444	0.87599	0.87632
												CA9	0.989323	0.999841	1.06927	0.89135	0.996873	1.07706	0.501062	0.87599	0.783317
												CAAP1	0.920186	0.999841	0.982202	0.970052	0.996873	0.970106	0.781536	0.937352	1.05742
												CAB39	0.830064	0.999841	1.07972	0.763745	0.992777	1.08356	0.415494	0.875558	1.0417
												CAB39L	0.706153	0.999841	1.16543	0.986807	0.998393	1.18467	0.161483	0.875558	0.865165
												CABLES1	0.888131	0.999841	1.1055	0.241964	0.992777	1.11948	0.139188	0.875558	1.1903
												CABLES2	0.558323	0.999841	1.28871	0.105756	0.992777	1.12559	0.728531	0.921947	0.93533
												CABP4	0.626189	0.999841	0.806434	0.479756	0.992777	1.22231	0.932117	0.981432	1.0693
												CABP5	0.951877	0.999841	1.03019	0.3118	0.992777	2.44443	0.281002	0.875558	0.52219
												CABYR	0.726648	0.999841	0.881068	0.393404	0.992777	1.26765	0.136033	0.875558	0.78359
												CACFD1	0.203312	0.999841	0.901866	0.553466	0.992777	1.19686	0.571778	0.884753	1.20206
												CACHD1	0.866547	0.999841	1.1037	0.489799	0.992777	1.20277	0.156549	0.875558	0.785209
												CACNA1F	0.716532	0.999841	1.16695	0.598324	0.992777	1.41948	0.963799	0.989519	0.791825
												CACNA1H	0.444174	0.999841	1.4119	0.39248	0.992777	1.7438	0.346318	0.875558	0.597101
												CACNA2D1	0.622882	0.999841	1.61271	0.565945	0.992777	1.49355	0.405053	0.875558	0.769193
												CACNA2D3	0.398223	0.999841	1.83569	0.476903	0.992777	1.44142	0.386126	0.875558	0.94127
												CACNA2D4	0.799864	0.999841	1.07359	0.334668	0.992777	1.4211	0.46942	0.875558	0.91648
												CACNB1	0.17259	0.999841	1.53121	0.643658	0.992777	1.1609	0.412914	0.875558	0.884254
												CACNB2	0.504703	0.999841	1.09115	0.778824	0.992777	1.32471	0.295261	0.875558	0.968457
												CACNB3	0.735291	0.999841	1.09936	0.256569	0.992777	1.09801	0.873716	0.965183	0.90485
												CACNG4	0.820272	0.999841	0.933214	0.524688	0.992777	1.25531	0.14168	0.875558	1.98234
												CACNG7	0.33278	0.999841	1.45127	0.287293	0.992777	1.155	0.0650066	0.875558	0.575495
												CACTIN	0.989736	0.999841	1.00225	0.497444	0.992777	1.00017	0.866952	0.963048	0.977213
												CACUL1	0.476066	0.999841	1.01746	0.957963	0.996873	0.978883	0.887477	0.968936	1.10279
												CACYBP	0.874885	0.999841	1.02118	0.968983	0.996873	0.986832	0.892825	0.97015	1.06035
												CAD	0.69437	0.999841	1.03539	0.0749528	0.992777	1.19024	0.652024	0.89928	0.962448
												CADM1	0.421534	0.999841	1.21742	0.62299	0.992777	1.31427	0.423722	0.875558	1.12642
												CADM2	0.352946	0.999841	1.5263	0.941897	0.996873	0.994674	0.474521	0.875558	1.17272
												CADM3	0.280101	0.999841	1.58141	0.824525	0.993885	1.06037	0.833337	0.95363	1.11204
												CADM4	0.267226	0.999841	1.65083	0.746765	0.992777	1.06478	0.315066	0.875558	0.927904
												CADPS	0.606557	0.999841	1.50966	0.795942	0.99375	1.57848	0.402134	0.875558	1.22328
												CADPS2	0.638167	0.999841	1.16199	0.324168	0.992777	1.05135	0.363083	0.875558	1.00909
												CALB1	0.879854	0.999841	1.57057	0.993514	0.998995	1.08288	0.364532	0.875558	0.846249
												CALB2	0.568049	0.999841	1.23755	0.605047	0.992777	1.28982	0.393303	0.875558	0.840061
												CALCB	0.104165	0.999841	2.16852	0.772242	0.992777	1.58901	0.9161	0.976476	1.63081
												CALCOCO1	0.261816	0.999841	1.16903	0.414079	0.992777	1.37913	0.277788	0.875558	0.731309
												CALCOCO2	0.412597	0.999841	1.13835	0.0954677	0.992777	1.22675	0.245656	0.875558	0.927393
												CALCRL	0.992785	0.999841	1.02675	0.580449	0.992777	1.05526	0.568722	0.884753	0.927319
												CALD1	0.429753	0.999841	1.46863	0.568723	0.992777	1.27516	0.690733	0.908432	0.857652
												CALHM2	0.695207	0.999841	0.961808	0.444229	0.992777	1.03638	0.356252	0.875558	0.787805
												CALM1	0.204113	0.999841	0.967735	0.943342	0.996873	1.04858	0.244427	0.875558	0.927142
												CALM2	0.457648	0.999841	1.07433	0.794054	0.993734	1.1566	0.49561	0.87599	1.03455
												CALM3	0.252934	0.999841	1.00981	0.547463	0.992777	0.983605	0.812208	0.945324	1.00759
												CALML4	0.93179	0.999841	0.93928	0.40334	0.992777	1.0584	0.290214	0.875558	1.17748
												CALML6	0.515229	0.999841	0.774762	0.311524	0.992777	1.72804	0.27511	0.875558	0.609386
												CALR	0.589887	0.999841	1.12444	0.744761	0.992777	1.03092	0.370507	0.875558	1.18805
												CALU	0.430082	0.999841	1.12722	0.293561	0.992777	1.36419	0.537754	0.88028	0.994888
												CALY	0.329446	0.999841	1.82318	0.84935	0.995189	1.05132	0.441306	0.875558	0.707112
												CAMK1	0.926097	0.999841	1.02356	0.468226	0.992777	1.31375	0.198897	0.875558	0.666359
												CAMK1D	0.695695	0.999841	1.27565	0.817055	0.993885	1.09624	0.365792	0.875558	1.22656
												CAMK2A	0.529258	0.999841	1.12258	0.690497	0.992777	1.11767	0.172182	0.875558	0.746069
												VANGL2	0.864772	0.999841	1.97462	0.503384	0.992777	0.979598	0.0402666	0.875558	1.09429
												CAMK2D	0.518426	0.999841	1.15859	0.305472	0.992777	1.25437	0.924644	0.978364	1.02507
												CAMK2G	0.341236	0.999841	1.10603	0.451234	0.992777	1.30291	0.394493	0.875558	0.798317
												CAMK2N1	0.630851	0.999841	0.937694	0.535962	0.992777	1.08215	0.700116	0.911054	1.12212
												EMP3	0.0319025	0.999841	0.622632	0.823206	0.993885	0.979066	0.429397	0.875558	1.02996
												CAMK4	0.842	0.999841	1.16396	0.188202	0.992777	1.06687	0.694452	0.909899	1.16323
												CAMKK1	0.654375	0.999841	0.968046	0.231851	0.992777	1.29764	0.284581	0.875558	1.12771
												CAMKK2	0.90604	0.999841	1.03495	0.629803	0.992777	1.16265	0.310151	0.875558	0.822787
												CAMKMT	0.586905	0.999841	1.06376	0.889787	0.996873	1.00928	0.735551	0.924942	0.911452
												CAMLG	0.717302	0.999841	1.09538	0.300816	0.992777	1.13787	0.176113	0.875558	0.933365
												CAMP	0.688152	0.999841	0.951073	0.591499	0.992777	1.09365	0.563275	0.88434	0.840963
												CAMSAP1	0.390134	0.999841	1.17327	0.31311	0.992777	1.40795	0.206358	0.875558	1.03244
												CAMSAP2	0.477491	0.999841	1.26521	0.53314	0.992777	1.29526	0.486556	0.87599	0.88528
												CAMSAP3	0.886006	0.999841	1.13301	0.783787	0.993608	1.21523	0.266412	0.875558	1.26466
												CAMTA1	0.75605	0.999841	1.10467	0.8169	0.993885	0.982422	0.371578	0.875558	0.881004
												CAMTA2	0.853891	0.999841	1.175	0.588223	0.992777	1.12906	0.105048	0.875558	0.879921
												CAND1	0.622252	0.999841	1.04031	0.530868	0.992777	1.11113	0.937127	0.982206	0.897283
												CAND2	0.526637	0.999841	1.24864	0.646404	0.992777	1.14125	0.453082	0.875558	0.882057
												CANT1	0.330293	0.999841	0.986204	0.937104	0.996873	1.019	0.24844	0.875558	1.5183
												CANX	0.989123	0.999841	0.961917	0.653886	0.992777	1.0051	0.923949	0.978124	1.04728
												CAP1	0.737065	0.999841	0.989383	0.987594	0.998498	1.09332	0.424795	0.875558	1.025
												CAP2	0.493542	0.999841	1.52487	0.526131	0.992777	1.36378	0.684752	0.908137	0.858214
												CAPG	0.127915	0.999841	0.92423	0.905619	0.996873	0.934361	0.425153	0.875558	1.22634
												CAPN1	0.689136	0.999841	1.03816	0.396298	0.992777	1.13371	0.251013	0.875558	1.24061
												CAPN10	0.296416	0.999841	1.09625	0.940139	0.996873	0.991686	0.698563	0.910675	1.03503
												CAPN11	0.521441	0.999841	1.31319	0.869237	0.996873	1.23884	0.0998226	0.875558	0.539341
												CAPN12	0.602413	0.999841	0.790044	0.0743589	0.992777	1.23633	0.489854	0.87599	0.738464
												CAPN13	0.165121	0.999841	1.8725	0.0764031	0.992777	8.8117	0.104454	0.875558	4.49812
												CAPN15	0.29427	0.999841	0.957956	0.456502	0.992777	1.16954	0.387638	0.875558	1.23348
												CAPN2	0.644237	0.999841	0.931613	0.670376	0.992777	1.15092	0.338474	0.875558	1.17751
												CAPN3	0.754178	0.999841	1.11625	0.2484	0.992777	1.29521	0.146624	0.875558	0.644716
												CAPN5	0.457281	0.999841	1.2164	0.137079	0.992777	1.19041	0.430065	0.875558	1.12478
												CAPN6	0.889943	0.999841	0.954353	0.807245	0.993885	0.995486	0.390618	0.875558	0.870182
												CAPN7	0.199542	0.999841	1.13799	0.324081	0.992777	1.13282	0.665863	0.90293	0.928954
												CAPN8	0.836454	0.999841	0.669659	0.946413	0.996873	1.36085	0.412296	0.875558	2.01419
												CAPN9	0.602258	0.999841	1.15501	0.798127	0.993885	1.29145	0.423259	0.875558	2.02041
												CAPNS1	0.774202	0.999841	0.913378	0.375722	0.992777	1.05373	0.458623	0.875558	1.0793
												CAPRIN1	0.756923	0.999841	0.981655	0.900873	0.996873	1.04912	0.460154	0.875558	1.03853
												CAPRIN2	0.86878	0.999841	1.20424	0.182048	0.992777	1.71688	0.138844	0.875558	0.716305
												CAPS	0.263235	0.999841	1.05433	0.411786	0.992777	1.19055	0.438953	0.875558	0.911679
												CAPZA1	0.273234	0.999841	0.956747	0.797478	0.993873	1.06883	0.51029	0.87599	1.10597
												CAPZA2	0.206733	0.999841	1.12829	0.705913	0.992777	1.0953	0.623274	0.891709	1.00412
												CAPZB	0.469758	0.999841	0.965109	0.293986	0.992777	1.11486	0.101689	0.875558	0.896057
												CARD10	0.585995	0.999841	1.05823	0.396992	0.992777	1.10073	0.86225	0.961596	0.998091
												CARD11	0.373427	0.999841	0.990328	0.581248	0.992777	1.25994	0.992846	0.998391	0.833652
												CARD14	0.676571	0.999841	0.980204	0.751547	0.992777	1.20496	0.685902	0.908432	1.14533
												CARD16	0.888064	0.999841	0.846177	0.791921	0.993734	1.04225	0.711046	0.91542	1.19777
												CARD19	0.768914	0.999841	0.975216	0.432761	0.992777	1.10157	0.479681	0.875558	0.986398
												CARD6	0.977563	0.999841	0.962596	0.653675	0.992777	1.18689	0.963665	0.989519	1.07669
												CARD9	0.688934	0.999841	0.808166	0.187862	0.992777	1.25482	0.523189	0.877304	0.852622
												NRBP1	0.0372943	0.999841	0.633794	0.540374	0.992777	0.679005	0.465961	0.875558	0.930346
												CARHSP1	0.669816	0.999841	0.95319	0.892432	0.996873	1.01627	0.525653	0.878267	0.94806
												CARKD	0.81659	0.999841	0.946764	0.200334	0.992777	1.15043	0.461284	0.875558	0.911777
												CARM1	0.578083	0.999841	1.04822	0.0940826	0.992777	1.19197	0.725974	0.921616	1.04224
												CARNMT1	0.890288	0.999841	0.965663	0.484121	0.992777	0.979521	0.318998	0.875558	1.05199
												CARNS1	0.501517	0.999841	1.17472	0.74503	0.992777	1.01719	0.0921209	0.875558	0.547682
												CARS	0.42328	0.999841	0.992775	0.144366	0.992777	1.09596	0.237134	0.875558	1.12369
												CARS2	0.537039	0.999841	0.885183	0.087164	0.992777	1.23197	0.135662	0.875558	0.894562
												CARTPT	0.629612	0.999841	1.69582	0.841995	0.993885	2.17283	0.976555	0.993293	1.62694
												CASC3	0.640517	0.999841	1.03832	0.239558	0.992777	1.17141	0.202141	0.875558	0.926246
												CASC4	0.936377	0.999841	1.04162	0.312329	0.992777	1.09561	0.353659	0.875558	0.916844
												CASC5	0.812288	0.999841	1.01885	0.648183	0.992777	0.961073	0.367274	0.875558	2.00228
												CASD1	0.788051	0.999841	1.057	0.394568	0.992777	1.27066	0.973641	0.992641	0.889065
												CASK	0.231639	0.999841	0.817284	0.706825	0.992777	0.971535	0.498696	0.87599	1.34032
												CASKIN2	0.533222	0.999841	1.16591	0.459751	0.992777	1.16442	0.611215	0.890574	0.959878
												CASP1	0.6201	0.999841	0.952494	0.717707	0.992777	0.961751	0.880695	0.968093	1.21163
												CASP10	0.299463	0.999841	1.27838	0.99046	0.998995	1.29694	0.293023	0.875558	1.80098
												CASP3	0.472027	0.999841	1.15177	0.874541	0.996873	1.03382	0.29429	0.875558	1.54098
												CASP6	0.545901	0.999841	1.00955	0.95036	0.996873	1.06724	0.300108	0.875558	1.67966
												CASP7	0.374569	0.999841	0.872674	0.684776	0.992777	0.898176	0.193271	0.875558	1.67637
												CASP8	0.38702	0.999841	0.951932	0.76975	0.992777	1.06902	0.332253	0.875558	1.25819
												ZBTB26	0.173578	0.999841	1.02759	0.0446251	0.992777	1.20837	0.33696	0.875558	0.947901
												CASP9	0.502188	0.999841	0.998717	0.44478	0.992777	1.11271	0.920838	0.977663	0.934896
												CASQ2	0.368548	0.999841	1.7391	0.513376	0.992777	1.48014	0.925966	0.978954	0.86738
												CAST	0.217877	0.999841	0.809073	0.827182	0.993885	1.09775	0.512916	0.87599	1.16635
												CAT	0.728637	0.999841	0.944138	0.810448	0.993885	0.985206	0.83616	0.954003	0.974671
												CATIP	0.733759	0.999841	0.998783	0.611522	0.992777	1.3311	0.332084	0.875558	0.882008
												CAV1	0.463247	0.999841	1.48508	0.55187	0.992777	1.32236	0.647621	0.897575	1.0334
												CAV2	0.81469	0.999841	1.29572	0.735747	0.992777	1.24738	0.369962	0.875558	0.747092
												CBARP	0.132802	0.999841	1.47567	0.738299	0.992777	1.12859	0.244615	0.875558	0.924968
												CBFA2T2	0.360386	0.999841	1.10608	0.484793	0.992777	1.21467	0.738609	0.925886	0.908264
												CBFA2T3	0.590937	0.999841	1.15491	0.487153	0.992777	1.1694	0.93462	0.981688	0.878276
												CBFB	0.52659	0.999841	0.901283	0.616961	0.992777	1.10697	0.526651	0.878296	1.25182
												CBL	0.520225	0.999841	1.17766	0.426875	0.992777	1.23295	0.581529	0.886006	0.941706
												LOC107126455	0.433543	0.999841	0.949797	0.0198821	0.992777	1.22616	0.350634	0.875558	0.847329
												CBLC	0.728447	0.999841	1.01664	0.636255	0.992777	1.06116	0.36922	0.875558	1.06684
												CBLL1	0.825365	0.999841	1.08047	0.271676	0.992777	1.2228	0.304592	0.875558	0.936639
												CBLN2	0.226353	0.999841	1.83161	0.977699	0.997455	1.73239	0.452405	0.875558	1.18786
												CBR3	0.732934	0.999841	1.00882	0.529057	0.992777	1.01119	0.616292	0.891709	1.00156
												CBR4	0.456351	0.999841	0.881896	0.230225	0.992777	1.0984	0.80224	0.941888	0.945265
												CBS	0.23754	0.999841	1.23378	0.783161	0.993608	0.921064	0.244572	0.875558	2.04306
												CBX1	0.217705	0.999841	1.13622	0.381695	0.992777	1.09364	0.360134	0.875558	1.07958
												CBX2	0.874339	0.999841	0.940051	0.830746	0.993885	1.23196	0.734749	0.924225	0.921506
												CBX3	0.7654	0.999841	1.0048	0.346148	0.992777	1.09246	0.595872	0.887947	0.979191
												CBX5	0.368416	0.999841	1.08809	0.778337	0.992777	0.986401	0.427736	0.875558	1.04645
												CBX6	0.405645	0.999841	1.31944	0.426697	0.992777	1.24809	0.562393	0.883903	0.842433
												CBX7	0.27675	0.999841	1.2706	0.45408	0.992777	1.33033	0.355287	0.875558	0.777582
												CBX8	0.318122	0.999841	1.10531	0.916293	0.996873	1.138	0.220211	0.875558	0.910022
												CBY1	0.168694	0.999841	1.24756	0.605363	0.992777	1.15988	0.338233	0.875558	0.920667
												CBY3	0.17853	0.999841	1.14995	0.146335	0.992777	1.25799	0.926263	0.978954	0.807989
												CC2D1A	0.876651	0.999841	1.03373	0.973918	0.996873	1.00902	0.329266	0.875558	1.01613
												CC2D1B	0.312233	0.999841	0.95938	0.0519607	0.992777	1.14207	0.512022	0.87599	0.906061
												CC2D2A	0.416869	0.999841	1.21124	0.386962	0.992777	1.79872	0.0712903	0.875558	0.614949
												ATP8A1	0.90498	0.999841	0.976571	0.0331406	0.992777	1.11893	0.948004	0.985529	0.925564
												CCAR2	0.886422	0.999841	0.968393	0.475737	0.992777	1.10101	0.72263	0.920385	1.03114
												CCBE1	0.738014	0.999841	1.18278	0.44922	0.992777	1.96457	0.797301	0.940889	1.13124
												CCBL1	0.790049	0.999841	1.05629	0.749263	0.992777	1.10237	0.161064	0.875558	0.777731
												CCBL2	0.653592	0.999841	1.09456	0.886081	0.996873	0.975988	0.279671	0.875558	1.10199
												CCDC102A	0.542828	0.999841	1.2544	0.60496	0.992777	1.18338	0.303337	0.875558	0.646311
												CCDC106	0.621206	0.999841	1.18796	0.474463	0.992777	1.35322	0.259975	0.875558	0.776923
												CCDC107	0.434285	0.999841	1.18077	0.733482	0.992777	1.07419	0.128753	0.875558	0.688325
												CCDC109B	0.712898	0.999841	0.881679	0.988701	0.998717	1.05118	0.280139	0.875558	0.742319
												CCDC112	0.488131	0.999841	1.14394	0.408466	0.992777	1.10648	0.0948288	0.875558	0.865185
												CCDC115	0.269315	0.999841	1.05599	0.141582	0.992777	1.12063	0.432605	0.875558	1.06011
												CCDC117	0.981297	0.999841	1.04837	0.455172	0.992777	1.01933	0.251928	0.875558	0.869759
												CCDC12	0.395808	0.999841	0.908745	0.956481	0.996873	1.03216	0.629732	0.893395	0.988504
												CCDC120	0.923225	0.999841	0.995375	0.362362	0.992777	1.14528	0.912131	0.975191	1.06001
												LOC102146494	0.739546	0.999841	1.16368	0.157829	0.992777	1.27478	0.0318986	0.875558	0.733174
												NGFRAP1	0.0498675	0.999841	0.64567	0.888904	0.996873	0.720346	0.42428	0.875558	0.5608
												CCDC125	0.841166	0.999841	1.05795	0.719013	0.992777	0.987582	0.561417	0.883411	1.38639
												CCDC126	0.46268	0.999841	0.883149	0.614609	0.992777	0.956835	0.389546	0.875558	0.933532
												CCDC127	0.863043	0.999841	0.966831	0.656174	0.992777	1.00174	0.64022	0.89576	0.973155
												CCDC13	0.53313	0.999841	1.15885	0.48089	0.992777	1.16772	0.707219	0.915261	0.861793
												CCDC130	0.828274	0.999841	1.01926	0.141608	0.992777	1.16296	0.137141	0.875558	0.756691
												CCDC134	0.100052	0.999841	0.817397	0.99658	0.999376	0.994943	0.356373	0.875558	1.25318
												CCDC136	0.220554	0.999841	1.43612	0.452183	0.992777	1.74472	0.540318	0.880683	1.33092
												CCDC137	0.67532	0.999841	0.973399	0.587533	0.992777	1.05266	0.272556	0.875558	1.30158
												TNFRSF25	0.779413	0.999841	1.39634	0.0378704	0.992777	1.87991	0.603135	0.889246	0.833094
												CCDC14	0.705038	0.999841	0.941123	0.0664361	0.992777	1.32853	0.848041	0.956456	1.08129
												CARF	0.938982	0.999841	1.01935	0.245921	0.992777	1.0378	0.023529	0.875558	0.897876
												CCDC149	0.457464	0.999841	1.10379	0.541663	0.992777	1.27569	0.358815	0.875558	0.95697
												CCDC151	0.152966	0.999841	1.34177	0.731261	0.992777	1.09313	0.539948	0.880683	0.974222
												CCDC152	0.0787869	0.999841	1.23885	0.325458	0.992777	1.11997	0.695077	0.909948	1.08836
												CCDC153	0.81405	0.999841	0.902368	0.187218	0.992777	1.68622	0.994432	0.998392	0.926624
												CCDC157	0.873121	0.999841	0.947418	0.27404	0.992777	1.30342	0.453312	0.875558	0.782682
												CCDC159	0.977063	0.999841	1.04286	0.510098	0.992777	1.1578	0.229883	0.875558	0.793129
												CCDC167	0.987987	0.999841	0.990913	0.958844	0.996873	0.954214	0.555984	0.883284	0.801026
												CCDC17	0.708184	0.999841	1.10408	0.36611	0.992777	1.24545	0.980766	0.994937	0.806241
												CCDC173	0.518114	0.999841	1.06477	0.296987	0.992777	1.51162	0.179752	0.875558	0.935923
												CCDC174	0.479915	0.999841	0.956621	0.0634333	0.992777	1.1191	0.278974	0.875558	0.929423
												CCDC181	0.734246	0.999841	1.65659	0.819047	0.993885	1.20982	0.234752	0.875558	0.603324
												CCDC183	0.702575	0.999841	1.19506	0.12576	0.992777	1.42302	0.656017	0.900961	1.00994
												CCDC189	0.683613	0.999841	1.17199	0.397843	0.992777	1.66663	0.210025	0.875558	0.80794
												CCDC191	0.125148	0.999841	1.09413	0.810048	0.993885	1.08712	0.191716	0.875558	0.94995
												CCDC22	0.165187	0.999841	1.04476	0.367376	0.992777	1.0332	0.602279	0.889246	0.954982
												CCDC24	0.583346	0.999841	1.36219	0.976211	0.99726	0.823663	0.903299	0.972806	0.967881
												CCDC25	0.814857	0.999841	0.96791	0.282062	0.992777	1.12806	0.429657	0.875558	0.948538
												CCDC28A	0.947707	0.999841	0.973697	0.887119	0.996873	0.980588	0.939296	0.982987	1.01562
												CCDC28B	0.851236	0.999841	1.1174	0.787833	0.993664	1.09653	0.224925	0.875558	0.786951
												CCDC3	0.546726	0.999841	1.05246	0.960267	0.996873	0.988539	0.208192	0.875558	0.959159
												CCDC30	0.821414	0.999841	1.01506	0.768611	0.992777	1.25997	0.424276	0.875558	0.6434
												CCDC34	0.431852	0.999841	0.935622	0.62506	0.992777	0.945776	0.343479	0.875558	1.17951
												CCDC43	0.599405	0.999841	0.937145	0.390116	0.992777	1.11933	0.937573	0.982455	0.942123
												CCDC47	0.422695	0.999841	1.07857	0.59339	0.992777	1.0443	0.757096	0.93109	0.936454
												CCDC50	0.904332	0.999841	1.16165	0.35219	0.992777	1.38467	0.269878	0.875558	0.880237
												CCDC51	0.6367	0.999841	0.956991	0.945391	0.996873	0.995959	0.526491	0.878296	0.942251
												LOC107130776	0.905465	0.999841	1.01376	0.673502	0.992777	0.997175	0.029643	0.875558	0.844053
												CCDC58	0.177728	0.999841	0.920798	0.868035	0.996873	0.988217	0.275154	0.875558	1.37058
												RANBP3L	0.768002	0.999841	0.9882	0.727151	0.992777	0.965698	0.0268917	0.875558	0.843282
												CCDC6	0.72604	0.999841	1.0213	0.101559	0.992777	1.27095	0.65567	0.900961	1.03016
												CCDC64	0.595494	0.999841	0.926203	0.466675	0.992777	0.848355	0.591076	0.887432	0.749508
												CCDC64B	0.983748	0.999841	1.01639	0.37424	0.992777	1.33983	0.425184	0.875558	1.10553
												CCDC66	0.96595	0.999841	1.05276	0.143115	0.992777	1.43116	0.21086	0.875558	0.893109
												CCDC68	0.669391	0.999841	0.92772	0.565616	0.992777	1.28671	0.1142	0.875558	3.78157
												CCDC69	0.949052	0.999841	1.12348	0.665983	0.992777	1.18385	0.558979	0.883406	0.818361
												CCDC71	0.263642	0.999841	1.03914	0.546109	0.992777	1.12944	0.326545	0.875558	0.944866
												CCDC71L	0.89313	0.999841	1.00526	0.409209	0.992777	1.15271	0.488486	0.87599	0.877492
												CCDC77	0.771046	0.999841	0.872974	0.690414	0.992777	1.10696	0.80359	0.941956	1.04963
												CCDC78	0.471005	0.999841	1.04672	0.0846462	0.992777	1.30643	0.418108	0.875558	0.86788
												CCDC79	0.214917	0.999841	0.861096	0.674553	0.992777	1.11865	0.854778	0.959451	1.00526
												CCDC8	0.130586	0.999841	1.48749	0.622105	0.992777	1.21316	0.308539	0.875558	0.836321
												CCDC80	0.733182	0.999841	1.06391	0.644176	0.992777	1.35584	0.368402	0.875558	0.781278
												CCDC82	0.92584	0.999841	1.09011	0.0580366	0.992777	1.51277	0.777553	0.93562	0.963769
												CCDC84	0.852771	0.999841	1.09471	0.805354	0.993885	1.03134	0.177626	0.875558	0.735718
												CCDC85A	0.147507	0.999841	1.49189	0.908529	0.996873	1.1926	0.67194	0.904396	1.44139
												CCDC85B	0.800424	0.999841	1.16592	0.82958	0.993885	0.972615	0.282971	0.875558	0.837093
												CCDC85C	0.716165	0.999841	0.99807	0.788765	0.993734	1.18791	0.164041	0.875558	1.83008
												CCDC86	0.230495	0.999841	0.927334	0.175276	0.992777	1.15719	0.893583	0.97015	1.15944
												CCDC88A	0.990777	0.999841	1.1449	0.306378	0.992777	1.48761	0.145949	0.875558	0.68435
												CCDC88B	0.968217	0.999841	1.04907	0.816439	0.993885	1.11908	0.741686	0.927112	0.708582
												CCDC88C	0.774866	0.999841	1.04464	0.53908	0.992777	1.41731	0.889768	0.969526	0.965965
												CCDC9	0.528437	0.999841	1.04713	0.185471	0.992777	1.26013	0.971642	0.992554	1.02247
												CCDC90B	0.551208	0.999841	1.03419	0.19625	0.992777	1.32397	0.283162	0.875558	0.962576
												CCDC91	0.980819	0.999841	1.11512	0.419878	0.992777	1.18576	0.0907569	0.875558	0.888242
												CCDC92	0.977883	0.999841	1.06283	0.557137	0.992777	1.31295	0.354826	0.875558	0.880246
												ZCCHC6	0.753091	0.999841	1.04012	0.0486244	0.992777	1.17632	0.950352	0.986111	0.961739
												CCDC94	0.907366	0.999841	0.992699	0.162835	0.992777	1.17315	0.140277	0.875558	1.16442
												CCDC97	0.658002	0.999841	0.999625	0.379777	0.992777	1.12316	0.42103	0.875558	0.873901
												CCER2	0.50718	0.999841	0.852156	0.810384	0.993885	1.03142	0.516617	0.87599	0.521304
												CCHCR1	0.533874	0.999841	1.0522	0.434865	0.992777	1.05989	0.241795	0.875558	0.858035
												CCL11	0.622192	0.999841	1.29313	0.477007	0.992777	0.944414	0.242406	0.875558	1.28975
												CCL13	0.952941	0.999841	1.42588	0.286314	0.992777	0.579692	0.492758	0.87599	1.26169
												CCL17	0.759159	0.999841	1.20444	0.350157	0.992777	1.60559	0.767757	0.933545	1.09259
												CCL18	0.175769	0.999841	2.09404	0.533404	0.992777	2.68954	0.176482	0.875558	2.49626
												CCL20	0.867263	0.999841	0.823072	0.434106	0.992777	1.16475	0.247148	0.875558	1.36622
												CCL22	0.830056	0.999841	1.1549	0.39311	0.992777	1.7097	0.965943	0.990497	1.12009
												CCL24	0.615544	0.999841	1.24743	0.940977	0.996873	1.128	0.237829	0.875558	1.75047
												CCL25	0.506888	0.999841	0.847416	0.37763	0.992777	1.50565	0.258527	0.875558	0.857149
												CCL26	0.927126	0.999841	0.514984	0.51516	0.992777	NA	0.0888569	0.875558	NA
												CCL27	0.500177	0.999841	1.51578	0.947839	0.996873	1.60071	0.120123	0.875558	0.582736
												CCL28	0.717999	0.999841	0.840281	0.758847	0.992777	1.32949	0.318991	0.875558	3.59768
												CCL3	0.45279	0.999841	0.92139	0.0771308	0.992777	1.43787	0.660583	0.902321	1.23956
												CCL5	0.186787	0.999841	0.8855	0.674156	0.992777	0.721083	0.268822	0.875558	1.2715
												CCL7	0.454662	0.999841	0.656748	0.923719	0.996873	1.43768	0.833713	0.953673	1.05184
												CCL8	0.843414	0.999841	0.841219	0.282202	0.992777	1.08464	0.649461	0.898473	0.969544
												CCM2	0.780692	0.999841	1.02869	0.745017	0.992777	1.13554	0.325517	0.875558	0.95293
												CCNA2	0.39821	0.999841	0.867448	0.833881	0.993885	0.963878	0.449214	0.875558	1.79052
												CCNB1	0.315301	0.999841	0.940594	0.962688	0.996873	0.80781	0.406962	0.875558	2.65849
												CCNB1IP1	0.140036	0.999841	1.33676	0.0603228	0.992777	1.37098	0.757624	0.931298	0.882639
												CCNB2	0.115607	0.999841	0.845529	0.770384	0.992777	0.931448	0.252332	0.875558	2.61129
												CCNC	0.670068	0.999841	0.950042	0.124628	0.992777	1.06229	0.430352	0.875558	0.989787
												CCND1	0.540923	0.999841	1.10045	0.908871	0.996873	1.05572	0.298834	0.875558	0.880489
												CCND2	0.501284	0.999841	0.887522	0.819137	0.993885	1.09659	0.12536	0.875558	0.867544
												CCND3	0.929265	0.999841	0.992623	0.847119	0.99478	1.11056	0.785738	0.937402	0.966596
												CCNDBP1	0.545462	0.999841	1.1116	0.187378	0.992777	1.07315	0.691123	0.908432	0.985104
												CCNE1	0.863969	0.999841	0.989855	0.368109	0.992777	1.3063	0.390318	0.875558	1.23401
												CCNE2	0.89357	0.999841	1.13986	0.285806	0.992777	1.17964	0.338005	0.875558	1.49791
												CCNF	0.332472	0.999841	0.863053	0.88107	0.996873	1.04651	0.299601	0.875558	1.445
												CCNG1	0.754438	0.999841	0.979817	0.285854	0.992777	1.01432	0.822704	0.948867	1.00741
												CCNG2	0.311854	0.999841	0.930108	0.920811	0.996873	1.08845	0.30323	0.875558	1.16871
												CCNH	0.958132	0.999841	1.09105	0.121834	0.992777	1.45093	0.209252	0.875558	0.872787
												CCNI	0.702691	0.999841	1.13714	0.773008	0.992777	1.12104	0.218142	0.875558	0.846221
												CCNJ	0.516683	0.999841	0.8629	0.525602	0.992777	1.0755	0.873881	0.965266	0.964445
												CCNK	0.807549	0.999841	0.952956	0.655112	0.992777	1.08334	0.412925	0.875558	1.05054
												KDM6B	0.774178	0.999841	1.22191	0.0283986	0.992777	1.26634	0.860708	0.961495	0.901063
												CCNL2	0.660719	0.999841	1.18384	0.180313	0.992777	1.46175	0.238374	0.875558	0.821253
												CCNT1	0.646435	0.999841	1.10266	0.0985508	0.992777	1.17344	0.9875	0.996962	0.983289
												CCNT2	0.860281	0.999841	1.02963	0.0851383	0.992777	1.43448	0.235947	0.875558	0.915238
												CCNY	0.690778	0.999841	0.955608	0.447842	0.992777	1.09763	0.31906	0.875558	1.04838
												CCNYL1	0.496952	0.999841	1.05721	0.65449	0.992777	1.20043	0.154882	0.875558	1.21699
												CCP110	0.86945	0.999841	1.10063	0.0678849	0.992777	1.43743	0.446578	0.875558	0.988582
												CCPG1	0.311289	0.999841	1.17657	0.0668397	0.992777	1.33938	0.369133	0.875558	1.02068
												CCR1	0.605924	0.999841	1.25015	0.992432	0.998995	1.20043	0.652931	0.899739	1.23856
												CCR10	0.338338	0.999841	1.60929	0.787348	0.993664	1.01241	0.701311	0.912021	1.07579
												CCR2	0.363771	0.999841	1.31996	0.762713	0.992777	0.832234	0.971406	0.992554	0.927412
												CCR5	0.652315	0.999841	1.49401	0.895886	0.996873	0.991294	0.860182	0.961296	1.05419
												CCR6	0.690505	0.999841	0.94848	0.697924	0.992777	1.04995	0.655533	0.900961	1.10395
												CCR7	0.324284	0.999841	0.757002	0.576739	0.992777	1.36431	0.946699	0.985225	1.40057
												CCRL2	0.662258	0.999841	1.02261	0.877183	0.996873	1.05287	0.371864	0.875558	1.02359
												CCS	0.485728	0.999841	1.1936	0.294491	0.992777	1.17211	0.403721	0.875558	0.99856
												CCSAP	0.997945	0.999841	1.03151	0.075955	0.992777	1.16873	0.358269	0.875558	0.878181
												CCSER2	0.508307	0.999841	1.22039	0.599554	0.992777	1.24342	0.294059	0.875558	0.930336
												CCT2	0.937269	0.999841	0.983106	0.902124	0.996873	1.01309	0.813548	0.946031	0.968308
												CCT3	0.982232	0.999841	0.998984	0.916862	0.996873	1.05185	0.439267	0.875558	1.00554
												CCT4	0.693935	0.999841	1.05422	0.635294	0.992777	0.920949	0.835037	0.954003	0.994892
												CCT5	0.726342	0.999841	1.01451	0.626554	0.992777	1.06747	0.603946	0.889246	0.995655
												CCT6A	0.66383	0.999841	1.0368	0.222005	0.992777	1.09903	0.56908	0.884753	0.937151
												CCT7	0.847408	0.999841	1.02297	0.471505	0.992777	1.02599	0.663897	0.902643	0.963089
												CCT8	0.947313	0.999841	0.984763	0.586236	0.992777	0.970086	0.948922	0.985668	0.908807
												CCZ1B	0.799812	0.999841	0.883467	0.839405	0.993885	0.981349	0.452274	0.875558	0.982162
												CD109	0.535332	0.999841	1.26808	0.199344	0.992777	1.62714	0.553529	0.882484	0.952712
												CD14	0.56883	0.999841	1.26861	0.459134	0.992777	1.13186	0.848407	0.956456	0.832134
												CD151	0.465016	0.999841	1.01228	0.985519	0.998393	1.01592	0.527063	0.878509	0.94401
												CD160	0.834643	0.999841	0.965046	0.359557	0.992777	1.30889	0.296235	0.875558	1.07887
												CD163	0.450174	0.999841	1.79705	0.335147	0.992777	1.31363	0.975885	0.993293	0.918675
												CD163L1	0.544121	0.999841	1.54773	0.539886	0.992777	1.52643	0.358724	0.875558	1.44369
												CD164	0.979694	0.999841	0.989109	0.671639	0.992777	1.06849	0.555553	0.883218	1.08408
												CD177	0.53128	0.999841	0.784904	0.107545	0.992777	1.74413	0.468477	0.875558	1.11786
												CD180	0.667136	0.999841	0.94304	0.576241	0.992777	1.18691	0.886325	0.968802	0.753264
												CD19	0.355506	0.999841	0.85422	0.578528	0.992777	1.01063	0.356778	0.875558	0.448319
												CD1D	0.757639	0.999841	1.18666	0.766238	0.992777	1.09226	0.157698	0.875558	0.726303
												CD2	0.514761	0.999841	0.957512	0.940257	0.996873	1.17836	0.567314	0.884753	1.19663
												CD200	0.820405	0.999841	1.10066	0.294266	0.992777	1.3184	0.418846	0.875558	0.990379
												CD200R1	0.791928	0.999841	0.814487	0.586795	0.992777	0.958507	0.884126	0.968701	1.23444
												CD22	0.424583	0.999841	1.09971	0.787949	0.993664	1.37312	0.347463	0.875558	0.485887
												DPP4	0.0363219	0.999841	0.652869	0.402238	0.992777	0.981151	0.958152	0.988213	0.954705
												CD244	0.87511	0.999841	0.994542	0.791449	0.993734	1.05415	0.886585	0.968803	0.989828
												CD247	0.113495	0.999841	0.787251	0.901168	0.996873	1.14583	0.459402	0.875558	1.12749
												CD248	0.146123	0.999841	0.877554	0.991904	0.998995	0.972778	0.23621	0.875558	0.810978
												CD27	0.146714	0.999841	0.652457	0.834424	0.993885	0.90244	0.971293	0.992554	0.790568
												CD274	0.614899	0.999841	0.946783	0.475368	0.992777	1.2827	0.499863	0.87599	1.33213
												CD276	0.594865	0.999841	1.04097	0.309102	0.992777	1.26459	0.534888	0.879884	0.942055
												CD28	0.498383	0.999841	0.842886	0.739683	0.992777	1.31033	0.719464	0.919638	1.23607
												CD2AP	0.657639	0.999841	1.02516	0.900198	0.996873	0.998615	0.29708	0.875558	1.7818
												CD2BP2	0.0924247	0.999841	1.1082	0.960386	0.996873	1.0525	0.64003	0.89576	1.00444
												CD300A	0.806844	0.999841	1.68461	0.230713	0.992777	1.20316	0.452587	0.875558	1.40985
												LOC102132179	0.0443762	0.999841	0.658176	0.232639	0.992777	0.780807	0.557144	0.883406	1.61829
												CD300LF	0.552415	0.999841	1.07549	0.199409	0.992777	1.52264	0.985067	0.995785	1.02108
												CD300LG	0.439422	0.999841	1.09887	0.255069	0.992777	0.757983	0.343708	0.875558	0.866685
												CD302	0.910131	0.999841	1.14385	0.608531	0.992777	1.18149	0.109323	0.875558	0.714127
												CD320	0.950159	0.999841	1.03984	0.895989	0.996873	1.04977	0.209643	0.875558	1.44016
												CD34	0.600754	0.999841	0.943212	0.881476	0.996873	1.09429	0.327631	0.875558	0.959108
												CD36	0.456626	0.999841	1.03165	0.213258	0.992777	0.83355	0.957553	0.988065	1.00284
												CD37	0.444369	0.999841	0.951798	0.330275	0.992777	1.27967	0.623383	0.891709	0.682117
												CD38	0.631681	0.999841	0.966205	0.897906	0.996873	1.18491	0.605881	0.889246	1.47848
												CD3D	0.137486	0.999841	0.740848	0.882636	0.996873	1.11323	0.682093	0.907196	1.09676
												CD3E	0.100341	0.999841	0.784788	0.991466	0.998995	1.08467	0.716006	0.917458	1.08479
												CD3G	0.236586	0.999841	0.803493	0.820768	0.993885	1.32717	0.463572	0.875558	1.58168
												CD4	0.529574	0.999841	1.02949	0.726085	0.992777	1.12464	0.997817	0.999183	0.748487
												CD40	0.479708	0.999841	0.719	0.466253	0.992777	1.26593	0.446236	0.875558	0.656839
												CD40LG	0.468924	0.999841	0.922615	0.836099	0.993885	1.2641	0.943574	0.984286	0.880622
												CD44	0.246302	0.999841	1.10428	0.206688	0.992777	1.24849	0.276848	0.875558	0.911544
												CD46	0.744933	0.999841	1.10733	0.16199	0.992777	1.25355	0.99105	0.998048	0.967835
												CD47	0.957425	0.999841	1.03768	0.4247	0.992777	1.07968	0.165709	0.875558	0.912755
												CD48	0.569547	0.999841	0.888372	0.862477	0.996103	1.06724	0.491633	0.87599	1.28937
												CD5	0.315468	0.999841	0.886006	0.903661	0.996873	1.15627	0.707463	0.9153	1.08858
												CD52	0.69764	0.999841	0.932551	0.723259	0.992777	1.00085	0.786747	0.937402	1.02921
												CD53	0.574474	0.999841	0.867781	0.527995	0.992777	1.29263	0.825807	0.949941	0.814625
												CD55	0.737096	0.999841	1.07504	0.105663	0.992777	1.2166	0.759554	0.932037	0.899546
												CD58	0.273922	0.999841	0.924276	0.818144	0.993885	1.06311	0.444144	0.875558	1.1893
												CD59	0.980578	0.999841	1.15192	0.638823	0.992777	1.09173	0.375818	0.875558	0.805571
												CD6	0.491339	0.999841	1.00507	0.786668	0.993664	1.20977	0.95154	0.986533	0.893744
												CD63	0.602908	0.999841	1.00336	0.357994	0.992777	1.03923	0.786942	0.937402	0.991566
												CD68	0.502686	0.999841	1.39551	0.768097	0.992777	1.44232	0.698684	0.910675	1.06803
												CD69	0.26664	0.999841	0.846803	0.19165	0.992777	1.50711	0.416575	0.875558	1.09859
												CD7	0.0847559	0.999841	0.725121	0.105643	0.992777	1.25638	0.566453	0.884753	1.28724
												CD72	0.354899	0.999841	0.655473	0.982811	0.997958	1.06807	0.433344	0.875558	0.532594
												CD74	0.683935	0.999841	0.910062	0.732935	0.992777	1.14452	0.743923	0.927263	0.922474
												CD79A	0.433015	0.999841	0.788512	0.873118	0.996873	1.44572	0.913571	0.975526	0.750609
												CD79B	0.371158	0.999841	0.76982	0.56045	0.992777	1.55473	0.477165	0.875558	0.500998
												CD80	0.620865	0.999841	0.897769	0.948702	0.996873	1.35771	0.678401	0.905839	1.53638
												CD81	0.742594	0.999841	1.15813	0.813077	0.993885	1.10253	0.287789	0.875558	0.824228
												CD82	0.10362	0.999841	1.16452	0.24578	0.992777	1.04203	0.246103	0.875558	0.816707
												CD83	0.680271	0.999841	0.79038	0.628852	0.992777	1.04772	0.954578	0.987046	0.921778
												CD84	0.435826	0.999841	0.906336	0.586396	0.992777	1.17568	0.927709	0.97968	1.22904
												CD86	0.311158	0.999841	1.15692	0.646348	0.992777	1.36851	0.528822	0.878661	0.796544
												EPHA2	0.0053444	0.999841	0.65857	0.270653	0.992777	0.934456	0.0949089	0.875558	2.69016
												CD8B	0.111994	0.999841	0.895638	0.446767	0.992777	0.949447	0.630019	0.893486	1.10727
												CD9	0.995264	0.999841	1.05566	0.727447	0.992777	1.15375	0.215504	0.875558	1.13053
												CD93	0.37864	0.999841	1.1414	0.861877	0.996086	1.0802	0.866176	0.962892	0.978316
												CD96	0.735714	0.999841	0.910436	0.970242	0.996873	1.1242	0.3909	0.875558	1.1966
												CD99L2	0.583078	0.999841	1.21494	0.450434	0.992777	1.23096	0.346226	0.875558	0.825089
												CDA	0.925172	0.999841	1.15608	0.522326	0.992777	1.09128	0.287427	0.875558	1.23046
												CDADC1	0.835828	0.999841	1.23502	0.730705	0.992777	1.10284	0.305075	0.875558	0.953999
												CDAN1	0.883079	0.999841	0.944414	0.0687941	0.992777	1.35473	0.0861585	0.875558	0.812929
												CDC123	0.465008	0.999841	0.958607	0.694355	0.992777	1.03128	0.867078	0.963048	0.976354
												CDC14A	0.613622	0.999841	0.920466	0.457777	0.992777	1.18756	0.495925	0.87599	1.26867
												CDC14B	0.873671	0.999841	1.07143	0.50652	0.992777	1.03004	0.218269	0.875558	0.95128
												CDC16	0.712257	0.999841	1.00187	0.16204	0.992777	1.23681	0.0809195	0.875558	0.829241
												CDC20	0.270384	0.999841	0.8003	0.920622	0.996873	1.03432	0.390369	0.875558	1.76587
												CDC23	0.944535	0.999841	1.01122	0.360787	0.992777	1.14271	0.957057	0.988002	0.964702
												CDC25A	0.656632	0.999841	1.02088	0.763115	0.992777	1.32654	0.168852	0.875558	1.35494
												CDC25B	0.254264	0.999841	0.696034	0.892287	0.996873	1.14164	0.895813	0.970756	0.795898
												CDC25C	0.533901	0.999841	0.926603	0.939302	0.996873	1.11635	0.606135	0.889246	1.14225
												CDC26	0.3927	0.999841	1.09843	0.588785	0.992777	1.00088	0.679451	0.906115	0.928012
												CDC27	0.83105	0.999841	1.02891	0.107839	0.992777	1.10058	0.313527	0.875558	0.929023
												CDC34	0.331982	0.999841	1.13156	0.539896	0.992777	1.08505	0.883371	0.968701	0.941918
												CDC37	0.186169	0.999841	1.25445	0.407638	0.992777	1.14561	0.233865	0.875558	0.93505
												CDC37L1	0.129063	0.999841	1.23647	0.533542	0.992777	1.07565	0.546999	0.881058	0.91974
												CDC40	0.880131	0.999841	0.97279	0.563333	0.992777	0.970201	0.284962	0.875558	0.908249
												CDC42	0.877355	0.999841	1.04615	0.865886	0.996873	1.1	0.610672	0.890574	0.97464
												CDC42BPA	0.497419	0.999841	1.13997	0.284537	0.992777	1.45723	0.458167	0.875558	1.02017
												CDC42BPB	0.61171	0.999841	1.00632	0.169088	0.992777	1.06001	0.949727	0.985825	1.00757
												CDC42BPG	0.729787	0.999841	0.99941	0.922653	0.996873	1.21209	0.24173	0.875558	1.68394
												CDC42EP1	0.635732	0.999841	0.976273	0.388059	0.992777	0.931794	0.588047	0.886728	1.05223
												CDC42EP2	0.130144	0.999841	1.11368	0.415589	0.992777	1.13248	0.459967	0.875558	0.974385
												CDC42EP3	0.194692	0.999841	1.27936	0.305089	0.992777	1.40826	0.254338	0.875558	0.910073
												ATP5D	0.000571129	0.999841	0.664808	0.483473	0.992777	2.54241	0.597464	0.888198	1.69849
												CDC42SE1	0.836482	0.999841	0.871516	0.758172	0.992777	1.20955	0.336672	0.875558	1.08103
												CDC42SE2	0.639882	0.999841	0.90736	0.910598	0.996873	0.975816	0.244008	0.875558	1.42636
												CDC45	0.47635	0.999841	0.943243	0.780855	0.993077	1.27662	0.25707	0.875558	1.93195
												CDC5L	0.610018	0.999841	1.02568	0.107544	0.992777	1.06662	0.537295	0.880186	1.03732
												CDC6	0.741922	0.999841	1.02386	0.917245	0.996873	1.04446	0.209933	0.875558	1.77528
												CDC7	0.603103	0.999841	0.903787	0.202725	0.992777	1.17213	0.869507	0.96388	0.976876
												CDC73	0.737138	0.999841	1.00195	0.117526	0.992777	1.1133	0.443772	0.875558	0.972522
												CDCA2	0.265152	0.999841	0.859093	0.74366	0.992777	1.21168	0.462501	0.875558	1.7342
												CDCA3	0.232898	0.999841	0.97169	0.819436	0.993885	1.03869	0.439966	0.875558	1.30937
												CDCA4	0.651365	0.999841	0.895871	0.39279	0.992777	1.19093	0.452918	0.875558	1.231
												CDCA5	0.4335	0.999841	0.947518	0.927839	0.996873	1.11564	0.295604	0.875558	1.53227
												CDCA7	0.777824	0.999841	1.061	0.575337	0.992777	1.15297	0.225718	0.875558	1.96441
												CDCA7L	0.646535	0.999841	1.1362	0.573497	0.992777	1.08883	0.971938	0.992554	0.925886
												CDCA8	0.310858	0.999841	0.891547	0.854564	0.995791	1.06087	0.32482	0.875558	1.98282
												CDCP1	0.995059	0.999841	0.927919	0.881449	0.996873	1.16305	0.225666	0.875558	2.30735
												CDH1	0.897277	0.999841	0.761728	0.642639	0.992777	1.24914	0.206245	0.875558	2.22483
												CDH11	0.372214	0.999841	1.18587	0.286367	0.992777	1.02283	0.468346	0.875558	0.858565
												CDH13	0.328978	0.999841	1.17498	0.339406	0.992777	1.20634	0.668098	0.903391	1.06322
												CDH17	0.450641	0.999841	0.792428	0.678075	0.992777	1.18899	0.20114	0.875558	2.39614
												CDH19	0.445619	0.999841	1.73755	0.577196	0.992777	1.15288	0.350952	0.875558	0.950436
												CDH2	0.465513	0.999841	1.84882	0.735332	0.992777	1.09481	0.498505	0.87599	1.18129
												CDH24	0.951077	0.999841	1.06714	0.484793	0.992777	1.32971	0.189308	0.875558	0.694132
												CDH26	0.755298	0.999841	0.737228	0.20934	0.992777	1.70488	0.268898	0.875558	0.562603
												CDH3	0.711607	0.999841	1.65563	0.534245	0.992777	1.56718	0.461846	0.875558	0.639452
												CDH5	0.786694	0.999841	1.05909	0.831884	0.993885	1.04796	0.23945	0.875558	0.885456
												CDH6	0.107752	0.999841	1.51421	0.368877	0.992777	1.44248	0.283444	0.875558	0.703923
												CDHR1	0.393686	0.999841	1.61119	0.115657	0.992777	1.74842	0.0553698	0.875558	3.29859
												CDHR2	0.841859	0.999841	1.08648	0.113083	0.992777	1.64672	0.832185	0.952577	0.748005
												CDHR5	0.614903	0.999841	0.959208	0.269583	0.992777	1.24162	0.705503	0.913769	0.860449
												CDIP1	0.535118	0.999841	1.17731	0.599646	0.992777	1.22407	0.249276	0.875558	0.756815
												CDIPT	0.305544	0.999841	1.16731	0.911019	0.996873	1.03037	0.463976	0.875558	0.93369
												CDK1	0.510893	0.999841	0.965107	0.710633	0.992777	0.979013	0.328944	0.875558	2.06676
												HIC2	0.717115	0.999841	0.941954	0.0469593	0.992777	1.28141	0.539173	0.880366	0.740719
												CDK12	0.918421	0.999841	0.952594	0.492597	0.992777	1.15274	0.774379	0.934291	0.968244
												LOC101925788	0.646625	0.999841	1.05121	0.0304955	0.992777	1.19852	0.988451	0.997138	0.918029
												CDK14	0.636967	0.999841	1.34059	0.658146	0.992777	1.19241	0.433307	0.875558	0.715842
												CDK16	0.805539	0.999841	0.88373	0.838088	0.993885	1.00444	0.554781	0.882814	1.06046
												CDK17	0.904151	0.999841	1.07736	0.383936	0.992777	1.2724	0.251514	0.875558	0.969597
												C1H1orf198	0.0942375	0.999841	1.2165	0.0245814	0.992777	1.25321	0.344308	0.875558	1.10543
												CDK19	0.621995	0.999841	1.03731	0.242797	0.992777	1.15003	0.290575	0.875558	0.905268
												CDK2	0.827655	0.999841	1.04223	0.250564	0.992777	1.11558	0.46135	0.875558	0.966113
												CDK20	0.876602	0.999841	1.01411	0.231829	0.992777	1.31197	0.506747	0.87599	0.937898
												CDK2AP1	0.717717	0.999841	1.062	0.933864	0.996873	1.00436	0.339702	0.875558	0.87623
												CDK2AP2	0.283647	0.999841	0.964626	0.330243	0.992777	1.11457	0.825344	0.949718	1.00355
												CDK3	0.797713	0.999841	0.926898	0.133174	0.992777	1.59994	0.690302	0.908432	0.691423
												CDK4	0.599988	0.999841	0.987139	0.553233	0.992777	1.06782	0.495456	0.87599	1.04266
												CDK5	0.168323	0.999841	1.11254	0.610665	0.992777	1.00265	0.312106	0.875558	0.947919
												CDK5R1	0.991238	0.999841	1.30381	0.771727	0.992777	1.22082	0.399282	0.875558	0.934004
												CDK5RAP1	0.713761	0.999841	1.10726	0.209329	0.992777	1.18995	0.394762	0.875558	0.875104
												CDK5RAP2	0.993428	0.999841	0.949758	0.125983	0.992777	1.14537	0.118639	0.875558	0.872368
												CDK5RAP3	0.845668	0.999841	1.07225	0.276123	0.992777	1.11382	0.920883	0.977663	0.930207
												CDK6	0.640359	0.999841	0.963308	0.308684	0.992777	1.25122	0.371619	0.875558	1.21224
												CDK7	0.0700702	0.999841	0.911358	0.342238	0.992777	1.09308	0.524939	0.878187	1.06413
												CDK8	0.354224	0.999841	1.13614	0.803447	0.993885	1.08636	0.213562	0.875558	0.928632
												CDK9	0.395419	0.999841	1.1132	0.701243	0.992777	1.09569	0.0856039	0.875558	0.832095
												CDKAL1	0.578129	0.999841	1.07328	0.408267	0.992777	1.27512	0.407136	0.875558	1.09493
												CDKL2	0.324357	0.999841	1.68439	0.772055	0.992777	1.25609	0.513242	0.87599	0.95446
												CDKN1A	0.130774	0.999841	0.653175	0.95895	0.996873	0.8718	0.167767	0.875558	1.41806
												CDKN1B	0.350196	0.999841	1.07726	0.420882	0.992777	1.19116	0.117891	0.875558	0.866769
												CDKN1C	0.975475	0.999841	1.23504	0.841408	0.993885	1.07791	0.236912	0.875558	0.775035
												CDKN2A	0.878158	0.999841	0.788936	0.804963	0.993885	1.00746	0.421077	0.875558	0.804228
												CDKN2AIP	0.993967	0.999841	1.03172	0.429253	0.992777	1.06689	0.978777	0.994126	1.06404
												CDKN2AIPNL	0.828659	0.999841	0.970775	0.647573	0.992777	0.910898	0.939366	0.982987	1.03737
												CDKN2B	0.166619	0.999841	1.60053	0.537841	0.992777	1.50285	0.253527	0.875558	2.12656
												CDKN2C	0.143397	0.999841	0.860585	0.990112	0.998968	0.990029	0.15428	0.875558	0.916763
												CDKN2D	0.520989	0.999841	1.09562	0.919669	0.996873	1.09914	0.876234	0.966528	1.12604
												CDKN3	0.415874	0.999841	0.936908	0.839793	0.993885	0.926193	0.463462	0.875558	1.94889
												CDNF	0.773212	0.999841	0.747349	0.217438	0.992777	1.41558	0.11677	0.875558	0.525562
												CDO1	0.203139	0.999841	0.853636	0.10418	0.992777	0.600949	0.60126	0.888931	0.832716
												CDON	0.848633	0.999841	1.44182	0.844131	0.994268	1.19664	0.46834	0.875558	0.694455
												NTN1	0.0731153	0.999841	0.820446	0.0499035	0.992777	1.14832	0.994986	0.998458	0.898078
												CDR2	0.379096	0.999841	1.04057	0.279017	0.992777	1.10693	0.422787	0.875558	0.96168
												CDR2L	0.11197	0.999841	1.40549	0.718343	0.992777	1.224	0.396831	0.875558	0.807968
												CDRT15	0.795877	0.999841	1.1009	0.578962	0.992777	1.33922	0.328794	0.875558	0.513195
												CDS1	0.542505	0.999841	0.878136	0.730933	0.992777	1.04522	0.269834	0.875558	3.48916
												CDS2	0.278642	0.999841	1.21912	0.344331	0.992777	1.3876	0.354126	0.875558	0.936705
												CDT1	0.457638	0.999841	0.872791	0.750609	0.992777	1.12516	0.371389	0.875558	1.24955
												CDV3	0.817239	0.999841	0.968273	0.609746	0.992777	1.02724	0.560398	0.883406	0.941295
												CDX1	0.370991	0.999841	0.831279	0.978366	0.997455	0.955271	0.226123	0.875558	1.64898
												CDX2	0.807125	0.999841	0.922599	0.83651	0.993885	0.886484	0.263851	0.875558	2.06832
												TTC13	0.981293	0.999841	1.03977	0.0314364	0.992777	1.10492	0.827045	0.950435	1.03216
												CDYL2	0.95736	0.999841	1.08166	0.107141	0.992777	1.36272	0.657352	0.901019	0.938692
												CEACAM1	0.142166	0.999841	0.611003	0.788473	0.993664	0.971269	0.253273	0.875558	1.41395
												CEACAM18	0.263088	0.999841	1.86087	0.588562	0.992777	0.936882	0.67106	0.903815	2.25931
												CEACAM3	0.918104	0.999841	0.870024	0.827089	0.993885	1.19075	0.901396	0.972409	1.18184
												CEACAM5	0.441065	0.999841	0.885624	0.698993	0.992777	1.24639	0.17801	0.875558	1.77179
												CEACAM6	0.959918	0.999841	0.730149	0.852762	0.995491	1.01275	0.34573	0.875558	1.29121
												CEACAM7	0.566082	0.999841	1.05318	0.27848	0.992777	1.39459	0.133117	0.875558	1.60715
												EGFL8	0.995353	0.999841	0.686252	0.669001	0.992777	0.792825	0.0255453	0.875558	1.07841
												CEBPB	0.160569	0.999841	0.851039	0.871674	0.996873	0.950865	0.66536	0.902683	0.967285
												CEBPD	0.347167	0.999841	0.863873	0.333077	0.992777	1.02635	0.398581	0.875558	0.945814
												CEBPG	0.335055	0.999841	0.87212	0.79392	0.993734	1.05506	0.373245	0.875558	1.23613
												CEBPZ	0.936005	0.999841	1.07723	0.332926	0.992777	1.08596	0.334628	0.875558	0.892807
												CECR1	0.239304	0.999841	1.72049	0.520028	0.992777	1.35992	0.349666	0.875558	2.08539
												CECR5	0.853735	0.999841	1.18008	0.677322	0.992777	1.15408	0.248605	0.875558	1.18352
												CELF1	0.790766	0.999841	1.14249	0.287773	0.992777	1.18202	0.105138	0.875558	0.831974
[truncated: 12,116 more rows]

## Sheet: Extended Data Fig 5c
	List of tissue samples used in the comparative proteome analysis between the ascending and transverse colon, as well as the significance of differences in all proteins between the ascending and transverse colon (related to Extended Data Fig. 5c).
		Samples used in the differential proteome analysis between the ascending and the transverse colon										Uniprot ID	Gene names	Y			M			O
		Y			M			O						p value (paired t test)	FDR	Ratio(T/A)	p value (paired t test)	FDR	Ratio(T/A)	p value (paired t test)	FDR	Ratio(T/A)
		Sample	location	Gender	Sample	location	Gender	Sample	location	Gender		A0A023JCR5	GSTP1	0.0726456	0.341228	0.911852	0.229959	0.769875	0.924169	0.222405	0.656074	0.93882
	Ascending colon	2-18-A	A	Female	2-22-A	A	Female	2-30-A	A	Female		A0A0A7KUP9	GAPDH	0.487949	0.697179	1.05502	0.342284	0.810753	1.0749	0.129865	0.593983	1.08289
		2-20-A	A	Female	2-25-A	A	Female	3-18-A	A	Female		A0A0K0N4X4	OAS1	0.0972991	0.372222	0.780364	0.916267	0.986179	1.06083	0.242347	0.67908	0.904999
		2-23-A	A	Female	3-28-A	A	Female	3-19-A	A	Female		A0A171P0Z2	CES1	0.076864	0.346439	0.863636	0.953043	0.99325	0.946459	0.778124	0.919139	0.993265
		2-7-A	A	Male	2-2-A	A	Male	3-25-A	A	Female		A2V9Y3	PDCD6	0.237402	0.494544	1.12938	0.113735	0.729318	1.15029	0.00686297	0.392192	1.1179
		2-8-A	A	Male	3-15-A	A	Male	3-2-A	A	Male		A2V9Z6	ADH1B	0.0581644	0.330606	0.823143	0.955123	0.99426	1.0045	0.283956	0.697315	0.903006
		2-16-A	A	Male	3-3-A	A	Male	3-4-A	A	Male		A5HLX2	PSMB9	0.703734	0.83667	0.994451	0.465986	0.860424	1.1283	0.209418	0.645471	1.15314
	Transverse colon	2-18-T	T	Female	2-22-T	T	Female	2-30-T	T	Female		B3Y602	DES	0.173987	0.447105	1.71353	0.289842	0.793136	1.29336	0.376509	0.749437	1.36011
		2-20-T	T	Female	2-25-T	T	Female	3-18-T	T	Female		C0SJM5	GSTO1	0.179517	0.451951	1.04292	0.57249	0.889936	0.952122	6.66295e-06	0.0254924	1.10877
		2-23-T	T	Female	3-28-T	T	Female	3-19-T	T	Female		C0SJM7	MGST1	0.265941	0.522797	0.894699	0.189244	0.752211	0.860849	0.432055	0.774622	0.955036
		2-7-T	T	Male	2-2-T	T	Male	3-25-T	T	Female		C1KJW8	B2M	0.00689742	0.27165	1.39645	0.0364139	0.59867	1.27256	0.062136	0.497138	1.3393
		2-8-T	T	Male	3-15-T	T	Male	3-2-T	T	Male		E5FGN6	NHEJ1	0.0470419	0.321326	1.24953	0.561647	0.889936	1.03622	0.00452304	0.368194	1.10053
		2-16-T	T	Male	3-3-T	T	Male	3-4-T	T	Male		G7NT94	RER1	0.0965497	0.370158	0.915097	0.401884	0.844495	0.942404	0.958371	0.983399	1.0244
												G7NTA4	ARHGEF16	0.074661	0.344473	0.848757	0.850297	0.968814	0.992026	0.845583	0.948464	1.00509
	Note: In this analysis, we compared the protein differences between the ascending and transverse colon in young, middle-aged, and old monkeys, respectively. We ensured strict balance in sampling locations and the number of tissue samples within each age group. Furthermore, it was ensured that each monkey provided both ascending and transverse colon tissue samples.											G7NTA9	LRRC47	0.462359	0.67797	1.12003	0.876842	0.975674	1.00866	0.346369	0.732858	0.937364
												G7NTB4	ACOT7	0.0251177	0.313763	1.16802	0.243549	0.775274	1.09337	0.148435	0.610002	1.07011
												G7NTC9	PARK7	0.10697	0.383682	1.17043	0.919088	0.986179	0.992726	0.876228	0.957509	1.01866
												G7NTD9	H6PD	0.0510188	0.325522	0.925222	0.64234	0.915226	1.03854	0.776892	0.919001	1.0261
												G7NTE4	RBBP4	0.349161	0.591382	0.937447	0.258723	0.79016	0.907975	0.0910189	0.552334	0.831321
												G7NTE7	YARS	0.790923	0.886433	0.99608	0.202886	0.762337	0.908391	0.136176	0.600845	0.934237
												G7NTF3	AK2	0.0156882	0.289969	0.875464	0.120071	0.733153	0.812373	0.0447256	0.464154	0.860883
												G7NTH2	PSMB2	0.0301761	0.319453	0.785642	0.228706	0.769875	0.876853	0.655876	0.877713	0.967161
												G7NTH6	LOC102146235	0.790712	0.886433	0.987603	0.391618	0.838427	1.0662	0.0282844	0.437341	1.05471
												G7NTI0	ADPRHL2	0.756341	0.867714	1.0115	0.62012	0.904599	1.01701	0.473032	0.795195	1.04498
												G7NTI2	TRAPPC3	0.189503	0.459831	0.940633	0.204605	0.763393	0.929371	0.907281	0.967612	1.00586
												G7NTI7	MRPS15	0.579017	0.764682	1.07745	0.561803	0.889936	1.10154	0.911719	0.969184	1.01954
												G7NTK9	BCL10	0.929149	0.964093	1.05501	0.453095	0.857297	0.94327	0.464493	0.790837	0.960508
												G7NTL0	DDAH1	0.0199477	0.299293	0.914872	0.202017	0.762337	0.913781	0.428295	0.774117	0.972495
												G7NTL5	CLCA1	0.0307549	0.319453	0.784472	0.854063	0.970851	0.997658	0.413046	0.76856	0.965036
												G7NTL6	CLCA4	0.0641544	0.334504	0.797857	0.577432	0.891033	1.09287	0.453598	0.785423	0.958875
												G7NTL9	SH3GLB1	0.349035	0.591382	1.34291	0.929791	0.988962	0.958548	0.889341	0.962551	0.965523
												G7NTM2	PKN2	0.366276	0.604143	0.948456	0.752142	0.944573	0.987692	0.069604	0.519201	0.913054
												G7NTM4	GBP6	0.606212	0.780732	0.99663	0.973876	0.99654	1.00692	0.830476	0.94369	1.01512
												G7NTP5	GCLM	0.122906	0.402167	0.904134	0.5582	0.889019	0.955868	0.930439	0.974503	1.01376
												G7NTQ8	ACP6	0.939526	0.96909	1.00799	0.0159613	0.587402	1.12598	0.0440124	0.464154	1.09096
												G7NTR8	BOLA1	0.0123539	0.285217	1.2241	0.282085	0.792336	1.08033	0.0716071	0.524844	1.16204
												G7NTS3	VPS45	0.221198	0.481945	0.959512	0.389652	0.83663	1.04522	0.0632014	0.499945	1.03791
												G7NTT0	PRPF3	0.46476	0.679757	0.951532	0.488494	0.869979	0.928883	0.0812014	0.549484	0.806095
												G7NTT2	TARS2	0.223332	0.48298	0.938951	0.880781	0.97789	1.01662	0.518442	0.816193	0.965822
												G7NTT3	ECM1	0.240924	0.498789	1.08548	0.680132	0.928354	1.07843	0.743321	0.90716	1.01845
												G7NTU1	THEM4	0.216338	0.478218	0.921585	0.758822	0.945458	1.02812	0.0660105	0.506125	1.18127
												G7NTU2	S100A10	0.0153107	0.289969	1.38675	0.214305	0.767413	1.22102	0.0134257	0.392192	1.3297
												G7NTU4	S100A11	0.181104	0.453229	1.08678	0.23287	0.769875	0.939079	0.661664	0.879308	0.983199
												G7NTV2	PARP1	0.0646072	0.334504	0.872674	0.293999	0.795369	0.914564	0.752396	0.910897	1.03377
												G7NTV5	ACBD3	0.496225	0.703553	0.965509	0.407317	0.844495	0.930834	0.957237	0.982778	1.0059
												G7NTV9	LBR	0.0494354	0.325522	0.889627	0.166638	0.744658	0.935814	0.0493867	0.468579	0.848006
												G7NTW2	WDR26	0.877651	0.936223	0.999082	0.0371084	0.59867	1.14564	0.102275	0.566522	1.08562
												G7NTX5	BROX	0.275279	0.531006	0.978998	0.161733	0.744658	1.08976	0.00375162	0.365286	1.11751
												G7NTX7	MIA3	0.979567	0.990385	1.03495	0.0327446	0.59867	0.84574	2.30917e-05	0.0441744	0.88414
												G7NTY4	RAB3GAP2	0.719801	0.847022	1.01338	0.15047	0.733351	1.05539	0.0624913	0.497138	1.0484
												G7NTY6	EPRS	0.0760708	0.346439	0.941958	0.279101	0.792336	0.948511	0.390734	0.755788	0.96796
												G7NU00	QSOX1	0.0585631	0.330747	0.926515	0.72698	0.941284	1.06384	0.166558	0.618711	1.08403
												G7NU02	TOR1AIP1	0.168642	0.444207	1.14517	0.475008	0.864884	1.06801	0.100967	0.564765	1.10213
												G7NU04	TOR1AIP2	0.0125073	0.285217	0.889632	0.0207915	0.59867	0.842824	0.0547594	0.476578	0.883805
												G7NU40	GPA33	0.197642	0.465285	0.895615	0.907496	0.98446	1.00273	0.656322	0.877826	1.09289
												G7NU54	LZIC	0.35789	0.596987	0.939751	0.762873	0.946342	0.991917	0.838424	0.946771	1.01313
												G7NU56	UBE4B	0.59133	0.770584	0.977436	0.972193	0.996385	1.01181	0.914725	0.9694	1.02179
												G7NU62	MTOR	0.49301	0.701915	0.989647	0.470728	0.861258	1.07473	0.500802	0.806132	1.01762
												G7NU86	LOC102124387	0.60589	0.780732	0.979311	0.249077	0.777739	0.903712	0.0593892	0.492014	0.859412
												G7NUB5	RRAGC	0.0193466	0.299293	0.874799	0.0181762	0.59867	0.838064	0.0675359	0.513702	0.918142
												G7NUC0	MACF1	0.029762	0.319453	0.915337	0.276565	0.792336	1.06517	0.734799	0.904259	0.986474
												G7NUC1	PABPC4	0.225166	0.483984	0.960155	0.253688	0.784234	0.885392	0.180965	0.629524	0.921322
												G7NUD2	ZMPSTE24	0.00822714	0.280838	0.867198	0.719148	0.938708	0.984096	0.407077	0.768231	0.955914
												G7NUE2	CTPS1	0.37624	0.611032	1.0669	0.80825	0.958111	1.02451	0.382529	0.752471	0.957797
												G7NUG4	S100A6	0.688016	0.827015	1.00197	0.175028	0.744658	1.33998	0.253404	0.679927	1.35589
												G7NUG6	S100A4	0.761421	0.870255	1.08621	0.150566	0.733351	1.11007	0.065133	0.505475	1.25765
												G7NUG9	S100A16	0.0639814	0.334504	0.852028	0.240058	0.773526	0.885882	0.29641	0.706922	0.93728
												G7NUH0	S100A14	0.3867	0.620569	0.982308	0.167414	0.744658	0.850746	0.78042	0.919761	1.08671
												G7NUH1	S100A13	0.236838	0.494378	0.963518	0.738945	0.941483	1.09635	0.903751	0.965885	1.05726
												G7NUH5	ILF2	0.155991	0.428311	0.911207	0.416442	0.845876	0.941162	0.327409	0.721305	0.938152
												G7NUI3	UBAP2L	0.446598	0.665026	1.15233	0.784801	0.948772	1.00029	0.135049	0.600165	0.91194
												G7NUJ1	ADAR	0.670651	0.81431	0.990338	0.325195	0.80314	0.914019	0.291299	0.702412	0.915372
												G7NUJ4	PBXIP1	0.377251	0.611225	1.21202	0.647826	0.917236	1.07683	0.829146	0.943298	1.059
												G7NUJ6	SHC1	0.231558	0.489871	0.907355	0.114022	0.729318	0.896127	0.110883	0.577291	0.913254
												G7NUK3	CENPF	0.398344	0.628831	1.03222	0.578391	0.891033	0.872293	0.183381	0.629524	0.802958
												G7NUP5	LOC102142263	0.910044	0.951672	0.990103	0.720304	0.938708	1.02013	0.260801	0.681884	1.18959
												G7NUQ0	PIGR	0.087107	0.360974	0.822579	0.165383	0.744658	0.833832	0.591248	0.848524	0.95702
												G7NUQ9	SDHB	0.729688	0.853166	0.990992	0.605717	0.898211	0.987044	0.699011	0.890313	1.01625
												G7NUR0	PADI2	0.208047	0.474526	0.836	0.93653	0.991612	1.07034	0.402857	0.76645	1.11629
												G7NUR5	RCC2	0.197208	0.465032	0.901817	0.639344	0.91384	0.968313	0.933888	0.975978	1.01142
												G7NUS2	ALDH4A1	0.323647	0.571638	1.1037	0.944338	0.99226	1.00492	0.26879	0.687426	1.0624
												G7NUS4	EMC1	0.0261729	0.313763	0.875216	0.685626	0.931178	0.963563	0.554867	0.831404	0.969737
												G7NUS6	AKR7L	0.0407046	0.319453	0.839624	0.432659	0.853878	0.917629	0.809209	0.933817	0.994372
												G7NUS8	CAPZB	0.146835	0.419179	0.930551	0.412682	0.844495	0.951983	0.765362	0.915455	1.02502
												G7NUU7	DDOST	0.0216535	0.300475	0.892131	0.403234	0.844495	0.933282	0.428435	0.774117	0.957822
												G7NUV0	HP1BP3	0.548414	0.742774	0.986313	0.144352	0.733153	0.933516	0.000801173	0.183465	0.87645
												G7NUV1	EIF4G3	0.162375	0.43749	1.07921	0.141741	0.733153	1.11467	0.182306	0.629524	1.19931
												G7NUY4	ERI3	0.997314	0.9988	1.00459	0.202881	0.762337	1.06891	0.0349363	0.454948	1.10192
												G7NUZ6	HECTD3	0.457493	0.674986	1.06337	0.102279	0.717945	1.21217	0.0583337	0.48962	1.14949
												G7NUZ7	UROD	0.375932	0.611032	1.04122	0.554676	0.889019	1.04564	0.477164	0.795848	1.0363
												G7NV12	CNN3	0.0303905	0.319453	1.22823	0.59451	0.893874	1.12385	0.689663	0.889727	1.07091
												G7NV17	DPYD	0.861833	0.927653	0.98724	0.153557	0.737814	1.11727	0.030612	0.437341	1.10457
												G7NV22	AGL	0.632937	0.79512	1.04975	0.267532	0.792336	1.09719	0.175164	0.628112	1.06913
												G7NV32	VCAM1	0.348697	0.591382	0.927604	0.519529	0.876139	0.960811	0.858081	0.952278	1.00941
												G7NV43	LOC102144707	0.0540208	0.325522	0.877888	0.840881	0.96524	0.984983	0.067788	0.514597	0.889468
												G7NV47	CLCC1	0.0119165	0.285217	1.12529	0.559181	0.889019	1.05516	0.767457	0.917304	1.02427
												G7NV55	PSMA5	0.496877	0.703591	1.04387	0.568025	0.889936	1.05553	0.123386	0.588154	1.10296
												G7NV67	DAP3	0.0125391	0.285217	0.855494	0.364954	0.827319	0.915449	0.319924	0.716526	0.95626
												G7NV72	ARHGEF2	0.281356	0.533704	1.26813	0.292041	0.794339	1.3184	0.0885697	0.552334	1.20711
												G7NV76	RAB25	0.0862667	0.360213	0.897388	0.841767	0.96524	1.00476	0.515243	0.816193	1.1211
												G7NV78	LMNA	0.152502	0.425856	1.08746	0.841792	0.96524	1.03282	0.661212	0.879013	1.03503
												G7NVB3	EIF2D	0.327919	0.574286	1.11088	0.654802	0.918762	1.05389	0.26123	0.681884	1.08756
												G7NVE2	PLEKHA6	0.982404	0.990952	1.01365	0.96539	0.995155	1.04576	0.0369809	0.454948	1.14149
												G7NVF0	ZC3H11A	0.415861	0.642043	0.940161	0.192448	0.756985	0.918241	0.601431	0.852328	0.9642
												G7NVF3	ATP2B4	0.144294	0.417752	1.31909	0.577495	0.891033	1.11929	0.518066	0.816193	1.17755
												G7NVF5	PRELP	0.268858	0.525199	1.18356	0.897507	0.982426	1.02474	0.95474	0.982251	1.1225
												G7NVG3	DPT	0.114733	0.390617	1.46706	0.998893	0.999871	1.12049	0.53478	0.823104	1.22701
												G7NVG8	PRRC2C	0.209712	0.475546	1.32681	0.194269	0.757937	0.894682	0.140707	0.603113	0.870368
												G7NVI4	DARS2	0.235363	0.492235	0.949871	0.579866	0.891033	0.964988	0.901302	0.965885	1.01904
												G7NVI6	SERPINC1	0.131473	0.40374	0.810203	0.361088	0.825384	1.12557	0.0571314	0.486287	1.4683
												G7NVL4	FAAH	0.580778	0.764858	0.95435	0.466116	0.860424	0.926629	0.869482	0.955118	1.00408
												G7NVM5	CMPK1	0.296195	0.55031	0.951873	0.570839	0.889936	0.963213	0.972368	0.991042	1.00651
												G7NVN5	FAF1	0.0633316	0.334504	0.905098	0.388699	0.835998	0.960836	0.636554	0.868891	0.978349
												G7NVN6	TXNDC12	0.201462	0.469341	0.901147	0.137898	0.733153	0.893811	0.161643	0.618711	0.911434
												G7NVN9	CC2D1B	0.946781	0.971626	1.01174	0.263431	0.792336	1.07383	0.591283	0.848524	1.03977
												G7NVP4	COA7	0.150139	0.422077	1.3701	0.29379	0.795369	1.07653	0.2544	0.679927	1.07207
												G7NVP8	SCP2	0.012573	0.285217	0.813304	0.459885	0.858794	0.925442	0.66559	0.880079	0.987017
												G7NVQ2	C1H1orf123	0.162365	0.43749	1.26915	0.612977	0.902768	0.976567	0.048561	0.468482	0.816552
												G7NVR3	MRPL37	0.0206513	0.30036	0.870101	0.673282	0.926297	0.961859	0.499821	0.805638	0.969976
												G7NVR7	HTT	0.0216647	0.300475	0.868406	0.910155	0.98448	1.00541	0.475258	0.795848	0.956545
												G7NVR9	MFSD10	0.0595593	0.331036	0.890247	0.202486	0.762337	0.934235	0.750381	0.910897	0.990534
												G7NVS0	ADD1	0.944424	0.970197	1.03965	0.859092	0.972562	1.02304	0.594894	0.849596	0.970966
												G7NVT2	HSPG2	0.707331	0.838979	1.15414	0.480627	0.867415	1.14463	0.41033	0.76856	1.06649
												G7NVU0	C1QB	0.767938	0.871201	0.95232	0.56572	0.889936	0.970283	0.782889	0.919919	1.05191
												G7NVU1	EPHB2	0.303993	0.556584	0.932146	0.657756	0.919946	0.974779	0.346107	0.732858	1.08571
												G7NVU2	KDM1A	0.224776	0.483984	0.938138	0.822415	0.961042	0.986592	0.698858	0.890313	1.02425
												G7NVU3	LUZP1	0.959881	0.980325	1.04101	0.624771	0.906222	0.963118	0.230974	0.663943	0.928377
												G7NVV1	LYPLA2	0.306965	0.559251	0.936026	0.559362	0.889019	0.957911	0.393891	0.758891	0.95193
												G7NVW3	CLIC4	0.00916228	0.283224	1.41823	0.300605	0.796013	1.25318	0.378099	0.749898	1.19742
												G7NVY2	ACOT11	0.00274979	0.265871	0.890639	0.503536	0.87462	0.956409	0.115563	0.581024	0.942926
												G7NVY5	PARS2	0.957227	0.978607	1.02492	0.234489	0.769875	0.943984	0.818282	0.937247	1.07745
												G7NVZ2	USP24	0.0601862	0.332096	0.933822	0.439703	0.854958	1.07529	0.555922	0.831404	0.97901
												G7NW12	DOCK7	0.205949	0.472581	0.953649	0.313175	0.798053	0.971566	0.78335	0.919919	1.00659
												G7NW22	JAK1	0.0541504	0.325522	0.917825	0.734964	0.941284	1.02331	0.384001	0.752934	0.950757
												G7NW34	GNAI3	0.628368	0.794326	0.990109	0.774189	0.946896	0.972582	0.0385613	0.458908	1.08378
												G7NW36	AMPD2	0.0151562	0.289969	0.857945	0.00731541	0.53731	0.81226	0.12919	0.593983	0.862343
												G7NW58	RAP1A	0.0820375	0.356185	1.37016	0.26206	0.792336	1.16986	0.342539	0.729368	1.14715
												G7NW62	CTTNBP2NL	0.964509	0.983188	1.0357	0.967076	0.995752	0.99595	0.452245	0.785423	0.958387
												G7NW66	MOV10	0.0827983	0.357925	0.857153	0.288547	0.793136	0.931424	0.690805	0.890024	0.975154
												G7NWA9	CADM1	0.0265489	0.314526	1.34714	0.177122	0.744658	1.11158	0.135458	0.600536	1.14173
												G7NWB8	TAGLN2	0.633325	0.79512	1.0751	0.411772	0.844495	0.953859	0.508971	0.812605	0.984724
												G7NWC4	ATP1A2	0.0624724	0.334504	1.28032	0.120771	0.733153	1.30564	0.182397	0.629524	1.26416
												G7NWD0	COPA	0.0650609	0.334504	0.886168	0.624685	0.906222	0.96643	0.408262	0.76856	0.949986
												G7NWE0	PPP1R12B	0.0590826	0.331036	1.63878	0.517659	0.876139	1.24411	0.676956	0.884255	1.16603
												G7NWE6	RNPEP	0.0298568	0.319453	0.898307	0.703362	0.936311	0.974903	0.883882	0.961224	0.99629
												G7NWE8	LMOD1	0.0992689	0.373696	1.75052	0.288202	0.793136	1.42127	0.249523	0.679927	1.42512
												G7NWF0	IPO9	0.00407219	0.265871	0.82512	0.0873526	0.692401	0.878987	0.0198089	0.405451	0.838168
												G7NWF3	CSRP1	0.131996	0.404936	1.61867	0.554542	0.889019	1.22211	0.929266	0.974111	1.23604
												G7NWF6	LOC102135846	0.303404	0.556263	1.21946	0.717045	0.938544	0.978277	0.0453668	0.465344	0.859372
												G7NWH5	PTPRC	0.973679	0.986452	1.02367	0.806874	0.957316	0.951578	0.331391	0.721989	0.909021
												G7NWH7	NEK7	0.0553991	0.326239	1.15191	0.650276	0.917973	1.05136	0.837412	0.946421	1.03936
												G7NWI7	CFH	0.464204	0.679554	0.956655	0.0118022	0.568318	0.804543	0.736722	0.905286	1.0001
												G7NWK7	AHCTF1	0.644447	0.80046	0.981359	0.734805	0.941284	1.02849	0.606965	0.855439	0.980704
												G7NWL0	ADSS	0.190255	0.460813	0.928134	0.24258	0.775274	0.927142	0.448186	0.784465	0.974997
												G7NWN6	HEATR1	0.0932191	0.368312	0.822175	0.105528	0.717945	0.891303	0.4628	0.790479	0.969078
												G7NWR8	SDF4	0.596492	0.773272	1.06426	0.658016	0.91999	0.979414	0.511845	0.81411	0.973066
												G7NWU5	WASF2	0.68028	0.821393	1.21764	0.00986403	0.544278	0.812725	0.0334753	0.452567	0.837782
												G7NWU9	STX12	0.126435	0.40329	0.911285	0.173185	0.744658	0.921289	0.851546	0.949582	1.02761
												G7NWV0	PPP1R8	0.209873	0.475546	1.37384	0.134321	0.733153	1.25945	0.23088	0.663943	1.0936
												G7NWV6	ATPIF1	0.2102	0.475546	0.911155	0.160241	0.744658	1.5604	0.0280435	0.437341	1.56891
												G7NWV7	SRSF4	0.901462	0.947856	1.03584	0.270422	0.792336	0.938199	0.0264988	0.437341	0.791237
												G7NWW7	FABP3	0.310591	0.562554	1.19641	0.204207	0.763393	1.77795	0.32046	0.716526	1.33298
												G7NWX0	TINAGL1	0.458267	0.675164	0.953807	0.413959	0.845458	0.95426	0.230654	0.663943	0.903385
												G7NWY8	GNG12	0.744288	0.861987	1.10083	0.16532	0.744658	0.894775	0.00492285	0.377757	0.870008
												G7NWZ3	SRSF11	0.9277	0.963086	1.10078	0.0179299	0.59867	0.799054	0.085122	0.552334	0.872351
												G7NWZ8	NEGR1	0.531112	0.725931	1.37185	0.164566	0.744658	0.810987	0.945405	0.979866	1.10344
												G7NX01	CRYZ	0.819797	0.904259	1.01621	0.864539	0.973009	1.01173	0.355744	0.734667	1.04254
												G7NX28	BICD2	0.520648	0.716492	1.15475	0.301766	0.796013	1.07092	0.976806	0.991581	0.99775
												G7NX32	PRKACB	0.377986	0.611799	1.06457	0.1434	0.733153	1.12147	0.477627	0.795848	1.05694
												G7NX35	CSDE1	0.0747441	0.344473	0.948409	0.129665	0.733153	0.913734	0.00312444	0.362245	0.94227
												G7NX47	ATP1A1	0.0344885	0.319453	0.875404	0.202598	0.762337	0.888438	0.497557	0.804548	0.967535
												G7NX51	PTGFRN	0.527312	0.722946	0.968151	0.276179	0.792336	0.925115	0.769764	0.91844	0.999243
												G7NX63	WARS2	0.689469	0.828267	1.00486	0.0806939	0.686823	0.847659	0.438987	0.779364	0.960091
												G7NX66	PSMC6	0.0570716	0.32982	0.937459	0.0748278	0.686823	0.895322	0.0594984	0.492014	0.941467
												G7NX69	HMGCS2	0.761331	0.870255	0.895079	0.427776	0.852456	2.11273	0.59484	0.849596	0.951636
												G7NX73	SEC22B	0.951087	0.974181	1.00674	0.41082	0.844495	0.974998	0.323007	0.716837	0.970227
												G7NX84	PEX11B	0.00550442	0.27165	0.887723	0.494338	0.870692	1.12867	0.252564	0.679927	0.925333
												G7NX90	ITLN1	0.413903	0.64	0.936445	0.700692	0.936311	1.00312	0.360968	0.736568	1.36493
												G7NX99	PFDN2	0.929613	0.964224	1.03891	0.0574988	0.661729	0.938363	0.867986	0.955118	0.991053
												G7NXA1	UFC1	0.215672	0.477585	0.956227	0.329206	0.80314	0.959847	0.535668	0.823104	0.988432
												G7NXB1	MPZ	0.0731908	0.342215	1.30376	0.35361	0.820473	1.32469	0.551773	0.830154	1.16731
												G7NXD7	CDC73	0.434667	0.655499	0.965903	0.0436837	0.59867	0.867319	0.711489	0.895217	0.985917
												G7NXE0	UCHL5	0.248823	0.50817	0.929097	0.035643	0.59867	0.86534	0.129584	0.593983	0.917529
												G7NXF1	TPR	0.854674	0.923197	1.02106	0.162675	0.744658	0.901267	0.599613	0.851775	0.97859
												G7NXF8	NIBAN1	0.110926	0.385652	1.21825	0.459034	0.858671	1.15619	0.159282	0.617439	1.21754
												G7NXG3	NCF2	0.525006	0.72101	0.933866	0.595011	0.893959	0.942065	0.176876	0.628567	0.856062
												G7NXG7	LAMC1	0.202325	0.469992	1.27392	0.773846	0.946896	1.09778	0.590594	0.848524	1.13544
												G7NXG8	DHX9	0.657121	0.808431	0.98512	0.941839	0.992054	1.01062	0.804603	0.932602	0.992807
												G7NXH7	GLUL	0.551109	0.744335	0.966036	0.622506	0.905873	0.980785	0.166959	0.619356	1.09765
												G7NXI9	GGPS1	0.617742	0.786927	1.0332	0.275539	0.792336	0.956526	0.224636	0.656074	0.969658
												G7NXK1	TSNAX	0.420198	0.644871	1.03109	0.444823	0.856957	1.04505	0.00999416	0.392192	1.14707
												G7NXL4	NUP133	0.242542	0.50049	0.96447	0.685865	0.931178	1.0224	0.902748	0.965885	1.0023
												G7NXL8	RAB4A	0.45493	0.673202	1.13172	0.215239	0.767492	1.12751	0.0494309	0.468579	1.16271
												G7NXM9	HMGN2	0.87669	0.935941	1.26974	0.454728	0.857511	1.01574	0.745461	0.908742	1.09111
												G7NXN8	ADPRH	0.483629	0.693102	0.972971	0.648533	0.917236	1.02171	0.517493	0.816193	0.978995
												G7NXP4	PLA2G4A	0.0380315	0.319453	0.879865	0.0389399	0.59867	0.908197	0.236144	0.673186	0.92979
												G7NXP8	NDUFB4	0.0153526	0.289969	0.865783	0.767879	0.946896	0.984696	0.0549119	0.476578	0.898775
												G7NXQ9	GOLGB1	0.802551	0.894268	0.999817	0.284488	0.792652	0.921952	0.565368	0.837113	0.977692
												G7NXR7	CCDC58	0.144542	0.417752	0.916318	0.504527	0.874654	0.952359	0.170063	0.623837	0.947211
												G7NXR8	FAM162A	0.232512	0.49007	0.924353	0.707036	0.936311	1.04547	0.746298	0.909115	1.03487
												G7NXS0	KPNA1	0.139799	0.415513	0.943835	0.486491	0.869979	0.976313	0.0705658	0.519201	0.931094
												G7NXS1	DTX3L	0.0934505	0.368312	0.875021	0.00502972	0.53731	0.83972	0.183847	0.629524	0.903396
												G7NXU0	UBA7	0.265511	0.522426	0.938225	0.321712	0.80314	0.906848	0.2957	0.706922	0.939568
												G7NXU3	USP4	0.22377	0.48298	1.09808	0.747602	0.943834	1.03408	0.262341	0.681884	1.04284
												G7NXU7	QARS	0.324372	0.571785	0.947849	0.630722	0.908961	1.03321	0.434627	0.775777	1.04222
												G7NXU9	IMPDH2	0.999261	0.99951	0.99555	0.0351847	0.59867	0.882856	0.309731	0.716526	0.957665
												G7NXV5	SLC25A20	0.712085	0.841977	0.975405	0.083551	0.686823	1.15477	0.100895	0.564765	1.04352
												G7NXV6	PRKAR2A	0.965588	0.983411	0.999313	0.322343	0.80314	1.03642	0.548366	0.827572	1.02476
												G7NXW1	DHX30	0.991387	0.995654	1.03938	0.687124	0.931178	1.06349	0.469657	0.793336	1.07501
												G7NXW2	SMARCC1	0.613038	0.78404	0.991215	0.355527	0.821025	0.937573	0.251854	0.679927	0.914214
												G7NXX3	NCK1	0.0680832	0.337918	1.08527	0.173232	0.744658	1.10855	0.291019	0.702412	1.03042
												G7NXX5	STAG1	0.504474	0.707528	0.970138	0.360538	0.82514	1.07552	0.632034	0.866253	0.979249
												G7NXY9	TF	0.842235	0.916156	0.961474	0.370147	0.829008	1.05312	0.0302118	0.437341	1.26127
												G7NXZ6	DNAJC13	0.00280269	0.265871	0.910224	0.406625	0.844495	1.06889	0.781992	0.91981	0.993026
												G7NXZ9	MRPL3	0.290367	0.543594	0.936684	0.73823	0.941284	0.982013	0.919355	0.971017	1.02344
												G7NY00	NUDT16	0.754617	0.867038	1.00409	0.132092	0.733153	1.0886	0.00404016	0.365286	1.20482
												G7NY03	PIK3R4	0.137413	0.411341	1.10279	0.563366	0.889936	1.08836	0.0481407	0.468482	1.08333
												G7NY19	RFTN1	0.167031	0.442227	0.924751	0.94981	0.992949	1.02908	0.269912	0.687469	0.88445
												G7NY31	LTF	0.748017	0.86308	1.02573	0.0963973	0.713866	0.717068	0.492189	0.802845	1.27779
												G7NY38	FYCO1	0.675761	0.818145	1.07459	0.97415	0.99654	0.997405	0.0527068	0.476578	1.06266
												G7NY42	SACM1L	0.0649901	0.334504	0.899936	0.605701	0.898211	0.967342	0.71911	0.898777	0.985899
												G7NY44	LARS2	0.679422	0.82085	0.983508	0.760889	0.945724	0.992561	0.6112	0.857213	1.06918
												G7NY46	CLEC3B	0.174681	0.447703	1.0567	0.297421	0.795369	0.920313	0.545316	0.826616	0.975294
												G7NY57	ANO10	0.411434	0.63796	1.05441	0.00465922	0.53731	1.12347	0.114217	0.580337	1.10522
												G7NY83	GOLPH3	0.308678	0.560575	0.941503	0.145429	0.733153	0.853852	0.222344	0.656074	0.941826
												G7NY85	ZFR	0.646578	0.802346	0.981232	0.137946	0.733153	0.910775	0.282034	0.695855	0.938231
												G7NY94	TOP2B	0.0378412	0.319453	0.885014	0.496892	0.871346	0.958697	0.221078	0.656074	0.908237
												G7NYB2	STT3B	0.0104754	0.283224	0.866536	0.167545	0.744658	0.894899	0.130856	0.594122	0.911205
												G7NYB4	GPD1L	0.173155	0.447064	0.934086	0.910472	0.98448	1.03169	0.219104	0.654888	1.06323
												G7NYC3	CLASP2	0.700406	0.834191	1.02892	0.773147	0.946896	0.994183	0.531643	0.82251	1.0276
												G7NYC4	CLASP2	0.0917004	0.368312	1.26874	0.17768	0.744658	1.20275	0.165971	0.618711	1.11823
												G7NYC5	PDCD6IP	0.286373	0.539024	0.969739	0.501649	0.87356	1.01696	0.163553	0.618711	1.05002
												G7NYC7	PARP14	0.839511	0.915141	1.02305	0.78369	0.948772	1.01124	0.398969	0.76361	1.14181
												G7NYD1	PDIA5	0.131028	0.403501	0.925498	0.16984	0.744658	0.879428	0.624486	0.863804	0.953355
												G7NYE0	UMPS	0.0691406	0.337918	0.895336	0.986115	0.997078	1.0135	0.293274	0.704814	1.03311
												G7NYE1	ITGB5	0.195258	0.464344	1.15861	0.614531	0.903025	1.07072	0.521922	0.817509	1.06025
												G7NYG4	NUP210	0.353038	0.593753	0.9575	0.566944	0.889936	1.09412	0.725019	0.899164	1.05121
												G7NYH8	ATG7	0.0935108	0.368312	0.949925	0.491281	0.869993	0.975839	0.00408671	0.365286	0.927662
												G7NYI5	RPL14	0.745992	0.862225	0.98108	0.113163	0.729318	0.742122	0.0296396	0.437341	0.883084
												G7NYK6	OXSR1	0.143049	0.417135	0.961391	0.497792	0.871391	1.02225	0.79848	0.928567	0.995462
												G7NYK7	MYD88	0.874712	0.934949	0.995359	0.399415	0.843764	1.05608	0.449611	0.785423	1.02691
												G7NYL0	PLCD1	0.187844	0.457735	1.237	0.15899	0.744658	1.28372	0.384153	0.752934	1.26838
												G7NYL1	VILL	0.0804923	0.3528	0.864823	0.624204	0.906222	1.09682	0.850721	0.949534	1.04326
												G7NYL3	GOLGA4	0.848709	0.919968	1.02559	0.197926	0.761058	0.905438	0.703436	0.891687	0.994562
												G7NYL4	LRRFIP2	0.709588	0.840654	1.03103	0.158964	0.744658	1.16225	0.142584	0.603113	1.08777
												G7NYL6	EPM2AIP1	0.0348418	0.319453	1.12852	0.112383	0.729318	1.18285	0.0294242	0.437341	1.15967
												G7NYL9	HRG	0.892398	0.943059	1.00063	0.0352128	0.59867	0.866008	0.62041	0.862428	0.977346
												G7NYM0	FETUB	0.244088	0.502657	1.21437	0.408927	0.844495	0.882139	0.105065	0.567768	1.10844
												G7NYM1	AHSG	0.817397	0.903533	1.07124	0.164662	0.744658	0.916973	0.897581	0.964919	1.01004
												G7NYM2	DNAJB11	0.546262	0.741244	0.922128	0.392034	0.838427	0.867995	0.0184442	0.405451	0.838058
												G7NYM7	IGF2BP2	0.104044	0.378602	0.875802	0.781089	0.948213	0.97098	0.735398	0.904705	1.10309
												G7NYP1	LPP	0.0251122	0.313763	1.33674	0.922188	0.987075	1.02732	0.840694	0.9477	1.08896
												G7NYQ1	CCDC50	0.070997	0.339236	0.759122	0.139262	0.733153	0.757385	0.0228709	0.426849	0.741999
												G7NYR0	OPA1	0.00712785	0.27165	0.930101	0.967412	0.995844	1.01157	0.216391	0.6543	0.959649
												G7NYR9	ACAP2	0.500711	0.705197	1.03364	0.747835	0.943834	1.01198	0.446884	0.784465	1.03564
												G7NYS0	PPP1R2	0.353739	0.594579	1.35161	0.0262352	0.59867	1.67564	0.257078	0.681664	1.31491
												G7NYS2	BDH1	0.020781	0.30036	0.816382	0.884104	0.979151	1.03102	0.410084	0.76856	0.941914
												G7NYS7	PAK2	0.300567	0.553835	1.10841	0.437124	0.853878	0.934047	0.0544504	0.476578	0.889777
												G7NYT7	SEC13	0.262581	0.519232	1.16031	0.0633056	0.671608	1.20006	0.0250171	0.43531	1.22176
												G7NYU6	ARPC4	0.0234618	0.308837	0.850259	0.437066	0.853878	0.93689	0.270384	0.687824	0.935491
												G7NYW6	ITPR1	0.232466	0.49007	0.941187	0.891083	0.981916	1.00341	0.957348	0.982778	1.00259
												G7NYW9	CRBN	0.802889	0.894268	1.02538	0.133978	0.733153	1.18257	0.686191	0.888268	1.03969
												G7NYX0	TRNT1	0.00807095	0.278219	0.891554	0.327954	0.80314	0.94446	0.777524	0.919001	0.991649
												G7NYY7	EHHADH	0.0491658	0.325522	0.811945	0.819978	0.960992	1.03148	0.5975	0.851727	0.982778
												G7NYZ8	EIF4G1	0.838773	0.91486	0.996079	0.0255167	0.59867	0.886142	0.238468	0.675835	0.945099
												G7NYZ9	PSMD2	0.581484	0.764858	0.977842	0.369254	0.828047	0.965529	0.736815	0.905286	1.02418
												G7NZ14	MCCC1	0.242111	0.500161	1.13459	0.244753	0.775735	1.10839	0.315948	0.716526	1.09646
												G7NZ29	ACTL6B	0.362614	0.601073	0.94397	0.178427	0.744658	0.895525	0.372953	0.748254	0.943066
												G7NZ30	GNB4	0.139411	0.415039	1.17093	0.382289	0.834531	1.08337	0.753085	0.910897	1.01829
												G7NZ35	TBL1XR1	0.0460465	0.320337	0.849722	0.527	0.880081	0.959842	0.536208	0.823104	0.97782
												G7NZ41	PCYT1A	0.576798	0.763253	0.972994	0.0517507	0.633592	0.81774	0.0254959	0.437341	0.895003
												G7NZ49	GBE1	0.247007	0.505819	1.04787	0.271511	0.792336	1.08276	0.0172975	0.405451	1.11595
												G7NZ52	CHMP2B	0.695086	0.829819	0.990477	0.545897	0.888074	0.974677	0.0859514	0.552334	0.832093
												G7NZ79	CPOX	0.141125	0.415535	0.914497	0.751761	0.944573	0.987549	0.742427	0.906786	0.994523
												G7NZ87	NIT2	0.324344	0.571785	1.05311	0.580078	0.891033	1.04058	0.118537	0.582187	1.05128
												G7NZ96	SUCLG2	0.94381	0.970197	1.0065	0.368239	0.827962	0.879641	0.31736	0.716526	0.945541
												G7NZA4	PSMD6	0.125055	0.40329	0.949569	0.919891	0.986244	1.00171	0.773131	0.919001	1.01243
												G7NZB2	FAM3D	0.668036	0.813838	0.964169	0.178125	0.744658	0.896901	0.478049	0.795848	1.0782
												G7NZB6	PDHB	0.141026	0.415535	1.1135	0.496739	0.871346	0.966929	0.369073	0.74502	0.942266
												G7NZC2	FLNB	0.0345121	0.319453	0.862294	0.598392	0.895698	0.957152	0.209765	0.645471	0.938704
												G7NZC3	SLMAP	0.0253024	0.313763	1.54594	0.364253	0.827319	1.1935	0.362244	0.738383	1.31603
												G7NZC5	ARF4	0.411474	0.63796	0.951886	0.566776	0.889936	0.964385	0.827484	0.941968	1.02172
												G7NZC6	PDE12	0.108017	0.383975	0.86162	0.0514311	0.633592	0.865431	0.0611241	0.497024	0.870252
												G7NZD1	APPL1	0.0284066	0.319453	1.09053	0.00778239	0.53731	1.10897	0.0792464	0.546403	1.08435
												G7NZF8	SEC62	0.0471696	0.321326	0.881393	0.0311735	0.59867	0.725189	0.00202781	0.2984	0.697038
												G7NZG8	GOLIM4	0.0453846	0.320337	1.73186	0.757007	0.94482	1.05003	0.645562	0.871336	0.983227
												G7NZH0	PDCD10	0.178169	0.451078	0.931529	0.802935	0.954669	1.0274	0.253087	0.679927	1.08347
												G7NZI4	SMC4	0.143713	0.417752	0.861464	0.318873	0.802763	0.920141	0.559301	0.833289	0.979004
												G7NZJ1	GFM1	0.969896	0.984121	1.00445	0.764651	0.946342	0.971195	0.291356	0.702412	0.93984
												G7NZK4	GMPS	0.0776762	0.347974	0.919981	0.72389	0.940068	0.98353	0.919005	0.971017	1.02062
												G7NZL0	DHX36	0.360607	0.599474	0.967434	0.512557	0.874928	0.975054	0.428481	0.774117	1.02801
												G7NZL7	EDF1	0.432248	0.65365	1.0761	0.472407	0.862662	0.958337	0.0538805	0.476578	0.871731
												G7NZM4	EIF2A	0.179532	0.451951	0.939087	0.0826016	0.686823	0.876708	0.148845	0.610167	0.93164
												G7NZN4	CP	0.281543	0.533704	0.936725	0.248258	0.777532	0.92744	0.165251	0.618711	1.08385
												G7NZN8	CPA3	0.0980226	0.372408	0.857261	0.694524	0.932933	1.14308	0.175218	0.628112	1.33492
												G7NZP3	ABI3BP	0.21667	0.478218	1.26174	0.252672	0.782896	1.06523	0.487536	0.798953	1.13075
												G7NZP7	TRMT10C	0.609263	0.781208	0.97892	0.776826	0.946896	1.08346	0.71112	0.895217	0.981852
												G7NZR3	CD47	0.462275	0.67797	1.02168	0.975501	0.996783	1.00649	0.196722	0.635715	1.03662
												G7NZS7	ATG3	0.182527	0.453773	1.12947	0.299915	0.796013	0.918679	0.0194888	0.405451	0.906593
												G7NZT6	NAA50	0.368398	0.606144	0.954817	0.450957	0.857297	0.968805	0.41243	0.76856	0.970998
												G7NZT7	ATP6V1A	0.00580684	0.27165	0.85649	0.435179	0.853878	0.923025	0.0548453	0.476578	0.885628
												G7NZU2	CHDH	0.210299	0.475546	0.935841	0.684465	0.931178	0.991092	0.68923	0.889727	0.978091
												G7NZU6	PRKCD	0.214448	0.477585	0.937215	0.765792	0.946342	1.0414	0.72886	0.900717	0.992748
												G7NZV0	ITIH4	0.878549	0.936684	1.02866	0.870293	0.973369	1.01009	0.193034	0.633488	1.13174
												G7NZV1	ITIH3	0.901146	0.947856	1.00018	0.946026	0.99226	1.02057	0.348954	0.733115	1.11911
												G7NZV2	ITIH1	0.993249	0.996713	1.00129	0.899159	0.982426	1.02409	0.0831534	0.551378	1.1895
												G7NZV6	PBRM1	0.76516	0.871201	0.991728	0.795668	0.954414	0.982053	0.247977	0.679336	0.961307
												G7NZV8	STAB1	0.11478	0.390617	0.905155	0.946957	0.99226	1.01162	0.951833	0.981833	1.01416
												G7NZW4	WDR82	0.242943	0.500983	0.959669	0.69429	0.932933	1.02763	0.547367	0.827572	1.01933
												G7NZX2	PCBP4	0.053731	0.325522	1.08207	0.381932	0.834531	1.09522	0.748915	0.910897	1.04868
												G7NZX4	PARP3	0.342046	0.586531	1.07777	0.307192	0.796431	1.09767	0.28238	0.695855	1.06012
												G7NZX9	RAD54L2	0.258231	0.515439	0.871172	0.120184	0.733153	0.744762	0.146817	0.609241	0.786228
												G7NZY3	CDNF	0.352159	0.593266	0.921956	0.0842012	0.689355	0.820804	0.0657911	0.506084	0.86133
												G7P009	PLS1	0.673952	0.816827	0.970878	0.938299	0.991612	1.00106	0.598208	0.851775	1.13252
												G7P011	XRN1	0.81029	0.898884	0.998088	0.451626	0.857297	1.05652	0.889741	0.962711	1.01896
												G7P026	RBP1	0.386656	0.620569	1.05994	0.243941	0.775274	1.11159	0.5361	0.823104	1.06959
												G7P028	COPB2	0.0576956	0.330409	0.890638	0.302715	0.796431	0.932436	0.773296	0.919001	0.997365
												G7P042	COL6A2	0.429295	0.651978	1.28508	0.166259	0.744658	1.32399	0.253851	0.679927	1.28991
												G7P043	COL6A1	0.371918	0.60892	1.31937	0.182385	0.745834	1.32954	0.337438	0.724895	1.25055
												G7P049	ITGB2	0.293014	0.546417	0.899215	0.190759	0.753754	0.861912	0.346597	0.732858	0.893271
												G7P054	PFKL	0.0417042	0.319453	0.859735	0.979108	0.996796	1.00512	0.570049	0.840142	0.971987
												G7P058	C3H21orf33	0.144825	0.417752	1.137	0.614237	0.903025	1.02772	0.238315	0.675835	1.06617
												G7P061	AGPAT3	0.603392	0.778495	0.988043	0.377202	0.832532	1.04553	0.469328	0.793336	0.975819
												G7P094	BAIAP2L1	0.662296	0.810613	0.963912	0.407905	0.844495	0.916666	0.641618	0.870507	0.991149
												G7P098	TRRAP	0.315995	0.565925	0.930367	0.7373	0.941284	0.98299	0.141798	0.603113	0.937871
												G7P0A3	ARPC1B	0.0417288	0.319453	0.864245	0.1491	0.733351	0.87907	0.20052	0.637866	0.904602
												G7P0A4	PDAP1	0.0755888	0.346439	1.49928	0.839176	0.96524	1.11676	0.230075	0.663286	0.872094
												G7P0A5	BUD31	0.338807	0.583383	0.933413	0.0714139	0.683965	0.855454	0.273294	0.692007	0.924016
												G7P0B4	CYP3A4	0.278574	0.532556	0.934825	0.491124	0.869993	1.08546	0.806457	0.932789	1.05649
												G7P0C4	COPS6	0.0313963	0.319453	1.0691	0.51083	0.874928	1.05814	0.209535	0.645471	1.06865
												G7P0E8	ELMO1	0.128478	0.40329	0.887122	0.634731	0.910946	0.954995	0.26493	0.684099	0.903555
												G7P0F6	NT5C3A	0.767058	0.871201	0.986422	0.411737	0.844495	0.917204	0.473946	0.795848	0.959303
												G7P0F7	FKBP9	0.687649	0.826821	0.994533	0.820947	0.960992	1.04102	0.395983	0.760232	0.966846
												G7P0G0	AVL9	0.0324844	0.319453	0.897991	0.335107	0.808321	0.937097	0.307933	0.716526	0.930825
												G7P0H3	GGCT	0.364936	0.602897	1.02045	0.185463	0.749293	1.11859	0.0447263	0.464154	1.10431
												G7P0I2	HIBADH	0.127297	0.40329	1.1012	0.290597	0.793136	1.12023	0.634988	0.867356	1.07925
												G7P0I5	LSM8	0.133351	0.405861	0.89917	0.97671	0.996796	1.02045	0.737008	0.905286	1.07594
												G7P0J3	AASS	0.184795	0.455262	0.952157	0.669413	0.925091	0.973624	0.77	0.91844	0.987493
												G7P0K0	WASL	0.527699	0.72323	0.961368	0.45364	0.857297	0.918149	0.912743	0.969184	1.01043
												G7P0L2	SND1	0.0181386	0.295028	0.872761	0.11203	0.729318	0.872167	0.224365	0.656074	0.919297
												G7P0M3	FLNC	0.280421	0.533704	1.46649	0.331418	0.804672	1.20103	0.418337	0.769676	1.25756
												G7P0M5	TNPO3	0.0486046	0.325522	0.909031	0.977235	0.996796	1.00864	0.676191	0.88411	0.987906
												G7P0T1	AGR3	0.315569	0.56557	0.914578	0.208212	0.766102	0.863908	0.201365	0.637866	0.927383
												G7P0T2	AGR2	0.584388	0.765656	1.14335	0.414352	0.845458	0.90071	0.997666	0.999494	1.01387
												G7P0T5	ANKMY2	0.0529534	0.325522	1.05215	0.112739	0.729318	1.1653	0.110085	0.577291	1.13932
												G7P0U6	COPG2	0.053248	0.325522	0.860345	0.771955	0.946896	0.985014	0.848166	0.949534	1.0018
												G7P0V1	CHCHD3	0.252008	0.51141	1.3534	0.703902	0.936311	1.00513	0.112349	0.577291	0.928874
												G7P0V2	EXOC4	0.0595071	0.331036	0.954487	0.927609	0.987423	1.01459	0.586765	0.848115	0.987987
												G7P0V6	CALD1	0.0416018	0.319453	1.63372	0.960894	0.994481	1.13345	0.726239	0.899802	1.02112
												G7P0W1	WDR91	0.0498162	0.325522	0.862118	0.380286	0.834531	1.10389	0.688607	0.889727	1.03683
												G7P0W5	NUP205	0.0639585	0.334504	0.897806	0.638567	0.913081	1.06696	0.677949	0.884362	0.980001
												G7P0W7	MTPN	0.66103	0.809634	1.04522	0.0512813	0.633592	1.41838	0.183222	0.629524	1.2917
												G7P0X7	ZC3HAV1	0.0626345	0.334504	0.914429	0.565152	0.889936	0.965996	0.0299364	0.437341	0.930248
												G7P0Z9	PSMG1	0.253504	0.512202	0.900613	0.0751745	0.686823	0.84883	0.37695	0.749437	0.941823
												G7P107	VPS26C	0.00658489	0.27165	0.892094	0.963601	0.995155	0.999585	0.776915	0.919001	0.995368
												G7P113	DOP1B	0.0401867	0.319453	0.913814	0.501856	0.87356	1.08528	0.640618	0.87025	1.03943
												G7P114	CBR3	0.744995	0.862062	1.05748	0.133567	0.733153	1.1612	0.711663	0.895217	1.13785
												G7P128	ATP5O	0.400057	0.629711	1.06947	0.470584	0.861258	1.08087	0.618098	0.862069	0.983736
												G7P139	AP1S1	0.279249	0.533087	0.905388	0.959306	0.994481	1.04581	0.970318	0.990511	0.996857
												G7P142	PLOD3	0.16328	0.437585	0.887921	0.718192	0.938544	1.02626	0.646485	0.871548	0.974219
												G7P161	YWHAG	0.0181653	0.295028	1.12283	0.162582	0.744658	1.23504	0.160877	0.618711	1.12579
												G7P164	MDH2	0.214945	0.477585	0.956681	0.916935	0.986179	1.009	0.927043	0.973988	0.998523
												G7P175	BAZ1B	0.932334	0.964913	1.0479	0.982678	0.997035	0.99558	0.316563	0.716526	1.07885
												G7P177	TBL2	0.00891844	0.283224	0.865804	0.143582	0.733153	0.894535	0.192904	0.633488	0.917206
												G7P182	ABHD11	0.352033	0.593266	1.3708	0.310841	0.796431	1.18671	0.110142	0.577291	1.15609
												G7P185	GTF2I	0.417023	0.642605	0.963877	0.592068	0.893776	0.965835	0.155612	0.614047	0.947876
												G7P186	NCF1	0.325556	0.572424	0.924769	0.88775	0.980493	0.991811	0.14159	0.603113	0.837553
												G7P197	SCIN	0.129389	0.40329	0.835423	0.72216	0.939555	1.10446	0.987719	0.995768	1.05739
												G7P1A7	MIOS	0.0863408	0.360213	0.915338	0.559667	0.889019	0.967751	0.337047	0.724895	0.956972
												G7P1A8	COL28A1	0.391287	0.622937	1.40779	0.668736	0.925091	1.12232	0.0299194	0.437341	1.39328
												G7P1C7	SGCE	0.173276	0.447064	1.13819	0.70208	0.936311	0.967692	0.496206	0.803082	0.969647
												G7P1C9	COL1A2	0.397795	0.628831	3.86757	0.846259	0.967291	1.47825	0.112561	0.577291	3.08743
												G7P1D7	CDK6	0.454335	0.672569	1.05905	0.0185716	0.59867	1.10197	0.00131537	0.228754	1.21181
												G7P1E6	AGK	0.504837	0.70778	0.983202	0.614721	0.903025	1.01915	0.977321	0.991839	0.998191
												G7P1E9	SSBP1	0.08529	0.360213	1.14777	0.686571	0.931178	1.06111	0.20997	0.645471	0.920772
												G7P1I1	ZYX	0.129	0.40329	1.21683	0.843998	0.965934	0.975107	0.932974	0.975822	1.00389
												G7P1J3	PDIA4	0.00727591	0.27165	0.866881	0.061131	0.671362	0.820601	0.080064	0.548331	0.865965
												G7P1M5	GABPA	0.550707	0.744129	1.08435	0.859011	0.972562	1.05772	0.980817	0.993307	1.05144
												G7P1M7	MRPL39	0.0542074	0.325522	0.884135	0.0378826	0.59867	0.84648	0.950193	0.981833	1.01512
												G7P1N5	CXADR	0.0648079	0.334504	0.821555	0.329269	0.80314	0.890792	0.368276	0.74502	0.94329
												G7P1P9	SBDS	0.0559027	0.327291	1.13792	0.148199	0.733351	1.15592	0.152581	0.610167	1.10508
												G7P1Q6	CHCHD2P9	0.0489815	0.325522	1.79411	0.301169	0.796013	0.964028	0.0342191	0.453018	0.792248
												G7P1Q9	NIPSNAP1	0.946715	0.971626	1.01166	0.495903	0.871127	1.04884	0.213921	0.651532	1.04343
												G7P1R3	LANCL2	0.596171	0.773141	1.02237	0.161002	0.744658	1.05744	0.438813	0.779364	1.0349
												G7P1R4	EGFR	0.154685	0.428053	0.95497	0.512463	0.874928	0.976704	0.968968	0.989926	1.00105
												G7P1S6	UPP1	0.502926	0.706595	0.969905	0.734122	0.941284	1.04729	0.607685	0.856039	1.033
												G7P1T5	TBRG4	0.233408	0.490347	0.946915	0.628292	0.907626	0.99441	0.387351	0.753818	0.951993
												G7P1U2	AKAP9	0.128884	0.40329	0.897575	0.233749	0.769875	0.878638	0.314592	0.716526	0.931805
												G7P1V3	SRI	0.315113	0.56557	0.898534	0.901126	0.982426	1.14053	0.624141	0.863745	1.01339
												G7P1W8	CACNA2D1	0.19854	0.465494	1.30309	0.903166	0.982699	0.98981	0.919945	0.971222	1.03225
												G7P1X4	GNAI2	0.0556906	0.326524	1.4841	0.04101	0.59867	1.50341	0.0819558	0.549743	1.5123
												G7P1Y4	ARMC10	0.0299628	0.319453	1.0921	0.190848	0.753754	1.03884	0.0871865	0.552334	1.0442
												G7P201	GIMAP8	0.178461	0.451213	0.881768	0.4484	0.856957	0.914389	0.183363	0.629524	0.856121
												G7P202	GIMAP7	0.129011	0.40329	0.836005	0.261139	0.792253	0.844649	0.4073	0.768231	0.89261
												G7P203	GIMAP4	0.402292	0.631537	0.951283	0.135162	0.733153	0.891278	0.528367	0.821268	0.945899
												G7P211	AOC1	0.994405	0.997128	1.01749	0.741309	0.942233	1.03473	0.24764	0.679336	1.15797
												G7P213	ABCB8	0.291469	0.544855	0.960004	0.824476	0.961701	1.03052	0.270062	0.687469	1.13013
												G7P225	NUB1	0.474176	0.686718	0.971862	0.841829	0.96524	1.05894	0.556016	0.831404	0.947967
												G7P229	RHEB	0.429109	0.651978	1.0506	0.26772	0.792336	0.921933	0.927911	0.973988	1.00254
												G7P249	SUN1	0.557462	0.749315	1.02838	0.269909	0.792336	1.15609	0.00210689	0.298555	1.11569
												G7P285	AIMP2	0.0258289	0.313763	0.854535	0.0561366	0.659933	0.897748	0.186589	0.632875	0.921027
												G7P293	TMED4	0.0926497	0.368312	1.0793	0.168064	0.744658	1.10525	0.260124	0.681884	1.09545
												G7P296	NUDCD3	0.0239927	0.312349	1.12996	0.866785	0.973298	1.01784	0.501621	0.806132	0.968727
												G7P298	YKT6	0.145441	0.41817	0.941026	0.737605	0.941284	0.986825	0.589086	0.848524	1.02901
												G7P2A6	BLVRA	0.660761	0.809634	1.02024	0.384626	0.834531	1.0385	0.619863	0.862428	1.01383
												G7P2D1	BCS1L	0.0425249	0.319453	0.899344	0.778468	0.946967	0.979962	0.422314	0.771193	0.970457
												G7P2F0	NAMPT	0.134775	0.407714	0.893086	0.0309234	0.59867	0.795252	0.101369	0.56536	0.901461
												G7P2F2	TNC	0.162065	0.43749	1.62479	0.080751	0.686823	1.76735	0.238247	0.675835	1.57254
												G7P2F5	PRKAR2B	0.270207	0.526768	1.03648	0.672394	0.926223	0.970252	0.821483	0.938899	0.997728
												G7P2F7	COG5	0.0170927	0.291128	0.848868	0.504229	0.874654	0.961154	0.264986	0.684099	0.928815
												G7P2G1	SLC26A3	0.245546	0.503804	0.872206	0.688625	0.931737	1.23168	0.353368	0.734375	1.23775
												G7P2G3	LAMB1	0.0877578	0.361265	1.28457	0.779108	0.946967	1.08322	0.405318	0.767677	1.12187
												G7P2I2	TES	0.107706	0.383975	1.40382	0.775929	0.946896	1.12876	0.824405	0.940259	1.11849
												G7P2J9	UBE3C	0.00426597	0.265871	0.845836	0.536836	0.882603	0.964872	0.176938	0.628567	0.9202
												G7P2K1	ESYT2	0.474068	0.686718	1.08496	0.672765	0.926223	1.05045	0.920868	0.97166	1.01682
												G7P2L7	H1-2	0.190657	0.460865	0.849407	0.305114	0.796431	1.13395	0.762126	0.913809	0.947674
												G7P2M3	H1-4	0.472916	0.686585	0.988336	0.0318074	0.59867	1.2873	0.719758	0.898777	1.02452
												G7P2N4	H1-3	0.157753	0.431677	0.78261	0.583326	0.891033	1.11471	0.698239	0.890313	0.968699
												G7P2S2	SLC39A7	0.105119	0.378602	0.894215	0.13646	0.733153	0.903166	0.353191	0.734375	0.955183
												G7P2S7	PFDN6	0.348408	0.591382	1.02229	0.628397	0.907626	0.982273	0.779454	0.919295	0.988446
												G7P2S9	TAPBP	0.477647	0.689251	0.953404	0.102686	0.717945	0.85282	0.885091	0.961487	1.00561
												G7P2T6	ITPR3	0.0133828	0.285217	0.853119	0.449957	0.856957	0.930281	0.391872	0.756873	0.954871
												G7P2T8	LEMD2	0.531347	0.725945	1.03282	0.901588	0.982426	0.995317	0.305412	0.715938	0.977148
												G7P2U6	ANKS1A	0.0699257	0.337918	1.23174	0.0622236	0.671608	1.23962	0.220047	0.656074	1.22113
												G7P2W7	DST	0.583353	0.765389	0.968238	0.452433	0.857297	1.06696	0.494284	0.803027	1.10702
												G7P2X2	RAB23	0.0614246	0.334504	1.40539	0.304394	0.796431	1.23216	0.167541	0.619356	1.38407
												G7P2X8	OSBP	0.499131	0.703956	1.02293	0.533074	0.882455	0.973558	0.857119	0.951895	1.01135
												G7P306	FUCA2	0.165074	0.440927	0.909921	0.864816	0.973009	1.04066	0.750562	0.910897	1.07688
												G7P314	VTA1	0.127161	0.40329	1.13344	0.18467	0.746837	1.2025	0.0455157	0.465623	1.21926
												G7P321	HEBP2	0.260675	0.517476	1.19911	0.615656	0.90374	1.19004	0.438673	0.779364	0.949837
												G7P350	VNN1	0.476369	0.688488	1.1353	0.808983	0.95845	1.36188	0.364817	0.740473	1.25607
												G7P357	ENPP1	0.743053	0.8613	1.0307	0.200682	0.762337	1.11692	0.158407	0.616637	1.15461
												G7P362	EPB41L2	0.0241491	0.312349	1.13015	0.336242	0.808415	1.04635	0.205169	0.642144	0.915666
												G7P368	ARHGAP18	0.318513	0.56875	0.912139	0.795769	0.954414	0.964086	0.141669	0.603113	0.895021
												G7P370	PTPRK	0.319816	0.569756	0.957609	0.437318	0.853878	1.08633	0.775989	0.919001	1.06269
												G7P375	ECHDC1	0.391761	0.622982	0.977856	0.978071	0.996796	1.01838	0.295983	0.706922	1.05258
												G7P398	MAN1A1	0.0161913	0.291128	0.845489	0.126792	0.733153	0.867068	0.453386	0.785423	0.952965
												G7P3A4	GOPC	0.332264	0.577896	1.13867	0.228005	0.769875	1.19742	0.0700656	0.519201	1.13479
												G7P3A6	FKBP5	0.789278	0.885328	1.04388	0.179493	0.744658	0.891402	0.151692	0.610167	0.898354
												G7P3B2	MAPK14	0.666749	0.813345	0.993042	0.348403	0.81576	0.949026	0.124278	0.588363	0.937939
												G7P3B3	MAPK13	0.279729	0.533388	0.931446	0.0983636	0.715673	0.819494	0.048334	0.468482	0.882609
												G7P3B9	STK38	0.852566	0.921668	0.996348	0.0528844	0.639714	1.05338	0.35027	0.733115	1.034
												G7P3E4	DAAM2	0.445692	0.664169	1.07509	0.00497232	0.53731	1.25766	0.3553	0.734667	1.08243
												G7P3F2	OARD1	0.271613	0.527511	1.11224	0.58277	0.891033	1.06048	0.0412774	0.461389	1.12625
												G7P3G4	CD109	0.215642	0.477585	1.1643	0.56656	0.889936	1.10279	0.190485	0.633488	1.14035
												G7P3G5	COL12A1	0.501184	0.705617	1.22399	0.25813	0.79016	1.35166	0.329624	0.721989	1.30754
												G7P3G7	TMEM30A	0.0353772	0.319453	0.890069	0.953056	0.99325	1.00296	0.625288	0.864215	0.977059
												G7P3G9	MYO6	0.0867937	0.360213	0.811321	0.757217	0.94482	0.990922	0.347048	0.732858	0.938284
												G7P3I2	PGM3	0.0693576	0.337918	0.884788	0.135014	0.733153	0.884169	0.670711	0.880679	0.979635
												G7P3J1	NT5E	0.235065	0.492122	1.30039	0.997987	0.999475	1.12844	0.764672	0.915125	1.23173
												G7P3L4	RWDD1	0.570181	0.758233	1.05019	0.0385103	0.59867	0.884365	0.446113	0.784105	0.964847
												G7P3M4	LAMA4	0.191956	0.461337	1.28487	0.798488	0.954414	1.08471	0.843122	0.948228	1.09785
												G7P3P2	MICAL1	0.546872	0.741434	0.971392	0.752831	0.944573	1.04568	0.188729	0.632964	1.05033
												G7P3Q6	SNX3	0.998703	0.999447	1.01242	0.9457	0.99226	1.02279	0.0905186	0.552334	0.913886
												G7P3R0	EXOC2	0.318492	0.56875	0.977358	0.934985	0.991612	1.00057	0.902087	0.965885	0.999153
												G7P3R4	H1-5	0.1767	0.448971	0.864282	0.442161	0.85661	1.11805	0.266514	0.68527	1.31341
												G7P3Y6	TBCC	0.674065	0.816827	0.991335	0.213494	0.767413	0.967839	0.137795	0.601058	0.918485
												G7P3Y8	PPP2R5D	0.738613	0.858872	1.03037	0.0723359	0.683965	0.845177	0.0100368	0.392192	0.810078
												G7P3Z3	MRPL2	0.165795	0.441839	0.919036	0.769211	0.946896	0.970243	0.0413634	0.461389	0.87438
												G7P3Z4	KLC4	0.375727	0.611032	0.947831	0.10603	0.717945	0.847891	0.0910605	0.552334	0.907784
												G7P408	SLC35B2	0.00558211	0.27165	0.6117	0.0091483	0.53731	0.661008	0.0896508	0.552334	0.768269
												G7P434	COQ3	0.613917	0.784295	1.0357	0.0846603	0.690307	0.933268	0.936271	0.977134	1.00856
												G7P441	ASCC3	0.104564	0.378602	0.892988	0.581528	0.891033	0.960959	0.419302	0.769676	0.958546
												G7P446	BVES	0.133433	0.405861	2.17422	0.455965	0.858034	1.16535	0.804928	0.932602	1.38118
												G7P448	PREP	0.0130951	0.285217	0.928678	0.253412	0.783982	0.948736	0.929818	0.974386	0.996028
												G7P450	ATG5	0.0404536	0.319453	1.16339	0.141789	0.733153	1.10191	0.053595	0.476578	1.13929
												G7P451	RTN4IP1	0.0023262	0.265871	0.820204	0.343986	0.810753	0.895958	0.544893	0.826616	0.96982
												G7P457	SEC63	0.38118	0.614834	1.03637	0.814932	0.959808	0.995116	0.204191	0.641975	1.0475
												G7P458	EZR	0.852239	0.921668	1.03567	0.656763	0.919258	0.94781	0.199965	0.637866	0.933664
												G7P474	IGF2R	0.489628	0.697884	0.963139	0.219463	0.768406	0.91642	0.994303	0.998617	1.00836
												G7P478	PLG	0.25038	0.509359	0.928326	0.536159	0.882603	0.97215	0.822381	0.938952	1.02808
												G7P489	RNASET2	0.0375708	0.319453	0.720714	0.437135	0.853878	0.87583	0.387342	0.753818	0.880463
												G7P497	MLLT4	0.857189	0.925176	1.02292	0.849837	0.968814	1.01523	0.578598	0.845253	1.02571
												G7P4A9	PSMB1	0.0420356	0.319453	0.920484	0.318558	0.802717	0.948753	0.905297	0.965885	1.00337
												G7P4B6	SERPINB1	0.289002	0.541693	0.942148	0.0604056	0.670371	0.875145	0.401456	0.76645	0.956769
												G7P4B7	SERPINB9	0.0489845	0.325522	0.804449	0.317321	0.801361	0.922232	0.150659	0.610167	0.88787
												G7P4C6	FARS2	0.762158	0.870255	1.13919	0.300275	0.796013	1.12886	0.895891	0.964919	1.03336
												G7P4C8	F13A1	0.0394757	0.319453	0.839573	0.559759	0.889019	0.974424	0.402477	0.76645	0.939505
												G7P4G1	SIRT5	0.408333	0.636065	1.06338	0.384793	0.834531	1.05536	0.0364078	0.454948	1.08115
												G7P4H5	CAP2	0.0606277	0.333618	1.53025	0.281753	0.792336	1.19491	0.430727	0.774622	1.33132
												G7P4H8	KIF13A	0.0473454	0.321326	0.913412	0.517896	0.876139	0.971478	0.362552	0.738448	0.96581
												G7P4I0	TPMT	0.0422708	0.319453	0.839702	0.716739	0.938544	0.991129	0.989119	0.996148	1.02578
												G7P4I2	DEK	0.150892	0.422665	0.868937	0.59444	0.893874	0.960421	0.420429	0.770015	0.952154
												G7P4J5	ALDH5A1	0.0943902	0.368312	0.899643	0.686909	0.931178	0.973439	0.799993	0.929479	0.995161
												G7P4K6	CARMIL1	0.65435	0.807927	0.935478	0.695813	0.932933	1.00382	0.690628	0.890024	1.01495
												G7P4K7	SCGN	0.356219	0.596033	1.04076	0.259088	0.79016	1.11454	0.115439	0.581024	1.12495
												G7P4L6	ABCF1	0.931668	0.964913	1.00143	0.128234	0.733153	0.925845	0.0524057	0.476578	0.923541
												G7P4M4	FLOT1	0.492184	0.701279	1.02041	0.665205	0.924051	0.990733	0.182532	0.629524	0.957841
												G7P4M7	VARS2	0.154201	0.427864	0.909188	0.258708	0.79016	0.87513	0.0700998	0.519201	0.845586
												G7P4P6	AIF1	0.327456	0.574127	0.893376	0.64477	0.917236	0.937659	0.413563	0.76856	0.930462
												G7P4P8	BAG6	0.504057	0.70719	0.965123	0.759243	0.945458	0.992057	0.288291	0.702364	0.9526
												G7P4Q2	CSNK2B	0.228115	0.48642	0.92385	0.00103298	0.378259	0.799795	0.0142358	0.397495	0.851138
												G7P4Q6	TNXB	0.391424	0.622937	1.14376	0.659407	0.920098	1.10242	0.223904	0.656074	1.21387
												G7P4R6	CLIC5	0.685953	0.82552	1.05426	0.667534	0.924703	1.11485	0.487625	0.798953	1.15349
												G7P4S9	CD2AP	0.329046	0.57501	1.21294	0.445083	0.856957	0.907665	0.121427	0.587236	0.922676
												G7P4V1	MCM3	0.259602	0.51632	0.916828	0.634433	0.910946	0.962024	0.986535	0.995768	1.02922
												G7P4V9	GSTA4	0.49844	0.703956	1.07211	0.98899	0.997078	1.02469	0.723959	0.898897	1.00344
												G7P4Y1	SYNE1	0.102733	0.378602	1.08641	0.209974	0.766102	1.0598	0.997608	0.999494	0.998522
												G7P4Y6	AKAP12	0.12462	0.40329	1.23425	0.39224	0.838427	1.34446	0.727105	0.899821	1.2439
												G7P504	RAB32	0.0113338	0.285217	0.533168	0.0236282	0.59867	0.591979	0.290426	0.702412	0.811391
												G7P508	UTRN	0.696915	0.831509	1.03143	0.224083	0.769875	1.04503	0.096085	0.5589	1.06622
												G7P515	FRYL	0.0611556	0.334504	0.869016	0.992718	0.997331	1.00819	0.792012	0.926395	0.999818
												G7P531	ANTXR2	0.408245	0.636065	1.07935	0.903579	0.982883	1.01724	0.530613	0.822247	1.04529
												G7P536	ANXA3	0.163514	0.43763	1.16536	0.267287	0.792336	1.29541	0.536576	0.823104	1.08388
												G7P539	MRPL1	0.517509	0.714858	1.04787	0.980835	0.997035	1.03281	0.567288	0.838009	0.996003
												G7P552	SCARB2	0.0148282	0.289969	0.831592	0.518573	0.876139	0.940968	0.786642	0.922935	0.984527
												G7P560	NAAA	0.5802	0.764858	0.9675	0.654716	0.918762	1.07854	0.133728	0.598413	1.1842
												G7P562	USO1	0.176789	0.448971	0.928338	0.239531	0.77336	0.923805	0.0580706	0.489379	0.888525
												G7P574	GRPEL1	0.977294	0.989329	1.18801	0.296949	0.795369	0.895361	0.357634	0.735312	0.948508
												G7P581	WFS1	0.547958	0.742626	1.08902	0.42952	0.852456	0.918474	0.00520573	0.377757	0.865927
												G7P597	WDR1	0.00154662	0.259574	0.851786	0.0392438	0.59867	0.915168	0.607035	0.855439	0.970408
												G7P5B7	LAP3	0.15699	0.430468	1.51547	0.591531	0.893776	1.05305	0.493752	0.802845	1.12678
												G7P5C4	DHX15	0.0611292	0.334504	0.894221	0.824097	0.961606	0.986326	0.693888	0.890236	0.985392
												G7P5E2	PGM2	0.0724692	0.341228	0.908323	0.826897	0.962393	0.992056	0.828784	0.943167	1.01193
												G7P5E3	TBC1D1	0.623244	0.791225	1.16182	0.64663	0.917236	1.01696	0.672914	0.882306	1.06495
												G7P5E8	FAM114A1	0.159793	0.434308	1.16364	0.218414	0.768107	1.08308	0.00783432	0.392192	1.12994
												G7P5F7	UGDH	0.0850142	0.360213	0.869919	0.24638	0.776827	0.860574	0.355063	0.734667	0.922171
												G7P5F9	UBE2K	0.0677549	0.337918	1.02919	0.577743	0.891033	1.02592	0.780811	0.919761	1.01239
												G7P5G0	PDS5A	0.101372	0.377147	0.866641	0.355037	0.821021	0.904936	0.20827	0.644667	0.895465
												G7P5G6	RBM47	0.172743	0.447064	0.885255	0.30443	0.796431	0.908233	0.315149	0.716526	0.956066
												G7P5H2	TMEM33	0.154341	0.427864	0.854368	0.981733	0.997035	1.00954	0.578946	0.845256	0.97142
												G7P5I3	GNPDA2	0.0820605	0.356185	0.875539	0.291773	0.794339	0.933454	0.0464038	0.468323	0.865488
												G7P5L5	AFM	0.506269	0.70832	0.959259	0.236287	0.772537	0.921731	0.477131	0.795848	1.06178
												G7P5M3	GC	0.464283	0.679554	1.09243	0.268318	0.792336	0.895868	0.936948	0.977308	1.01483
												G7P5M4	SLC4A4	0.126811	0.40329	0.832402	0.384142	0.834531	0.893018	0.526316	0.820907	1.09514
												G7P5M8	RUFY3	0.267121	0.524044	1.05135	0.902735	0.982496	1.00457	0.705472	0.891687	0.980056
												G7P5P8	SULT1B1	0.442493	0.661144	0.94184	0.731211	0.941284	1.04981	0.294641	0.705885	0.947449
												G7P5Q8	UBA6	0.805307	0.895824	1.01305	0.712951	0.936649	0.991005	0.630242	0.866253	0.986281
												G7P5R6	POLR2B	0.010152	0.283224	0.809684	0.112632	0.729318	0.851006	0.159521	0.61774	0.877656
												G7P5S6	EXOC1	0.457643	0.674986	1.01925	0.367248	0.827798	1.07669	0.0116863	0.392192	1.05952
												G7P5U4	SGCB	0.376197	0.611032	1.1008	0.27494	0.792336	1.10095	0.56097	0.833504	1.09986
												G7P5X9	PDLIM5	0.0295729	0.319453	1.16469	0.775134	0.946896	1.03413	0.763465	0.914532	1.01462
												G7P5Y4	RAP1GDS1	0.926119	0.961693	0.998875	0.533874	0.882603	0.971689	0.459461	0.788767	0.973416
												G7P5Z0	ADH7	0.0039914	0.265871	0.82985	0.200412	0.762337	0.860297	0.978154	0.992157	1.0482
												G7P601	PPP3CA	0.169894	0.445088	0.921731	0.186791	0.752211	0.916009	0.0333527	0.452567	0.89012
												G7P604	NFKB1	0.0526346	0.325522	0.915171	0.446546	0.856957	0.957618	0.188489	0.632964	0.927606
												G7P619	PAPSS1	0.60431	0.77943	0.981368	0.990077	0.997078	1.01088	0.224	0.656074	1.05585
												G7P622	HADH	0.187024	0.457398	0.911979	0.985497	0.997078	1.0208	0.883648	0.961224	1.02072
												G7P627	SEC24B	0.0252944	0.313763	0.850134	0.0182841	0.59867	0.879422	0.0877003	0.552334	0.89388
												G7P629	CASP6	0.0464537	0.321326	0.853733	0.599422	0.896134	0.936621	0.692043	0.890236	1.01056
												G7P649	ANK2	0.019668	0.299293	1.23777	0.0868957	0.692401	1.16359	0.214055	0.651532	1.10811
												G7P650	CAMK2D	0.408677	0.636317	1.02829	0.768447	0.946896	0.986919	0.965035	0.986998	0.999304
												G7P660	SEC24D	0.467897	0.68229	0.951841	0.250308	0.778565	0.921581	0.554545	0.831404	1.02544
												G7P661	SYNPO2	0.00671509	0.27165	1.88617	0.568165	0.889936	1.36002	0.823253	0.939668	1.26819
												G7P667	PDE5A	0.0743491	0.344111	1.18162	0.780766	0.948213	1.05731	0.13331	0.59724	1.16423
												G7P692	HSPA4L	0.0129406	0.285217	1.14131	0.449243	0.856957	1.06828	0.428537	0.774117	1.07602
												G7P6A3	GPHN	0.846275	0.918737	0.996165	0.917557	0.986179	0.997302	0.632372	0.866253	0.98071
												G7P6A8	NAA15	0.191004	0.460865	0.957427	0.271427	0.792336	0.962531	0.488154	0.798953	0.979091
												G7P6B0	SETD7	0.0950781	0.368812	1.16834	0.822147	0.961042	1.10539	0.980009	0.993307	1.04341
												G7P6B6	ELMOD2	0.0188246	0.299293	0.922338	0.446995	0.856957	0.952057	0.140692	0.603113	0.924348
												G7P6C5	SMARCA5	0.392578	0.623989	0.9551	0.706573	0.936311	0.973117	0.640039	0.87025	0.98745
												G7P6E3	NBEA	0.0466776	0.321326	0.884772	0.699262	0.935756	0.96863	0.717091	0.898065	0.984119
												G7P6F3	ARFIP1	0.0772973	0.347105	0.827698	0.329629	0.803233	0.900816	0.702423	0.891687	1.04516
												G7P6F6	PLRG1	0.278948	0.533017	0.916625	0.400083	0.844177	0.904897	0.46708	0.792132	0.935814
												G7P6F7	FGB	0.492719	0.701794	0.955828	0.729465	0.941284	1.00192	0.305761	0.715938	1.11239
												G7P6F8	FGA	0.461641	0.677657	1.08338	0.0128048	0.568877	1.16417	0.0641408	0.50339	1.22352
												G7P6F9	FGG	0.051281	0.325522	0.858666	0.556303	0.889019	0.975599	0.585124	0.848115	1.06387
												G7P6G4	GUCY1A1	0.743961	0.861856	1.02796	0.7022	0.936311	0.970482	0.248758	0.679336	0.910159
												G7P6G5	GUCY1B1	0.0697775	0.337918	1.14511	0.72041	0.938708	1.04131	0.851528	0.949582	1.01512
												G7P6H5	ETFDH	0.259338	0.51632	0.955506	0.802793	0.954669	1.0586	0.614951	0.859943	0.973818
												G7P6J3	DDX60	0.0927326	0.368312	0.785401	0.0982722	0.715673	0.871255	0.334595	0.724893	0.89383
												G7P6J9	KRT18	0.267306	0.524044	0.878897	0.986975	0.997078	1.04037	0.721039	0.898777	1.00798
												G7P6L8	CDKN2AIP	0.469012	0.682754	0.963472	0.745305	0.943511	1.0181	0.757204	0.912174	0.993387
												G7P6M2	TRAPPC11	0.334478	0.580473	0.926273	0.668024	0.924703	1.07416	0.955295	0.982251	1.02942
												G7P6N1	ACSL1	0.899223	0.946946	1.03168	0.909258	0.98448	1.00831	0.625686	0.864215	1.02684
												G7P6N3	SLC25A5	0.563653	0.753033	1.10377	0.391306	0.838427	1.15255	0.85353	0.949827	1.03522
												G7P6P1	PDLIM3	0.1213	0.40049	1.33915	0.531496	0.882455	1.12586	0.694098	0.890236	1.15974
												G7P6P2	SORBS2	0.0384524	0.319453	1.44734	0.710438	0.936311	1.29374	0.943082	0.979433	1.08017
												G7P6Q3	GEMIN5	0.013841	0.288869	0.865477	0.138376	0.733153	0.934197	0.832858	0.944433	0.998057
												G7P6Q4	MRPL22	0.0621149	0.334504	0.843721	0.833117	0.96524	0.992101	0.759866	0.913222	1.0537
												G7P6Q5	SGCD	0.109009	0.383975	1.17989	0.175808	0.744658	1.10063	0.9676	0.989321	1.03639
												G7P6R1	CYFIP2	0.0584686	0.330747	0.932045	0.601387	0.896184	1.03938	0.618265	0.862069	0.977164
												G7P6R7	CLINT1	0.638275	0.796953	1.05329	0.0484657	0.633592	0.824845	0.00811138	0.392192	0.792982
												G7P6S1	UBLCP1	0.812091	0.900634	0.999695	0.552453	0.889019	1.03997	0.511963	0.81411	1.05951
												G7P6U2	MAT2B	0.0829163	0.357971	0.922876	0.142394	0.733153	0.891425	0.529575	0.821968	0.979664
												G7P6V2	DOCK2	0.155655	0.428304	0.878332	0.902316	0.982426	1.00526	0.357291	0.735312	0.920781
												G7P6W0	NPM1	0.654485	0.807927	0.982969	0.408401	0.844495	0.939013	0.239046	0.676376	0.946941
												G7P6W5	STK10	0.466138	0.681016	0.94416	0.362213	0.825947	1.06719	0.14771	0.609637	0.926873
												G7P6W8	SH3PXD2B	0.218271	0.479651	1.072	0.273984	0.792336	1.14303	0.275161	0.692347	1.07135
												G7P6X0	ERGIC1	0.387131	0.621013	0.981607	0.0325958	0.59867	0.852818	0.220884	0.656074	0.939359
												G7P6Y2	SFXN1	0.278082	0.532374	0.951713	0.765999	0.946342	1.03416	0.2787	0.695567	0.934257
												G7P6Z0	FAF2	0.291547	0.544855	0.960715	0.379891	0.834531	0.961278	0.263483	0.682522	0.943088
												G7P6Z7	HK3	0.0945323	0.368312	0.87113	0.759673	0.945458	0.993385	0.209344	0.645471	0.916152
												G7P703	LMAN2	0.0455245	0.320337	0.931512	0.456512	0.858034	0.955624	0.875809	0.957509	0.994816
												G7P708	PDLIM7	0.0859189	0.360213	1.7543	0.452294	0.857297	1.32866	0.510703	0.813806	1.38008
												G7P728	CANX	0.798799	0.89168	0.99085	0.0318336	0.59867	0.855838	0.0855537	0.552334	0.906595
												G7P731	TBC1D9B	0.0517373	0.325522	0.885565	0.0998895	0.715673	0.923298	0.293224	0.704814	0.95168
												G7P754	CLPTM1L	0.0556795	0.326524	0.833901	0.355008	0.821021	0.913622	0.115593	0.581024	0.855677
												G7P773	NSUN2	0.313984	0.56461	0.932692	0.557227	0.889019	0.955478	0.187992	0.632964	0.932299
												G7P784	CMBL	0.129134	0.40329	0.924622	0.665739	0.924051	0.952725	0.626882	0.865235	1.02181
												G7P790	OTULINL	0.51931	0.715681	1.01881	0.999913	0.999985	1.04687	0.669819	0.880667	1.05785
												G7P7B4	TARS1	0.13128	0.40374	0.950285	0.245727	0.776303	0.958323	0.207838	0.644654	1.02256
												G7P7D0	NIPBL	0.586581	0.767071	0.979114	0.532923	0.882455	0.959087	0.283162	0.697155	0.930713
												G7P7D4	NUP155	0.115675	0.391547	0.946048	0.510516	0.874928	0.950159	0.245079	0.679336	0.952456
												G7P7E3	C9	0.284477	0.536458	0.946372	0.423743	0.849595	0.956916	0.512383	0.81411	1.04596
												G7P7E4	DAB2	0.565183	0.754321	1.07765	0.65209	0.918398	1.03865	0.833664	0.94465	1.01653
												G7P7E7	PRKAA1	0.069202	0.337918	1.1053	0.492475	0.870282	1.09325	0.759653	0.913222	1.01469
												G7P7E9	C7	0.481969	0.692338	0.95616	0.681507	0.929589	0.975724	0.41083	0.76856	0.976338
												G7P7F3	OXCT1	0.000287983	0.193333	1.32529	0.00843307	0.53731	1.27329	0.0216815	0.421973	1.2622
												G7P7G7	PAIP1	0.343504	0.58778	0.924429	0.386064	0.835608	0.934265	0.276775	0.693097	0.918848
												G7P7G8	NNT	0.665007	0.811957	1.00522	0.366967	0.827628	1.03455	0.858779	0.952278	0.993729
												G7P7H5	ITGA1	0.387646	0.62144	1.28524	0.71186	0.936311	1.07046	0.7568	0.912115	1.11587
												G7P7H7	NDUFS4	0.160927	0.436669	1.22711	0.990518	0.997078	1.05697	0.320067	0.716526	0.9042
												G7P7I4	GZMA	0.544668	0.73994	0.942959	0.668045	0.924703	1.17953	0.219266	0.654888	1.4106
												G7P7I8	DHX29	0.00266791	0.265871	1.60302	0.54707	0.888547	1.15665	0.5574	0.832402	1.21658
												G7P7I9	MTREX	0.608386	0.781029	0.981573	0.62654	0.907367	1.04635	0.43677	0.777247	1.04376
												G7P7K3	PDE4D	0.0931299	0.368312	1.30188	0.666019	0.924121	1.08326	0.696417	0.890241	1.11283
												G7P7M2	PPWD1	0.125468	0.40329	0.913275	0.458294	0.858609	1.09189	0.681532	0.886317	1.04652
												G7P7M7	ERBIN	0.158101	0.432031	0.779002	0.123678	0.733153	0.718269	0.152904	0.610167	0.759391
												G7P7N1	PIK3R1	0.397967	0.628831	1.06554	0.887722	0.980493	1.01014	0.501253	0.806132	1.03079
												G7P7P5	MAP1B	0.0171294	0.291128	1.255	0.395456	0.840239	1.10725	0.358694	0.735541	1.06803
												G7P7P6	MRPS27	0.232638	0.49007	0.927629	0.711742	0.936311	0.967935	0.508798	0.812605	0.962624
												G7P7Q2	BTF3	0.206176	0.472581	0.887366	0.559858	0.889019	0.942795	0.478568	0.796088	1.04613
												G7P7R6	CERT	0.787832	0.884881	1.01428	0.0058294	0.53731	0.86659	0.320919	0.716526	0.968018
												G7P7S3	IQGAP2	0.108143	0.383975	0.912765	0.806694	0.957316	1.046	0.789924	0.925367	0.981783
												G7P7T2	TBCA	0.0102234	0.283224	0.699534	0.906895	0.98446	1.1572	0.604807	0.853384	1.06264
												G7P7T4	AP3B1	0.0687235	0.337918	0.916701	0.984379	0.997078	1.00647	0.498124	0.804823	0.975138
												G7P7T5	SCAMP3	0.0458396	0.320337	1.22676	0.00477822	0.53731	1.21718	0.0339918	0.453018	1.18571
												G7P7T7	ARSB	0.190707	0.460865	0.93838	0.904486	0.983339	1.03629	0.7235	0.898897	0.982297
												G7P7V7	CKMT2	0.251962	0.51141	0.898166	0.934818	0.991612	1.01409	0.597914	0.851775	1.05715
												G7P7W1	RPS23	0.955092	0.977168	0.982532	0.282821	0.792652	0.868908	0.264674	0.684099	0.913187
												G7P7W5	VCAN	0.118686	0.396455	1.08956	0.950355	0.993004	1.02266	0.393925	0.758891	0.956419
												G7P7Z5	CAST	0.797479	0.891021	1.10158	0.309658	0.796431	0.893809	0.00657766	0.392192	0.822483
												G7P7Z6	ERAP1	0.18593	0.456819	0.904224	0.146868	0.733351	0.890535	0.599256	0.851775	0.951863
												G7P7Z7	ERAP2	0.142654	0.417083	0.861106	0.0929267	0.706243	0.834822	0.204607	0.642144	0.874395
												G7P7Z8	LNPEP	0.983477	0.990952	1.00528	0.506592	0.874882	1.03399	0.0103847	0.392192	1.11225
												G7P809	PPIP5K2	0.408357	0.636065	0.946143	0.82487	0.961701	0.996759	0.751416	0.910897	0.989191
												G7P817	MAN2A1	0.0174192	0.29134	0.841852	0.11006	0.729318	0.860733	0.424587	0.773189	0.949686
												G7P826	PGGT1B	0.170745	0.446597	0.951871	0.70844	0.936311	0.979837	0.954784	0.982251	0.997203
												G7P829	TICAM2	0.00550206	0.27165	0.845383	0.0862798	0.692401	0.848846	0.125886	0.588393	0.899918
												G7P838	TNFAIP8	0.0195286	0.299293	1.1728	0.877089	0.975674	1.01369	0.433696	0.775777	0.950104
												G7P839	HSD17B4	0.00851441	0.283224	0.754957	0.23153	0.769875	0.867303	0.143291	0.603113	0.903887
												G7P857	ALDH7A1	0.032989	0.319453	0.922832	0.0329856	0.59867	0.932696	0.262751	0.681884	0.945347
												G7P864	SLC12A2	0.0209707	0.30036	0.868157	0.119206	0.733153	0.840628	0.166274	0.618711	0.884971
												G7P867	ISOC1	0.323852	0.571638	0.956611	0.667901	0.924703	0.972404	0.279122	0.695855	1.0476
												G7P871	HINT1	0.17219	0.447064	1.21843	0.256035	0.788748	1.04154	0.380989	0.751374	1.12159
												G7P880	PDLIM4	0.0219166	0.300475	1.40784	0.977699	0.996796	1.03156	0.611353	0.857213	1.10272
												G7P885	RAD50	0.0854823	0.360213	0.88966	0.416496	0.845876	0.944559	0.419605	0.769676	0.955976
												G7P893	LOC102133057	0.117876	0.395275	0.937724	0.509045	0.874882	0.961175	0.0534913	0.476578	0.932811
												G7P897	HSPA4	0.212055	0.476916	0.940667	0.0968559	0.713866	0.922159	0.161902	0.618711	0.952868
												G7P8A8	SAR1B	0.0831756	0.35798	0.902391	0.0214559	0.59867	0.805772	0.170895	0.624305	0.907636
												G7P8B1	DDX46	0.405122	0.633721	0.950973	0.537847	0.883543	0.95778	0.134539	0.59963	0.911876
												G7P8B7	H2AFY	0.212763	0.477185	0.891656	0.715651	0.93836	1.06275	0.628234	0.865235	1.07548
												G7P8C5	TGFBI	0.258887	0.516117	1.22849	0.162103	0.744658	1.25458	0.382527	0.752471	1.25935
												G7P8D0	HNRNPA0	0.732998	0.854571	0.985995	0.984556	0.997078	1.01755	0.270064	0.687469	0.936883
												G7P8E2	KDM3B	0.705288	0.838023	0.988322	0.450179	0.856957	0.916009	0.232967	0.669167	0.895807
												G7P8E7	MATR3	0.608244	0.781029	1.07605	0.593336	0.893776	1.02517	0.44698	0.784465	0.956053
												G7P8F0	MZB1	0.532179	0.72665	1.2386	0.313634	0.798053	1.22714	0.648198	0.872603	0.999877
												G7P8F9	PURA	0.94801	0.972392	1.00156	0.751474	0.944573	1.01756	0.351455	0.734375	0.973732
												G7P8G2	PFDN1	0.594005	0.772571	1.15603	0.750431	0.944536	0.966471	0.730596	0.90257	1.05022
												G7P8G5	LOC102123956	0.9186	0.958448	1.01384	0.95526	0.99426	1.00506	0.791892	0.926395	0.99057
												G7P8H5	HARS	0.0356623	0.319453	0.859617	0.0642095	0.671608	0.855424	0.17559	0.628112	0.877711
												G7P8H6	HARS2	0.0121588	0.285217	0.854317	0.402973	0.844495	0.918187	0.0324363	0.448954	0.909105
												G7P8I5	DIAPH1	0.536092	0.730882	0.963457	0.719429	0.938708	0.974783	0.926498	0.973842	1.01693
												G7P8I9	GNPDA1	0.147142	0.419438	0.90604	0.899425	0.982426	1.00234	0.520153	0.816193	0.967617
												G7P8J3	ARHGAP26	0.834518	0.913292	0.995525	0.731283	0.941284	1.06435	0.371574	0.747839	1.10123
												G7P8K6	LARS	0.0962923	0.370101	0.932939	0.268117	0.792336	0.913326	0.358735	0.735541	0.949217
												G7P8K7	RBM27	0.0717382	0.339955	1.09727	0.298527	0.796013	1.10929	0.0436429	0.464154	1.2095
												G7P8K9	TCERG1	0.343461	0.58778	1.05878	0.695492	0.932933	1.04262	0.388917	0.755195	0.96728
												G7P8L3	DPYSL3	0.172822	0.447064	1.30215	0.568227	0.889936	1.10203	0.77851	0.919139	1.06946
												G7P8N3	CSNK1A1	0.114347	0.390617	0.919998	0.382482	0.834531	1.07453	0.196976	0.635973	1.08082
												G7P8P3	PDGFRB	0.838717	0.91486	0.998496	0.436037	0.853878	1.04964	0.91712	0.970381	1.03206
												G7P8P7	TCOF1	0.401188	0.630751	1.36033	0.311883	0.796431	1.13344	0.495929	0.803082	0.979216
												G7P8P8	CD74	0.766873	0.871201	1.1957	0.839898	0.96524	1.05377	0.681213	0.886317	1.10506
												G7P8Q3	DCTN4	0.740694	0.860126	1.03581	0.532647	0.882455	0.976317	0.0702231	0.519201	1.06001
												G7P8R3	ATOX1	0.421615	0.645527	1.12744	0.0105311	0.550901	1.4671	0.0218702	0.422602	1.39929
												G7P8R8	FAM114A2	0.614794	0.785159	0.99847	0.0641752	0.671608	0.878583	0.269549	0.687469	0.934139
												G7P8S4	LARP1	0.099488	0.374171	0.879212	0.0316591	0.59867	0.775172	0.288083	0.702364	0.95335
												G7P8S8	VPS13C	0.511866	0.711454	0.967483	0.381436	0.834531	1.03861	0.668297	0.880534	1.01446
												G7P8T1	TLN2	0.195128	0.464344	1.03746	0.866289	0.973298	0.997248	0.0120704	0.392192	1.06349
												G7P8T4	LACTB	0.782604	0.880776	1.06277	0.603915	0.897628	0.965559	0.0404759	0.461389	0.845162
												G7P8T6	RAB8B	0.0193553	0.299293	0.835588	0.760028	0.945458	0.985481	0.623945	0.863745	0.970435
												G7P8T8	CA12	0.22517	0.483984	0.887651	0.514019	0.875093	0.94359	0.555832	0.831404	0.976394
												G7P8W0	MAP2K1	0.209993	0.475546	1.03918	0.327271	0.80314	1.07885	0.525824	0.820474	1.0415
												G7P8Y6	MTA1	0.0891915	0.364357	0.86745	0.078136	0.686823	0.853152	0.11658	0.582187	0.852059
												G7P8Y7	CRIP1	0.0536528	0.325522	1.34447	0.871266	0.973369	1.08994	0.0530659	0.476578	0.883952
												G7P905	UACA	0.45553	0.673843	1.08747	0.244347	0.775593	1.08207	0.0657968	0.506084	1.12603
												G7P927	NPTN	0.159546	0.433931	1.17455	0.866385	0.973298	1.02019	0.373563	0.748349	1.10652
												G7P945	CSK	0.246549	0.505138	0.938512	0.951069	0.993151	0.999955	0.573923	0.842852	0.970155
												G7P948	SCAMP2	0.107714	0.383975	1.23319	0.252917	0.783052	1.11118	0.0260369	0.437341	1.16732
												G7P950	LOC102135848	0.409922	0.63748	0.946362	0.679508	0.928354	1.0557	0.85025	0.949534	1.2736
												G7P961	SIN3A	0.0374495	0.319453	0.843742	0.0699512	0.683965	0.857198	0.26288	0.681884	0.926289
												G7P977	CSPG4	0.0474963	0.321326	1.38894	0.171221	0.744658	1.51597	0.122826	0.588154	1.50309
												G7P992	CTSH	0.130742	0.40329	0.862714	0.168856	0.744658	0.85048	0.169984	0.623837	0.877145
												G7P9A1	FAH	0.22499	0.483984	0.927117	0.260869	0.792253	0.907392	0.659561	0.87865	0.982647
												G7P9A5	MESD	0.744517	0.862005	1.03088	0.512735	0.874928	1.08	0.467349	0.792235	1.05121
												G7P9D1	AKAP13	0.431816	0.65365	0.948759	0.120689	0.733153	0.908115	0.181334	0.629524	0.92069
												G7P9D6	MRPL46	0.179612	0.451951	0.903283	0.646229	0.917236	0.969951	0.539579	0.824124	0.964817
												G7P9E2	MFGE8	0.742183	0.860787	1.17814	0.0598825	0.669362	1.19491	0.918291	0.971017	1.03674
												G7P9F2	PLIN1	0.968672	0.984097	1.1038	0.445673	0.856957	0.916244	0.815879	0.936841	1.03973
												G7P9F5	CD13	0.0295484	0.319453	0.771442	0.0818623	0.686823	0.80978	0.294629	0.705885	0.878267
												G7P9F7	ARPIN	0.130881	0.403357	1.25465	0.452812	0.857297	0.95021	0.413608	0.76856	0.963115
												G7P9G4	IQGAP1	0.0485027	0.325522	0.858866	0.575373	0.890322	0.946571	0.156906	0.615715	0.91568
												G7P9H1	UNC45A	0.836714	0.914099	0.995141	0.669537	0.925091	1.04252	0.452185	0.785423	0.972729
												G7P9H4	VPS33B	0.747414	0.862879	1.01212	0.323586	0.80314	1.07188	0.337258	0.724895	1.02779
												G7P9J6	ALDH1A3	0.480634	0.691335	0.9647	0.227097	0.769875	0.911114	0.112917	0.577569	0.880112
												G7P9N9	SUPT16H	0.406207	0.634432	0.952942	0.412045	0.844495	0.948448	0.656445	0.877826	0.986946
												G7P9T9	DAD1	0.0233504	0.308379	0.853792	0.463222	0.859873	0.947914	0.305378	0.715938	0.937257
												G7P9V0	ACIN1	0.368848	0.606169	1.26146	0.769806	0.946896	1.05614	0.871745	0.955946	0.983635
												G7P9W3	AP1G2	0.0528881	0.325522	0.860905	0.342543	0.810753	0.901437	0.638902	0.87025	0.986051
												G7P9W8	DHRS4	0.227057	0.485341	0.914215	0.464519	0.859873	1.07173	0.344266	0.731335	1.0853
												G7P9X2	PCK2	0.922246	0.959402	1.03679	0.935379	0.991612	0.99727	0.660961	0.879013	1.07605
												G7P9X7	PSME2	0.624663	0.791348	0.985573	0.153383	0.737814	0.904709	0.738009	0.905588	1.02778
												G7P9Y2	TM9SF1	0.179748	0.451951	0.895378	0.0730688	0.684563	0.811178	0.1616	0.618711	0.872298
												G7P9Y8	RABGGTA	0.865482	0.929547	0.997166	0.972218	0.996385	1.00773	0.435327	0.775777	0.952678
												G7P9Y9	DHRS1	0.00222353	0.265871	0.857827	0.041751	0.59867	0.847421	0.0542417	0.476578	0.892452
												G7P9Z4	RIPK3	0.340861	0.584997	0.875501	0.19332	0.757937	0.829187	0.295702	0.706922	0.906479
												G7PA05	GALNT7	0.00788137	0.278219	0.792214	0.113579	0.729318	0.818211	0.077939	0.545145	0.897043
												G7PA11	SCFD1	0.404357	0.633017	1.05479	0.272071	0.792336	0.929022	0.0532413	0.476578	0.943181
												G7PA13	STRN3	0.376611	0.611032	1.05117	0.80361	0.95485	1.01595	0.731814	0.903783	1.0257
												G7PA16	DTD2	0.273449	0.529424	0.885904	0.838909	0.96524	0.989795	0.845423	0.948464	1.03284
												G7PA20	TUBG1	0.163026	0.437585	1.05284	0.38188	0.834531	1.10218	0.843792	0.948228	0.992051
												G7PA24	SNX6	0.640395	0.798109	0.988692	0.40326	0.844495	0.971601	0.379283	0.750308	0.970343
												G7PA25	CFL2	0.0211027	0.30036	1.81153	0.285696	0.792652	1.42247	0.483315	0.797799	1.39949
												G7PA49	SEC23A	0.152717	0.425856	0.958644	0.0371916	0.59867	1.04485	0.34745	0.732858	1.04228
												G7PA51	PNN	0.427814	0.650768	1.09548	0.269501	0.792336	0.914651	0.0276959	0.437341	0.856996
												G7PA53	MIA2	0.634021	0.79512	1.07487	0.187701	0.752211	0.877304	0.1552	0.614047	0.959835
												G7PA71	RPL36A	0.382212	0.615328	1.0777	0.760476	0.945723	0.913916	0.0540058	0.476578	0.757559
												G7PA77	NEMF	0.00726679	0.27165	0.829347	0.0507133	0.633592	0.84491	0.117019	0.582187	0.906455
												G7PA78	ARF6	0.0930393	0.368312	0.936795	0.93905	0.991612	1.01876	0.500532	0.806132	1.05493
												G7PA82	L2HGDH	0.00791697	0.278219	0.801236	0.023383	0.59867	0.861767	0.203159	0.641325	0.93716
												G7PA89	TMX1	0.371415	0.608649	1.09921	0.609208	0.89919	1.04166	0.525544	0.820474	1.04485
												G7PA91	GNG2	0.339957	0.584692	1.0482	0.40152	0.844495	0.921617	0.476356	0.795848	0.954969
												G7PA92	RTRAF	0.218385	0.479651	1.11922	0.854195	0.970851	1.00299	0.0160424	0.405451	1.06293
												G7PA93	NID2	0.307255	0.559251	1.28767	0.88285	0.978504	1.06273	0.686168	0.888268	1.0107
												G7PA97	ERO1A	0.00579008	0.27165	0.749388	0.0128124	0.568877	0.771079	0.0474137	0.468482	0.84615
												G7PAA0	FERMT2	0.155832	0.428304	1.40921	0.338615	0.809654	1.23662	0.387928	0.754557	1.25255
												G7PAB2	GMFB	0.0951959	0.368812	0.879995	0.819997	0.960992	1.0377	0.954345	0.982251	1.12779
												G7PAB8	LGALS3	0.0732346	0.342215	0.817637	0.374409	0.830921	0.905586	0.290254	0.702412	0.914843
												G7PAC5	KTN1	0.7194	0.846799	1.03596	0.459345	0.858671	0.938329	0.598427	0.851775	0.976141
												G7PAD0	EXOC5	0.377387	0.611225	0.97343	0.480299	0.867415	1.04479	0.421083	0.770474	1.05892
												G7PAD6	ACTR10	0.0504562	0.325522	1.06757	0.10352	0.717945	1.0814	0.103323	0.566856	1.05896
												G7PAE9	RTN1	0.883754	0.939515	1.00933	0.720852	0.938708	0.991594	0.200817	0.637866	1.0545
												G7PAF5	CYFIP2	0.0595593	0.331036	0.911903	0.211728	0.767413	0.954782	0.083859	0.552334	0.944466
												G7PAI2	SYNE2	0.71817	0.845847	0.994654	0.708291	0.936311	1.03809	0.467935	0.792527	1.03735
												G7PAI5	MTHFD1	0.835748	0.913292	0.99429	0.809258	0.95845	0.987544	0.402419	0.76645	1.03474
												G7PAI9	HSPA2	0.0353971	0.319453	1.46943	0.2155	0.767492	1.31412	0.795739	0.928448	1.24482
												G7PAJ9	FUT8	0.0356865	0.319453	0.774676	0.193682	0.757937	0.853967	0.255196	0.680965	0.867413
												G7PAK1	GLTP	0.0323469	0.319453	0.85339	0.508526	0.874882	0.933914	0.452355	0.785423	0.938981
												G7PAK4	EIF2S1	0.105017	0.378602	0.923361	0.610902	0.90136	0.973872	0.247168	0.679336	0.931831
												G7PAK8	ACTN1	0.132735	0.405651	1.50444	0.335931	0.808321	1.27307	0.261953	0.681884	1.28516
												G7PAL1	ERH	0.516171	0.71399	1.01811	0.558378	0.889019	0.961408	0.427024	0.774117	0.970734
												G7PAM0	TJP1	0.583996	0.765656	1.01901	0.82386	0.961606	1.01282	0.69817	0.890313	0.984122
												G7PAP9	AQR	0.259696	0.51632	0.94245	0.746048	0.943511	1.02826	0.99857	0.999615	1.00286
												G7PAQ8	FAM98B	0.717958	0.845847	1.11602	0.513412	0.875093	0.920792	0.428378	0.774117	0.955535
												G7PAT0	RBM25	0.431629	0.65365	0.939953	0.46293	0.859873	0.922565	0.0739733	0.536026	0.878855
												G7PAT2	NUMB	0.078572	0.349472	1.2025	0.723465	0.940038	1.31179	0.755255	0.911199	0.986798
												G7PAT6	PTGR2	0.157257	0.430614	0.943036	0.493921	0.870685	1.05218	0.664554	0.87982	1.02462
												G7PAT8	COQ6	0.678547	0.820518	1.02765	0.166473	0.744658	1.11556	0.952723	0.981983	1.00378
												G7PAT9	ENTPD5	0.026703	0.315424	0.801389	0.606899	0.898211	0.921141	0.603809	0.853159	1.05415
												G7PAU1	ALDH6A1	0.652802	0.807086	1.02134	0.131656	0.733153	1.07475	0.000527941	0.181137	1.11938
												G7PAV6	ACYP1	0.0184575	0.295028	1.21136	0.041443	0.59867	1.18805	0.953458	0.982211	1.04257
												G7PAV8	NEK9	0.328766	0.57501	0.971051	0.64704	0.917236	0.981422	0.138658	0.601487	0.954768
												G7PAV9	TMED10	0.168972	0.444269	0.924092	0.294378	0.795369	0.934919	0.175461	0.628112	1.07954
												G7PAX5	RMDN3	0.000626663	0.258225	1.13024	0.0419978	0.59867	1.15565	0.0107532	0.392192	1.14402
												G7PAX9	SPINT1	0.0156918	0.289969	0.794169	0.118037	0.733153	0.783954	0.845402	0.948464	0.99507
												G7PAY4	CHP1	0.935304	0.966744	1.06713	0.342333	0.810753	0.943304	0.352698	0.734375	0.963864
												G7PAY8	RTF1	0.482127	0.692338	0.954916	0.0833283	0.686823	0.875718	0.0275008	0.437341	0.860968
												G7PAZ5	EHD4	0.0594813	0.331036	0.93982	0.904793	0.983407	1.00817	0.551152	0.829748	0.979416
												G7PB01	GANC	0.268802	0.525199	0.951826	0.735623	0.941284	1.03655	0.496182	0.803082	1.03912
												G7PB04	SNAP23	0.216935	0.47853	1.15843	0.359277	0.824299	0.961392	0.805351	0.932602	1.02731
												G7PB05	LRRC57	0.573313	0.760799	0.99002	0.752985	0.944573	1.00937	0.172868	0.626321	1.03807
												G7PB34	AHSA1	0.0170327	0.291128	0.875224	0.00919163	0.53731	0.910637	0.414529	0.76915	0.957459
												G7PB36	SLIRP	0.741126	0.860304	1.11184	0.0248588	0.59867	0.780048	0.0101395	0.392192	0.791002
												G7PB43	SEL1L	0.176567	0.448971	1.18065	0.273055	0.792336	1.298	0.0578331	0.488454	1.28338
												G7PB50	ZC3H14	0.599857	0.775674	1.18085	0.0329656	0.59867	0.808841	0.122074	0.588154	0.847104
												G7PB61	UBR1	0.893937	0.943452	0.996654	0.985102	0.997078	1.01871	0.653921	0.876629	1.04943
												G7PB72	MAP1A	0.176055	0.448971	1.21677	0.277283	0.792336	1.22881	0.0758006	0.538009	1.15493
												G7PB74	PDIA3	0.629209	0.794757	0.957395	0.132604	0.733153	0.832155	0.0297965	0.437341	0.859005
												G7PB81	CASC4	0.982577	0.990952	1.10172	0.0781191	0.686823	0.891505	0.94472	0.979804	1.01456
												G7PB82	EIF3J	0.26467	0.521571	1.27037	0.294114	0.795369	1.23101	0.517923	0.816193	0.890265
												G7PB93	NMES1	0.251833	0.51141	0.916241	0.509399	0.874928	0.978919	0.279566	0.695855	0.915294
												G7PB96	SQOR	0.0449641	0.320337	0.856962	0.701443	0.936311	0.953916	0.507303	0.81143	0.959662
												G7PBA1	FBN1	0.259653	0.51632	1.18879	0.830318	0.963284	1.08065	0.175471	0.628112	1.32155
												G7PBA6	GALK2	0.0355806	0.319453	0.911627	0.884702	0.979233	1.013	0.543852	0.826616	0.984846
												G7PBA9	SLC27A2	0.232874	0.49007	0.899773	0.234651	0.769875	0.880688	0.445177	0.783823	0.970505
												G7PBB2	PPP4R3A	0.193175	0.463409	0.907649	0.777563	0.946896	0.981929	0.947411	0.981	1.01563
												G7PBB5	FBLN5	0.584506	0.765656	0.982207	0.357779	0.82351	1.08097	0.579426	0.845494	0.98081
												G7PBD8	SERPINA1	0.736109	0.856454	1.01761	0.9294	0.988807	0.987863	0.110185	0.577291	1.09852
												G7PBE4	SERPINA3	0.640985	0.79811	0.989057	0.868666	0.973298	1.0042	0.688973	0.889727	1.05803
												G7PBE7	CLMN	0.559923	0.750349	0.963882	0.755853	0.94482	1.07864	0.727287	0.899821	1.03599
												G7PBE8	SYNE3	0.515993	0.713988	0.982388	0.571208	0.889936	1.03827	0.455707	0.786793	1.05876
												G7PBF9	VRK1	0.0922041	0.368312	0.89261	0.326287	0.80314	0.93017	0.677636	0.884255	0.977136
												G7PBG2	USP8	0.123833	0.402906	1.08687	0.351898	0.818397	0.961645	0.129258	0.593983	0.966047
												G7PBH4	TMOD3	0.778717	0.879308	1.0056	0.976384	0.996796	1.03581	0.91795	0.970992	1.01443
												G7PBI6	RAB27A	0.378758	0.612706	1.09413	0.785146	0.948772	1.07188	0.0996452	0.563422	1.09738
												G7PBK2	ADAM10	0.440916	0.660227	0.976578	0.201873	0.762337	0.962637	0.679387	0.885226	1.01506
												G7PBK4	SLTM	0.0527354	0.325522	1.31861	0.290125	0.793136	1.1644	0.0845013	0.552334	1.13401
												G7PBK7	MYO1E	0.271556	0.527511	0.919473	0.658614	0.920098	0.984443	0.0618936	0.497138	0.868612
												G7PBL1	ANXA2	0.335749	0.581622	1.04518	0.310545	0.796431	0.98114	0.19571	0.635715	1.06651
												G7PBL5	SETD3	0.80521	0.895824	0.990769	0.265772	0.792336	0.923024	0.602058	0.852507	0.969576
												G7PBL8	EML1	0.0722011	0.341228	1.28828	0.582685	0.891033	1.0805	0.927834	0.973988	1.12364
												G7PBL9	EVL	0.902504	0.947923	1.54613	0.501046	0.87356	0.91666	0.563433	0.83525	0.994895
												G7PBN2	DYNC1H1	0.0114447	0.285217	0.94198	0.333404	0.806727	1.05544	0.448412	0.784465	0.983578
												G7PBP1	CDC42BPB	0.655996	0.808431	0.984622	0.488255	0.869979	0.967876	0.326793	0.721305	0.963283
												G7PBP3	TNFAIP2	0.710603	0.841114	1.04628	0.833703	0.96524	1.0268	0.806986	0.932789	1.01409
												G7PBP4	EIF5	0.485035	0.69404	0.961852	0.607229	0.898211	0.977312	0.0180931	0.405451	0.89096
												G7PBP9	C7H14orf2	0.55613	0.747944	1.11799	0.872118	0.973369	1.019	0.403424	0.767146	1.13468
												G7PBQ6	INF2	0.083722	0.359021	0.85201	0.124532	0.733153	0.821736	0.157073	0.615738	0.897037
												G7PBQ9	AKT1	0.0164399	0.291128	1.05647	0.000483676	0.369094	1.11586	0.0219837	0.422662	1.05514
												G7PBR5	IKBKB	0.768792	0.871572	0.996793	0.62062	0.904599	1.04662	0.178102	0.629524	1.07253
												G7PBR8	VDAC3	0.112695	0.38831	0.931978	0.812832	0.9597	0.990677	0.118078	0.582187	0.934885
												G7PBS5	HOOK3	0.113066	0.389255	1.17189	0.898552	0.982426	1.00628	0.316369	0.716526	1.05806
												G7PBS9	PRKDC	0.058628	0.330747	0.873079	0.895737	0.982426	1.00129	0.215395	0.654037	0.903415
												G7PBT0	MCM4	0.690217	0.828353	0.986406	0.987682	0.997078	1.01763	0.923536	0.972701	1.03713
												G7PBU6	TCEA1	0.0858553	0.360213	0.826777	0.0710698	0.683965	0.802386	0.0150977	0.398372	0.806676
												G7PBU7	MRPL15	0.223333	0.48298	0.954743	0.607321	0.898211	1.06619	0.241494	0.67908	1.09108
												G7PBV3	LYN	0.262131	0.519106	0.936067	0.694858	0.932933	0.973637	0.389898	0.755316	0.942966
												G7PBX1	ASPH	0.155203	0.428304	0.932157	0.03552	0.59867	0.871862	0.0104311	0.392192	0.832504
												G7PBX4	GGH	0.295058	0.548958	0.912459	0.871458	0.973369	1.0236	0.964374	0.986998	1.02491
												G7PBX8	ARMC1	0.0678296	0.337918	1.06041	0.629525	0.908241	1.02659	0.775801	0.919001	0.991808
												G7PBY8	VCPIP1	0.328925	0.57501	1.07994	0.32454	0.80314	1.10271	0.332513	0.723186	1.07279
												G7PBZ3	COPS5	0.77889	0.879308	1.01088	0.763269	0.946342	0.993799	0.208892	0.645471	0.965925
												G7PBZ4	ARFGEF1	0.0524597	0.325522	0.835317	0.590218	0.893759	0.965563	0.797139	0.928448	0.998707
												G7PC06	LACTB2	0.181723	0.453229	1.08502	0.237723	0.77336	1.15887	0.229174	0.66275	1.12042
												G7PC17	TCEB1	0.203297	0.470893	1.04477	0.291114	0.793911	1.02952	0.267543	0.686541	1.04295
												G7PC40	FABP4	0.499629	0.704367	0.986216	0.939244	0.991612	1.07134	0.704507	0.891687	1.02665
												G7PC52	CA1	0.508435	0.708911	1.11232	0.209378	0.766102	1.98984	0.0241206	0.43531	2.09541
												G7PC60	RMDN1	0.214731	0.477585	0.932048	0.85287	0.970441	1.01691	0.19673	0.635715	0.923628
												G7PC81	PDP1	0.0169655	0.291128	1.23849	0.0187382	0.59867	1.2471	0.00684583	0.392192	1.27479
												G7PC86	ESRP1	0.0129011	0.285217	0.779644	0.0722639	0.683965	0.832712	0.354826	0.734667	0.948819
												G7PC96	UQCRB	0.297421	0.551281	1.23954	0.874093	0.974725	1.00799	0.775555	0.919001	0.995079
												G7PCA0	MTDH	0.954983	0.977168	1.03447	0.596713	0.894515	1.07662	0.349258	0.733115	0.934669
												G7PCC1	CD163	0.572438	0.760732	0.98041	0.717373	0.938544	0.987326	0.683012	0.887034	1.02841
												G7PCE4	FDFT1	0.311957	0.56315	0.917992	0.131733	0.733153	0.875749	0.297292	0.706922	0.920156
												G7PCF6	YWHAZ	0.923856	0.960581	0.998408	0.864265	0.973009	1.0087	0.307067	0.716526	1.01938
												G7PCH5	OXR1	0.135974	0.409344	1.08376	0.886732	0.979906	0.985521	0.776585	0.919001	0.992038
												G7PCI1	EMC2	0.140602	0.415513	0.933609	0.209623	0.766102	0.882515	0.104483	0.567059	0.881853
												G7PCJ5	EIF3H	0.358463	0.597142	0.972225	0.521788	0.877563	0.973236	0.779009	0.919139	1.01597
												G7PCN6	ATP6V1B2	0.524316	0.720309	0.978577	0.307541	0.796431	0.933775	0.13073	0.594122	0.951067
												G7PCP0	XPO7	0.0636247	0.334504	0.917217	0.904482	0.983339	1.03115	0.864437	0.953398	1.01533
												G7PCQ7	COL14A1	0.641841	0.79893	1.09918	0.508108	0.874882	0.982155	0.36039	0.736568	1.2191
												G7PCR0	SNTB1	0.812839	0.900967	1.07588	0.44737	0.856957	1.07728	0.0384101	0.458908	1.09241
												G7PCS1	ANXA13	0.363059	0.601432	0.923265	0.519033	0.876139	1.14565	0.896586	0.964919	1.06198
												G7PCS3	FER1L6	0.233801	0.490496	0.936104	0.428644	0.852456	1.14093	0.369485	0.74502	1.10649
												G7PCS8	TATDN1	0.7683	0.871259	0.993721	0.52699	0.880081	1.023	0.495417	0.803082	0.987821
												G7PCT3	WASHC5	0.0458505	0.320337	0.939318	0.224725	0.769875	1.11564	0.0826422	0.550852	1.05474
												G7PCV6	CCAR2	0.432901	0.653977	0.958808	0.441063	0.856607	0.924802	0.281814	0.695855	0.915683
												G7PCW8	ADAMDEC1	0.122012	0.40141	0.901439	0.450142	0.856957	0.925047	0.207035	0.643474	0.920214
												G7PCY1	DPYSL2	0.167462	0.442863	1.06554	0.160976	0.744658	1.10507	0.341382	0.728417	1.05134
												G7PCY5	PTK2B	0.745361	0.862083	0.993729	0.682749	0.930035	1.07165	0.845534	0.948464	0.989514
												G7PCY7	EPHX2	0.122277	0.40141	0.883095	0.779028	0.946967	0.981014	0.853498	0.949827	1.00595
												G7PD11	AGO2	0.783544	0.88135	1.01822	0.734183	0.941284	1.03449	0.217153	0.65471	1.06267
												G7PD36	TSTA3	0.0833629	0.35798	0.925713	0.631225	0.90925	0.970367	0.483408	0.797799	1.05284
												G7PD41	PUF60	0.0386793	0.319453	0.884104	0.412912	0.844495	0.931946	0.517711	0.816193	0.963702
												G7PD43	EPPK1	0.8522	0.921668	1.0092	0.136612	0.733153	1.2072	0.026619	0.437341	1.06738
												G7PD64	ERLIN2	0.0987929	0.37295	0.926057	0.295269	0.795369	0.963098	0.159984	0.618711	0.968389
												G7PD65	PLPBP	0.000810279	0.258225	0.902138	0.124532	0.733153	0.933441	0.246888	0.679336	0.950746
												G7PD69	ASH2L	0.309575	0.561698	0.935788	0.0374508	0.59867	0.865997	0.103415	0.566856	0.899786
												G7PD76	TACC1	0.807761	0.896917	1.07999	0.233709	0.769875	0.947704	0.8077	0.933331	1.00542
												G7PD77	PLEKHA2	0.611039	0.782845	1.02899	0.455596	0.858034	1.07201	0.222704	0.656074	0.895759
												G7PD96	OPLAH	0.806597	0.896763	1.01267	0.492048	0.870282	1.04139	0.0194494	0.405451	1.13344
												G7PDA6	VPS28	0.86803	0.930148	1.03313	0.781169	0.948213	1.00186	0.395159	0.759739	0.973946
												G7PDC2	DDX21	0.507072	0.708704	0.952876	0.17018	0.744658	0.887835	0.265549	0.685092	0.912546
												G7PDD0	HNRNPH3	0.729893	0.853166	0.999695	0.328209	0.80314	0.950001	0.164883	0.618711	0.948275
												G7PDD1	PBLD	0.710171	0.841097	1.02822	0.752311	0.944573	0.985314	0.711606	0.895217	1.02147
												G7PDD3	HERC4	0.00565782	0.27165	0.903609	0.247252	0.776898	0.931337	0.070893	0.520608	0.944852
												G7PDE9	ANK3	0.310157	0.5625	0.939114	0.681729	0.929589	0.984073	0.949695	0.981833	1.00628
												G7PDF4	TFAM	0.920138	0.958448	0.972393	0.35832	0.82381	1.08803	0.111975	0.577291	0.880203
												G7PDF6	CISD1	0.606784	0.78079	1.03233	0.0983161	0.715673	1.13572	0.102855	0.566856	1.18801
												G7PDG2	PRKG1	0.244215	0.502657	1.17952	0.434811	0.853878	1.11941	0.31991	0.716526	1.15266
												G7PDG8	PAPSS2	0.346303	0.590313	0.926112	0.445272	0.856957	0.930221	0.753365	0.910897	1.01888
												G7PDG9	ATAD1	0.261025	0.517681	0.955594	0.653228	0.918762	1.01962	0.203777	0.641689	0.944131
												G7PDI2	IFIT3	0.23989	0.49767	0.940046	0.0634154	0.671608	0.875212	0.789821	0.925367	0.998286
												G7PDK1	IDE	0.268458	0.524927	0.944852	0.512837	0.874928	0.966113	0.639433	0.87025	1.02642
												G7PDK5	MYOF	0.830705	0.911739	1.01214	0.920409	0.986537	1.0004	0.955577	0.982277	1.00618
												G7PDL9	SORBS1	0.0547504	0.325522	1.66044	0.734606	0.941284	1.35602	0.617716	0.862069	1.26188
												G7PDM0	ALDH18A1	0.461446	0.677617	0.962443	0.401671	0.844495	0.939914	0.501809	0.806132	0.970371
												G7PDM2	ENTPD1	0.982213	0.990952	1.01313	0.832944	0.96524	0.996507	0.0256798	0.437341	1.0736
												G7PDN9	RRP12	0.593429	0.772071	0.987759	0.331853	0.804758	0.913253	0.693584	0.890236	0.989265
												G7PDQ8	ERLIN2	0.0635988	0.334504	0.871426	0.757244	0.94482	0.982154	0.981966	0.993916	1.01737
												G7PDR0	CWF19L1	0.474272	0.686718	0.955823	0.265468	0.792336	0.926864	0.585672	0.848115	0.960249
												G7PDR7	HIF1AN	0.489395	0.697799	1.06314	0.431293	0.853878	1.06537	0.658936	0.878554	1.04354
												G7PDS6	SFXN3	0.130621	0.40329	0.923952	0.209818	0.766102	1.0982	0.448828	0.784833	0.970847
												G7PDT6	OGA	0.00094023	0.258225	1.37237	0.00320891	0.497134	1.32766	0.00072409	0.183465	1.31093
												G7PDT8	ARMH3	0.8247	0.908117	1.00456	0.115012	0.729318	1.10205	0.797922	0.928448	1.01163
												G7PDU2	NOLC1	0.917769	0.957961	1.11995	0.0230509	0.59867	0.844627	0.030159	0.437341	0.771406
												G7PDU4	GBF1	0.128327	0.40329	0.94449	0.103896	0.717945	0.89791	0.375245	0.749315	0.963195
												G7PDU5	NFKB2	0.577362	0.763749	1.05004	0.674867	0.926469	1.03384	0.19651	0.635715	0.951494
												G7PDV4	ARL3	0.450309	0.668575	1.06303	0.483541	0.869692	1.0925	0.976808	0.991581	1.02631
												G7PDV8	INA	0.204787	0.471984	1.20633	0.486864	0.869979	1.1288	0.327919	0.721305	1.21322
												G7PDW2	PDCD11	0.108454	0.383975	1.36547	0.0957737	0.713081	1.46099	0.245833	0.679336	1.21965
												G7PDW9	SLK	0.117289	0.395083	1.08397	0.728848	0.941284	0.995963	0.0401692	0.461389	0.891536
												G7PDX8	RAB1B	0.989533	0.994223	1.00275	0.598935	0.89592	0.975815	0.215715	0.654037	1.06954
												G7PDX9	XPNPEP1	0.0392124	0.319453	0.925905	0.212488	0.767413	0.950736	0.611375	0.857213	1.02711
												G7PDY1	ADD3	0.982707	0.990952	1.00007	0.399527	0.843764	0.948097	0.405477	0.767677	0.954317
												G7PDY3	SMC3	0.0572601	0.329971	0.910974	0.429614	0.852456	0.913618	0.115962	0.581024	0.894609
												G7PDY6	PDCD4	0.130523	0.40329	0.965163	0.552664	0.889019	0.943982	0.65515	0.877355	1.03437
												G7PDZ2	ACSL6	0.128942	0.40329	0.877119	0.971333	0.996385	1.059	0.739882	0.906142	0.986481
												G7PDZ4	VTI1A	0.208761	0.475337	1.23669	0.0151392	0.586354	1.29314	0.0117738	0.392192	1.25782
												G7PDZ9	CASP7	0.960965	0.98071	1.03704	0.648116	0.917236	1.06542	0.0332636	0.452567	1.32275
												G7PE02	NHLRC2	0.711821	0.841977	0.990578	0.536776	0.882603	0.985343	0.650517	0.874211	1.01331
												G7PE08	FAM160B1	0.951205	0.974181	1.00775	0.403213	0.844495	0.977385	0.872418	0.95641	1.00913
												G7PE18	HSPA12A	0.0911115	0.36804	1.09196	0.137777	0.733153	1.08664	0.696037	0.890241	1.03349
												G7PE19	SHTN1	0.804798	0.895824	0.996204	0.323547	0.80314	0.888874	0.815547	0.936741	0.986498
												G7PE29	DENND10	0.925639	0.96169	1.002	0.855233	0.97121	0.991661	0.165637	0.618711	0.935953
												G7PE39	PFKP	0.172014	0.447064	1.16085	0.0417108	0.59867	1.35215	0.184015	0.629524	1.29525
												G7PE53	GDI2	0.109513	0.384249	0.951948	0.885394	0.979233	1.01262	0.682862	0.887034	0.99094
												G7PE58	RBM17	0.203889	0.47145	0.883863	0.0089483	0.53731	0.794341	0.024182	0.43531	0.778355
												G7PE80	RGS10	0.233608	0.490347	1.06186	0.570213	0.889936	0.968178	0.0215039	0.421917	0.883756
												G7PE82	MCMBP	0.729061	0.853166	1.02448	0.982592	0.997035	0.991657	0.549018	0.827572	1.04958
												G7PE84	SEC23IP	0.100381	0.376124	0.912775	0.141222	0.733153	0.9014	0.339484	0.726311	0.945241
												G7PE87	WDR11	0.358713	0.597311	0.902911	0.34488	0.811908	1.076	0.375713	0.749437	1.09742
												G7PEA8	CPXM2	0.503257	0.706595	1.21751	0.798536	0.954414	1.15097	0.472746	0.795195	1.19096
												G7PEB3	ABRAXAS2	0.664462	0.811957	1.03069	0.776127	0.946896	1.02761	0.356449	0.734667	1.0577
												G7PEB5	CTBP2	0.113728	0.39041	0.909315	0.140067	0.733153	0.890064	0.167534	0.619356	0.913377
												G7PEC4	DOCK1	0.13642	0.410075	0.947738	0.259136	0.79016	1.07086	0.587113	0.848259	1.03384
												G7PED5	NUDT5	0.0929474	0.368312	0.892459	0.289905	0.793136	0.8981	0.387057	0.753818	0.948784
												G7PEF8	PTER	0.144711	0.417752	0.939372	0.581424	0.891033	1.04252	0.389441	0.755195	1.05351
												G7PEG5	NUDT2	0.904815	0.949125	0.998761	0.838859	0.96524	1.01739	0.495983	0.803082	1.0501
												G7PEG7	STAM	0.333409	0.578867	1.08284	0.675071	0.926469	1.0413	0.535843	0.823104	1.02828
												G7PEG9	MRC1	0.0333454	0.319453	0.854447	0.225781	0.769875	0.900135	0.519384	0.816193	0.956224
												G7PEI1	MGMT	0.367264	0.605294	0.947557	0.106264	0.717945	0.934334	0.0587911	0.491581	0.853516
												G7PEI3	GLRX3	0.200804	0.468538	0.933268	0.0599081	0.669362	0.918247	0.193484	0.633488	0.937222
												G7PEJ2	INPP5A	0.24559	0.503804	1.14557	0.316217	0.80058	1.09664	0.394705	0.759256	1.12814
												G7PEJ9	FABP5	0.0399163	0.319453	0.840936	0.0832982	0.686823	0.823157	0.317115	0.716526	0.948208
												G7PEK7	G7PEK7	0.792472	0.887428	1.00674	0.50895	0.874882	1.02557	0.818201	0.937247	0.992722
												G7PEL6	PIP4K2A	0.468708	0.682652	1.03936	0.0580306	0.664055	1.1017	0.222775	0.656074	1.06039
												G7PEM1	KIAA1217	0.448366	0.666674	0.954594	0.749995	0.944536	1.19681	0.591606	0.848524	0.991364
												G7PEN2	ACBD5	0.287745	0.540093	0.908905	0.311016	0.796431	0.878299	0.115935	0.581024	0.834302
												G7PEP7	KIF5B	0.182726	0.453773	0.959568	0.241617	0.773611	0.927441	0.0794041	0.546403	0.973249
												G7PEQ0	ITGB1	0.216361	0.478218	1.24889	0.750497	0.944536	1.06555	0.549191	0.827572	1.13582
												G7PEQ1	NRP1	0.195686	0.464481	0.902691	0.372662	0.830066	0.942193	0.263872	0.682747	0.936659
												G7PEQ4	CUL2	0.801595	0.894164	1.00795	0.300356	0.796013	1.04751	0.88848	0.961891	1.00529
												G7PES6	ALOX5	0.253194	0.512202	0.931473	0.948671	0.992949	1.04309	0.533769	0.82285	1.10617
												G7PEV6	ADIRF	0.0645966	0.334504	1.41066	0.588831	0.892898	0.884567	0.0912966	0.552334	1.41256
												G7PEV8	LDB3	0.0226922	0.302356	1.87659	0.251641	0.781889	1.35858	0.630602	0.866253	1.2296
												G7PEZ0	KCNMA1	0.105423	0.379147	1.46672	0.732603	0.941284	1.06608	0.762383	0.913809	1.20762
												G7PEZ7	ADK	0.0877419	0.361265	0.942571	0.294742	0.795369	0.941399	0.434912	0.775777	0.959284
												G7PEZ9	VCL	0.278463	0.532556	1.31106	0.492902	0.870282	1.15376	0.233549	0.669234	1.22561
												G7PF06	SEC24C	0.0243827	0.312782	0.912097	0.72216	0.939555	0.983196	0.860276	0.952278	0.994352
												G7PF12	ANXA7	0.971663	0.98561	1.00583	0.000916321	0.369094	1.13353	0.00586427	0.392192	1.09606
												G7PF14	MRPS16	0.857665	0.925442	0.993935	0.74536	0.943511	0.97229	0.326507	0.721305	0.967813
												G7PF19	P4HA1	0.697622	0.831859	1.02246	0.332147	0.804987	0.92703	0.229522	0.663257	0.944981
												G7PF22	MCU	0.311354	0.56315	0.953027	0.226492	0.769875	1.10027	0.449753	0.785423	1.03981
												G7PF33	PCBD1	0.0811188	0.353622	1.14676	0.00846873	0.53731	1.18554	0.0190049	0.405451	1.20081
												G7PF34	SGPL1	0.222927	0.48298	0.902334	0.938484	0.991612	1.02494	0.122633	0.588154	0.93121
												G7PF46	AIFM2	0.0764047	0.346439	0.89361	0.521	0.876611	0.967133	0.102317	0.566522	0.93907
												G7PF52	HK1	0.204456	0.471984	0.945706	0.409306	0.844495	1.0256	0.289113	0.702412	1.02893
												G7PF54	SUPV3L1	0.257545	0.515089	0.933403	0.862844	0.972813	1.01449	0.16569	0.618711	1.08629
												G7PF64	TBC1D10A	0.135185	0.408487	0.942002	0.352857	0.820144	0.916777	0.051032	0.47195	0.893552
												G7PF65	SF3A1	0.559783	0.750349	0.976503	0.0758217	0.686823	0.844777	0.338405	0.725934	0.922758
												G7PF74	PES1	0.642273	0.79906	0.96933	0.515757	0.876139	0.946876	0.37421	0.749202	0.958523
												G7PF79	SMTN	0.0353373	0.319453	1.74121	0.411852	0.844495	1.34265	0.879886	0.959607	1.14197
												G7PF87	DRG1	0.0395251	0.319453	0.893407	0.414597	0.845458	0.946632	0.487628	0.798953	0.956966
												G7PFA5	TOM1	0.664224	0.811957	1.06967	0.577097	0.891033	0.974611	0.164424	0.618711	0.876474
												G7PFA7	MCM5	0.184223	0.45454	0.884315	0.340336	0.80973	0.904143	0.439793	0.779364	0.939451
												G7PFC2	TST	0.0839407	0.359199	0.835865	0.601097	0.896134	0.986632	0.37986	0.750308	0.919242
												G7PFC3	MPST	0.77702	0.87817	0.989231	0.766182	0.946342	0.990119	0.328226	0.721305	0.976297
												G7PFC9	RAC2	0.489188	0.697752	0.958732	0.482296	0.868764	0.91587	0.810924	0.934936	1.00324
												G7PFD6	SH3BP1	0.477607	0.689251	0.95577	0.350572	0.817664	0.88014	0.708619	0.894356	0.987172
												G7PFD7	LGALS1	0.569899	0.758108	1.04853	0.143999	0.733153	1.0884	0.487433	0.798953	1.0443
												G7PFD9	H1-0	0.587691	0.767581	0.98905	0.0512045	0.633592	1.35509	0.0918407	0.552374	1.27444
												G7PFE2	EIF3L	0.0582695	0.330606	0.899992	0.427925	0.852456	0.951206	0.490795	0.801786	0.965654
												G7PFE3	MICALL1	0.301333	0.554485	1.1756	0.57181	0.889936	1.21959	0.868062	0.955118	1.20742
												G7PFF5	DDX17	0.55123	0.744335	0.973633	0.231314	0.769875	0.899638	0.0899636	0.552334	0.91694
												G7PFG0	GTPBP1	0.932138	0.964913	1.00413	0.734155	0.941284	1.01505	0.351935	0.734375	0.956213
												G7PFG7	PRPF6	0.19991	0.467173	0.919333	0.925589	0.987423	1.00197	0.250758	0.679927	0.923031
												G7PFG9	DNAJC5	0.000860257	0.258225	0.750036	0.148125	0.733351	0.840799	0.27302	0.691771	0.935418
												G7PFH0	TPD52L2	0.808065	0.896917	1.02949	0.653833	0.918762	0.973935	0.691362	0.890024	0.979779
												G7PFI3	ARFGAP1	0.281015	0.533704	1.13446	0.288709	0.793136	0.923348	0.200091	0.637866	0.938581
												G7PFM1	ST13	0.338539	0.583248	0.957731	0.114306	0.729318	0.839549	0.012632	0.392192	0.718507
												G7PFM4	EP300	0.00326078	0.265871	1.36775	0.240623	0.773526	1.28371	0.106657	0.57394	1.22991
												G7PFM8	RANGAP1	0.326742	0.573721	0.941519	0.123121	0.733153	0.894351	0.0833598	0.55179	0.897937
												G7PFN4	ACO2	0.987098	0.993015	1.00053	0.833456	0.96524	0.9999	0.336365	0.724895	0.961631
												G7PFP5	NAGA	0.0541301	0.325522	1.15991	0.435964	0.853878	1.23508	0.141039	0.603113	1.23476
												G7PFQ1	ADRM1	0.140031	0.415513	0.918347	0.896081	0.982426	1.00056	0.674758	0.883773	0.985862
												G7PFQ6	PSMA7	0.28239	0.534233	0.947769	0.889468	0.981491	0.995476	0.485962	0.798953	1.03313
												G7PFR7	ATP5E	0.803021	0.894268	1.00585	0.761644	0.945956	0.98624	0.216075	0.654037	0.978019
												G7PFS0	NPEPL1	0.166273	0.441839	1.11728	0.126538	0.733153	1.11554	0.0523647	0.476578	1.14234
												G7PFS2	VAPB	0.0949766	0.368812	1.33332	0.126691	0.733153	1.06431	0.21004	0.645471	1.0507
												G7PFS8	PCK1	0.607087	0.78079	0.882194	0.915316	0.986179	1.21571	0.541593	0.825404	0.977016
												G7PFV5	PACSIN2	0.0391785	0.319453	1.20479	0.918041	0.986179	1.0283	0.710172	0.895217	1.03513
												G7PFV9	TSPO	0.00969718	0.283224	0.770168	0.614315	0.903025	0.975166	0.259783	0.681884	0.890919
												G7PFW0	TTLL12	0.0597475	0.331036	0.916772	0.277512	0.792336	0.939879	0.413538	0.76856	0.975195
												G7PFY7	TTC38	0.0867464	0.360213	0.847361	0.975079	0.996605	1.04252	0.712554	0.895217	1.01154
												G7PG06	DPM1	0.198326	0.465494	0.911359	0.834906	0.96524	1.05155	0.836817	0.946118	0.994036
												G7PG10	PTPN1	0.171295	0.447064	0.883495	0.79449	0.954414	0.983258	0.0910486	0.552334	0.908197
												G7PG16	PTGIS	0.0347626	0.319453	1.45972	0.0872248	0.692401	1.57996	0.192833	0.633488	1.64501
												G7PG22	CSE1L	0.313119	0.564062	0.953236	0.95229	0.993151	1.01757	0.640016	0.87025	0.979538
												G7PG23	ARFGEF2	0.170357	0.445873	0.929984	0.35424	0.82099	0.92809	0.549429	0.827604	0.975626
												G7PG31	TP53RK	0.116014	0.392363	1.06901	0.819148	0.960992	1.00077	0.183166	0.629524	1.06269
												G7PG39	NCOA5	0.591592	0.770677	0.977091	0.922381	0.987075	1.00085	0.103778	0.567059	1.12129
												G7PG41	MMP9	0.114764	0.390617	0.657827	0.437618	0.854034	0.926487	0.0446653	0.464154	0.696856
												G7PG45	CTSA	0.260421	0.517476	0.946748	0.92428	0.987271	1.01914	0.897579	0.964919	1.01661
												G7PG68	SBF1	0.851929	0.921668	1.01568	0.712732	0.936649	1.02808	0.914925	0.9694	1.00768
												G7PG79	ARSA	0.099212	0.373696	0.873719	0.493261	0.870282	0.962215	0.930975	0.974797	1.03135
												G7PG97	PIGT	0.0144723	0.289969	0.851034	0.293767	0.795369	0.901761	0.178865	0.629524	0.906468
												G7PGA0	SDC4	0.816965	0.903533	1.07059	0.930935	0.989656	0.995789	0.987584	0.995768	1.03384
												G7PGA7	STK4	0.612084	0.783332	1.00283	0.355175	0.821021	1.10334	0.242077	0.67908	1.09023
												G7PGB3	ADA	0.139858	0.415513	0.856057	0.171533	0.744658	0.82759	0.014708	0.397495	0.785779
												G7PGD0	PLCG1	0.209508	0.475546	0.936801	0.313357	0.798053	0.95174	0.217608	0.654888	0.950874
												G7PGD1	TOP1	0.202975	0.470818	0.920775	0.312207	0.796433	0.946256	0.884346	0.961224	1.01375
												G7PGE3	RALGAPB	0.654841	0.808119	0.990938	0.320655	0.80314	1.11337	0.585213	0.848115	1.03996
												G7PGE6	BPI	0.318685	0.56875	0.816016	0.0487653	0.633592	0.728622	0.546871	0.827572	0.925607
												G7PGE8	TGM2	0.921179	0.959036	1.03336	0.0773331	0.686823	1.25454	0.551286	0.829748	1.11002
												G7PGE9	RPRD1B	0.228599	0.486422	1.10874	0.170455	0.744658	1.07413	0.742385	0.906786	1.02087
												G7PGF2	CTNNBL1	0.381713	0.615017	0.924962	0.284358	0.792652	0.876495	0.0804111	0.548401	0.837711
												G7PGF6	SRC	0.404963	0.633718	0.972133	0.0115217	0.565967	1.0698	0.0510683	0.47195	1.06628
												G7PGF9	RPN2	0.0381382	0.319453	0.917714	0.219239	0.768406	0.916722	0.413223	0.76856	0.967967
												G7PGH0	MYL9	0.0740542	0.343818	1.3764	0.769077	0.946896	1.14862	0.964268	0.986998	1.12563
												G7PGH6	RBM39	0.854233	0.922975	1.02557	0.718213	0.938544	0.959105	0.436986	0.777271	0.959665
												G7PGH8	NFS1	0.579865	0.764858	1.0621	0.597896	0.89562	0.984037	0.781326	0.91981	1.02648
												G7PGH9	RBM12	0.808565	0.897217	0.992914	0.655682	0.918762	0.975838	0.919087	0.971017	1.0041
												G7PGI0	CPNE1	0.189457	0.459831	0.956148	0.766847	0.946342	0.983296	0.746994	0.909321	0.985171
												G7PGI9	EIF6	0.36453	0.602897	1.21159	0.229624	0.769875	1.32299	0.455487	0.786768	1.17992
												G7PGJ5	ACSS2	0.275878	0.531253	0.939484	0.586261	0.891033	0.963554	0.782194	0.91981	0.997935
												G7PGK5	RALY	0.460151	0.676209	0.962667	0.622244	0.905818	1.0574	0.291339	0.702412	1.05047
												G7PGK6	CHMP4B	0.848172	0.919633	0.921208	0.0794214	0.686823	0.809835	0.129745	0.593983	0.724679
												G7PGP1	HM13	0.549595	0.743874	0.965929	0.128791	0.733153	0.868028	0.132905	0.59724	0.899476
												G7PGR1	RBCK1	0.480742	0.691335	0.970636	0.635357	0.910946	1.02805	0.0231359	0.4297	1.12281
												G7PGS1	NSFL1C	0.291636	0.544855	1.09404	0.212374	0.767413	0.93126	0.0299977	0.437341	0.90794
												G7PGU1	PTPRA	0.436567	0.657627	0.937384	0.936914	0.991612	1.00573	0.866985	0.955118	1.01352
												G7PGU8	DDRGK1	0.275914	0.531253	1.10531	0.26889	0.792336	0.875963	0.137609	0.601058	0.879895
												G7PGU9	ITPA	0.012488	0.285217	1.14256	0.979226	0.996796	1.00509	0.518536	0.816193	0.982484
												G7PGV3	HSPA12B	0.3731	0.609683	0.978429	0.384409	0.834531	1.08528	0.916454	0.969946	1.0062
												G7PGV8	MAVS	0.0826961	0.357925	1.13717	0.485467	0.869729	0.955448	0.72072	0.898777	0.983897
												G7PGX1	CDS2	0.753202	0.866599	1.01826	0.739762	0.941483	0.987455	0.201181	0.637866	1.03094
												G7PGY0	FERMT1	0.132644	0.405651	0.887773	0.792781	0.953515	1.04292	0.522651	0.817858	0.971332
												G7PGY4	PLCB1	0.716395	0.845174	1.00374	0.635434	0.910946	1.16297	0.742375	0.906786	1.13015
												G7PGY5	PLCB4	0.348844	0.591382	1.16166	0.899953	0.982426	1.01789	0.771049	0.91879	1.07314
												G7PH10	DSTN	0.110554	0.385232	1.39674	0.444381	0.856957	1.22029	0.653581	0.876481	1.14551
												G7PH28	CRNKL1	0.174696	0.447703	0.916601	0.802899	0.954669	0.984184	0.356222	0.734667	0.952892
												G7PH30	RALGAPA2	0.0422583	0.319453	0.862332	0.511452	0.874928	0.952168	0.155678	0.614047	0.940592
												G7PH32	XRN2	0.904733	0.949125	0.9964	0.892977	0.981916	0.989298	0.522001	0.817509	0.978095
												G7PH52	CST3	0.130349	0.40329	1.06676	0.57312	0.889936	1.01299	0.0325924	0.448954	1.14384
												G7PH56	APMAP	0.0191543	0.299293	0.853346	0.322917	0.80314	0.895476	0.497618	0.804548	0.939261
												G7PH57	ACSS1	0.513022	0.712453	0.974331	0.100657	0.716335	0.922312	0.545022	0.826616	0.976775
												G7PH60	PYGB	0.166168	0.441839	1.08583	0.00880328	0.53731	1.26816	0.035366	0.454948	1.18014
												G7PH70	BID	0.905073	0.949125	0.999224	0.274208	0.792336	0.908028	0.266261	0.68527	0.932172
												G7PH79	CLTCL1	0.35959	0.598277	0.953889	0.189301	0.752211	1.09796	0.886249	0.96184	1.01026
												G7PH84	UFD1	0.39583	0.627224	1.03522	0.398471	0.843764	1.11644	0.350268	0.733115	0.966166
												G7PH90	COMT	0.032424	0.319453	1.16858	0.551425	0.889019	1.06031	0.337321	0.724895	1.05806
												G7PH94	RANBP1	0.20975	0.475546	1.26954	0.511644	0.874928	0.933503	0.384732	0.752934	0.845797
												G7PH97	SMPD4	0.0165808	0.291128	0.861438	0.895697	0.982426	1.03438	0.703021	0.891687	0.982514
												G7PHA6	CRKL	0.013265	0.285217	1.12572	0.19427	0.757937	1.07058	0.141488	0.603113	1.06996
												G7PHA7	SNAP29	0.303586	0.556345	1.14922	0.952469	0.993151	1.00317	0.390716	0.755788	1.02548
												G7PHA8	SERPIND1	0.125937	0.40329	0.911651	0.229073	0.769875	0.90978	0.798135	0.928448	1.03336
												G7PHB5	MAPK1	0.459927	0.676209	1.0908	0.649369	0.917775	1.07187	0.345178	0.732067	0.948164
												G7PHB6	PPM1F	0.8235	0.907044	1.00017	0.891824	0.981916	1.00492	0.699408	0.890313	0.986287
												G7PHD1	IGLC2	0.0376397	0.319453	0.886033	0.199817	0.762337	0.872666	0.305586	0.715938	0.94364
												G7PHD3	IGLC2	0.0427687	0.319524	0.831392	0.224268	0.769875	0.849868	0.0655857	0.506084	0.874885
												G7PHE1	SNRPD3	0.0876553	0.361265	0.904681	0.997249	0.999475	0.998949	0.761535	0.913809	0.983417
												G7PHG3	PITPNB	0.69228	0.828756	1.01495	0.231725	0.769875	1.07311	0.0814364	0.549484	1.05357
												G7PHG6	KNG1	0.821523	0.905361	0.989867	0.537636	0.883543	0.965042	0.4852	0.798097	1.0555
												G7PHG8	RFC4	0.999567	0.999567	1.00986	0.798317	0.954414	1.01965	0.727269	0.899821	1.02845
												G7PHH9	AP1B1	0.176512	0.448971	0.9303	0.712009	0.936311	0.98366	0.913278	0.969184	1.00447
												G7PHI0	THOC5	0.117955	0.395275	0.869319	0.573775	0.889936	0.952593	0.19984	0.637866	0.869991
												G7PHI5	UQCR10	0.00873617	0.283224	0.882668	0.99199	0.997236	1.0091	0.166452	0.618711	0.921199
												G7PHJ0	MRPS35	0.702084	0.835613	0.982017	0.802727	0.954669	0.97281	0.299496	0.70988	0.960057
												G7PHJ4	CCDC91	0.833213	0.912998	1.00161	0.840151	0.96524	0.996185	0.342785	0.729368	1.05917
												G7PHL9	CNTN1	0.277481	0.531993	1.15633	0.159012	0.744658	1.12571	0.0433324	0.464154	1.13862
												G7PHM6	IRAK4	0.595279	0.773128	1.021	0.830223	0.963284	0.994932	0.199044	0.637866	0.968638
												G7PHM7	TWF1	0.149862	0.422077	0.904696	0.102459	0.717945	0.890958	0.11209	0.577291	0.883272
												G7PHN1	ANO6	0.906933	0.950345	1.00791	0.633402	0.910869	0.978764	0.960962	0.984902	1.01133
												G7PHS4	G7PHS4	0.13761	0.411341	1.23587	0.45395	0.857297	1.14327	0.570552	0.840559	1.09528
												G7PHT7	TNS2	0.125124	0.40329	1.32229	0.424402	0.85007	1.16187	0.450739	0.785423	1.14833
												G7PHU6	PFDN5	0.140441	0.415513	0.871507	0.176741	0.744658	0.905424	0.640556	0.87025	1.04933
												G7PHW8	ITGA5	0.369212	0.60652	1.21484	0.561513	0.889936	1.12742	0.391376	0.756648	1.19012
												G7PHX0	NCKAP1L	0.0640935	0.334504	0.868807	0.935693	0.991612	1.0108	0.312346	0.716526	0.923932
												G7PHZ3	CAND1	0.0368318	0.319453	0.964287	0.83706	0.96524	1.01675	0.0178694	0.405451	0.954702
												G7PI04	CPM	0.0249339	0.313763	0.863702	0.243457	0.775274	0.922866	0.0197384	0.405451	0.879946
												G7PI05	CPSF6	0.613923	0.784295	0.976259	0.246756	0.776898	0.878672	0.136313	0.600845	0.911759
												G7PI08	CCT2	0.921459	0.959047	1.00164	0.32597	0.80314	0.972394	0.699731	0.890313	0.986553
												G7PI14	CNOT2	0.780011	0.879935	1.06018	0.708881	0.936311	0.985998	0.306841	0.716526	0.964491
												G7PI23	RAB21	0.182538	0.453773	1.09141	0.583586	0.891033	1.07706	0.499194	0.805532	1.08234
												G7PI24	TBC1D15	0.338907	0.583383	0.92782	0.073079	0.684563	0.845901	0.147401	0.609637	0.903873
												G7PI36	OSBPL8	0.240974	0.498789	0.891238	0.392313	0.838427	0.909435	0.427183	0.774117	0.911622
												G7PI38	DKFZp686M148	0.380312	0.614233	0.957178	0.131539	0.733153	0.866614	0.12327	0.588154	0.856122
												G7PI53	SART3	0.513115	0.712453	0.970926	0.299613	0.796013	0.914539	0.152945	0.610167	0.933422
												G7PI55	TMEM119	0.931076	0.964913	1.0805	0.708802	0.936311	0.983637	0.143159	0.603113	0.877298
												G7PI62	ACACB	0.905665	0.949263	1.0496	0.991877	0.997236	1.03811	0.801233	0.930562	1.00956
												G7PI72	GIT2	0.304318	0.556711	0.95683	0.318487	0.802717	0.946482	0.107115	0.575594	0.916486
												G7PI73	ANKRD13A	0.97699	0.98927	1.00523	0.786684	0.949585	1.00062	0.75141	0.910897	0.992743
												G7PI76	ATP2A2	0.0017796	0.265871	0.923471	0.917218	0.986179	1.01094	0.66427	0.87982	1.0258
												G7PI82	VPS29	0.124089	0.40329	0.95221	0.543647	0.88645	0.977598	0.441489	0.780201	1.0321
												G7PIA3	LIMA1	0.798925	0.89168	1.06882	0.517266	0.876139	0.913663	0.495197	0.803082	0.967787
												G7PIA5	DIP2B	0.191303	0.460865	0.932972	0.97184	0.996385	1.01594	0.695482	0.890236	0.982818
												G7PIA8	METTL7A	0.0421836	0.319453	1.14108	0.0563074	0.659933	1.16275	0.677488	0.884255	1.05249
												G7PIE8	METTL7B	0.036132	0.319453	0.806228	0.896761	0.982426	0.998654	0.618532	0.862069	0.968127
												G7PIE9	ITGA7	0.105113	0.378602	1.41391	0.61204	0.902378	1.11155	0.801412	0.930562	1.12133
												G7PIF2	CD63	0.00800417	0.278219	0.776747	0.29206	0.794339	0.872355	0.812376	0.935132	1.03482
												G7PIF8	DGKA	0.224218	0.483313	0.933601	0.94016	0.991612	0.998472	0.0535021	0.476578	0.884047
												G7PIG0	CDK2	0.189244	0.459755	0.934106	0.425951	0.852325	0.954507	0.471279	0.793954	0.969725
												G7PIG7	FAM62A	0.0790619	0.350185	1.18193	0.192629	0.756985	1.12136	0.245984	0.679336	1.10692
												G7PIG8	SMARCC2	0.679726	0.820971	1.00979	0.931809	0.990324	1.01134	0.720858	0.898777	0.985935
												G7PIH6	CNPY2	0.13817	0.411953	1.20407	0.268895	0.792336	1.14457	0.75307	0.910897	1.0427
												G7PIH9	Stat2	0.210383	0.475546	0.888024	0.133667	0.733153	0.888617	0.654658	0.877003	0.954062
												G7PII6	ATP5B	0.263402	0.520346	0.973348	0.465567	0.860424	0.972663	0.384457	0.752934	0.966186
												G7PIJ6	PAWR	0.300008	0.553393	1.75783	0.738291	0.941284	1.16716	0.583872	0.848112	1.14865
												G7PIJ7	PPP1R12A	0.010877	0.283224	1.40767	0.895078	0.982426	1.09665	0.656649	0.877826	1.11581
												G7PIJ9	LOC102143773	0.194171	0.463734	0.940154	0.241801	0.773611	0.931666	0.877385	0.957822	1.01426
												G7PIK4	ACSS3	0.111253	0.385652	1.21867	0.77764	0.946896	1.06723	0.549185	0.827572	1.05274
												G7PIL4	TMEM43	0.0932374	0.368312	1.07323	0.131967	0.733153	1.09759	0.0879926	0.552334	1.1021
												G7PIM2	MRPS25	0.231202	0.489375	0.933224	0.570833	0.889936	0.971296	0.633571	0.866349	1.04186
												G7PIN3	COPG1	0.0760946	0.346439	0.906279	0.608015	0.898417	0.977185	0.602325	0.85257	0.981131
												G7PIN9	ACAD9	0.00287509	0.265871	0.904376	0.81389	0.9597	0.990012	0.644015	0.871287	0.97922
												G7PIP1	RAB7A	0.0575407	0.33036	0.894676	0.222788	0.769875	0.891793	0.209105	0.645471	0.917357
												G7PIP6	ALDH2	0.0850319	0.360213	0.913826	0.204683	0.763393	0.879557	0.407407	0.768231	0.941946
												G7PIP7	NAA25	0.28724	0.539396	0.960433	0.368048	0.827962	0.960857	0.413371	0.76856	1.02958
												G7PIQ1	RPL6	0.0734446	0.342798	0.872581	0.0359507	0.59867	0.815434	0.0274448	0.437341	0.818185
												G7PIQ2	PTPN11	0.119265	0.397174	1.15259	0.115953	0.730922	1.14876	0.32016	0.716526	1.13545
												G7PIQ5	OAS2	0.111488	0.386132	0.87207	0.287295	0.793136	0.907742	0.705052	0.891687	0.949983
												G7PIT7	GCN1	0.025597	0.313763	0.90818	0.834185	0.96524	0.992316	0.470659	0.793954	0.965145
												G7PIU7	SHMT2	0.398535	0.628831	0.94882	0.484757	0.869729	0.938107	0.737502	0.905286	0.999802
												G7PIV3	MARS	0.0907694	0.367088	0.90374	0.406294	0.844495	0.933145	0.354029	0.734667	0.951463
												G7PIV8	PIP4K2A	0.0657656	0.334898	0.894834	0.51112	0.874928	0.955683	0.712516	0.895217	1.03334
												G7PIX1	TSFM	0.944121	0.970197	1.11303	0.540015	0.885299	0.931986	0.768492	0.917968	0.992387
												G7PIX8	USP15	0.0690414	0.337918	0.921734	0.0214506	0.59867	0.900983	0.460944	0.789776	0.962305
												G7PIX9	MON2	0.300311	0.553617	0.961843	0.688984	0.931738	1.02752	0.536497	0.823104	1.0348
												G7PIY3	XPOT	0.523606	0.719579	0.96015	0.861009	0.972813	0.99322	0.42692	0.774117	0.932635
												G7PIY4	TBK1	0.374551	0.610512	1.04522	0.177145	0.744658	1.10528	0.528315	0.821268	1.04259
												G7PIY5	GNS	0.189657	0.459928	0.889587	0.926762	0.987423	1.00097	0.780746	0.919761	0.998406
												G7PIZ6	EEFSEC	0.276573	0.531605	0.959525	0.382847	0.834531	1.05156	0.981105	0.993307	1.00725
												G7PIZ7	SEC61A1	0.0466966	0.321326	0.853256	0.584989	0.891033	0.971632	0.289675	0.702412	0.931657
												G7PIZ9	MCM2	0.201153	0.46889	0.888577	0.167984	0.744658	0.853254	0.152411	0.610167	0.889277
												G7PJ05	TMTC3	0.117592	0.395083	0.888804	0.132074	0.733153	0.908829	0.0968637	0.5589	0.909694
												G7PJ09	ATP2B1	0.690654	0.828353	0.974834	0.826046	0.962207	0.994644	0.639066	0.87025	1.05622
												G7PJ20	EEA1	0.409096	0.636723	1.0524	0.902427	0.982426	1.00411	0.724333	0.898897	1.01724
												G7PJ29	METAP2	0.169947	0.445088	1.17695	0.204038	0.763393	1.20422	0.183001	0.629524	1.18544
												G7PJ36	LTA4H	0.382188	0.615328	0.950552	0.687518	0.931178	0.983405	0.0955393	0.5589	0.945033
												G7PJ42	TMPO	0.375025	0.610512	1.2935	0.124845	0.733153	0.869955	0.223272	0.656074	0.95467
												G7PJ48	COQ5	0.00403862	0.265871	0.859705	0.827941	0.962393	0.992519	0.312288	0.716526	0.965689
												G7PJ53	MLEC	0.0243764	0.312782	0.869681	0.406785	0.844495	0.942984	0.45953	0.788767	0.977493
												G7PJ55	ACADS	0.103445	0.378602	0.860897	0.916822	0.986179	1.0111	0.850335	0.949534	1.0104
												G7PJ60	OASL	0.0675945	0.337918	0.806818	0.0430861	0.59867	0.760185	0.0576153	0.487691	0.800012
												G7PJ73	PSMD9	0.115028	0.390617	1.1305	0.607595	0.898211	1.03508	0.817945	0.937247	1.0082
												G7PJ82	CLIP1	0.354039	0.594579	1.10823	0.842799	0.965934	1.00024	0.392086	0.756873	1.09571
												G7PJ89	HIP1R	0.0635991	0.334504	0.799419	0.579855	0.891033	0.930818	0.303176	0.713364	0.898054
												G7PJ98	APAF1	0.0156719	0.289969	0.862789	0.342835	0.810753	0.898454	0.418707	0.769676	0.93518
												G7PJA8	ARL1	0.692493	0.828756	0.976771	0.553313	0.889019	1.06792	0.281606	0.695855	1.11184
												G7PJD6	TXNRD1	0.016088	0.291128	0.88841	0.518993	0.876139	0.946965	0.38598	0.753818	0.961919
												G7PJE1	WASHC4	0.137467	0.411341	0.90943	0.55257	0.889019	1.06739	0.523205	0.81839	0.969517
												G7PJE5	CKAP4	0.870549	0.932103	1.07203	0.0163329	0.587402	0.785152	0.200457	0.637866	0.905185
												G7PJF7	BRI3BP	0.0500086	0.325522	0.850918	0.307587	0.796431	0.881017	0.29276	0.704814	0.906841
												G7PJI1	PGAM5	0.0347302	0.319453	0.842402	0.61228	0.902401	0.952082	0.475781	0.795848	0.970871
												G7PJI3	GOLGA3	0.942537	0.970098	1.00792	0.696786	0.933456	1.13628	0.952322	0.981833	1.005
												G7PJJ8	ERC1	0.127956	0.40329	1.11207	0.42125	0.848822	1.04387	0.275238	0.692347	1.03078
												G7PJM2	NDUFA9	0.276625	0.531605	0.929893	0.33784	0.809404	1.04645	0.199885	0.637866	1.05934
												G7PJM6	CD9	0.242183	0.500161	0.904026	0.428383	0.852456	0.957373	0.374818	0.749243	1.05175
												G7PJN0	COPS7A	0.0439811	0.320337	1.11226	0.104418	0.717945	1.11341	0.0914888	0.552334	1.09177
												G7PJN7	USP5	0.16141	0.436669	1.03779	0.870299	0.973369	0.992629	0.315361	0.716526	1.0148
												G7PJP1	PHB2	0.162324	0.43749	0.940875	0.456072	0.858034	1.06814	0.647857	0.872475	1.03169
												G7PJP3	LPCAT3	0.0263114	0.314135	0.860884	0.987145	0.997078	1.01871	0.451764	0.785423	0.944992
												G7PJR3	M6PR	0.310606	0.562554	1.09889	0.679207	0.928354	1.0322	0.127802	0.591259	1.10365
												G7PJR5	A2M	0.286874	0.539211	0.932704	0.296793	0.795369	0.93808	0.274399	0.692347	1.10277
												G7PJR6	PZP	0.438769	0.658916	0.951721	0.37281	0.830066	0.933399	0.271528	0.689369	1.11879
												G7PJU1	YBX3	0.354656	0.594879	1.25099	0.54366	0.88645	1.08185	0.28646	0.701213	0.852496
												G7PJW7	HEBP1	0.240931	0.498789	0.951365	0.648346	0.917236	0.957545	0.115638	0.581024	0.852973
												G7PJX4	PLBD1	0.283211	0.535072	0.896186	0.107097	0.71979	0.840092	0.932719	0.975822	1.02276
												G7PJY3	ARHGDIB	0.964888	0.983195	1.05938	0.649101	0.917719	1.07643	0.894656	0.964919	1.03296
												G7PJY7	EPS8	0.683856	0.823982	0.981198	0.659464	0.920098	1.056	0.410196	0.76856	0.96138
												G7PJY8	DERA	0.0975506	0.372222	0.91011	0.052886	0.639714	1.10184	0.514305	0.815496	0.980216
												G7PJZ4	DNAJC8	0.273193	0.529424	0.930989	0.265869	0.792336	0.921472	0.514755	0.815846	0.972731
												G7PK00	PDE3A	0.747077	0.862879	1.02014	0.377027	0.832532	0.923582	0.89591	0.964919	1.01802
												G7PK07	RECQL	0.661094	0.809634	0.985377	0.72869	0.941284	0.981085	0.843888	0.948228	0.996719
												G7PK15	BCAT1	0.0712728	0.339346	0.86109	0.344711	0.811908	0.897211	0.574311	0.842852	1.06718
												G7PK24	SSPN	0.108183	0.383975	1.24259	0.629636	0.908241	1.04914	0.599947	0.851775	0.982502
												G7PK25	ITPR3	0.0462776	0.321326	0.875857	0.943503	0.992219	0.995862	0.777458	0.919001	0.992296
												G7PK27	STK38L	0.32736	0.574127	1.15688	0.533241	0.882455	1.0782	0.0734126	0.534981	0.934133
												G7PK48	DNPEP	0.12686	0.40329	0.950317	0.915884	0.986179	1.00822	0.437716	0.778207	1.03842
												G7PK64	ACSL3	0.274175	0.529424	0.935342	0.309835	0.796431	0.911878	0.181685	0.629524	0.934077
												G7PK69	MRPL44	0.518323	0.715246	0.956789	0.361363	0.825384	0.910733	0.684863	0.888268	0.991012
												G7PK72	CUL3	0.348826	0.591382	0.977947	0.188893	0.752211	1.06408	0.641402	0.870507	1.0088
												G7PK88	TRIP12	0.607303	0.78079	0.980225	0.710193	0.936311	0.975835	0.532362	0.822838	0.975729
												G7PK94	CAB39	0.975263	0.987769	1.00348	0.31124	0.796431	1.06292	0.174945	0.628112	1.06615
												G7PKB3	GIGYF2	0.249491	0.508577	1.11166	0.799098	0.954414	0.979056	0.651376	0.874685	1.04503
												G7PKB7	INPP5D	0.125995	0.40329	0.853754	0.838503	0.96524	0.991041	0.498574	0.805211	0.927412
												G7PKB8	ATG16L1	0.0955787	0.369119	1.16199	0.692381	0.932746	1.05434	0.173427	0.627157	1.12312
												G7PKD1	COPS8	0.649347	0.804296	1.00601	0.00914317	0.53731	0.824253	0.000793504	0.183465	0.780918
												G7PKD2	COL6A3	0.429929	0.652261	1.26552	0.133375	0.733153	1.36473	0.301356	0.71172	1.24202
												G7PKE7	ILKAP	0.265623	0.522426	0.92441	0.105563	0.717945	0.874847	0.360721	0.736568	0.940479
												G7PKH4	SEPTIN2	0.447618	0.665807	1.03545	0.910554	0.98448	1.01997	0.469934	0.793455	0.979921
												G7PKI0	DTYMK	0.230504	0.488155	0.94671	0.536291	0.882603	0.955699	0.0813896	0.549484	0.886011
												G7PKK4	NMI	0.508982	0.708911	0.975899	0.21709	0.767632	0.965358	0.794616	0.928379	1.02698
												G7PKL2	PRPF40A	0.267394	0.524044	1.1156	0.792763	0.953515	1.02501	0.180944	0.629524	0.947856
												G7PKN7	PSMD14	0.01676	0.291128	0.869404	0.271608	0.792336	0.93441	0.493962	0.802845	0.962162
												G7PKP0	DPP4	0.0437961	0.320337	0.802131	0.0941323	0.710047	0.891848	0.0402422	0.461389	0.813206
												G7PKQ2	GALNT3	0.205443	0.472409	0.878196	0.0976928	0.715673	0.838285	0.914263	0.969399	1.01291
												G7PKQ6	SCN7A	0.497085	0.703591	1.13918	0.837566	0.96524	1.04139	0.894629	0.964919	1.09611
												G7PKQ9	STK39	0.0566174	0.328244	0.880784	0.188107	0.752211	0.911426	0.0227199	0.426849	0.859104
												G7PKR5	DHRS9	0.134104	0.406756	0.853373	0.410202	0.844495	0.905067	0.65926	0.878554	0.949335
												G7PKT5	CYBRD1	0.439034	0.658916	1.06847	0.647599	0.917236	0.976579	0.465557	0.791089	1.04756
												G7PKT6	DYNC1I2	0.172273	0.447064	1.18543	0.964809	0.995155	1.03066	0.170254	0.623937	0.879165
												G7PKT7	SLC25A12	0.766622	0.871201	1.03859	0.275811	0.792336	1.08658	0.722235	0.898897	0.989986
												G7PKU2	ITGA6	0.0646658	0.334504	0.896032	0.151262	0.735847	0.883864	0.920721	0.97166	1.00503
												G7PKU5	MAP3K20	0.168036	0.443543	1.28216	0.32983	0.803237	1.15702	0.186298	0.632453	1.20659
												G7PKV7	LSM12	0.351777	0.593266	0.952154	0.429335	0.852456	0.953079	0.821413	0.938899	0.994071
												G7PKV9	LNPK	0.0705248	0.338183	1.13345	0.255756	0.788748	1.09113	0.0503378	0.470417	1.14775
												G7PKW8	MTX2	0.00677027	0.27165	0.90123	0.0751069	0.686823	0.888054	0.605804	0.854333	0.975192
												G7PKX0	HNRNPA3	0.0516373	0.325522	0.854272	0.0764768	0.686823	0.826888	0.0432822	0.464154	0.840561
												G7PKX3	AGPS	0.762229	0.870255	0.997218	0.624334	0.906222	1.05042	0.181732	0.629524	1.07948
												G7PKZ0	DNAJC10	0.025744	0.313763	0.897218	0.281512	0.792336	0.943606	0.111483	0.577291	0.939126
												G7PKZ2	NCKAP1	0.0767844	0.346439	0.949169	0.489031	0.869979	1.0235	0.70221	0.891687	1.0098
												G7PKZ9	ITGAV	0.250253	0.509358	0.95189	0.380031	0.834531	0.950146	0.578154	0.845253	0.977421
												G7PL18	INPP1	0.703513	0.836654	1.02936	0.378049	0.833944	1.05544	0.422483	0.771193	1.06105
												G7PL23	STAT1	0.477311	0.689251	0.948321	0.173232	0.744658	0.868835	0.68952	0.889727	1.0115
												G7PL24	MYO1B	0.0725117	0.341228	0.75693	0.213371	0.767413	0.776734	0.484329	0.797917	0.959779
												G7PL26	CAVIN2	0.108959	0.383975	1.29357	0.713295	0.936785	1.0103	0.717326	0.898066	0.998607
												G7PL37	ANKRD44	0.2678	0.524232	0.926963	0.823011	0.961167	0.997796	0.855636	0.951163	0.984695
												G7PL38	SF3B1	0.338499	0.583248	0.944024	0.796445	0.954414	0.979692	0.335539	0.724895	0.956109
												G7PL47	SATB2	0.0271522	0.317012	0.844853	0.0835139	0.686823	0.820218	0.360198	0.736568	0.944131
												G7PL51	MAIP1	0.165183	0.440927	0.944593	0.681975	0.92961	1.04385	0.666627	0.880534	1.01821
												G7PL59	PPIL3	0.208875	0.475337	0.924778	0.0437849	0.59867	0.857769	0.0662603	0.507024	0.853301
												G7PL91	NRP2	0.74163	0.860393	1.16942	0.406035	0.844495	1.0752	0.578383	0.845253	1.05125
												G7PLB1	IDH1	0.597619	0.773773	1.03066	0.247265	0.776898	1.13095	0.0313981	0.438427	1.18991
												G7PLC1	LANCL1	0.867177	0.929635	1.03527	0.570795	0.889936	1.04853	0.89863	0.965092	1.03419
												G7PLD3	ATIC	0.356643	0.59633	1.06534	0.979656	0.996981	1.00195	0.92579	0.973376	1.00598
												G7PLD4	FN1	0.602978	0.778379	1.125	0.170614	0.744658	1.36602	0.0184558	0.405451	1.24223
												G7PLD6	PECR	0.812667	0.900967	1.01541	0.260224	0.791081	1.117	0.00410541	0.365286	1.17695
												G7PLD8	XRCC5	0.248913	0.50817	0.955006	0.563612	0.889936	1.0533	0.842075	0.948195	1.02513
												G7PLE1	RPL37A	0.348297	0.591382	1.17931	0.0653128	0.671608	0.840373	0.0891678	0.552334	0.856961
												G7PLE9	ARPC2	0.190289	0.460813	0.932178	0.593568	0.893791	0.973499	0.689736	0.889727	1.01658
												G7PLF6	VIL1	0.0469332	0.321326	0.771879	0.523694	0.879066	0.907545	0.691024	0.890024	1.03713
												G7PLG0	CYP27A1	0.309116	0.561117	0.959716	0.457157	0.858034	1.16219	0.361161	0.736568	0.946252
												G7PLH3	UGGT1	0.0438558	0.320337	0.886354	0.296855	0.795369	0.916508	0.269655	0.687469	0.934776
												G7PLI3	ACP1	0.782703	0.880776	1.05643	0.193686	0.757937	1.10323	0.158107	0.616637	0.948426
												G7PLJ3	TRAPPC12	0.732654	0.854571	1.00195	0.972886	0.996386	1.00541	0.933539	0.975978	0.999487
												G7PLK4	IAH1	0.909991	0.951672	1.00025	0.892935	0.981916	1.00851	0.181199	0.629524	1.09568
												G7PLL1	HPCA	0.405843	0.634355	0.923965	0.746846	0.94363	0.945423	0.756085	0.911687	1.08345
												G7PLL6	PDIA6	0.0323287	0.319453	0.88498	0.201219	0.762337	0.891554	0.431208	0.774622	0.946823
												G7PLM0	ROCK2	0.481353	0.691966	0.972277	0.105881	0.717945	0.950001	0.999128	0.999703	1.00088
												G7PLM6	NBAS	0.109845	0.38441	0.894717	0.549168	0.889019	1.18614	0.0925876	0.5535	1.07583
												G7PLM7	DDX1	0.637809	0.796618	1.01338	0.88802	0.980522	1.00926	0.940358	0.977937	1.00026
												G7PLN0	FAM49A	0.179411	0.451951	0.922196	0.0819143	0.686823	0.909035	0.378578	0.749898	0.946392
												G7PLP8	HS1BP3	0.433522	0.654507	0.96169	0.00138764	0.420932	0.867458	0.00447358	0.368194	0.864683
												G7PLQ1	APOB	0.0113133	0.285217	0.778317	0.212934	0.767413	0.911894	0.534196	0.823104	0.985135
												G7PLR0	SF3B6	0.0380957	0.319453	0.877708	0.215064	0.767492	0.866103	0.0937144	0.554716	0.893394
												G7PLR4	ITSN2	0.842104	0.916156	1.01195	0.964032	0.995155	1.01538	0.0523647	0.476578	0.912261
												G7PLS1	LOC102130769	0.14256	0.417083	0.900478	0.784004	0.948772	1.04571	0.870688	0.955335	0.992378
												G7PLT1	RAB10	0.372443	0.609235	0.951557	0.906345	0.98446	1.01226	0.583157	0.848026	1.03901
												G7PLT4	HADHA	0.110405	0.385232	0.928071	0.840361	0.96524	1.00084	0.670355	0.880679	1.01262
												G7PLU7	EMILIN1	0.252747	0.512105	1.14188	0.618843	0.904309	1.122	0.254173	0.679927	1.13927
												G7PLV5	CAD	0.100757	0.376833	0.914477	0.780647	0.948213	0.9824	0.560216	0.833504	0.974278
												G7PLW1	EIF2B4	0.398946	0.628945	0.968673	0.0202978	0.59867	1.15298	0.254208	0.679927	1.15835
												G7PLX7	RBKS	0.0201729	0.299293	0.792326	0.362848	0.826202	0.926795	0.318558	0.716526	0.914223
												G7PLY0	PPP1CB	0.863393	0.928178	1.02165	0.81282	0.9597	0.977118	0.774799	0.919001	0.987814
												G7PLZ0	LCLAT1	0.369965	0.607081	0.92561	0.036605	0.59867	0.926878	0.471475	0.793954	1.02422
												G7PM00	BIRC6	0.59293	0.771671	0.964603	0.74429	0.943361	0.96547	0.658118	0.878291	0.969051
												G7PM04	FAM98A	0.169092	0.444294	1.06608	0.248432	0.777532	1.02575	0.0972889	0.5589	1.0563
												G7PM19	GALM	0.574302	0.7612	0.98024	0.89871	0.982426	1.02176	0.243559	0.67908	1.11768
												G7PM32	EML4	0.073976	0.343818	0.881293	0.912571	0.985369	0.996686	0.650027	0.873859	0.984953
												G7PM36	HAAO	0.877048	0.936075	1.02247	0.587553	0.892071	0.958229	0.0492841	0.468579	1.18701
												G7PM42	LRPPRC	0.601865	0.778004	1.00558	0.523343	0.879066	0.944328	0.518684	0.816193	0.971816
												G7PM43	PPM1B	0.991452	0.995654	1.01419	0.754777	0.94482	0.986739	0.780423	0.919761	1.03839
												G7PM59	EPCAM	0.102844	0.378602	0.858941	0.702485	0.936311	0.969094	0.533532	0.82285	0.975061
												G7PM60	MSH2	0.0288289	0.319453	0.878565	0.278895	0.792336	0.933089	0.29668	0.706922	0.942147
												G7PM63	MSH6	0.0663884	0.335945	0.870162	0.710618	0.936311	0.966446	0.34974	0.733115	0.929892
												G7PM66	PPP1R21	0.872809	0.933778	1.04713	0.756705	0.94482	1.00038	0.709187	0.894356	1.02162
												G7PM68	STON1	0.805157	0.895824	1.11721	0.720118	0.938708	1.21238	0.959697	0.984134	1.07861
												G7PM73	ERLEC1	0.250128	0.509358	0.945209	0.174942	0.744658	0.917691	0.705806	0.891814	0.987097
												G7PM75	PSME4	0.722248	0.84891	1.04163	0.330733	0.804463	1.2191	0.2541	0.679927	1.38005
												G7PM78	SPTBN1	0.751227	0.865296	0.998034	0.757404	0.94482	1.02767	0.46145	0.790289	0.969514
												G7PM88	PNPT1	0.47741	0.689251	0.976676	0.677178	0.927465	0.972182	0.79786	0.928448	0.991845
												G7PMA3	XPO1	0.0635416	0.334504	0.925892	0.796038	0.954414	1.02781	0.611431	0.857213	0.976222
												G7PMB2	MDH1	0.984083	0.990952	1.01971	0.997851	0.999475	1.02934	0.757885	0.912419	1.0195
												G7PMB3	UGP2	0.0702756	0.337918	0.952482	0.635255	0.910946	1.01471	0.0912418	0.552334	1.0865
												G7PMD2	ARHGAP25	0.25416	0.512647	0.93358	0.38856	0.835998	0.915837	0.418432	0.769676	0.943824
												G7PMD7	GFPT2	0.171941	0.447064	0.888222	0.326864	0.80314	0.915707	0.863953	0.953398	1.05598
												G7PMD8	NFU1	0.321157	0.570171	0.963644	0.676106	0.926877	1.11481	0.861326	0.952842	0.999691
												G7PME0	AAK1	0.000166566	0.193333	1.19001	0.0302271	0.59867	1.23121	0.459049	0.788767	1.07782
												G7PME1	ANXA4	0.0125261	0.285217	0.904594	0.94531	0.99226	1.00708	0.891245	0.963249	1.0186
												G7PME6	PCBP1	0.149248	0.422026	0.912924	0.797909	0.954414	0.987521	0.848664	0.949534	1.02339
												G7PMF0	PCYOX1	0.21092	0.475692	0.961562	0.498917	0.871391	1.02653	0.263926	0.682747	1.02965
												G7PMG1	NAGK	0.217049	0.47853	1.08187	0.0604133	0.670371	1.13511	0.0298788	0.437341	1.13126
												G7PMG5	ZNF638	0.462963	0.678364	1.16437	0.927032	0.987423	1.02886	0.517005	0.816193	1.05513
												G7PMG6	DYSF	0.429581	0.651978	1.1118	0.153114	0.737814	1.15209	0.498786	0.805214	1.092
												G7PMG7	EXOC6B	0.582323	0.764858	0.979201	0.871573	0.973369	0.998508	0.157988	0.616637	0.928657
												G7PMG9	SPR	0.909644	0.951672	1.00343	0.813562	0.9597	1.00834	0.968849	0.989926	1.01586
												G7PMH5	CCT7	0.130505	0.40329	0.966881	0.349408	0.816841	1.05156	0.994441	0.998617	0.999081
												G7PMI1	STAMBP	0.23174	0.49	1.06181	0.778285	0.946967	0.989372	0.525044	0.820261	0.969708
												G7PMI2	ACTG2	0.0551132	0.326239	2.39862	0.223797	0.769875	2.59311	0.695305	0.890236	2.47134
												G7PMI9	DCTN1	0.575191	0.761877	1.02674	0.969161	0.995934	0.997974	0.139928	0.603113	0.95878
												G7PMJ4	MOGS	0.05377	0.325522	0.851014	0.62373	0.906222	0.979564	0.870031	0.955118	1.01037
												G7PMK1	AUP1	0.197281	0.465032	0.955395	0.602165	0.897011	1.08583	0.724091	0.898897	0.992395
												G7PMK2	HTRA2	0.00727529	0.27165	0.812194	0.5913	0.893776	0.977181	0.633391	0.866349	0.981631
												G7PML1	CTNNA2	0.0891871	0.364357	0.784922	0.0915558	0.702849	0.763612	0.165165	0.618711	0.840163
												G7PMM0	CAPG	0.344221	0.587882	0.961341	0.491369	0.869993	0.940826	0.312483	0.716526	0.93269
												G7PMN7	FABP1	0.0473191	0.321326	0.756909	0.692195	0.932746	0.90319	0.213922	0.651532	0.842103
												G7PMP7	MRPS5	0.640786	0.798109	0.942214	0.847139	0.967473	0.95433	0.0209749	0.415804	0.818717
												G7PMQ6	SNRNP200	0.188102	0.458085	0.922735	0.498118	0.871391	0.949918	0.458889	0.788767	0.963038
												G7PMR5	CNNM4	0.617488	0.786853	0.961954	0.659145	0.920098	1.09535	0.180718	0.629524	1.09298
												G7PMS1	LOC102132790	0.144352	0.417752	0.781014	0.0799396	0.686823	1.39351	0.000863141	0.183465	1.5367
												G7PMS2	ACTR1B	0.335543	0.581622	1.11274	0.597839	0.89562	1.03249	0.907746	0.967689	1.00056
												G7PMT4	EIF5B	0.0165648	0.291128	0.921766	0.2177	0.767632	0.940841	0.189095	0.632964	0.954953
												G7PMV4	MRPS9	0.693049	0.82886	1.05411	0.796662	0.954414	0.945025	0.137152	0.601058	0.932783
												G7PMV9	FHL2	0.831037	0.911788	1.06658	0.735455	0.941284	0.96086	0.118018	0.582187	0.910455
												G7PMW0	NCK2	0.21851	0.479651	1.18514	0.799628	0.954414	1.18339	0.88294	0.961224	0.999091
												G7PMX0	GCC2	0.298067	0.551752	0.926479	0.0295823	0.59867	0.787957	0.229699	0.663267	0.928222
												G7PMX1	LIMS1	0.608458	0.781029	1.07344	0.837228	0.96524	1.09268	0.754995	0.911199	1.04671
												G7PMX2	RANBP2	0.80286	0.894268	0.988048	0.471254	0.861258	0.94907	0.276798	0.693097	0.934953
												G7PN26	WASHC1	0.431856	0.65365	0.934247	0.582727	0.891033	1.08119	0.851007	0.949534	1.00678
												G7PN28	DARS	0.00581302	0.27165	0.910172	0.371083	0.829574	0.943101	0.654251	0.876766	0.988362
												G7PN29	MCM6	0.372528	0.609235	0.935394	0.559764	0.889019	0.954319	0.886326	0.96184	1.02895
												G7PN31	UBXN4	0.657529	0.808431	1.11055	0.21781	0.767632	0.909077	0.125361	0.588393	0.902981
												G7PN34	RAB3GAP1	0.166152	0.441839	1.10528	0.800334	0.954414	1.03126	0.562077	0.834176	1.04248
												G7PN44	DDX18	0.0362494	0.319453	0.80447	0.0291183	0.59867	0.704887	0.047758	0.468482	0.796862
												G7PN46	CCDC93	0.973717	0.986452	1.00228	0.801582	0.954669	0.989726	0.0786054	0.545815	0.950431
												G7PN52	DBI	0.364845	0.602897	0.885027	0.331115	0.804562	1.38025	0.0243583	0.43531	2.48027
												G7PN64	TSN	0.3118	0.56315	0.967876	0.453222	0.857297	1.08739	0.162381	0.618711	1.08755
												G7PN69	ARHGEF17	0.0777792	0.347974	1.14978	0.176306	0.744658	1.11692	0.5091	0.812605	1.06398
												G7PN73	RAB6A	0.00133598	0.259574	0.869056	0.139323	0.733153	0.917738	0.838632	0.946771	0.990477
												G7PN74	MRPL48	0.76679	0.871201	0.998632	0.934508	0.991612	1.00319	0.833148	0.944481	1.01192
												G7PN82	PPME1	0.0540849	0.325522	0.908293	0.212907	0.767413	0.926434	0.280516	0.695855	0.958398
												G7PN84	PGM2L1	0.00499042	0.27165	1.14665	0.0816818	0.686823	1.11041	0.183897	0.629524	1.06565
												G7PN98	SERPINH1	0.698665	0.832856	0.949868	0.166268	0.744658	0.925673	0.224332	0.656074	0.915795
												G7PNB2	AAMDC	0.949706	0.973388	1.05185	0.271085	0.792336	0.923876	0.237308	0.67489	0.901332
												G7PNC1	NARS2	0.245278	0.503804	0.939267	0.974274	0.99654	1.00845	0.569773	0.840142	0.968059
												G7PNC6	PRCP	0.337202	0.581885	0.950494	0.583375	0.891033	0.95759	0.675311	0.883773	1.04012
												G7PND8	PICALM	0.0864378	0.360213	0.932524	0.811717	0.9597	0.994382	0.719556	0.898777	1.01323
												G7PNE3	ME1	0.267842	0.524232	1.13743	0.947179	0.99226	1.02155	0.336199	0.724895	1.14495
												G7PNI1	ENDOD1	0.815475	0.902568	1.00549	0.999813	0.999985	1.01385	0.884865	0.961487	1.00829
												G7PNN3	RNH1	0.706751	0.838772	0.992601	0.607653	0.898211	1.04139	0.0112559	0.392192	1.05873
												G7PNP3	CD151	0.877326	0.936125	1.01083	0.498422	0.871391	1.02336	0.417797	0.769676	1.054
												G7PNP6	CHID1	0.0399029	0.319453	0.891644	0.414175	0.845458	0.92778	0.816184	0.93691	0.997246
												G7PNP7	AP2A2	0.263686	0.520396	0.954946	0.973414	0.9965	1.00121	0.453681	0.785423	1.0271
												G7PNP8	AASDHPPT	0.672869	0.816114	1.06552	0.917652	0.986179	1.00246	0.147466	0.609637	0.929799
												G7PNQ7	CUL5	0.0526572	0.325522	1.4145	0.0828177	0.686823	1.50448	0.125253	0.588393	1.31895
												G7PNQ8	ACAT1	0.529807	0.724718	1.03512	0.67847	0.928354	0.989894	0.548328	0.827572	0.988106
												G7PNS5	ALG9	0.389297	0.62178	1.09012	0.294887	0.795369	1.1779	0.271531	0.689369	1.58141
												G7PNT2	DLAT	0.31612	0.565925	0.950063	0.628443	0.907626	0.985177	0.799834	0.929479	0.993449
												G7PNU2	NCAM1	0.155882	0.428304	1.11165	0.524037	0.879143	1.06141	0.108081	0.576769	1.12256
												G7PNU6	ZW10	0.191881	0.461337	0.94347	0.450765	0.857297	0.957758	0.329459	0.721989	0.951768
												G7PNV0	MUC2	0.984082	0.990952	1.03679	0.536084	0.882603	1.2247	0.0901903	0.552334	1.25276
												G7PNV2	MUC2	0.198947	0.465636	0.930179	0.793509	0.954106	1.1823	0.301212	0.71172	1.18273
												G7PNV6	MOB2	0.0620446	0.334504	1.09624	0.0715505	0.683965	1.1193	0.282452	0.695855	1.07065
												G7PNW4	LSP1	0.212875	0.477185	1.2003	0.785003	0.948772	0.892497	0.0479943	0.468482	0.80129
												G7PNY4	DHCR7	0.139333	0.415039	0.903837	0.44828	0.856957	1.04548	0.724152	0.898897	1.01897
												G7PP03	REXO2	0.724522	0.850094	0.991589	0.941484	0.992054	1.02307	0.253195	0.679927	1.0448
												G7PP04	NXPE2	0.229639	0.487861	1.15146	0.0700164	0.683965	1.26951	0.00957466	0.392192	1.59365
												G7PP07	CADM1	0.117482	0.395083	1.11632	0.153217	0.737814	1.10583	0.586041	0.848115	0.979281
												G7PP09	ZPR1	0.389449	0.62178	0.957971	0.323479	0.80314	0.949705	0.870241	0.955118	1.01441
												G7PP36	UBE4A	0.923281	0.960232	0.996597	0.873968	0.974725	0.997191	0.904687	0.965885	1.00564
												G7PP44	TRAPPC4	0.442017	0.661137	0.967937	0.908363	0.98448	1.05591	0.698097	0.890313	1.00482
												G7PP46	HYOU1	0.508073	0.708911	0.949206	0.0513246	0.633592	0.827724	0.0208631	0.41574	0.858293
												G7PP47	VPS11	0.130409	0.40329	0.916436	0.370461	0.82901	0.960583	0.976588	0.991581	1.0096
												G7PP48	HMBS	0.0367008	0.319453	0.881706	0.28964	0.793136	0.914715	0.797355	0.928448	1.01869
												G7PP51	CPT1A	0.0359813	0.319453	0.855579	0.847087	0.967473	1.04785	0.0365517	0.454948	0.904454
												G7PP54	PPP6R3	0.297376	0.551281	0.939048	0.0434136	0.59867	0.880046	0.196487	0.635715	0.948579
												G7PP62	ALDH3B1	0.205681	0.472409	0.926346	0.974862	0.996605	0.991985	0.107504	0.575971	0.888777
												G7PP72	AIP	0.217925	0.479651	0.920982	0.00783617	0.53731	0.848245	0.0265701	0.437341	0.876906
												G7PP75	CORO1B	0.255345	0.513376	1.08087	0.437326	0.853878	0.957766	0.658144	0.878291	0.987863
												G7PP81	PC	0.762167	0.870255	1.25382	0.982634	0.997035	1.05497	0.925312	0.973376	0.975731
												G7PP85	RBM14	0.155197	0.428304	1.31461	0.9693	0.995934	0.976967	0.604908	0.853384	0.969126
												G7PP94	MRPL11	0.427355	0.650768	0.946618	0.988312	0.997078	1.03856	0.853284	0.949827	1.01053
												G7PPA5	NLRX1	0.0169129	0.291128	0.909203	0.640753	0.91426	1.07412	0.620786	0.862428	0.987824
												G7PPA8	MCAM	0.320467	0.57016	1.25906	0.917827	0.986179	1.01961	0.951537	0.981833	1.08542
												G7PPB4	THY1	0.313876	0.56461	0.908118	0.0265436	0.59867	0.809858	0.0937225	0.554716	0.842505
												G7PPC0	ARHGEF12	0.218633	0.479659	0.923868	0.654998	0.918762	1.06067	0.397319	0.760832	0.955204
												G7PPC5	SORL1	0.10313	0.378602	0.87503	0.819591	0.960992	1.07451	0.787058	0.922996	0.989984
												G7PPE4	VWA5A	0.398665	0.628831	0.956557	0.972017	0.996385	1.0083	0.0365066	0.454948	1.1301
												G7PPF4	KLC2	0.237346	0.494544	0.943174	0.765742	0.946342	1.03717	0.34219	0.729368	1.1237
												G7PPF6	SF3B2	0.749968	0.864093	0.984883	0.0214827	0.59867	0.830339	0.0377751	0.457365	0.884721
												G7PPG5	C11orf68	0.188615	0.459057	0.944466	0.837392	0.96524	1.00895	0.355549	0.734667	0.961557
												G7PPH6	RELA	0.410584	0.637806	0.969313	0.81945	0.960992	0.994213	0.260008	0.681884	0.96169
												G7PPH9	EHBP1L1	0.207716	0.474039	1.09524	0.149785	0.733351	1.18076	0.224093	0.656074	1.14136
												G7PPI1	SCYL1	0.169247	0.444412	0.93137	0.635491	0.910946	0.978038	0.287389	0.70199	0.963729
												G7PPM0	STT3A	0.0148124	0.289969	0.870225	0.351062	0.818333	0.925264	0.337052	0.724895	0.951991
												G7PPN4	SRPRA	0.366285	0.604143	0.939988	0.427707	0.852456	0.946271	0.444645	0.783247	0.964051
												G7PPP8	TCEB2	0.0133375	0.285217	1.24015	0.164579	0.744658	1.17979	0.0823322	0.549743	1.13799
												G7PPQ0	ST14	0.435809	0.656975	1.09145	0.320029	0.80314	1.22028	0.111093	0.577291	1.3035
												G7PPQ6	EHD1	0.104008	0.378602	1.15402	0.380769	0.834531	1.12603	0.910651	0.969184	1.03421
												G7PPR0	PYGL	0.158204	0.432031	1.1933	0.0784959	0.686823	1.52633	0.0465333	0.468323	1.2923
												G7PPR5	RPS6KA4	0.0256887	0.313763	0.827764	0.359352	0.824299	0.897644	0.176482	0.628112	0.878682
												G7PPS2	ATL3	0.0376111	0.319453	1.08543	0.107663	0.721574	1.08315	0.0492978	0.468579	1.05497
												G7PPS5	STX5A	0.0183536	0.295028	0.935943	0.311727	0.796431	0.948084	0.342925	0.729368	0.95264
												G7PPS6	NXF1	0.0604967	0.333352	0.869996	0.984994	0.997078	1.00542	0.302933	0.713364	0.93526
												G7PPT0	POLR2G	0.0553611	0.326239	0.850104	0.829737	0.963284	0.995838	0.369589	0.74502	0.920333
												G7PPT3	HNRNPUL2	0.0833487	0.35798	0.909081	0.339665	0.809654	0.922562	0.223604	0.656074	0.919581
												G7PPT7	UBXN1	0.35426	0.594579	1.18186	0.758082	0.945104	1.01689	0.0615629	0.497138	0.890382
												G7PPU2	MTA2	0.33644	0.581622	0.938708	0.21313	0.767413	0.87536	0.134133	0.599524	0.892924
												G7PPW4	VPS26B	0.0641235	0.334504	0.933227	0.000746363	0.369094	0.897375	0.028426	0.437341	0.920497
												G7PPW5	THYN1	0.822303	0.905972	0.994733	0.204675	0.763393	0.89215	0.12421	0.588363	0.828357
												G7PPW6	ACAD8	0.777229	0.87817	1.01406	0.0342384	0.59867	1.12329	0.0857361	0.552334	1.14198
												G7PPY0	CPSF7	0.206591	0.472694	0.931242	0.174344	0.744658	0.880142	0.212763	0.650705	0.917874
												G7PPY4	TKFC	0.163109	0.437585	0.912066	0.279341	0.792336	0.955878	0.754648	0.911199	1.00776
												G7PPY5	DDB1	0.147241	0.419438	0.962252	0.868233	0.973298	0.996968	0.662561	0.879674	1.01583
												G7PPZ1	TMEM109	0.108412	0.383975	1.05767	0.385089	0.834531	1.06221	0.0191847	0.405451	1.12008
												G7PQ26	CTNND1	0.0800762	0.352158	0.892313	0.498804	0.871391	0.931282	0.407137	0.768231	0.956661
												G7PQ33	SERPING1	0.503457	0.706595	0.955654	0.810374	0.959491	0.976667	0.156239	0.614991	1.11557
												G7PQ40	PRG2	0.225604	0.484658	0.718219	0.132653	0.733153	0.72218	0.387143	0.753818	0.946942
												G7PQ43	SSRP1	0.0712228	0.339346	0.881088	0.276578	0.792336	0.917594	0.123497	0.588154	0.929205
												G7PQ44	TNKS1BP1	0.402176	0.631537	1.15517	0.673787	0.926297	1.06552	0.406219	0.767883	1.08058
												G7PQ86	NUP160	0.385567	0.619492	0.97087	0.475385	0.864884	1.09718	0.95331	0.982211	1.00051
												G7PQ88	MTCH2	0.0561903	0.328021	0.88187	0.423372	0.849595	0.953638	0.152902	0.610167	0.900473
												G7PQ90	NDUFS3	0.000251094	0.193333	1.1337	0.230566	0.769875	1.13841	0.0372922	0.457308	1.10772
												G7PQ93	CELF1	0.0520468	0.325522	0.885628	0.147475	0.733351	0.944579	0.725932	0.899802	0.98108
												G7PQA2	PACSIN3	0.066843	0.336134	1.24933	0.843382	0.965934	1.09215	0.642437	0.870692	1.00321
												G7PQA3	ARFGAP2	0.0953742	0.368864	0.915352	0.145128	0.733153	0.948212	0.0086658	0.392192	0.894567
												G7PQA6	CKAP5	0.566347	0.75488	0.982451	0.183423	0.746837	0.942763	0.191525	0.633488	0.957365
												G7PQA7	F2	0.694709	0.829613	0.979383	0.0658848	0.671608	0.874635	0.716628	0.897779	0.986887
												G7PQA9	ARHGAP1	0.222228	0.482812	1.08345	0.388422	0.835998	1.03897	0.191347	0.633488	1.03866
												G7PQE5	CD44	0.73129	0.854055	0.988752	0.00237664	0.478656	0.845844	0.035846	0.454948	0.86516
												G7PQE7	APIP	0.509632	0.708911	0.976217	0.660664	0.920769	0.986633	0.641398	0.870507	1.04717
												G7PQF0	CAT	0.146868	0.419179	0.920071	0.96906	0.995934	0.999112	0.806838	0.932789	0.989315
												G7PQF2	NAT10	0.133901	0.406446	0.880019	0.299876	0.796013	0.872506	0.219231	0.654888	0.913799
												G7PQF3	CAPRIN1	0.355206	0.595162	0.930449	0.0896689	0.702849	0.865684	0.111957	0.577291	0.894111
												G7PQG8	EIF3M	0.0641562	0.334504	0.909984	0.93951	0.991612	1.00483	0.474303	0.795848	0.961824
												G7PQI3	LIN7C	0.50939	0.708911	1.07486	0.908994	0.98448	1.02208	0.896083	0.964919	1.0268
												G7PQK1	HTATIP2	0.77591	0.877675	0.996759	0.625585	0.906749	1.0668	0.152397	0.610167	1.0905
												G7PQL3	TSG101	0.8617	0.927653	0.998912	0.708244	0.936311	1.03682	0.365935	0.741953	1.03041
												G7PQN6	PSMA1	0.0425187	0.319453	0.881294	0.05999	0.669362	0.862349	0.985986	0.995768	0.999406
												G7PQN7	COPB1	0.210867	0.475692	0.947754	0.723336	0.940038	0.984587	0.782295	0.91981	0.994812
												G7PQN8	RRAS2	0.554085	0.746585	1.03431	0.111597	0.729318	1.0873	0.913004	0.969184	1.02652
												G7PQN9	SPON1	0.619268	0.788032	0.969632	0.333666	0.806727	0.946484	0.223576	0.656074	0.939487
												G7PQP7	PARVA	0.277751	0.531993	1.31142	0.489849	0.869979	1.1569	0.694835	0.890236	1.18458
												G7PQQ1	USP47	0.559143	0.750029	0.980156	0.375124	0.831097	0.954783	0.381815	0.752227	0.958762
												G7PQQ4	EIF4G2	0.141066	0.415535	1.02916	0.209773	0.766102	1.06697	0.164357	0.618711	1.02747
												G7PQQ6	MRVI1	0.0308399	0.319453	1.31884	0.898851	0.982426	0.989959	0.712945	0.895217	0.977198
												G7PQQ7	LYVE1	0.286692	0.539211	1.04483	0.951631	0.993151	1.01133	0.911106	0.969184	1.10607
												G7PQR0	AMPD3	0.680517	0.821433	1.03973	0.112414	0.729318	1.08328	0.617173	0.862069	1.03194
												G7PQR3	SWAP70	0.884724	0.939534	1.00241	0.958155	0.994447	1.01447	0.00542075	0.377757	0.878344
												G7PQT9	OLFML1	0.1731	0.447064	0.922258	0.583374	0.891033	0.966189	0.435603	0.775777	0.936595
												G7PQU8	MRPL17	0.101134	0.377147	0.896743	0.75439	0.94482	0.975103	0.867835	0.955118	1.00329
												G7PQV1	ILK	0.216227	0.478218	1.32435	0.382066	0.834531	1.20162	0.433119	0.775777	1.18789
												G7PQV8	TRIM3	0.0792872	0.350185	0.911403	0.303074	0.796431	0.970621	0.32268	0.716526	0.961919
												G7PQV9	HPX	0.506756	0.708704	0.966627	0.504189	0.874654	0.950257	0.585694	0.848115	1.05193
												G7PQW0	CAVIN3	0.0346126	0.319453	1.66795	0.416204	0.845876	1.14026	0.873124	0.956589	1.07905
												G7PQX3	TRIM22	0.72865	0.853166	1.08763	0.068017	0.678149	1.17481	0.0635966	0.50109	1.16739
												G7PQZ5	TRIM21	0.181367	0.453229	0.933963	0.749164	0.944486	1.03046	0.863768	0.953398	1.02251
												G7PQZ6	RRM1	0.186588	0.456846	0.876086	0.0553966	0.658222	0.825556	0.227803	0.660564	0.923413
												G7PQZ7	STIM1	0.419159	0.644871	1.07178	0.495488	0.871127	0.961106	0.781855	0.91981	0.993333
												G7PR09	NUMA1	0.887881	0.940659	1.11234	0.203171	0.762696	0.942936	0.634784	0.867356	0.978964
												G7PR17	ARAP1	0.399731	0.62969	0.967021	0.747743	0.943834	1.00126	0.602994	0.852596	0.988618
												G7PR18	STARD10	0.0998741	0.375273	0.848734	0.150388	0.733351	0.867076	0.645858	0.871336	0.967683
												G7PR47	LOC102131687	0.410308	0.637623	0.968999	0.323389	0.80314	0.903013	0.171984	0.625029	0.954464
												G7PR59	SEC16A	0.602045	0.778004	1.09801	0.163922	0.744658	0.896286	0.499463	0.805627	0.965555
												G7PR63	QSOX2	0.040319	0.319453	0.876445	0.198389	0.761058	0.865783	0.732846	0.903835	0.985905
												G7PR77	WDR5	0.0608637	0.33446	0.877144	0.70579	0.936311	0.973883	0.758859	0.913017	0.989851
												G7PR89	SURF4	0.0743248	0.344111	0.854344	0.194835	0.757937	0.924793	0.821851	0.938908	0.998553
												G7PRB9	EXOSC2	0.30473	0.557173	0.878447	0.208764	0.766102	0.846765	0.473043	0.795195	0.901809
												G7PRC1	FUBP3	0.19477	0.464222	0.937462	0.544473	0.886474	0.982884	0.848416	0.949534	0.996386
												G7PRD9	CRAT	0.215528	0.477585	1.05281	0.0964248	0.713866	1.14571	0.0246821	0.43531	1.09763
												G7PRE2	NUP188	0.0176064	0.29134	0.825596	0.769696	0.946896	0.974181	0.187741	0.632964	0.908688
												G7PRE7	TBC1D13	0.867283	0.929635	0.997121	0.143705	0.733153	0.944899	0.415879	0.769676	0.975134
												G7PRF1	SET	0.852455	0.921668	0.91192	0.453976	0.857297	0.925604	0.177615	0.629524	0.842629
												G7PRF3	SPTAN1	0.698965	0.832968	1.01201	0.408468	0.844495	1.03293	0.849576	0.949534	1.00955
												G7PRG1	LCN2	0.321066	0.570171	1.52536	0.240322	0.773526	0.958004	0.0392808	0.461389	1.98267
												G7PRG4	RPL35	0.0258317	0.313763	0.853945	0.194799	0.757937	0.852302	0.138145	0.601299	0.871217
												G7PRH2	STRBP	0.0106402	0.283224	0.810613	0.310182	0.796431	0.900786	0.283931	0.697315	0.907716
												G7PRH3	RABGAP1	0.482903	0.693069	0.977824	0.0270503	0.59867	0.900267	0.184343	0.629524	0.969986
												G7PRI1	PTGS1	0.220031	0.481945	1.12902	0.137969	0.733153	1.22716	0.134627	0.59963	1.14828
												G7PRI2	MRRF	0.884483	0.939534	1.01884	0.449298	0.856957	0.913989	0.379659	0.750308	0.940651
												G7PRI6	NDUFA8	0.528167	0.723624	1.07476	0.327778	0.80314	0.912949	0.0189004	0.405451	0.890659
												G7PRI9	STOM	0.0792449	0.350185	0.89649	0.238349	0.77336	0.917299	0.0494503	0.468579	0.89561
												G7PRJ1	RAB14	0.0035073	0.265871	0.862749	0.0474668	0.633592	0.872486	0.20843	0.644667	0.930334
												G7PRJ3	C5	0.460146	0.676209	1.02367	0.939097	0.991612	1.11951	0.138817	0.601487	1.25975
												G7PRL2	ORM1	0.607291	0.78079	1.09252	0.459152	0.858671	1.21985	0.126197	0.588393	1.6333
												G7PRL7	AMBP	0.725387	0.850862	0.985941	0.403589	0.844495	0.945811	0.349889	0.733115	1.09847
												G7PRM7	PRPF4	0.913035	0.953773	1.02859	0.520698	0.876611	1.07105	0.683561	0.887446	0.986768
												G7PRN0	FKBP15	0.797672	0.891021	1.00487	0.284137	0.792652	0.926566	0.728466	0.90052	0.990161
												G7PRN7	HSDL2	0.403107	0.632041	0.955277	0.512168	0.874928	1.0523	0.493831	0.802845	1.03045
												G7PRN8	PTBP3	0.114477	0.390617	0.889275	0.415409	0.845598	0.925837	0.434943	0.775777	0.949949
												G7PRP9	TXN	0.123407	0.402906	0.917751	0.423683	0.849595	0.957078	0.992917	0.998135	1.00354
												G7PRQ1	AKAP2	0.379573	0.613624	1.26968	0.957015	0.994298	1.03661	0.353181	0.734375	0.921762
												G7PRQ7	ELP1	0.0219108	0.300475	0.891327	0.130615	0.733153	0.930571	0.310632	0.716526	0.923695
												G7PRR8	SLC44A1	0.0547102	0.325522	0.896187	0.969124	0.995934	1.00327	0.645829	0.871336	1.058
												G7PRS1	NIPSNAP3A	0.321201	0.570171	0.915326	0.909818	0.98448	1.01073	0.878374	0.958545	1.0015
												G7PRT0	SMC2	0.267486	0.524044	0.893725	0.139321	0.733153	0.87451	0.260078	0.681884	0.930868
												G7PRT3	RNF20	0.0561466	0.328021	0.877214	0.11822	0.733153	0.84702	0.154595	0.61357	0.889974
												G7PRT5	ALDOB	0.652494	0.806953	0.947385	0.366591	0.827515	1.19253	0.127191	0.589857	1.3038
												G7PRT7	MRPL50	0.818064	0.903775	1.15968	0.478542	0.867415	0.949411	0.72121	0.898777	1.01323
												G7PRU9	COL15A1	0.0787879	0.349898	1.32066	0.323385	0.80314	1.19151	0.612675	0.858328	1.12337
												G7PRV6	NANS	0.300938	0.554266	0.937981	0.262422	0.792336	0.894856	0.894503	0.964919	1.00558
												G7PRW5	ALDH1B1	0.0831173	0.35798	0.903519	0.575571	0.890322	0.947865	0.686161	0.888268	1.06006
												G7PRX6	GNE	0.616047	0.786261	0.971805	0.875115	0.974725	1.01723	0.158066	0.616637	1.16797
												G7PRX9	GLIPR2	0.0695896	0.337918	1.18714	0.843408	0.965934	1.03075	0.821352	0.938899	1.01115
												G7PRZ2	HINT2	0.437836	0.658552	0.970619	0.553888	0.889019	1.06834	0.189067	0.632964	1.11337
												G7PRZ9	TLN1	0.140835	0.415535	1.21189	0.662351	0.921253	1.08218	0.41816	0.769676	1.12063
												G7PS14	STOML2	0.365061	0.602897	0.97705	0.747944	0.943834	0.988545	0.405447	0.767677	0.969759
												G7PS17	VCP	0.00871663	0.283224	0.908542	0.256519	0.788748	0.936121	0.647736	0.872475	0.980438
												G7PS19	DNAJB5	0.714457	0.843444	1.14844	0.205037	0.764004	1.46455	0.460392	0.789184	1.15852
												G7PS28	GALT	0.619329	0.788032	1.02774	0.23389	0.769875	1.09355	0.876838	0.957688	1.00088
												G7PS31	DCTN3	0.0979315	0.372408	1.10655	0.0264069	0.59867	1.08843	0.0750025	0.537867	1.12257
												G7PS51	BAG1	0.349229	0.591382	1.23217	0.529875	0.881594	1.15422	0.396211	0.760232	1.19721
												G7PS54	SMU1	0.508283	0.708911	0.97438	0.772772	0.946896	1.02881	0.431938	0.774622	1.05255
												G7PS55	DNAJA1	0.690602	0.828353	0.980075	0.618962	0.904309	0.924022	0.0624996	0.497138	0.792771
												G7PS60	DDX58	0.54157	0.736726	0.975105	0.16651	0.744658	1.18042	0.384679	0.752934	1.09022
												G7PS61	ACO1	0.558148	0.749381	0.981409	0.613973	0.903025	1.02875	0.349393	0.733115	1.04694
												G7PS97	FOCAD	0.554459	0.746585	1.03154	0.27855	0.792336	1.17359	0.309817	0.716526	1.08912
												G7PSA4	DENND4C	0.678541	0.820518	0.974698	0.315873	0.80058	0.938556	0.0308866	0.437341	0.889995
												G7PSB3	SH3GL2	0.52964	0.724718	0.968694	0.176152	0.744658	0.85195	0.110354	0.577291	0.89831
												G7PSB8	PSIP1	0.163928	0.438449	1.13242	0.625398	0.906749	0.9344	0.108623	0.576769	0.903404
												G7PSE4	ERMP1	0.0212687	0.300475	0.834584	0.226601	0.769875	0.882961	0.774114	0.919001	0.998945
												G7PSE8	PLGRKT	0.12437	0.40329	0.877398	0.530776	0.882272	0.951721	0.578254	0.845253	1.03637
												G7PSG9	DOCK8	0.0893431	0.364357	0.87262	0.80259	0.954669	0.974651	0.331212	0.721989	0.92093
												G7PSH2	PGM1	0.220528	0.481945	1.40978	0.386904	0.835715	1.18559	0.317054	0.716526	1.26597
												G7PSI8	ASS1	0.150822	0.422665	0.90669	0.161118	0.744658	0.834282	0.520307	0.816193	0.96758
												G7PSJ7	ANXA1	0.735589	0.856209	1.0133	0.871327	0.973369	1.03611	0.758547	0.912929	0.972822
												G7PSK4	PRUNE2	0.223864	0.48298	1.35818	0.523773	0.879066	1.15961	0.588166	0.848524	1.35331
												G7PSK5	VPS13A	0.0823325	0.356981	0.907696	0.911433	0.98494	1.02579	0.624217	0.863745	0.977294
												G7PSK7	GNAQ	0.252277	0.51141	1.06019	0.857891	0.972562	0.994791	0.565769	0.837321	1.01822
												G7PSL7	C9orf64	0.0598817	0.331323	0.95341	0.815975	0.960492	1.00269	0.929215	0.974111	1.00848
												G7PSM4	GOLM1	0.106252	0.381785	0.805586	0.100425	0.715947	0.770219	0.308031	0.716526	0.906513
												G7PSP1	SYK	0.140439	0.415513	0.895934	0.992597	0.997331	1.02715	0.146282	0.609241	0.88474
												G7PSP2	AUH	0.346863	0.590767	0.951311	0.106409	0.717945	1.05319	0.269072	0.687469	1.03647
												G7PSP4	IARS	0.0167696	0.291128	0.896303	0.569125	0.889936	0.968542	0.482023	0.797799	0.966927
												G7PSP7	OGN	0.359067	0.597654	1.48868	0.898327	0.982426	1.05194	0.902851	0.965885	1.16707
												G7PSP9	ASPN	0.998319	0.999312	1.13373	0.962012	0.994606	1.12382	0.900617	0.965885	1.09697
												G7PSQ2	FAM120A	0.168728	0.444207	0.937314	0.694774	0.932933	1.02412	0.118382	0.582187	0.94263
												G7PST6	LLGL2	0.1843	0.45454	0.890004	0.670634	0.925107	0.95709	0.809325	0.933817	1.00689
												G7PSU0	GALK1	0.723933	0.849651	0.988174	0.35388	0.820627	1.06422	0.57097	0.840852	0.978047
												G7PSU2	UNC13D	0.0409151	0.319453	0.793159	0.141318	0.733153	0.863827	0.252121	0.679927	0.90351
												G7PSU4	TRIM47	0.0038379	0.265871	1.20152	0.0211442	0.59867	1.22302	0.0144654	0.397495	1.22283
												G7PSU5	MRPL38	0.889254	0.941123	1.02864	0.32773	0.80314	0.901908	0.0829932	0.551378	0.871267
												G7PSV0	SRP68	0.498565	0.703956	0.968528	0.117323	0.733153	0.919646	0.137305	0.601058	0.917154
												G7PSV8	UBE2O	0.0579526	0.330606	1.12937	0.335529	0.808321	1.08017	0.151261	0.610167	1.04887
												G7PSW1	CYGB	0.0127895	0.285217	0.841408	0.979033	0.996796	1.03366	0.949802	0.981833	1.03011
												G7PSW4	ST6GALNAC1	0.155476	0.428304	0.891649	0.90205	0.982426	1.02654	0.166166	0.618711	1.15643
												G7PSW9	SEPTIN10	0.232294	0.49007	1.06984	0.079601	0.686823	1.14988	0.122727	0.588154	1.11881
												G7PSY7	NXN	0.495515	0.703041	1.14584	0.735514	0.941284	0.976354	0.886716	0.96184	1.01239
												G7PSY9	ABR	0.0939303	0.368312	0.904422	0.981997	0.997035	1.00847	0.913763	0.969242	1.00339
												G7PSZ2	MYO1C	0.932956	0.965061	1.0417	0.33365	0.806727	1.08553	0.0549611	0.476578	1.09312
												G7PSZ3	PITPNB	0.387833	0.62144	0.973258	0.671147	0.925498	1.01941	0.503847	0.808607	1.00829
												G7PSZ7	PRPF8	0.0768439	0.346439	0.912052	0.342701	0.810753	0.936291	0.299566	0.70988	0.944674
												G7PT00	SERPINF2	0.364994	0.602897	0.960208	0.404495	0.844495	0.94193	0.447603	0.784465	1.05237
												G7PT19	LGALS3BP	0.0629105	0.334504	0.782465	0.0778436	0.686823	0.87046	0.467772	0.792527	1.0735
												G7PT20	CANT1	0.150196	0.422077	0.89666	0.249816	0.778034	0.912894	0.806485	0.932789	1.0325
												G7PT33	RNF213	0.563034	0.752908	0.954928	0.142568	0.733153	0.846666	0.90742	0.967612	0.956329
												G7PT37	RPTOR	0.636883	0.796202	0.981813	0.578725	0.891033	1.02007	0.668871	0.880534	0.989884
												G7PT43	NPLOC4	0.107676	0.383975	0.934694	0.1947	0.757937	0.940272	0.444286	0.783187	0.979564
												G7PT48	HGS	0.0954211	0.368864	1.12906	0.194508	0.757937	1.07201	4.61413e-05	0.0588455	1.14758
												G7PT49	MRPL12	0.0942134	0.368312	0.765772	0.167815	0.744658	0.848141	0.852624	0.949827	1.04809
												G7PT50	SLC25A10	0.00975126	0.283224	0.832019	0.697199	0.933616	1.02352	0.372015	0.748254	0.94499
												G7PT56	ALYREF	0.0617669	0.334504	0.860285	0.0256877	0.59867	0.872814	0.0894931	0.552334	0.885278
												G7PT57	PCYT2	0.670392	0.81431	0.98263	0.436058	0.853878	0.962051	0.787176	0.922996	0.982476
												G7PT77	P2RX1	0.0151036	0.289969	0.891019	0.770697	0.946896	0.964594	0.424962	0.773503	0.933756
												G7PT78	ZZEF1	0.0574008	0.3303	0.908504	0.800201	0.954414	1.04402	0.583925	0.848112	0.977059
												G7PT80	ANKFY1	0.606482	0.780732	0.980298	0.189015	0.752211	1.11128	0.0131742	0.392192	1.11768
												G7PT82	MYBBP1A	0.664392	0.811957	0.991737	0.949141	0.992949	1.01184	0.631463	0.866253	0.982598
												G7PT85	ALOX15	0.352024	0.593266	0.904489	0.996626	0.999355	1.08698	0.0918359	0.552374	0.829187
												G7PT97	SLC25A11	0.04553	0.320337	0.907237	0.640698	0.91426	0.989078	0.0817987	0.549743	0.918949
												G7PTA0	ENO1	0.1345	0.407649	1.40261	0.232285	0.769875	1.43262	0.971769	0.991042	1.02898
												G7PTA8	RABEP1	0.80699	0.896917	1.04025	0.689782	0.931738	0.982235	0.997261	0.999494	1.00225
												G7PTB1	C1QBP	0.760823	0.870255	1.14335	0.34145	0.810753	0.854412	0.0937362	0.554716	0.826503
												G7PTC0	FASN	0.966695	0.984041	1.04696	0.954413	0.993892	0.953085	0.987651	0.995768	0.984656
												G7PTC1	SLC16A3	0.0180376	0.295028	0.795929	0.115034	0.729318	0.815142	0.0295278	0.437341	0.797559
												G7PTC9	TBCD	0.321477	0.570193	0.936894	0.605081	0.898211	0.977346	0.287511	0.70199	0.940617
												G7PTE0	TXNDC17	0.388203	0.621742	0.945335	0.844745	0.966347	1.00305	0.396802	0.760604	0.961164
												G7PTH8	POLR2A	0.19159	0.461282	0.93194	0.916731	0.986179	1.01366	0.752774	0.910897	0.985962
												G7PTI5	FXR2	0.180044	0.452131	0.964244	0.951574	0.993151	1.01361	0.537683	0.823633	0.972552
												G7PTK6	PFAS	0.127089	0.40329	0.930368	0.18757	0.752211	0.906389	0.588232	0.848524	0.977156
												G7PTL5	MYH10	0.347043	0.590824	0.965414	0.180275	0.744658	1.18504	0.319056	0.716526	1.04313
												G7PTM2	STX8	0.391087	0.622894	0.949154	0.508197	0.874882	0.953315	0.704509	0.891687	1.03183
												G7PTQ1	ELAC2	0.758597	0.869558	0.991661	0.669328	0.925091	0.9756	0.904971	0.965885	1.00383
												G7PTS8	TOM1L2	0.115304	0.390617	1.13367	0.210436	0.766396	1.12537	0.161671	0.618711	1.07611
												G7PTT6	FLII	0.109402	0.384194	0.914216	0.137997	0.733153	1.04709	0.879607	0.959607	1.0312
												G7PTT9	PRPSAP2	0.229393	0.487596	0.941536	0.331173	0.804562	0.956932	0.477549	0.795848	0.975256
												G7PTU5	MFAP4	0.254917	0.513376	1.33757	0.272961	0.792336	1.44194	0.451966	0.785423	1.28042
												G7PTU8	ALDH3A2	0.142108	0.416802	0.908514	0.730185	0.941284	0.983641	0.702929	0.891687	0.981886
												G7PTW7	POLDIP2	0.0926722	0.368312	0.911796	0.936393	0.991612	1.01392	0.459488	0.788767	0.962031
												G7PTX3	PIGS	0.0107319	0.283224	0.789058	0.162803	0.744658	0.850878	0.322198	0.716526	0.91968
												G7PTX9	SUPT6H	0.267394	0.524044	0.930131	0.311649	0.796431	0.913534	0.331556	0.721989	0.935502
												G7PTY7	MYO18A	0.131327	0.40374	0.886297	0.960397	0.994481	1.01615	0.285173	0.699853	0.951251
												G7PTZ8	BLMH	0.121501	0.400796	0.921239	0.586178	0.891033	0.966268	0.795531	0.928448	0.989728
												G7PU10	RHOT1	0.206184	0.472581	0.937786	0.516076	0.876139	0.981404	0.215975	0.654037	1.05472
												G7PU16	MYO1D	0.0943674	0.368312	0.791896	0.868556	0.973298	1.10719	0.859698	0.952278	1.08142
												G7PU27	CCT6A	0.497388	0.703615	1.02251	0.729667	0.941284	0.981107	0.818801	0.937247	1.01406
												G7PU34	SLFN5	0.15275	0.425856	0.908116	0.956993	0.994298	1.03028	0.303219	0.713364	0.903225
												G7PU40	AP2B1	0.0545245	0.325522	0.94259	0.618562	0.904309	0.978869	0.888337	0.961891	1.01077
												G7PU56	NPEPPS	0.826558	0.909169	1.00944	0.282471	0.792336	1.04228	0.0300908	0.437341	1.07824
												G7PU57	KPNB1	0.468016	0.68229	0.9739	0.0255245	0.59867	0.904454	0.484979	0.798097	0.973772
												G7PU63	SCRN2	0.284754	0.536728	1.02942	0.55585	0.889019	1.02668	0.732606	0.903835	1.01428
												G7PU85	SNF8	0.458094	0.675164	1.07483	0.2547	0.786757	0.922939	0.0791077	0.546403	0.919035
												G7PU97	ITGA3	0.0340745	0.319453	0.919631	0.258778	0.79016	0.916884	0.1203	0.584594	0.942993
												G7PUA1	COL1A1	0.434247	0.655357	4.25731	0.627363	0.907367	1.35515	0.151341	0.610167	3.24216
												G7PUA5	LRRC59	0.320138	0.569826	0.898963	0.0219533	0.59867	0.837931	0.0763175	0.5387	0.877083
												G7PUB2	ABCC3	0.0334945	0.319453	0.780347	0.584005	0.891033	0.963551	0.24273	0.67908	0.948264
												G7PUB4	LUC7L3	0.421964	0.645527	1.08265	0.864915	0.973009	1.00284	0.347658	0.732858	0.970178
												G7PUB8	SPAG9	0.0408146	0.319453	1.08278	0.509117	0.874882	1.05827	0.452158	0.785423	1.05283
												G7PUC0	NME1	0.0976389	0.372222	0.937139	0.588985	0.892898	0.972958	0.464898	0.790837	1.04283
												G7PUD8	TRIM25	0.401781	0.631437	0.965476	0.0183706	0.59867	0.84821	0.0201293	0.407486	0.897879
												G7PUE0	SCPEP1	0.0144682	0.289969	0.85409	0.358163	0.82381	0.893851	0.223398	0.656074	0.876972
												G7PUE2	AKAP1	0.351136	0.593266	1.17048	0.960962	0.994481	1.00994	0.691193	0.890024	0.975675
												G7PUE5	MRPS23	0.459892	0.676209	0.948548	0.256741	0.788828	0.864752	0.560737	0.833504	1.12836
												G7PUF0	SRSF1	0.442677	0.661144	1.11238	0.0844909	0.690307	0.929909	0.134525	0.59963	0.824547
												G7PUF4	EPX	0.23745	0.494544	0.822536	0.0609995	0.671362	0.759514	0.086403	0.552334	0.800327
												G7PUH3	CLTC	0.103475	0.378602	0.948274	0.924876	0.98732	1.01029	0.191625	0.633488	0.966786
												G7PUH4	PTRH2	0.00212014	0.265871	0.739271	0.000341807	0.369094	0.717011	0.0243129	0.43531	0.772689
												G7PUI6	CA4	0.00219272	0.265871	0.809782	0.227738	0.769875	0.874504	0.260385	0.681884	0.916372
												G7PUI9	DHRS11	0.740759	0.860126	0.978585	0.339712	0.809654	0.925058	0.890741	0.963249	1.00285
												G7PUJ1	ACACA	0.290601	0.54368	0.932134	0.306833	0.796431	0.928582	0.256228	0.6813	0.940265
												G7PUK4	PSMB3	0.0248088	0.313763	0.83168	0.175311	0.744658	0.878439	0.578522	0.845253	0.954787
												G7PUK5	PIP4K2B	0.995046	0.997522	1.00082	0.884941	0.979233	1.01255	0.603925	0.853159	1.03477
												G7PUK8	RPL23	0.96593	0.98351	0.999842	0.237912	0.77336	0.881093	0.141564	0.603113	0.897091
												G7PUK9	LASP1	0.132499	0.405651	1.21838	0.129167	0.733153	0.801979	0.00837967	0.392192	0.754163
												G7PUN2	PSMD3	0.0256581	0.313763	0.897921	0.41755	0.846275	0.949224	0.129923	0.593983	0.924181
												G7PUP2	SMARCE1	0.0129699	0.285217	1.20641	0.784538	0.948772	0.987512	0.697341	0.890313	1.04408
												G7PUS8	JUP	0.0979977	0.372408	0.851716	0.588479	0.892898	1.09437	0.749688	0.910897	1.00728
												G7PUT0	FKBP10	0.591156	0.770584	0.973629	0.526972	0.880081	0.960844	0.51553	0.816193	0.963063
												G7PUT5	ACLY	0.984121	0.990952	1.00643	0.892122	0.981916	0.994219	0.643988	0.871287	1.02859
												G7PUT7	CNP	0.494435	0.702746	1.03047	0.143012	0.733153	0.952756	0.0271162	0.437341	0.916925
												G7PUU3	RAB5C	0.0227443	0.302356	1.25948	0.0985948	0.715673	1.15874	0.164546	0.618711	1.13356
												G7PUU7	STAT3	0.459477	0.676209	0.964194	0.897496	0.982426	1.01581	0.294351	0.705885	1.0508
												G7PUU8	PTRF	0.0196854	0.299293	1.47182	0.826941	0.962393	1.05392	0.790524	0.925503	1.10128
												G7PUU9	ATP6V0A1	0.0401663	0.319453	1.08082	0.123593	0.733153	1.11094	0.0134059	0.392192	1.06803
												G7PUV0	NAGLU	0.0317868	0.319453	0.86363	0.701769	0.936311	0.976821	0.973995	0.991042	1.01249
												G7PUV2	COASY	0.629971	0.794757	1.03296	0.423443	0.849595	1.0308	0.425491	0.774098	0.973729
												G7PUV9	VPS25	0.797666	0.891021	1.01543	0.0583951	0.665186	1.06646	0.628085	0.865235	0.979439
												G7PUW1	COA3	0.883769	0.939515	1.03879	0.282232	0.792336	0.903488	0.911586	0.969184	1.01606
												G7PUW6	AOC3	0.0582746	0.330606	1.42085	0.430732	0.853413	1.16946	0.409383	0.76856	1.26752
												G7PUX1	IFI35	0.651906	0.806474	0.993675	0.138344	0.733153	0.887983	0.455159	0.786557	0.935642
												G7PUY2	DUSP3	0.0629647	0.334504	1.49013	0.380961	0.834531	1.11621	0.78334	0.919919	1.15371
												G7PUZ4	UBTF	0.697325	0.831752	1.02127	0.859805	0.972562	1.00006	0.0420552	0.463698	0.909356
												G7PUZ5	SLC4A1	0.899551	0.947044	0.981316	0.232343	0.769875	1.248	0.99998	0.99998	1.03283
												G7PV09	EFTUD2	0.0879788	0.361611	0.910657	0.428667	0.852456	0.94702	0.554333	0.831404	0.97182
												G7PV14	NMT1	0.122875	0.402167	0.955895	0.0396174	0.59867	0.845932	0.464832	0.790837	0.977559
												G7PV25	NSF	0.239446	0.497159	0.981674	0.665469	0.924051	1.02295	0.399404	0.764061	1.02476
												G7PV26	CPVL	0.277717	0.531993	0.94928	0.813036	0.9597	0.982583	0.698906	0.890313	1.05148
												G7PV32	ITGB3	0.279463	0.533243	1.21674	0.774017	0.946896	1.08764	0.378387	0.749898	1.15793
												G7PV37	MRC2	0.00586759	0.27165	0.892849	0.11542	0.729846	0.903595	0.236201	0.673186	0.934662
												G7PV42	ACE	0.0060666	0.27165	0.828374	0.17988	0.744658	0.869833	0.19376	0.633612	0.913531
												G7PV50	DDX42	0.733921	0.855391	0.990982	0.859108	0.972562	1.01793	0.976152	0.991581	1.0042
												G7PV53	SMARCD2	0.0371639	0.319453	0.848019	0.347232	0.814673	0.92354	0.513867	0.815451	0.951442
												G7PV58	PECAM1	0.11762	0.395083	0.929164	0.828528	0.962593	1.02796	0.286683	0.701311	0.943535
												G7PV65	GNA13	0.131506	0.40374	0.941567	0.366712	0.827515	1.05975	0.86581	0.954362	1.01428
												G7PV70	MARK2	0.18722	0.457599	0.925029	0.876636	0.975674	1.04842	0.688563	0.889727	0.985103
												G7PV75	PRKCA	0.0502124	0.325522	1.24348	0.285934	0.792652	1.19086	0.348964	0.733115	1.16954
												G7PV89	ABCA8	0.0233164	0.308379	1.25781	0.0913767	0.702849	1.22027	0.0104453	0.392192	1.33805
												G7PVA6	COG1	0.0509628	0.325522	0.843919	0.126248	0.733153	0.852218	0.193232	0.633488	0.931022
												G7PVC6	FDXR	0.513294	0.712456	0.979378	0.588715	0.892898	0.964813	0.8801	0.959607	1.00303
												G7PVD1	MRPL58	0.633896	0.79512	0.983088	0.0699082	0.683965	0.828195	0.0360325	0.454948	0.814954
												G7PVD2	ATP5H	0.281302	0.533704	1.13888	0.708978	0.936311	1.03422	0.538944	0.823811	1.04403
												G7PVD9	MRPS7	0.071542	0.339696	0.878971	0.288862	0.793136	0.890242	0.0750777	0.537867	0.885755
												G7PVE2	RB1	0.0772308	0.347105	0.83441	0.0199935	0.59867	0.756375	0.0333439	0.452567	0.796667
												G7PVE5	FNDC3A	0.514576	0.71339	0.969128	0.919341	0.986179	1.00416	0.0953773	0.5589	0.960193
												G7PVE7	CAB39L	0.715494	0.844421	1.08419	0.732748	0.941284	1.04345	0.721597	0.898777	1.02329
												G7PVI1	DIS3	0.012409	0.285217	0.78981	0.879842	0.977386	1.16933	0.555937	0.831404	1.21042
												G7PVI7	UCHL3	0.634245	0.79512	1.03398	0.973492	0.9965	1.00758	0.00726778	0.392192	1.14943
												G7PVI9	LMO7	0.350575	0.59303	1.17411	0.586141	0.891033	0.941437	0.114859	0.581024	0.923871
												G7PVJ0	KCTD12	0.890464	0.94195	1.00531	0.341407	0.810753	1.07568	0.757775	0.912419	1.02115
												G7PVJ8	RBM26	0.526596	0.722456	0.967066	0.0818668	0.686823	0.816573	0.220978	0.656074	0.887644
												G7PVL2	ABCC4	0.101851	0.378115	0.920129	0.454549	0.857511	0.970569	0.0154243	0.401452	0.897193
												G7PVL6	DNAJC3	0.146173	0.41817	0.916961	0.0717501	0.683965	0.857283	0.275483	0.692471	0.950273
												G7PVM2	FARP2	0.647489	0.803166	1.06007	0.171604	0.744658	1.19018	0.458135	0.788767	1.1173
												G7PVM7	TM9SF2	0.0241939	0.312349	0.88352	0.115156	0.729318	0.875291	0.919165	0.971017	1.00051
												G7PVM8	CLYBL	0.389351	0.62178	0.980654	0.605778	0.898211	1.05008	0.14681	0.609241	1.0888
												G7PVN0	PCCA	0.78822	0.884881	1.00425	0.028052	0.59867	1.19386	0.00638896	0.392192	1.12126
												G7PVN7	TPP2	0.00328853	0.265871	0.872278	0.244053	0.775274	0.926745	0.407609	0.768233	0.951171
												G7PVP8	ARGLU1	0.964637	0.983188	1.10738	0.495581	0.871127	1.09682	0.811288	0.934936	1.00863
												G7PVQ6	COL4A2	0.204823	0.471984	1.20019	0.516126	0.876139	1.17004	0.773516	0.919001	1.05926
												G7PVQ8	NAXD	0.722039	0.84891	0.993752	0.989704	0.997078	1.0022	0.841559	0.948195	0.99669
												G7PVR1	ARHGEF7	0.87669	0.935941	1.01285	0.771554	0.946896	0.960466	0.168643	0.620885	0.915913
												G7PVR9	RP11-98F14.6	0.627177	0.793672	0.966744	0.11846	0.733153	1.1542	0.983537	0.994717	1.01193
												G7PVS0	CUL4A	0.047607	0.321326	0.887309	0.354951	0.821021	0.930082	0.0306196	0.437341	0.877453
												G7PVS1	LAMP1	0.0336282	0.319453	0.828437	0.407975	0.844495	0.902404	0.389247	0.755195	0.932302
												G7PVT8	CRYL1	0.760425	0.870255	0.997712	0.304436	0.796431	1.09783	0.956263	0.982703	1.03771
												G7PVV4	PARP4	0.0572616	0.329971	0.890866	0.999985	0.999985	1.01269	0.894413	0.964919	1.00965
												G7PVV5	PABPC3	0.885744	0.939745	0.98712	0.155568	0.743252	0.85144	0.0680833	0.515815	0.896646
												G7PVV7	MTMR6	0.331362	0.577054	0.954404	0.143587	0.733153	0.895442	0.0369065	0.454948	0.877869
												G7PVY9	HSPH1	0.42614	0.649694	0.956215	0.050338	0.633592	0.918378	0.73933	0.906142	0.987228
												G7PVZ7	PDS5B	0.93214	0.964913	1.02795	0.691087	0.932249	1.07945	0.912807	0.969184	1.02554
												G7PW08	SPART	0.820449	0.904672	1.0262	0.0274627	0.59867	0.792781	0.213	0.650909	0.937253
												G7PW14	ALG5	0.114547	0.390617	0.940506	0.305964	0.796431	0.937266	0.0490859	0.468579	0.918734
												G7PW19	POSTN	0.515929	0.713988	0.970381	0.932932	0.991255	1.09592	0.805363	0.932602	1.06471
												G7PW27	COG6	0.649815	0.804381	1.02225	0.222207	0.769875	1.11735	0.0290774	0.437341	1.08622
												G7PW30	MRPS31	0.450793	0.669048	1.17066	0.603794	0.897628	0.944863	0.195981	0.635715	0.907709
												G7PW38	VWA8	0.653583	0.807803	0.988598	0.259024	0.79016	1.46255	0.00764762	0.392192	1.22543
												G7PW55	COG3	0.460095	0.676209	0.961098	0.562959	0.889936	0.956091	0.573279	0.842307	0.972319
												G7PW62	LCP1	0.163266	0.437585	0.873683	0.433348	0.853878	0.914635	0.693973	0.890236	0.969581
												G7PW67	ESD	0.0388067	0.319453	0.892507	0.169614	0.744658	0.918088	0.336689	0.724895	0.973417
												G7PW69	SERPINB10	0.137196	0.411341	0.818473	0.00920417	0.53731	0.727265	0.719449	0.898777	0.941517
												G7PW71	LOC102132993	0.221165	0.481945	1.11164	0.0417446	0.59867	1.16433	0.0106462	0.392192	1.16152
												G7PW77	TMX3	0.135283	0.408487	0.947177	0.109313	0.728367	0.93183	0.810236	0.934569	1.00801
												G7PW88	CYB5A	0.99256	0.99627	1.04894	0.836828	0.96524	1.05914	0.63073	0.866253	1.08596
												G7PW91	CNDP2	0.0431545	0.320337	0.873825	0.575394	0.890322	0.943907	0.973322	0.991042	0.999063
												G7PW95	ZADH2	0.496956	0.703591	0.97333	0.960192	0.994481	0.997268	0.585194	0.848115	1.0279
												G7PWB7	SEH1L	0.00444198	0.267049	0.848624	0.20662	0.766102	0.890019	0.245654	0.679336	0.92125
												G7PWC1	AFG3L2	0.0169039	0.291128	1.1357	0.251765	0.781889	1.23488	0.125307	0.588393	1.2261
												G7PWC2	TUBB6	0.984176	0.990952	1.08795	0.746572	0.94363	1.01741	0.322106	0.716526	0.891134
												G7PWC7	LOC107129555	0.154334	0.427864	0.915483	0.0366064	0.59867	0.793979	0.118719	0.58233	0.90125
												G7PWD1	NAPG	0.370006	0.607081	1.18939	0.17555	0.744658	0.877107	0.999417	0.999703	1.00114
												G7PWD9	NDUFV2	0.114835	0.390617	1.07542	0.956664	0.994298	0.9992	0.233865	0.669234	1.08478
												G7PWE9	EPB41L3	0.109378	0.384194	1.29659	0.384443	0.834531	1.22193	0.389141	0.755195	1.15496
												G7PWF7	EMILIN2	0.0457211	0.320337	1.21219	0.478532	0.867415	1.10296	0.151655	0.610167	1.23012
												G7PWF8	SMCHD1	0.903286	0.948497	1.02264	0.328151	0.80314	1.08274	0.429054	0.77432	1.07476
												G7PWG8	COLEC12	0.308473	0.560455	1.10683	0.900849	0.982426	1.02755	0.737093	0.905286	1.0091
												G7PWH1	ROCK1	0.308017	0.559943	1.04761	0.442085	0.85661	1.03225	0.859902	0.952278	1.00852
												G7PWI4	RMC1	0.0732064	0.342215	0.836222	0.389567	0.83663	0.923428	0.304908	0.715938	0.928102
												G7PWI5	NPC1	0.0423602	0.319453	0.883768	0.738445	0.941284	0.976296	0.529379	0.821968	0.966976
												G7PWI9	OSBPL1A	0.940811	0.9697	1.00171	0.138828	0.733153	1.12216	0.312662	0.716526	1.0859
												G7PWK7	DSG2	0.199544	0.466762	0.913389	0.702153	0.936311	0.98418	0.483559	0.797799	1.09465
												G7PWL1	TRAPPC8	0.14279	0.417083	1.07376	0.0961662	0.713866	1.13799	0.0450081	0.464154	1.11998
												G7PWL7	LSS	0.0684416	0.337918	0.847509	0.0999326	0.715673	0.85634	0.431015	0.774622	0.964842
												G7PWM7	DTNB	0.0631703	0.334504	1.32042	0.361843	0.82578	1.16881	0.778854	0.919139	1.06619
												G7PWP3	PIK3C3	0.087805	0.361265	0.868069	0.233422	0.769875	0.894674	0.119454	0.582812	0.85527
												G7PWS7	ME2	0.213004	0.477185	0.914415	0.676289	0.926877	1.06272	0.262209	0.681884	1.09779
												G7PWS9	SMAD4	0.603109	0.778379	0.987263	0.822143	0.961042	0.991556	0.571221	0.840897	0.982738
												G7PWU7	FECH	0.442329	0.661144	0.971343	0.762782	0.946342	0.982688	0.935959	0.977075	0.992895
												G7PWU9	ATP8B1	0.0141296	0.289969	0.858588	0.466167	0.860424	0.946583	0.908832	0.968308	1.00961
												G7PWV4	SEC11C	0.0126395	0.285217	0.803898	0.114022	0.729318	0.784588	0.0424128	0.464154	0.80739
												G7PWV9	LMAN1	0.952714	0.975478	0.991568	0.043728	0.59867	0.818907	0.195	0.635495	0.920136
												G7PWW7	RELCH	0.0379319	0.319453	1.33699	0.0358526	0.59867	1.48352	0.00999741	0.392192	1.43141
												G7PWX1	KDSR	0.844887	0.918048	1.02001	0.843895	0.965934	1.01686	0.664735	0.87982	1.0371
												G7PWX2	VPS4B	0.634234	0.79512	0.976656	0.699637	0.935947	0.975095	0.478216	0.795848	0.975801
												G7PWY3	RPL18A	0.225819	0.484743	0.943434	0.122669	0.733153	0.898847	0.543544	0.82655	0.984276
												G7PWZ1	LSM4	0.104956	0.378602	0.928556	0.299259	0.796013	0.938753	0.59981	0.851775	1.02997
												G7PX08	ARMC6	0.438339	0.658904	1.04944	0.77607	0.946896	0.999324	0.6148	0.859943	1.01776
												G7PX23	ATP13A1	0.00542674	0.27165	0.852002	0.364611	0.827319	0.90451	0.109684	0.577291	0.916904
												G7PX42	MOS	0.41643	0.642183	0.96598	0.792501	0.953515	1.00175	0.418586	0.769676	0.954666
												G7PX46	UQCRFS1	0.23208	0.49007	1.08514	0.709036	0.936311	1.03403	0.912018	0.969184	1.01016
												G7PX62	PEPD	0.0897016	0.364729	0.917214	0.533597	0.882603	0.968862	0.939521	0.977937	0.999462
												G7PX70	UBA2	0.426052	0.649694	1.06501	0.179459	0.744658	1.12444	0.0119559	0.392192	1.12628
												G7PXA8	HSPB6	0.103098	0.378602	1.44124	0.736158	0.941284	0.980061	0.875509	0.957509	1.08601
												G7PXC3	CAPNS1	0.916373	0.956752	1.00685	0.415451	0.845598	0.983716	0.100966	0.564765	1.04024
												G7PXG0	SPINT2	0.385142	0.619303	0.937358	0.20537	0.764425	0.870011	0.552923	0.830801	0.986916
												G7PXG4	PSMD8	0.0439851	0.320337	0.919516	0.246343	0.776827	0.947881	0.316612	0.716526	0.942518
												G7PXH3	ACTN4	0.389748	0.62178	0.973874	0.817763	0.960992	0.993857	0.749135	0.910897	0.997112
												G7PXH5	LGALS4	0.181675	0.453229	0.897515	0.693175	0.932933	1.05657	0.3631	0.738597	1.14582
												G7PXH6	ECH1	0.029104	0.319453	0.833363	0.829968	0.963284	1.02979	0.414282	0.769065	0.962084
												G7PXJ2	GMFG	0.185277	0.456029	0.917819	0.15248	0.737814	0.800441	0.0791078	0.546403	0.794371
												G7PXJ8	RPS16	0.24041	0.49839	1.05834	0.942152	0.992054	1.00613	0.335122	0.724895	1.05602
												G7PXJ9	SUPT5H	0.286857	0.539211	1.06922	0.468907	0.861258	1.05712	0.952182	0.981833	1.00765
												G7PXK5	LOC102120083	0.982705	0.990952	1.04008	0.847834	0.967766	1.12493	0.310619	0.716526	0.932168
												G7PXK7	FBL	0.529865	0.724718	0.962222	0.459018	0.858671	0.907666	0.201521	0.637866	0.908343
												G7PXK8	FCGBP	0.130679	0.40329	0.874533	0.88156	0.978071	1.03441	0.541558	0.825404	1.09526
												G7PXL4	AKT2	0.599403	0.775336	1.0354	0.100967	0.717275	1.06235	0.331172	0.721989	1.07383
												G7PXM0	BLVRB	0.00417082	0.265871	0.954351	0.968939	0.995934	0.997921	0.466306	0.791521	1.0208
												G7PXM6	SNRPA	0.125268	0.40329	0.842181	0.166576	0.744658	0.850069	0.0192218	0.405451	0.846604
												G7PXN2	HNRNPUL1	0.940385	0.969509	1.00677	0.813944	0.9597	0.979143	0.997607	0.999494	1.00507
												G7PXP1	CEACAM7	0.00557839	0.27165	0.703666	0.130156	0.733153	0.791892	0.462547	0.790462	1.00047
												G7PXP4	FKBP1A	0.624697	0.791348	1.01614	0.282082	0.792336	1.16107	0.0117382	0.392192	1.06531
												G7PXQ2	RABAC1	0.212563	0.477185	1.24719	0.257329	0.789776	1.37788	0.108101	0.576769	1.40118
												G7PXQ3	ATP1A3	0.0390529	0.319453	1.55877	0.0692893	0.683965	1.38246	0.309465	0.716526	1.35215
												G7PXQ8	GSK3A	0.38055	0.614371	0.948695	0.0483369	0.633592	0.813682	0.0416668	0.462244	0.838486
												G7PXR0	PAFAH1B3	0.7449	0.862062	0.98802	0.980585	0.997035	0.995498	0.119579	0.582812	1.0573
												G7PXS4	ETHE1	0.0800967	0.352158	0.85235	0.293574	0.795369	0.893392	0.340075	0.726311	0.915886
												G7PXS8	IRGQ	0.841763	0.916156	1.03242	0.378654	0.834531	0.942225	0.894529	0.964919	1.00326
												G7PXV1	BCAM	0.318506	0.56875	1.07079	0.69987	0.935949	1.03508	0.632544	0.866253	1.04448
												G7PXV3	TOMM40	0.0194566	0.299293	0.857506	0.73348	0.941284	0.973112	0.629229	0.865671	0.987343
												G7PXV7	CLPTM1	0.726773	0.851743	0.982141	0.875268	0.974725	1.02212	0.824882	0.940259	1.0311
												G7PXW6	CKM	0.196145	0.465032	2.25019	0.592915	0.893776	0.959875	0.887855	0.961891	1.1261
												G7PXX2	VASP	0.368437	0.606144	1.15427	0.411199	0.844495	0.957767	0.413148	0.76856	0.962326
												G7PXZ4	AP2S1	0.0356216	0.319453	0.894379	0.869383	0.973369	0.995374	0.9937	0.99845	1.00271
												G7PY00	C5AR1	0.462965	0.678364	0.967062	0.847876	0.967766	1.04018	0.581899	0.847164	0.966407
												G7PY34	BSG	0.315641	0.56557	0.934554	0.717234	0.938544	1.02223	0.98796	0.995768	1.01134
												G7PY39	PALM	0.186137	0.456819	1.16722	0.846887	0.967473	1.0421	0.695125	0.890236	1.08168
												G7PY40	MISP	0.639026	0.797644	1.26607	0.651083	0.918035	0.905965	0.0290193	0.437341	0.793466
												G7PY47	BCAT2	0.637279	0.796321	1.03845	0.0132056	0.570591	1.09817	0.00367005	0.365286	1.11033
												G7PY52	NUCB1	0.214926	0.477585	0.907641	0.82724	0.962393	1.23942	0.104125	0.567059	1.3775
												G7PY54	BAX	0.0506128	0.325522	0.824421	0.0450994	0.609599	0.80347	0.724068	0.898897	0.981092
												G7PY55	FTL	0.084064	0.359199	0.766533	0.695994	0.932933	1.28265	0.225329	0.657595	0.890815
												G7PY56	GYS1	0.609312	0.781208	0.978527	0.985552	0.997078	1.00187	0.412782	0.76856	0.970936
												G7PY57	RUVBL2	0.999226	0.99951	1.00252	0.820771	0.960992	1.01964	0.453343	0.785423	0.991876
												G7PY61	SNRNP70	0.678741	0.820518	1.06683	0.247922	0.77752	0.803406	0.00819017	0.392192	0.714247
												G7PY75	ALDH16A1	0.379872	0.613769	0.960994	0.616651	0.9042	0.980901	0.691595	0.890024	0.976786
												G7PY81	AP2A1	0.99756	0.9988	1.00268	0.966478	0.995711	1.014	0.633855	0.866427	0.966942
												G7PY86	TBC1D17	0.753219	0.866599	1.01884	0.708521	0.936311	1.03209	0.896125	0.964919	1.00351
												G7PY96	WDR18	0.630877	0.794831	0.984746	0.996481	0.999355	1.01138	0.739746	0.906142	0.9882
												G7PY98	LOC102118347	0.167089	0.442227	1.23138	0.525692	0.880081	1.09619	0.289923	0.702412	0.941897
												G7PY99	HMHA1	0.395184	0.626823	1.19603	0.83826	0.96524	0.965657	0.826246	0.940838	0.992693
												G7PYA4	ATP5D	0.301092	0.554296	1.12121	0.143954	0.733153	0.883472	0.0429621	0.464154	0.888041
												G7PYA9	NDUFS7	0.0269561	0.317012	0.89792	0.30869	0.796431	0.952712	0.46962	0.793336	1.02823
												G7PYC3	MOB3A	0.432774	0.653977	1.07689	0.48782	0.869979	1.07737	0.318497	0.716526	0.931444
												G7PYC4	AP3D1	0.070124	0.337918	0.963811	0.371331	0.829574	1.07658	0.101949	0.566522	0.911852
												G7PYD0	LMNB2	0.899124	0.946946	1.00581	0.294621	0.795369	0.93482	0.230226	0.663286	0.94192
												G7PYD6	THOP1	0.0364834	0.319453	0.89357	0.482479	0.868764	0.946526	0.682645	0.887034	0.98149
												G7PYE1	MYH14	0.14276	0.417083	0.817701	0.798247	0.954414	1.03612	0.411218	0.76856	0.955974
												G7PYH4	ETFB	0.283924	0.535916	0.967516	0.93852	0.991612	1.01024	0.932522	0.975822	1.00119
												G7PYJ3	GNA11	0.356317	0.596033	1.03837	0.12195	0.733153	1.09833	0.140588	0.603113	1.05347
												G7PYJ5	G7PYJ5	0.130255	0.40329	0.912621	0.771785	0.946896	0.96968	0.413222	0.76856	0.954173
												G7PYL3	MAP2K2	0.0653716	0.334583	1.10561	0.0123487	0.568877	1.13849	0.0120337	0.392192	1.08036
												G7PYM5	MYDGF	0.0422318	0.319453	0.816328	0.214329	0.767413	0.835058	0.307562	0.716526	0.874156
												G7PYR1	MYADM	0.227248	0.485341	1.13319	0.297379	0.795369	1.10497	0.848561	0.949534	1.10079
												G7PYR7	PRPF31	0.918756	0.958448	1.00662	0.823244	0.961167	1.02288	0.215795	0.654037	0.938219
												G7PYR8	CNOT3	0.307007	0.559251	1.55705	0.211933	0.767413	1.65003	0.931497	0.975077	1.11411
												G7PYS4	RPS9	0.0696942	0.337918	0.868489	0.233934	0.769875	0.902323	0.33763	0.724901	0.9419
												G7PYU1	CLPP	0.442564	0.661144	0.96719	0.0627303	0.671608	0.844876	0.204959	0.642144	0.908363
												G7PYU4	KHSRP	0.901593	0.947856	1.01561	0.364982	0.827319	0.953873	0.560194	0.833504	0.982272
												G7PYU9	C3	0.215621	0.477585	0.932247	0.479397	0.867415	0.971805	0.248726	0.679336	1.13029
												G7PYV1	TRIP10	0.484335	0.693531	0.984963	0.0735871	0.686823	0.919213	0.224631	0.656074	0.936694
												G7PYV3	VAV1	0.718612	0.846118	1.08586	0.441766	0.85661	1.08954	0.0384491	0.458908	1.0933
												G7PYW4	ELAVL1	0.0398135	0.319453	0.876333	0.364663	0.827319	0.916961	0.0847901	0.552334	0.911358
												G7PYX5	STXBP2	0.0679603	0.337918	0.876178	0.420072	0.848084	0.918495	0.227422	0.660564	0.91142
												G7PYX8	XAB2	0.258956	0.516117	0.950028	0.802238	0.954669	0.992798	0.541712	0.825404	0.968066
												G7PZ01	U2AF2	0.473178	0.686585	0.96871	0.896098	0.982426	1.01322	0.700913	0.891105	1.0426
												G7PZ02	EPN1	0.369525	0.606786	1.11896	0.0229596	0.59867	0.831748	0.000304237	0.170501	0.827847
												G7PZ32	HNRNPM	0.692716	0.828756	0.999593	0.197147	0.760924	0.913949	0.194943	0.635495	0.933261
												G7PZ66	EIF3G	0.320126	0.569826	1.05007	0.439629	0.854958	0.950035	0.0386526	0.458908	0.911498
												G7PZ67	DNMT1	0.726197	0.851563	1.04937	0.355951	0.821175	0.929769	0.0689809	0.519201	1.07087
												G7PZ69	MRPL4	0.328525	0.574884	0.941838	0.584146	0.891033	0.962132	0.637597	0.869988	0.968822
												G7PZ70	ICAM1	0.707341	0.838979	1.04789	0.64696	0.917236	0.996416	0.789506	0.925367	0.997631
												G7PZ77	CDC37	0.932718	0.965061	1.01486	0.100208	0.715673	0.931956	0.364532	0.740285	0.979882
												G7PZB9	A1BG	0.76455	0.871201	1.04066	0.745831	0.943511	1.01391	0.0485085	0.468482	1.1658
												G7PZC2	RPS5	0.794159	0.888823	0.98804	0.0435173	0.59867	0.844334	0.035276	0.454948	0.880714
												G7PZC7	TRIM28	0.842232	0.916156	1.03035	0.557189	0.889019	0.960289	0.704425	0.891687	1.02231
												G7PZC8	CHMP2A	0.00435639	0.265871	1.17237	0.00212468	0.470365	1.20455	0.00772938	0.392192	1.17707
												G7PZC9	UBE2M	0.713142	0.84288	1.02411	0.723955	0.940068	1.021	0.547463	0.827572	1.01463
												G7PZD2	AP1M1	0.145548	0.41817	0.884533	0.851097	0.969245	1.01836	0.432436	0.774942	1.10858
												G7PZD3	SLC44A2	0.0302865	0.319453	1.54733	0.05879	0.665186	1.47452	0.0907941	0.552334	1.49773
												G7PZD4	ILF3	0.0661825	0.335325	0.918933	0.620565	0.904599	0.970696	0.413979	0.768876	0.965969
												G7PZD5	QTRT1	0.0536251	0.325522	0.892131	0.67141	0.925544	0.949245	0.53676	0.823104	0.962333
												G7PZD6	DNM2	0.582336	0.764858	0.979673	0.983646	0.997078	1.0065	0.825491	0.940259	0.993606
												G7PZD7	TMED1	0.710384	0.841101	1.04329	0.89012	0.981496	1.00778	0.762305	0.913809	1.00906
												G7PZE0	LOC107126546	0.0944741	0.368312	0.948443	0.900482	0.982426	1.0011	0.586569	0.848115	0.989241
												G7PZE1	SMARCA4	0.508203	0.708911	0.953345	0.446938	0.856957	0.916259	0.033373	0.452567	0.817708
												G7PZE3	KANK2	0.0645156	0.334504	1.39627	0.526236	0.880081	1.17186	0.66883	0.880534	1.12744
												G7PZE4	DOCK6	0.405656	0.634309	0.937105	0.551351	0.889019	1.13034	0.419391	0.769676	1.07278
												G7PZE6	TMEM205	0.092621	0.368312	0.911477	0.405427	0.844495	0.972596	0.389056	0.755195	1.06765
												G7PZF6	CNN1	0.0260378	0.313763	1.85158	0.759475	0.945458	1.31419	0.66869	0.880534	1.51279
												G7PZI1	TNPO2	0.0980945	0.372408	1.1961	0.241481	0.773611	1.08958	0.0704175	0.519201	1.09258
												G7PZI3	ASNA1	0.475085	0.687125	0.956008	0.976941	0.996796	1.00753	0.81236	0.935132	1.01675
												G7PZK0	MRI1	0.294533	0.548488	0.962566	0.733517	0.941284	1.01429	0.183114	0.629524	1.05197
												G7PZL5	ADGRE5	0.142721	0.417083	0.907874	0.369414	0.828047	0.968396	0.832842	0.944433	1.00767
												G7PZL6	DDX39A	0.193671	0.463409	0.908602	0.292419	0.794781	0.888217	0.289761	0.702412	0.938139
												G7PZL8	GIPC1	0.745654	0.862083	0.994618	0.529429	0.881579	0.95946	0.770328	0.91844	1.00863
												G7PZP8	TPM1	0.108875	0.383975	1.62685	0.226908	0.769875	1.34951	0.394345	0.759256	1.33283
												G7PZQ3	AP1M1	0.62405	0.791348	0.973749	0.686461	0.931178	1.04831	0.925801	0.973376	1.01051
												G7PZQ5	EPS15L1	0.273786	0.529424	0.943112	0.0392809	0.59867	0.878075	0.191698	0.633488	0.93737
												G7PZQ8	CHERP	0.572808	0.760799	1.00138	0.489775	0.869979	0.929111	0.473914	0.795848	0.953725
												G7PZS5	PLVAP	0.17182	0.447064	0.910625	0.505185	0.874843	0.94185	0.53787	0.823633	0.965042
												G7PZT0	SLC27A1	0.0131551	0.285217	0.915869	0.741933	0.942233	0.990394	0.026657	0.437341	0.904606
												G7PZT1	PGLS	0.730902	0.85385	1.02136	0.181721	0.744658	0.918414	0.247457	0.679336	0.946248
												G7PZT2	COLGALT1	0.183031	0.454018	0.895003	0.774635	0.946896	1.08411	0.252739	0.679927	0.910857
												G7PZU5	PLCG2	0.717068	0.845536	0.995429	0.882157	0.978071	1.02853	0.935752	0.977075	0.997209
												G7PZU9	CDH13	0.911416	0.952812	0.997158	0.267248	0.792336	0.934957	0.241774	0.67908	1.09998
												G7PZV0	MLYCD	0.321757	0.570379	0.935482	0.545287	0.88744	1.08305	0.180061	0.629524	1.0896
												G7PZW1	USP10	0.260793	0.517476	0.945289	0.173751	0.744658	0.920786	0.329898	0.721989	0.949832
												G7PZW7	EMC8	0.0596135	0.331036	1.17451	0.329391	0.80314	1.09381	0.0126345	0.392192	1.13842
												G7PZY3	ZC3H18	0.539117	0.733636	1.08251	0.949486	0.992949	1.00444	0.35658	0.734667	1.05027
												G7PZY5	LOC102143777	0.104719	0.378602	0.811865	0.259668	0.79016	0.866822	0.327066	0.721305	0.897956
												G7PZZ0	APRT	0.144508	0.417752	0.940347	0.868671	0.973298	1.03074	0.52143	0.817509	1.04489
												G7PZZ8	RPL13	0.425111	0.648862	0.949168	0.0712831	0.683965	0.812362	0.00641017	0.392192	0.826537
												G7Q000	CHMP1A	0.496739	0.703591	0.972468	0.0385712	0.59867	0.881147	0.0133956	0.392192	0.87309
												G7Q024	MRPL28	0.437206	0.657851	0.959822	0.464469	0.859873	0.939583	0.668703	0.880534	0.989111
												G7Q027	DECR2	0.595585	0.773128	0.977321	0.181293	0.744658	1.1814	0.0448914	0.464154	1.12488
												G7Q032	STUB1	0.56669	0.755087	1.06043	0.441284	0.85661	0.934156	0.664512	0.87982	1.02731
												G7Q046	UBE2I	0.0621469	0.334504	0.857638	0.0545109	0.649615	0.802892	0.524209	0.819291	0.948614
												G7Q063	HAGH	0.506906	0.708704	1.06897	0.768794	0.946896	1.03217	0.89291	0.964557	1.03182
												G7Q068	NDUFB10	0.33057	0.576115	0.953643	0.288	0.793136	1.09913	0.146086	0.609241	1.04756
												G7Q069	RPS2	0.444964	0.663942	0.943818	0.304011	0.796431	0.903933	0.244227	0.67908	0.941752
												G7Q090	ECI1	0.663565	0.811674	1.01037	0.412658	0.844495	0.95787	0.125905	0.588393	1.05217
												G7Q0A5	SRRM2	0.137862	0.411341	1.31797	0.710499	0.936311	0.961017	0.882575	0.961224	0.974687
												G7Q0D4	TRAP1	0.469478	0.683186	0.974246	0.835444	0.96524	1.02484	0.984787	0.995455	1.01491
												G7Q0E2	NMRAL1	0.197929	0.465428	1.04126	0.542897	0.886416	1.03037	0.193557	0.633488	1.05434
												G7Q0F3	GLYR1	0.827772	0.909758	0.996088	0.0936452	0.707814	1.11619	0.360838	0.736568	1.03907
												G7Q0F5	PPL	0.172699	0.447064	1.19936	0.919053	0.986179	0.993928	0.281767	0.695855	1.15978
												G7Q0G5	ABAT	0.956401	0.978011	1.0006	0.466526	0.860424	1.07005	0.463846	0.790837	1.04014
												G7Q0G8	CARHSP1	0.277645	0.531993	0.890753	0.277129	0.792336	0.869389	0.000311946	0.170501	0.825675
												G7Q0I6	CPPED1	0.410985	0.637937	0.943783	0.407603	0.844495	1.06199	0.905019	0.965885	0.991637
												G7Q0J0	PARN	0.555175	0.746909	0.983473	0.581574	0.891033	0.968885	0.385461	0.753589	0.956934
												G7Q0J9	MYH11	0.306113	0.559251	1.52433	0.159189	0.744658	1.27254	0.593288	0.849159	1.12085
												G7Q0K3	NOMO1	0.215227	0.477585	0.944753	0.739218	0.941483	1.05004	0.560761	0.833504	1.04979
												G7Q0K5	RPS15A	0.0674079	0.337918	0.892865	0.0826215	0.686823	0.87198	0.604295	0.853159	0.971361
												G7Q0L8	VPS35L	0.550703	0.744129	1.0687	0.200743	0.762337	0.906288	0.0517689	0.476578	0.897804
												G7Q0M9	THUMPD1	0.423129	0.646572	1.06154	0.335544	0.808321	1.08722	0.670753	0.880679	1.01908
												G7Q0P5	EEF2K	0.295314	0.549181	0.930255	0.287945	0.793136	0.938985	0.306452	0.71624	0.958028
												G7Q0Q8	DCTN5	0.944235	0.970197	1.00458	0.0299158	0.59867	1.04383	0.259994	0.681884	1.043
												G7Q0R2	PRKCA	0.297675	0.551281	1.15198	0.387857	0.835998	1.11997	0.699043	0.890313	1.04402
												G7Q0S9	GTF3C1	0.127339	0.40329	0.900312	0.0874956	0.692401	0.868218	0.335186	0.724895	0.946796
												G7Q0U1	TUFM	0.791576	0.886682	1.10071	0.659846	0.920154	0.981148	0.631459	0.866253	0.988923
												G7Q0U2	ATXN2L	0.685736	0.825507	1.12333	0.16516	0.744658	0.927794	0.0356469	0.454948	0.864474
												G7Q0U3	EIF3C	0.0494479	0.325522	0.903443	0.623726	0.906222	0.968472	0.153433	0.610223	0.938807
												G7Q0U5	APOBR	0.294442	0.548488	1.1459	0.871898	0.973369	0.973982	0.66263	0.879674	0.963745
												G7Q0U9	ZG16	0.253177	0.512202	0.890964	0.650196	0.917973	0.941838	0.825142	0.940259	0.971272
												G7Q0V3	MVP	0.0345715	0.319453	0.808964	0.489694	0.869979	0.927329	0.306447	0.71624	0.930686
												G7Q0W4	MAPK3	0.0361985	0.319453	0.887303	0.756378	0.94482	1.01197	0.553288	0.830801	0.978924
												G7Q0W6	BOLA2B	0.180002	0.452131	0.936209	0.641627	0.915023	1.06926	0.30765	0.716526	1.07945
												G7Q0W8	LOC102146036	0.414383	0.640498	0.896636	0.175998	0.744658	0.797546	0.223735	0.656074	0.845789
												G7Q0X6	DCTPP1	0.507317	0.708801	1.02361	0.907058	0.98446	1.08233	0.457951	0.788767	1.01092
												G7Q0X8	ITGAL	0.117701	0.395083	0.81298	0.304142	0.796431	0.897763	0.471024	0.793954	0.921814
												G7Q0Z6	STX4	0.216594	0.478218	1.07862	0.874976	0.974725	0.994475	0.108841	0.576769	1.05273
												G7Q103	PYCARD	0.260562	0.517476	0.898291	0.0203902	0.59867	0.808305	0.334258	0.724893	0.930677
												G7Q107	TGFB1I1	0.0744362	0.344111	1.61981	0.615471	0.90374	1.28997	0.62033	0.862428	1.28405
												G7Q125	PHKB	0.47157	0.685735	0.971879	0.937506	0.991612	1.02008	0.465638	0.791089	0.968058
												G7Q147	FTO	0.945627	0.970937	1.02229	0.655698	0.918762	0.984393	0.888296	0.961891	1.00157
												G7Q154	GNAO1	0.14491	0.417752	1.2305	0.55926	0.889019	1.13672	0.973661	0.991042	1.08394
												G7Q156	NUDT21	0.0189542	0.299293	0.862697	0.0833708	0.686823	0.882446	0.0207623	0.41574	0.906454
												G7Q166	NUP93	0.15528	0.428304	0.933942	0.784184	0.948772	0.988729	0.322322	0.716526	0.95685
												G7Q179	CIAPIN1	0.514916	0.713464	1.11306	0.391587	0.838427	1.11544	0.874823	0.957468	1.02452
												G7Q181	POLR2C	0.929129	0.964093	1.01082	0.32189	0.80314	1.09149	0.283549	0.697315	1.0304
												G7Q196	CFAP20	0.322426	0.570621	1.08374	0.0679857	0.678149	1.15912	0.583945	0.848112	1.03609
												G7Q1A2	CNOT1	0.0210084	0.30036	0.882299	0.820892	0.960992	0.984619	0.860002	0.952278	1.00098
												G7Q1C6	TRADD	0.63105	0.794831	1.08995	0.901524	0.982426	1.0924	0.92791	0.973988	1.06791
												G7Q1D8	TPPP3	0.00676201	0.27165	1.55504	0.781676	0.948213	1.26973	0.0531422	0.476578	1.25457
												G7Q1E0	HSD11B2	0.0565038	0.328244	0.738036	0.861438	0.972813	0.95264	0.737526	0.905286	1.0486
												G7Q1E1	ATP6V0D1	0.0176482	0.29134	0.834749	0.471227	0.861258	0.94993	0.477691	0.795848	0.956188
												G7Q1F1	EDC4	0.657541	0.808431	0.990355	0.296205	0.795369	0.95149	0.452302	0.785423	1.0678
												G7Q1F5	PSMB10	0.13998	0.415513	0.833406	0.0787776	0.686823	0.800235	0.815213	0.936741	0.959517
												G7Q1F7	SLC12A4	0.282387	0.534233	1.07333	0.31058	0.796431	1.06876	0.106432	0.573533	1.02273
												G7Q1G8	SMPD3	0.418324	0.644363	1.20935	0.35901	0.824299	0.915133	0.274227	0.692347	0.903664
												G7Q1H2	CDH1	0.210595	0.475692	0.880314	0.432994	0.853878	0.908916	0.779082	0.919139	1.00349
												G7Q1H8	VPS4A	0.0767749	0.346439	0.804213	0.199764	0.762337	0.849112	0.0360642	0.454948	0.813676
												G7Q1I8	PSMD7	0.0323342	0.319453	0.768716	0.0109202	0.561749	0.723115	0.0907592	0.552334	0.807336
												G7Q1J3	HP	0.20328	0.470893	0.900402	0.594835	0.893959	0.943782	0.420133	0.769842	1.06384
												G7Q1J4	DHODH	0.580681	0.764858	0.934856	0.595685	0.894469	0.90282	0.743885	0.907383	0.996172
												G7Q1J8	AP1G1	0.0449524	0.320337	0.870953	0.993067	0.997331	1.00703	0.548372	0.827572	0.969191
												G7Q1K2	CHST4	0.0217827	0.300475	0.768864	0.0269071	0.59867	0.790752	0.849702	0.949534	0.997815
												G7Q1L2	VAC14	0.942922	0.970098	1.00346	0.391177	0.838427	1.05018	0.997071	0.999494	0.99985
												G7Q1L4	SF3B3	0.0491129	0.325522	0.889683	0.554679	0.889019	0.954561	0.458283	0.788767	0.957414
												G7Q1L5	COG4	0.0684578	0.337918	0.897277	0.688094	0.931644	0.980494	0.547798	0.827572	0.976454
												G7Q1L6	FCSK	0.0292394	0.319453	0.906464	0.141236	0.733153	1.05782	0.182161	0.629524	1.02897
												G7Q1M1	PDPR	0.353002	0.593753	0.976881	0.725055	0.940889	0.984764	0.696346	0.890241	1.01733
												G7Q1M2	GLG1	0.024999	0.313763	0.88289	0.157805	0.744658	0.860204	0.291188	0.702412	0.929846
												G7Q1M4	MLKL	0.846323	0.918737	1.04927	0.271952	0.792336	0.947831	0.402012	0.76645	1.05094
												G7Q1M9	LDHD	0.0314973	0.319453	0.802641	0.197041	0.760924	0.887596	0.755129	0.911199	1.00703
												G7Q1N3	CFDP1	0.412228	0.638637	1.19913	0.218126	0.768017	0.849987	0.360554	0.736568	0.929529
												G7Q1N7	GABARAPL2	0.0965332	0.370158	1.07323	0.0902621	0.702849	1.11827	0.00997719	0.392192	1.09888
												G7Q1N9	KARS	0.0702522	0.337918	0.923291	0.0180531	0.59867	0.86538	0.161295	0.618711	0.939672
[truncated: 2,129 more rows]

## Sheet: Extended Data Fig 5e
	List of tissue samples used in the comparative phosphoproteome analysis between the ascending and transverse colon, as well as the significance of differences in all phosphosites between the ascending and transverse colon (related to Extended Data Fig. 5e).
[truncated: 2,243 more rows]

[truncated: 2 more sheets: Extended Data Fig 5f, Extended Data Fig 5g]
