# Supplementary material for: Age-, sex- and proximal–distal-resolved multi-omics identifies regulators of intestinal aging in non-human primates
Source: Nat Aging. 2024 Feb 6;4(3):414–33. doi: 10.1038/s43587-024-00572-9 (PMC10950786; doi:10.1038/s43587-024-00572-9)
Supplement: Supplementary file 16 — Statistical source data. [file 43587_2024_572_MOESM16_ESM.xlsx]

## Sheet: Extended Data Fig 6a-c
	Survival information from the lifespan assays (related to Extended Data Fig. 6a-c).
	Replicate 1								Replicate 2
	PLA2G2A								PLA2G2A
	Group	Median Survival	Change%	p value	Mean Survival	Change%	N		Group	Median Survival	Change%	p value	Mean Survival	Change%	N
	Control RNAi	17	/	/	17.7	/	105		Control RNAi	16	/	/	17.9	/	77
	C03H5.4 RNAi	21	23.5	<0.0001	22	23	97		C03H5.4 RNAi	21	31.2	0.0023	21.6	20.7	68
	ANKRD24								ANKRD24
	Group	Median Survival	Change%	p value	Mean Survival	Change%	N		Group	Median Survival	Change%	p value	Mean Survival	Change%	N
	Control RNAi	21	/	/	19.5	/	66		Control RNAi	17	/	/	17.7	/	105
	unc-44 RNAi	23	9.5	0.0025	19.6	ns	71		unc-44 RNAi	20	17.6	0.007	19.8	11.8	86
	L1CAM								L1CAM
	Group	Median Survival	Change%	p value	Mean Survival	Change%	N		Group	Median Survival	Change%	p value	Mean Survival	Change%	N
	Control RNAi	16	/	/	17.9	/	77		Control RNAi	17	/	/	17.7	/	105
	lad-2 RNAi	19	18.8	ns	20.1	12.3	86		lad-2 RNAi	17	0	ns	17.8	ns	89

## Sheet: Extended Data Fig 6e
	Percentage of the smurf phenotype in C. elegans upon knockout of genes related to cell adhesion, including CTNNB1, DSG2 and CTNNA1 (related to Extended Data Fig. 6e).
	Gene name (human)	Gene name (C. elegans)	RNAi1-Smurf worms/total worms	RNAi2-Smurf worms/total worms	RNAi3-Smurf worms/total worms	RNAi4-Smurf worms/total worms	Ctrl1-Smurf worms/total worms	Ctrl2-Smurf worms/total worms	Ctrl3-Smurf worms/total worms	Ctrl4-Smurf worms/total worms	Ctrl5-Smurf worms/total worms	Ctrl6-Smurf worms/total worms	p value
	CTNNB1	ctn-1	17.6471	19.3548	30	16	8.33333	6.66667	6.06061	8.57143	8.5714	7.5	0.000885702
	DSG2	hmp-2	20	25	16.2162		8.33333	6.66667	6.06061	8.57143	8.5714	7.5	0.000181676
	CTNNA1	hmr-1	15.625	13.6364	20.5882		8.33333	6.66667	6.06061	8.57143	8.5714	7.5	0.00053291

## Sheet: Extended Data Fig 6f-h
	Percentage of smurf worms in the intestinal barrier function assay (related to Extended Data Fig. 6f-h).
	Gene name (human)	Gene name (C. elegans)	RNAi1-Smurf worms/total worms	RNAi2-Smurf worms/total worms	RNAi3-Smurf worms/total worms	RNAi4-Smurf worms/total worms	RNAi5-Smurf worms/total worms	RNAi6-Smurf worms/total worms	Ctrl1-Smurf worms/total worms	Ctrl2-Smurf worms/total worms	Ctrl3-Smurf worms/total worms	Ctrl4-Smurf worms/total worms	Ctrl5-Smurf worms/total worms	Ctrl6-Smurf worms/total worms	p value
	IMPA2	ttx-7	0.730769	0.75	0.782609				0.655172	0.657895	0.69697				0.0140948
	ATP1B1	nkb-3	0.37037	0.482759	0.37931				0.612903	0.655172	0.657895				0.00401917
	IGF2BP2	imph-1	0.571429	0.648649	0.666667	0.71875			0.612903	0.655172	0.657895	0.69697			0.904936
	SCIN	gsnl-1	0.448276	0.62069	0.647059				0.613636	0.68	0.741935				0.215764
	CPT1A	cpt-3	0.771429	0.9375	0.882353	0.882353			0.7	0.676471	0.741935	0.727273			0.0059544
	PCK1	pck-1	0.708333	0.4	0.228571	0.882353	0.588235	0.333333	0.7	0.676471	0.69697	0.727273	0.65	0.709677	0.125094
	SLC25A20	dif-1	0.827586	0.794118	0.861111	0.829787			0.666667	0.714286	0.657895	0.756757			0.00287635
	SMDT1	emre-1	0.763158	0.53125	0.72973	0.616667			0.612903	0.655172	0.657895	0.69697			0.93892
	HID1	hid-1	0.677419	0.8125	0.736842	0.305556			0.666667	0.714286	0.657895	0.756757			0.587637
	PHYH	phyh-1	0.72973	0.75	0.75	0.5	0.43333	0.44186	0.7	0.676471	0.65	0.666667	0.714286	0.657895	0.266845
	NFU1	nfu-1	0.83871	0.774194	0.928571	0.853659	0.820513		0.613636	0.676471	0.65	0.681818	0.681818		0.00020577
	CCT8	cct-8	0.84	0.896552	0.870968	0.864865			0.731707	0.619048	0.657895	0.633333			0.000286864
	WDR12	wdr-12	0.619048	0.666667	0.681818				0.666667	0.714286	0.657895				0.408642
	L1CAM	lad-2	0.375	0.365854	0.333333				0.567568	0.666667	0.666667				0.00146386
	TMPPE	T23G7.2	0.757576	0.810811	0.6875	0.90625			0.731707	0.619048	0.657895	0.633333			0.0479131
	SERPINC1	srp-7	0.391304	0.56	0.4375				0.612903	0.655172	0.657895				0.0268461
	LIPE	hosl-1	0.866667	0.74359	0.888889	0.896552			0.722222	0.69697	0.681818	0.681818			0.006019
	EPX	mlt-7	0.807692	0.666667	0.75				0.727273	0.727273	0.65				0.455335
	HPF1	JC8.7	0.484848	0.551724	0.428571	0.74359			0.731707	0.619048	0.657895	0.633333			0.188516
	VAMP2	snb-1	0.657143	0.96875	0.714286	0.756098			0.666667	0.714286	0.657895	0.756757			0.335151
	STX1A	unc-64	0.309524	0.387097	0.527778				0.666667	0.714286	0.756757				0.0115659
	RFK	rfk-1	0.736842	0.594595	0.631579	0.657895			0.612903	0.655172	0.657895	0.69697			0.988805
	HARS	hars-1	0.814815	0.958333	0.790698				0.612903	0.655172	0.657895				0.0173239
	HK3	hxk-2	0.695652	0.65625	0.6	0.828571			0.444444	0.7	0.676471	0.69697			0.436197
	DTD1	pqn-68	0.351351	0.393939	0.366667	0.425532			0.612903	0.655172	0.657895	0.69697			2.65104e-05
	HPX	hpx-2	0.243243	0.25	0.382979	0.428571	0.314286	0.142857	0.567568	0.666667	0.666667	0.764706	0.71875	0.75	1.71322e-05
	PLA2G2A	C03H5.4	0.566667	0.666667	0.697674	0.615385	0.62069	0.777778	0.689655	0.722222	0.612903	0.655172	0.657895	0.69697	0.669921
	SPATA5	cdc-48.3	0.407407	0.368421	0.40625				0.612903	0.655172	0.657895	0.69697			9.12361e-05
	ATP1A3	eat-6	0.857143	0.882353	0.65	0.483871	0.703704		0.613636	0.68	0.676471	0.758621	0.65		0.618623
	DBNL	dbn-1	0.492308	0.366667	0.4				0.612903	0.655172	0.657895				0.00527008
	NUP35	npp-19	0.464286	0.484848	0.454545				0.666667	0.714286	0.657895				0.000421929
	CHCHD2	har-1	0.576923	0.655172	0.8				0.722222	0.636364	0.741935				0.770133
	SH3BGR	Y105E8A.1	0.45	0.459459	0.365385				0.612903	0.655172	0.657895				0.00284959

## Sheet: Extended Data Fig 6k
	Percentage of smurf worms in the intestinal barrier function assays treated with compounds (related to Extended Data Fig. 6k).
		Smurf worm assay
		Trp		5-HT		5-HIAA		KYN		KYNA		QA		IPA
		Control	Trp	Control	5-HT	Control	5-HIAA	Control	KYN	Control	KYNA	Control	QA	Control	IPA
	Rep 1	0.533333	0.25	0.533333	0.857143	0.533333	0.2	0.8125	0.371429	0.606061	0.294118	0.533333	0.233333	0.8125	0.272727
	Rep 2	0.647059	0.333333	0.625	0.869565	0.625	0.173913	0.84375	0.482759	0.638889	0.4	0.625	0.264706	0.84375	0.354839
	Rep 3	0.741935	0.470588	0.703704	0.894737	0.703704	0.2	0.9	0.64	0.789474	0.461538	0.703704	0.307692	0.9	0.4
	p value	0.0303998		0.00740122		0.00100954		0.0124762		0.0172228		0.00280594		0.0003528
