# Supplementary material for: Age-, sex- and proximal–distal-resolved multi-omics identifies regulators of intestinal aging in non-human primates
Source: Nat Aging. 2024 Feb 6;4(3):414–33. doi: 10.1038/s43587-024-00572-9 (PMC10950786; doi:10.1038/s43587-024-00572-9)
Supplement: Supplementary file 17 — Statistical source data. [file 43587_2024_572_MOESM17_ESM.xlsx]

## Sheet: Extended Data Fig 7
	Clinical information and proteome data of 104 CRC patients (related to Extended Data Fig. 7).
	Clinical information											Raw data
	Patient ID	Proteome ID	Proteome Batch	Region	Age	Sex	TNM	Vital Status	Overall survival(month)	Chemotherapy Response Status		Proteome ID	Batch	A0A075B6H9	A0A075B6I0	A0A075B6I1	A0A075B6J9	A0A075B6K5	A0A075B6Q5	A0A0A0MS14	A0A0A0MS15	A0A0B4J1U7	A0A0B4J1V0	A0A0B4J1V2	A0A0B4J1X5	A0A0B4J1Y8	A0A0B4J1Y9	A0A0C4DH35	A0A0C4DH38	A0A0J9YX35	A0A0J9YXX1	A0AV96	A0AVF1	A0AVT1	A0FGR8	A0JNW5	A0M8Q6	A0MZ66	A0PJW6	A1A4S6	A1A5B4	A1A5D9	A1IGU5	A1L0T0	A1L157	A1L188	A1L390	A1L3X0	A1L4H1
	W0001747F02	N1	1	Right colon	44	Female	IV	1	5.26667	PD		N1	1	NA	22710.2	3493	NA	9618.2	NA	NA	4717.5	46788.6	NA	NA	12600.7	NA	NA	14379.7	NA	NA	NA	86664	1250.83	183579	111534	0	15962.6	91126.7	NA	NA	NA	10202	41275.3	119607	NA	NA	NA	NA	NA
	W0000563F02	N10	3	Left colon	82	Male	I	1	5.56667	PR/SD		N10	3	NA	11780.1	NA	NA	NA	NA	NA	53095.1	17376.2	NA	NA	NA	40676	NA	8783.7	NA	0	NA	119397	NA	217298	61985.9	NA	11765.8	100600	NA	11699.7	28531.7	44732.4	23887	118807	NA	NA	NA	NA	NA
	NS3619	N100	25	Left colon	35	Female	II	0	83.2667	PR/SD		N100	25	NA	30673.1	NA	NA	NA	NA	NA	NA	49883.1	NA	10447	17628	22609.3	8099.6	NA	NA	NA	11884.6	50399.4	NA	192082	103537	20544.5	NA	156507	NA	25395.2	NA	3488.4	64240	69921.7	NA	NA	14185	NA	NA
	NS3604	N101	26	Left colon	40	Male	I	0	83.4667	PR/SD		N101	26	NA	0	NA	NA	12920.9	NA	NA	NA	47813.8	NA	NA	0	13897	NA	NA	NA	NA	NA	7545.2	NA	118112	109662	NA	35826.8	47316.5	NA	72261.4	NA	NA	25609.8	55572.4	96711.3	NA	NA	NA	NA
	NS3410	N102	26	Left colon	38	Male	III	1	80.5	PD		N102	26	NA	0	NA	NA	12112.1	NA	NA	NA	16650.2	NA	NA	0	12608	NA	NA	NA	NA	NA	9123.4	NA	137529	130917	NA	23024.3	48631.2	NA	89631.3	NA	NA	27038.5	67923.8	137210	NA	NA	NA	NA
	NS3356	N103	26	Left colon	28	Female	I	0	87.9	PR/SD		N103	26	NA	0	NA	NA	11454.4	NA	NA	NA	19970.3	NA	NA	0	9258	NA	NA	NA	NA	NA	9049.2	NA	123516	115350	NA	39340.9	59255.6	NA	57792	NA	NA	20967.5	59708.3	68440.5	NA	NA	NA	NA
	NS3327	N104	26	Left colon	40	Male	III	1	21.2333	Nonchemotherapy		N104	26	NA	0	NA	NA	8856.7	NA	NA	NA	28635	NA	NA	0	4647.6	NA	NA	NA	NA	NA	23928	NA	154483	119557	NA	29704	98958.3	NA	42048.2	NA	NA	20782.4	74511.1	51987.7	NA	NA	NA	NA
	NJ2379	N105	27	Right colon	39	Male	NA	0	64.3	Nonchemotherapy		N105	27	NA	16166.6	NA	NA	14818.8	NA	NA	NA	9704.1	NA	NA	NA	0	NA	NA	NA	NA	NA	146489	NA	219320	155395	NA	6020.5	193256	NA	15573.4	9551.1	18183.1	21992.4	198829	NA	NA	1767.1	NA	NA
	NJ2010	N106	27	Left colon	33	Female	II	1	31	PR/SD		N106	27	NA	12877.4	NA	NA	16044.2	NA	NA	NA	11567	NA	NA	NA	0	NA	NA	NA	NA	NA	97248.8	NA	143368	108586	NA	17410.7	95115.8	NA	22480.6	4367.4	18027.7	26431.3	120270	NA	NA	3182	NA	NA
	NJ2114	N108	27	Right colon	35	Male	II	0	73.2	PR/SD		N108	27	NA	87281	NA	NA	15701.9	NA	NA	NA	17199	NA	NA	NA	0	NA	NA	NA	NA	NA	201096	NA	215469	120573	NA	14866.3	311900	NA	16595.6	7531.5	24853.6	24520.7	197368	NA	NA	4306.9	NA	NA
	NJ2095	N109	28	Right colon	39	Female	I	1	21	Nonchemotherapy		N109	28	NA	NA	NA	NA	7102.1	NA	NA	NA	53370	NA	NA	NA	9791.7	NA	NA	NA	NA	NA	84045.7	NA	216723	132317	NA	37493	149165	NA	6043.2	NA	NA	47785.7	148047	NA	NA	NA	NA	NA
	W0000607F03	N11	3	Right colon	82	Female	II	1	15.4333	PD		N11	3	NA	23014.5	NA	NA	NA	NA	NA	40308.3	7729.7	NA	NA	NA	27972.7	NA	7065.1	NA	0	NA	64772.2	NA	171802	49805.5	NA	3849.5	74546.6	NA	11695.3	11773.9	15474.7	26126	87729.2	NA	NA	NA	NA	NA
	NJ2071	N110	28	Left colon	25	Male	II	0	75.0333	Nonchemotherapy		N110	28	NA	NA	NA	NA	6279.2	NA	NA	NA	26349.9	NA	NA	NA	11048	NA	NA	NA	NA	NA	71408.4	NA	180366	107017	NA	22581.1	109855	NA	5016.4	NA	NA	43500.4	119127	NA	NA	NA	NA	NA
	NS3625	N112	28	Left colon	35	Female	II	0	83.2	PD		N112	28	NA	NA	NA	NA	6149.3	NA	NA	NA	32296.3	NA	NA	NA	3909.7	NA	NA	NA	NA	NA	67225.8	NA	141470	94685.1	NA	32324.7	77485.9	NA	4465.9	NA	NA	48514.4	106482	NA	NA	NA	NA	NA
	W0000739F04	N12	3	Right colon	62	Female	III	0	105.233	PR/SD		N12	3	NA	6501.4	NA	NA	NA	NA	NA	31448.9	10783.5	NA	NA	NA	29332.6	NA	6499.4	NA	0	NA	107137	NA	233047	52421.8	NA	3376.2	82092.6	NA	12483.8	22038.1	24128.5	27248	116885	NA	NA	NA	NA	NA
	W0001052F04	N13	4	Right colon	65	Male	IV	1	13	PD		N13	4	NA	36158	1555.3	NA	11407.8	NA	NA	NA	31129	1960.3	NA	65981.5	11187	NA	NA	8976.6	NA	NA	52778.2	NA	151164	73725.4	NA	8802.5	73214.5	0	NA	NA	NA	2036.4	93828	NA	NA	NA	NA	NA
	W0001094F02	N14	4	Left colon	71	Male	III	0	103.3	PR/SD		N14	4	NA	20492.3	9553.4	NA	6591.8	NA	NA	NA	36539	2361.1	NA	61847.1	8084.3	NA	NA	9393.5	NA	NA	92975.6	NA	242845	91592.5	NA	8618.7	153848	0	NA	NA	NA	1989.7	125888	NA	NA	NA	NA	NA
	W0001310F03	N15	4	Right colon	91	Female	III	0	102.333	PR/SD		N15	4	NA	29739	10805	NA	24387	NA	NA	NA	74725	6633.3	NA	109513	26841	NA	NA	24749.4	NA	NA	102511	NA	269494	98958.9	NA	27735	173796	0	NA	NA	NA	3613.3	138277	NA	NA	NA	NA	NA
	W0001409F03	N16	4	Right colon	40	Female	I	0	101.967	PR/SD		N16	4	NA	20862.2	2487.9	NA	13478.5	NA	NA	NA	30623	3660.6	NA	46732.5	21357	NA	NA	11109.4	NA	NA	76180.3	NA	208195	82169.3	NA	17157.6	92057.6	0	NA	NA	NA	3026.9	109434	NA	NA	NA	NA	NA
	W0000085F03	N2	1	Right colon	53	Female	II	1	35	PR/SD		N2	1	NA	27347.1	10279	NA	15616.9	NA	NA	3363.1	80951	NA	NA	15415.2	NA	NA	10173.9	NA	NA	NA	108415	1439.84	217440	123142	0	23563.9	91960.4	NA	NA	NA	9931.2	39118.3	149184	NA	NA	NA	NA	NA
	W0001923F02	N21	6	Left colon	60	Female	III	1	7	Nonchemotherapy		N21	6	NA	NA	NA	NA	35312.3	NA	NA	11602.5	NA	NA	NA	NA	NA	0	NA	NA	48383	NA	69679	NA	548130	127218	NA	NA	154819	NA	13611.3	NA	NA	77499	132182	NA	NA	NA	NA	NA
	W0001927F02	N22	6	Right colon	33	Male	III	1	6.1	PD		N22	6	NA	NA	NA	NA	25453.4	NA	NA	15601.8	NA	NA	NA	NA	NA	0	NA	NA	34163	NA	103204	NA	541027	116901	NA	NA	178247	NA	8373.5	NA	NA	68081	146660	NA	NA	NA	NA	NA
	W0001934F03	N23	6	Right colon	46	Male	II	1	32	PD		N23	6	NA	NA	NA	NA	22051	NA	NA	10258.9	NA	NA	NA	NA	NA	0	NA	NA	31882	NA	49362	NA	466749	106027	NA	NA	110031	NA	8171	NA	NA	62004	121294	NA	NA	NA	NA	NA
	W0002014F02	N24	6	Right colon	43	Male	IV	1	11.8	PD		N24	6	NA	NA	NA	NA	20333.6	NA	NA	20236.4	NA	NA	NA	NA	NA	0	NA	NA	31036	NA	81340.5	NA	543008	100955	NA	NA	149832	NA	7278	NA	NA	65930	110853	NA	NA	NA	NA	NA
	W0002017F02	N25	7	Right colon	62	Male	I	0	99.1333	PR/SD		N25	7	NA	69964	NA	NA	NA	NA	NA	7624.1	NA	21507	NA	NA	18763	NA	39257	NA	NA	5428.81	171273	3897.62	374836	253732	NA	NA	160363	NA	1906.7	8587.3	7333.6	35034	91986.9	10706.3	NA	18889.7	NA	NA
	W0002036F02	N26	7	Right colon	53	Male	II	0	99.0667	Nonchemotherapy		N26	7	NA	124359	NA	NA	NA	NA	NA	11877.9	NA	22909.5	NA	NA	12911	NA	27621	NA	NA	7145.46	79458.1	2908.45	204973	211089	NA	NA	97526.9	NA	1495.7	6390.6	3911.6	34912	75852.1	2717	NA	15041.3	NA	NA
	W0002059F02	N27	7	Left colon	67	Male	III	1	23	Nonchemotherapy		N27	7	NA	102156	NA	NA	NA	NA	NA	24126	NA	23807.9	NA	NA	25305	NA	85478	NA	NA	22050.9	257797	4535.7	540256	338100	NA	NA	380440	NA	2223.6	9864.4	16052	47140	166079	15585.7	NA	27717	NA	NA
	W0002086F02	N28	7	Left colon	39	Male	III	1	37	PR/SD		N28	7	NA	38556	NA	NA	NA	NA	NA	10452.7	NA	21448.6	NA	NA	13561	NA	39331	NA	NA	37551.4	119233	3526.98	341965	279839	NA	NA	168703	NA	1852.4	8333.1	5494.7	38493	97903.5	16756.5	NA	19979.4	NA	NA
	W0002096F02	N29	8	Right colon	51	Male	III	0	98.8667	PR/SD		N29	8	23615.4	14779.5	2732.1	NA	18432.6	NA	NA	21989.5	17196.9	27386	2891.2	NA	46159	NA	NA	NA	NA	NA	125199	NA	361723	166031	NA	NA	191554	NA	11597	29879.6	7816.7	61450	48194.3	NA	NA	15705.8	NA	8347.1
	W0002102F02	N30	8	Left colon	56	Female	IV	1	1.5	PD		N30	8	28705.6	46004	11922.4	NA	49199.6	NA	NA	60601	20116.7	38217	3812.1	NA	20644	NA	NA	NA	NA	NA	171892	NA	451752	166721	NA	NA	295661	NA	5426.3	45176	11814	42154	63965.6	NA	NA	17636.7	NA	6745.4
	W0002115F02	N31	8	Right colon	45	Male	II	0	98.7	Nonchemotherapy		N31	8	12224.2	37139	7136	NA	28101.5	NA	NA	19238.2	13162.4	43123	1964	NA	39466	NA	NA	NA	NA	NA	86867.2	NA	330498	147906	NA	NA	147202	NA	16003.5	24674.8	7221.7	72491	39019.8	NA	NA	12433.9	NA	10074.7
	W0002170F02	N32	8	Left colon	78	Female	III	1	27	Nonchemotherapy		N32	8	3445	40811	2800.12	NA	7648	NA	NA	13205.5	10150	17449.2	1643.4	NA	20958	NA	NA	NA	NA	NA	41471.8	NA	172330	82904.9	NA	NA	96575.9	NA	8099.3	11978.1	2778.2	44365	21636.6	NA	NA	6039.4	NA	7095.89
	W0002187F02	N33	9	Left colon	68	Male	I	0	98.4667	Nonchemotherapy		N33	9	NA	27300	NA	NA	134100	NA	NA	8358.8	NA	NA	NA	NA	NA	NA	NA	NA	NA	NA	50594.2	1630.81	180672	157328	NA	20278.9	85978.8	NA	57139	42535	12878.7	NA	68789.3	11670	NA	NA	NA	NA
	W0002224F02	N34	9	Right colon	50	Male	II	1	72.7	PD		N34	9	NA	11735.6	NA	NA	137416	NA	NA	10630.8	NA	NA	NA	NA	NA	NA	NA	NA	NA	NA	64172	1858.83	187601	163301	NA	18535.3	82292.1	NA	52058.2	48388.2	16493.9	NA	64304.2	10817	NA	NA	NA	NA
	W0002243F02	N35	9	Right colon	60	Male	III	1	61.2333	PD		N35	9	NA	48970	NA	NA	167867	NA	NA	6196.8	NA	NA	NA	NA	NA	NA	NA	NA	NA	NA	123765	2031.91	217133	137027	NA	43861	111029	NA	28201.2	78029	29163.7	NA	69542.9	7597.8	NA	NA	NA	NA
	W0002263F02	N36	9	Left colon	64	Male	II	1	62	PD		N36	9	NA	34394	NA	NA	147233	NA	NA	8418.3	NA	NA	NA	NA	NA	NA	NA	NA	NA	NA	138012	1865.9	230748	145922	NA	24178	151447	NA	26149.7	78280	25848.5	NA	63209.7	7231	NA	NA	NA	NA
	W0002273F02	N37	10	Right colon	54	Female	II	0	98.1667	Nonchemotherapy		N37	10	NA	NA	NA	NA	NA	NA	NA	12674.2	69890	NA	NA	NA	37514	NA	NA	NA	NA	NA	62968.6	NA	220783	128988	NA	1933.2	69616.7	NA	10133.1	NA	NA	21105.4	90405	39497.3	NA	44709.3	NA	NA
	W0002279F02	N38	10	Left colon	76	Female	II	0	98.1333	PR/SD		N38	10	NA	NA	NA	NA	NA	NA	NA	8952	54291	NA	NA	NA	83690	NA	NA	NA	NA	NA	53119.8	NA	189550	135157	NA	3762.6	65554.1	NA	17860.3	NA	NA	22665.1	78085.1	57593.3	NA	39640	NA	NA
	W0002280F02	N39	10	Right colon	38	Male	II	1	37	PR/SD		N39	10	NA	NA	NA	NA	NA	NA	NA	7206.2	64405	NA	NA	NA	48915	NA	NA	NA	NA	NA	44817.6	NA	249573	199540	NA	4081.3	70665.1	NA	19840.8	NA	NA	33006.3	84560.5	52447.9	NA	39111.2	NA	NA
	W0000214F03	N4	1	Left colon	42	Male	III	1	23	PD		N4	1	NA	26460	11399	NA	16434.2	NA	NA	7691.5	69057	NA	NA	20962.7	NA	NA	28597.5	NA	NA	NA	154979	1950.96	302564	171569	0	8861.7	228916	NA	NA	NA	16738	60798.9	236810	NA	NA	NA	NA	NA
	W0002284F02	N40	10	Left colon	55	Male	III	0	98.0333	PR/SD		N40	10	NA	NA	NA	NA	NA	NA	NA	13518.4	31309.7	NA	NA	NA	23394	NA	NA	NA	NA	NA	36179.4	NA	170878	117576	NA	3324.1	64040.6	NA	15254.4	NA	NA	22460.1	123422	49577.9	NA	30542.1	NA	NA
	W0002330F02	N41	11	Right colon	60	Male	III	1	4	Nonchemotherapy		N41	11	NA	62478	NA	NA	NA	NA	NA	11538.8	NA	NA	NA	34783	NA	NA	NA	NA	NA	NA	90776.8	NA	332387	128635	NA	NA	156817	NA	23341.1	NA	NA	NA	37821.5	NA	NA	14134.6	NA	NA
	W0002360F02	N42	11	Left colon	55	Male	II	1	44	Nonchemotherapy		N42	11	NA	64017	NA	NA	NA	NA	NA	10625.9	NA	NA	NA	21957.8	NA	NA	NA	NA	NA	NA	138075	NA	393390	137887	NA	NA	237023	NA	16922.9	NA	NA	NA	46332.1	NA	NA	18553.6	NA	NA
	W0002363F02	N43	11	Left colon	76	Male	II	0	97.7667	Nonchemotherapy		N43	11	NA	48055	NA	NA	NA	NA	NA	8507	NA	NA	NA	11344.8	NA	NA	NA	NA	NA	NA	54010.8	NA	244269	125580	NA	NA	106970	NA	33501.6	NA	NA	NA	25808.6	NA	NA	10109.8	NA	NA
	W0002379F02	N44	11	Right colon	57	Male	II	0	97.7333	PR/SD		N44	11	NA	100024	NA	NA	NA	NA	NA	17757.2	NA	NA	NA	18700	NA	NA	NA	NA	NA	NA	108476	NA	300358	110470	NA	NA	144028	NA	13788.2	NA	NA	NA	37687.1	NA	NA	18232.6	NA	NA
	W0002397F02	N45	12	Left colon	34	Male	II	1	96.0667	Nonchemotherapy		N45	12	NA	NA	NA	NA	NA	NA	NA	9101.8	NA	NA	25333.9	13827.5	NA	NA	0	NA	46724.2	NA	135052	NA	236863	197706	NA	NA	306585	NA	9043	21288.4	44295.6	46580	210243	NA	NA	NA	NA	3165.4
	W0002501F02	N46	12	Right colon	85	Female	IV	0	97.2667	PR/SD		N46	12	NA	NA	NA	NA	NA	NA	NA	10019	NA	NA	12843.3	11701.1	NA	NA	0	NA	44496.9	NA	58437.7	NA	141472	163171	NA	NA	150615	NA	8654.9	9644.4	9211.3	47794	156561	NA	NA	NA	NA	5413.2
	W0002505F02	N47	12	Left colon	73	Male	III	1	28	Nonchemotherapy		N47	12	NA	NA	NA	NA	NA	NA	NA	7506.8	NA	NA	19226.8	12498.7	NA	NA	0	NA	54482.6	NA	130568	NA	189850	161933	NA	NA	277404	NA	5577.9	18100	29394.8	24010.7	199530	NA	NA	NA	NA	2526.4
	W0002513F02	N48	12	Right colon	60	Female	III	0	97.2	Nonchemotherapy		N48	12	NA	NA	NA	NA	NA	NA	NA	5704.2	NA	NA	16133.5	11524.3	NA	NA	0	NA	41874.9	NA	77146.3	NA	167427	169247	NA	NA	183717	NA	9455.1	11125.9	17948	50896	172839	NA	NA	NA	NA	4000.8
	W0002588F02	N49	13	Left colon	66	Male	II	0	96.8333	Nonchemotherapy		N49	13	NA	NA	NA	NA	1046.9	NA	NA	4010.1	29284	NA	NA	NA	NA	NA	NA	NA	NA	NA	55410.2	NA	127776	125290	2482.3	19790.4	95774	NA	NA	6791	8822.4	46716	30370.9	NA	3522.3	5994.5	NA	NA
	W0000273F03	N5	2	Right colon	69	Female	III	0	107.567	Nonchemotherapy		N5	2	NA	17097.3	44060	NA	NA	NA	NA	NA	30466.2	NA	NA	50293	NA	NA	NA	NA	NA	NA	52821.4	1792.64	129992	38944.5	14466	NA	51847.6	NA	25537.8	NA	8326.5	42927.1	78980.5	NA	0	16234.5	NA	0
	W0002627F02	N50	13	Right colon	56	Female	III	1	33	Nonchemotherapy		N50	13	NA	NA	NA	NA	2624	NA	NA	5539.4	32855	NA	NA	NA	NA	NA	NA	NA	NA	NA	127353	NA	200778	146898	4917.23	21477.7	170878	NA	NA	13223.5	19491.2	30204	32078.7	NA	6098	7674.8	NA	NA
	W0002649F02	N51	13	Right colon	41	Female	III	0	96.6	Nonchemotherapy		N51	13	NA	NA	NA	NA	1660.6	NA	NA	5035.7	17175.7	NA	NA	NA	NA	NA	NA	NA	NA	NA	98080.6	NA	198324	181947	2928.14	21787.5	121550	NA	NA	17634.6	15546.7	26388	29706.6	NA	5658.7	3894.9	NA	NA
	W0002727F02	N52	13	Right colon	48	Female	II	0	96.3	Nonchemotherapy		N52	13	NA	NA	NA	NA	2182.3	NA	NA	8732	26587	NA	NA	NA	NA	NA	NA	NA	NA	NA	135577	NA	231222	174770	3881.98	77534.8	161478	NA	NA	16899.4	17262	23749	27106.1	NA	8123.2	8446.4	NA	NA
	W0002781F02	N53	14	Right colon	65	Male	I	0	96.1	PD		N53	14	NA	NA	6532.4	NA	NA	NA	NA	102667	NA	NA	44274.9	NA	NA	NA	NA	NA	28386.8	NA	197197	NA	293607	183554	NA	NA	192740	NA	NA	56482.7	NA	NA	71747.9	NA	NA	23433	NA	NA
	W0002854F02	N54	14	Right colon	71	Female	I	0	95.8	PR/SD		N54	14	NA	NA	7255	NA	NA	NA	NA	65425	NA	NA	34495.1	NA	NA	NA	NA	NA	18194.6	NA	50601.2	NA	133501	138325	NA	NA	149491	NA	NA	20993	NA	NA	40576.9	NA	NA	9983.4	NA	NA
	W0002862F02	N55	14	Left colon	77	Male	III	1	53	Nonchemotherapy		N55	14	NA	NA	1395.6	NA	NA	NA	NA	42588	NA	NA	28578	NA	NA	NA	NA	NA	12158	NA	120355	NA	222385	177398	NA	NA	206070	NA	NA	43418.9	NA	NA	65395.2	NA	NA	17734	NA	NA
	W0002890F02	N56	14	Right colon	51	Male	II	0	95.6	Nonchemotherapy		N56	14	NA	NA	5400.3	NA	NA	NA	NA	53408	NA	NA	35507.4	NA	NA	NA	NA	NA	12470.4	NA	172564	NA	257156	179529	NA	NA	162718	NA	NA	39275.4	NA	NA	70558.5	NA	NA	22180	NA	NA
	W0002913F02	N57	15	Right colon	39	Female	II	0	95.4667	Nonchemotherapy		N57	15	NA	58247	3327.1	NA	45108	NA	NA	NA	27338	NA	NA	NA	NA	NA	34098	NA	NA	NA	27693.6	NA	202517	190292	NA	10396.3	42756.6	NA	NA	NA	9433.3	33023	37284.5	NA	4292.2	NA	NA	NA
	W0002918F02	N58	15	Left colon	74	Male	IV	1	14	Nonchemotherapy		N58	15	NA	16441	4222.1	NA	58454	NA	NA	NA	17901.2	NA	NA	NA	NA	NA	22146.7	NA	NA	NA	76666.5	NA	249404	140565	NA	14988.8	95715.6	NA	NA	NA	11386.9	38273	46834.5	NA	6449.8	NA	NA	NA
	W0002919F02	N59	15	Right colon	78	Female	III	1	11	Nonchemotherapy		N59	15	NA	20770	2073.9	NA	28768.5	NA	NA	NA	8851.6	NA	NA	NA	NA	NA	10208	NA	NA	NA	70763.4	NA	208366	133700	NA	7071.2	79760	NA	NA	NA	8110.4	33122	42705.4	NA	6821.6	NA	NA	NA
	W0000377F03	N6	2	Right colon	52	Female	II	0	106.9	PR/SD		N6	2	NA	29975	40117	NA	NA	NA	NA	NA	55704.9	NA	NA	48576	NA	NA	NA	NA	NA	NA	147877	5868.3	350543	122185	34518	NA	155746	NA	47431.7	NA	22400.6	156367	178753	NA	0	37689.5	NA	0
	W0002933F02	N60	15	Right colon	54	Female	II	1	62	PD		N60	15	NA	65667	9589.7	NA	40769	NA	NA	NA	15946.7	NA	NA	NA	NA	NA	18298.2	NA	NA	NA	74181.8	NA	248805	149844	NA	18204.8	84061	NA	NA	NA	15168.4	30822	48064.2	NA	7219.8	NA	NA	NA
	W0002941F02	N61	16	Left colon	77	Female	III	1	51.3	Nonchemotherapy		N61	16	NA	NA	NA	NA	39970.1	NA	NA	24423.9	NA	NA	NA	12285.6	NA	NA	NA	NA	27329	NA	99934	NA	243037	141598	NA	NA	129091	NA	38720.1	23687	NA	9753.1	86879.5	NA	7524.2	NA	NA	NA
	W0003018F02	N62	16	Right colon	56	Female	III	1	61	Missing		N62	16	NA	NA	NA	NA	23157.7	NA	NA	13672.2	NA	NA	NA	13182.6	NA	NA	NA	NA	28244	NA	86789.2	NA	235679	138819	NA	NA	127945	NA	36182.3	28031.1	NA	9723.8	86491.8	NA	7836	NA	NA	NA
	W00004269F02	N63	16	Left colon	71	Male	II	0	89.8333	Nonchemotherapy		N63	16	NA	NA	NA	NA	57675.3	NA	NA	36515	NA	NA	NA	25156	NA	NA	NA	NA	43545	NA	163196	NA	285281	125341	NA	NA	233911	NA	19760	38531	NA	7940.6	106482	NA	9538.8	NA	NA	NA
	W00004366F02	N64	16	Left colon	76	Female	III	0	89.3667	Nonchemotherapy		N64	16	NA	NA	NA	NA	20891.2	NA	NA	12830.3	NA	NA	NA	10063.2	NA	NA	NA	NA	20800	NA	52451.6	NA	206705	132539	NA	NA	94088.1	NA	50701.8	15011.5	NA	7597.9	75900.3	NA	6381	NA	NA	NA
	W00004368F02	N65	17	Right colon	68	Female	IV	0	89.3667	PR/SD		N65	17	NA	NA	NA	NA	NA	NA	NA	9166.5	38521	NA	NA	17428.7	NA	12221.5	NA	NA	NA	NA	64578.2	NA	194163	91973.1	NA	NA	117058	NA	10843.6	NA	18283.3	NA	74519	NA	NA	10445.7	NA	15143.8
	W00004428F02	N66	17	Left colon	56	Female	III	0	89.1333	Nonchemotherapy		N66	17	NA	NA	NA	NA	NA	NA	NA	16804.4	31554.4	NA	NA	28939.5	NA	20655.8	NA	NA	NA	NA	178677	NA	280945	96349.8	NA	NA	310670	NA	9159.3	NA	22841.7	NA	123370	NA	NA	14112.8	NA	12569.2
	W00005224F02	N67	17	Left colon	74	Female	III	1	1.93333	PD		N67	17	NA	NA	NA	NA	NA	NA	NA	8493.5	33561.8	NA	NA	23407.9	NA	15023.9	NA	NA	NA	NA	158556	NA	268715	96886.1	NA	NA	243789	NA	11215.5	NA	24181.5	NA	108534	NA	NA	13268.8	NA	12811.8
	W00005227F03	N68	17	Right colon	45	Female	II	1	25	PD		N68	17	NA	NA	NA	NA	NA	NA	NA	15163.5	63696	NA	NA	41888	NA	27838	NA	NA	NA	NA	102691	NA	245376	110546	NA	NA	159084	NA	12291.8	NA	25587.4	NA	92526.7	NA	NA	13444.2	NA	17679.9
	W00005347F02	N69	18	Right colon	60	Female	III	1	32.3667	PD		N69	18	NA	NA	NA	NA	NA	NA	NA	NA	12244.3	NA	NA	NA	NA	16849.1	NA	NA	NA	NA	162685	NA	245765	172234	10330.1	NA	149103	NA	37523.6	39184	26152.9	NA	115693	20239.8	NA	NA	NA	NA
	W0000412F03	N7	2	Right colon	76	Male	III	0	106.8	PR/SD		N7	2	NA	14482.6	28817	NA	NA	NA	NA	NA	33058.1	NA	NA	33718	NA	NA	NA	NA	NA	NA	71406.1	6233.6	292930	112783	35156.3	NA	108611	NA	59960.4	NA	13855.5	186540	170684	NA	0	34910.4	NA	0
	W00005352F02	N70	18	Right colon	56	Male	III	1	24	PR/SD		N70	18	NA	NA	NA	NA	NA	NA	NA	NA	15504.8	NA	NA	NA	NA	13485.9	NA	NA	NA	NA	145406	NA	298508	185036	11643.6	NA	132014	NA	41845.2	32054	29784.3	NA	126121	21748.6	NA	NA	NA	NA
	W00005384F02	N71	18	Left colon	54	Male	III	0	84.7	PR/SD		N71	18	NA	NA	NA	NA	NA	NA	NA	NA	25892.5	NA	NA	NA	NA	23407	NA	NA	NA	NA	173828	NA	279989	174116	11119.5	NA	213571	NA	51790.6	31323	28454.3	NA	111421	26575.2	NA	NA	NA	NA
	W00005572F02	N72	18	Right colon	66	Female	IV	1	11.4667	PD		N72	18	NA	NA	NA	NA	NA	NA	NA	NA	23458.4	NA	NA	NA	NA	19733.1	NA	NA	NA	NA	274452	NA	295935	167938	12244.1	NA	207616	NA	27485.1	33435	34042.8	NA	108085	19795.5	NA	NA	NA	NA
	W00005851F02	N73	19	Right colon	74	Male	III	1	13	Nonchemotherapy		N73	19	NA	NA	NA	NA	NA	24782	NA	NA	27826.5	NA	7787.8	85058	NA	NA	15974.6	NA	NA	NA	27654.2	NA	263786	220954	NA	NA	98315.2	NA	15825.6	11605.4	NA	NA	62951.4	NA	NA	NA	NA	NA
	W00005924F02	N74	19	Right colon	66	Female	III	1	12	PD		N74	19	NA	NA	NA	NA	NA	29901	NA	NA	50089	NA	7959.7	80228	NA	NA	23919.9	NA	NA	NA	56483.1	NA	399721	232091	NA	NA	147490	NA	13431.6	21493.8	NA	NA	92555.6	NA	NA	NA	NA	NA
	W00005940F02	N75	19	Right colon	54	Male	III	1	26	PD		N75	19	NA	NA	NA	NA	NA	20751.7	NA	NA	18930	NA	2722.2	53478.6	NA	NA	18095	NA	NA	NA	83179.9	NA	343359	222885	NA	NA	120409	NA	15350.9	38117	NA	NA	105930	NA	NA	NA	NA	NA
	NS4549	N76	19	Left colon	36	Female	NA	0	64.5667	Nonchemotherapy		N76	19	NA	NA	NA	NA	NA	25705.8	NA	NA	19234.4	NA	2516.2	56568.5	NA	NA	12834.6	NA	NA	NA	53754	NA	311970	196645	NA	NA	133461	NA	17321	20053.9	NA	NA	84094.5	NA	NA	NA	NA	NA
	NS4541	N77	20	Left colon	36	Female	III	0	64.6667	PD		N77	20	NA	4922.3	NA	NA	NA	NA	1264.8	11350.7	25869	NA	NA	18834.7	NA	15986.3	14380	NA	0	NA	123965	NA	295368	325638	NA	NA	387504	NA	21378.2	27653	7933.6	31629	105643	12469.6	10393.9	13422	NA	8160.7
	NS4490	N78	20	Left colon	38	Male	III	0	65.7333	PR/SD		N78	20	NA	24285.5	NA	NA	NA	NA	1743.8	12571	44508	NA	NA	27219.6	NA	25561	23541	NA	0	NA	206136	NA	389217	321689	NA	NA	509856	NA	22050.7	39550	5772.3	25919.7	151681	13384.4	14181.4	13901	NA	5286.5
	NS4457	N79	20	Left colon	26	Male	III	0	66.4	PR/SD		N79	20	NA	11989.7	NA	NA	NA	NA	1518.7	20320	55338	NA	NA	23171	NA	16305.7	17726	NA	0	NA	119582	NA	329622	314096	NA	NA	340616	NA	29995.2	25557.5	7554.3	33952.6	108054	17807.6	8704	9765.3	NA	6977.7
	W0000504F02	N8	2	Right colon	63	Male	III	1	16.6	PD		N8	2	NA	12438	23689.3	NA	NA	NA	NA	NA	47284.9	NA	NA	26594	NA	NA	NA	NA	NA	NA	113261	2748	127999	57644.6	12958.3	NA	59234.8	NA	17590.8	NA	12694.9	42867.4	107338	NA	0	17758.7	NA	0
	NS4435	N80	20	Left colon	37	Female	III	0	66.7333	PR/SD		N80	20	NA	40057	NA	NA	NA	NA	2894.7	29327	50880	NA	NA	36843	NA	34943	49535	NA	0	NA	150865	NA	350281	316079	NA	NA	424843	NA	36944	28341.6	8649.6	34643	113343	14488.9	11978.8	10067	NA	7746.6
	NS4434	N81	21	Left colon	38	Female	III	0	66.8667	PR/SD		N81	21	NA	9976.8	5992.7	50924	NA	NA	5649.6	17267	128058	NA	NA	29926.3	NA	NA	NA	NA	130488	NA	97146.3	NA	326220	182046	NA	39196.2	221115	NA	12048.3	40702	NA	63245.3	75534.5	15286.3	7465	NA	NA	5582.1
	NS4383	N82	21	Left colon	30	Male	II	0	67.6333	PR/SD		N82	21	NA	55841	4192.5	46540	NA	NA	4643.71	20371.3	96375	NA	NA	22698.2	NA	NA	NA	NA	84578	NA	64801.6	NA	265654	148770	NA	20439.5	125143	NA	15936.9	19041.9	NA	79840.7	57003.5	14098	5276.47	NA	NA	5549.8
	NS4372	N83	21	Left colon	36	Male	II	1	43.1	Nonchemotherapy		N83	21	NA	18793.5	2545.7	33464	NA	NA	4414.03	10895	80517	NA	NA	18967.1	NA	NA	NA	NA	89496	NA	68242.3	NA	274600	149786	NA	16206.2	122630	NA	19020.8	22298	NA	89849.3	58188.8	13797.7	6633.87	NA	NA	5274
	NS4368	N84	21	Left colon	23	Male	II	0	67.9333	PR/SD		N84	21	NA	25979.7	6760.3	60967	NA	NA	7198.96	23827	147392	NA	NA	35957	NA	NA	NA	NA	126576	NA	128843	NA	444048	188154	NA	33632.7	306537	NA	13398.8	54124	NA	81593.4	107433	27230	10685.6	NA	NA	6701.5
	NS4357	N85	22	Left colon	28	Female	III	0	68.1333	PR/SD		N85	22	NA	75904.6	NA	NA	40255.9	NA	NA	20730.4	38538.6	NA	NA	NA	NA	19527	14817.3	NA	NA	NA	78179.2	NA	245823	136638	NA	26135	179306	NA	13939.8	39856.7	NA	25123.8	87816	NA	5865.1	NA	NA	NA
	NS4355	N86	22	Left colon	30	Male	III	1	11.7667	PD		N86	22	NA	165891	NA	NA	23899.5	NA	NA	24102.3	39452.8	NA	NA	NA	NA	21581.8	15376.6	NA	NA	NA	90243.7	NA	240598	141472	NA	13001.3	189749	NA	10606.4	44717.4	NA	15111.1	85902.7	NA	5041.4	NA	NA	NA
	NS4350	N87	22	Left colon	40	Male	III	1	22.2667	PD		N87	22	NA	118973	NA	NA	29534	NA	NA	18638.5	37405.8	NA	NA	NA	NA	19180.8	11468.9	NA	NA	NA	101445	NA	231664	130139	NA	14979.3	191579	NA	6560.6	44972.3	NA	16314.3	85252.5	NA	6934.5	NA	NA	NA
	NS4348	N88	22	Left colon	33	Male	III	0	68.6	PR/SD		N88	22	NA	100893	NA	NA	31715.4	NA	NA	24312.9	29379.9	NA	NA	NA	NA	15343.6	14667.1	NA	NA	NA	145112	NA	324615	157618	NA	14836.9	304009	NA	11496.8	57757	NA	22714.7	116420	NA	9484.6	NA	NA	NA
	NS4154	N89	23	Left colon	40	Female	III	0	72.5667	PR/SD		N89	23	NA	NA	10427	NA	2313.2	NA	NA	NA	50959	NA	NA	NA	NA	22999	NA	NA	NA	NA	45230.1	1070.66	149878	128676	NA	NA	60066.5	NA	15693.7	3862	10013	NA	17316.8	NA	NA	15135.3	4513.9	NA
	W0000519F03	N9	3	Right colon	42	Male	II	1	15	PR/SD		N9	3	NA	36914	NA	NA	NA	NA	NA	53366.6	11281.2	NA	NA	NA	36057	NA	10044.2	NA	0	NA	249638	NA	311811	70032.3	NA	10329.6	112312	NA	8824.6	52081.1	128418	28323	178734	NA	NA	NA	NA	NA
	NS4129	N90	23	Left colon	38	Male	III	0	72.8	PR/SD		N90	23	NA	NA	12041	NA	5190.6	NA	NA	NA	42336	NA	NA	NA	NA	26067	NA	NA	NA	NA	155240	1833.01	280508	174230	NA	NA	171047	NA	13213.7	13092	14139.5	NA	35086.2	NA	NA	36770.3	6750.1	NA
	NS4112	N91	23	Left colon	39	Female	II	0	73.2	Nonchemotherapy		N91	23	NA	NA	5312.3	NA	4908.8	NA	NA	NA	45918	NA	NA	NA	NA	21351	NA	NA	NA	NA	83551.1	1342.14	192679	157374	NA	NA	97686.7	NA	17676.3	7380.2	8072.7	NA	26533.6	NA	NA	22064.8	5513.1	NA
	NS3927	N92	23	Left colon	36	Female	III	1	6.66667	PR/SD		N92	23	NA	NA	1304.9	NA	2000.2	NA	NA	NA	38015	NA	NA	NA	NA	15657	NA	NA	NA	NA	44641.7	1018.23	143095	113734	NA	NA	60488.9	NA	20468.5	4686.2	7502.7	NA	15690.4	NA	NA	14491.4	4719.6	NA
	NS3914	N93	24	Left colon	39	Male	II	1	34.2	PR/SD		N93	24	NA	2730.8	NA	NA	NA	NA	NA	NA	69644	NA	NA	34707	24900	NA	NA	12823.2	NA	NA	36419	NA	126006	126579	NA	38367.3	59566.7	NA	18605.6	NA	NA	39286.5	75281.2	NA	NA	1802.9	NA	NA
	NS3911	N94	24	Left colon	22	Male	III	0	77.6667	PD		N94	24	NA	5040.7	NA	NA	NA	NA	NA	NA	52190	NA	NA	43142	24977	NA	NA	15212	NA	NA	99454	NA	251387	205850	NA	33976.1	190742	NA	26391.6	NA	NA	46679.5	121964	NA	NA	3175.1	NA	NA
	NS3834	N95	24	Left colon	34	Female	IV	1	12.9	PD		N95	24	NA	1389.1	NA	NA	NA	NA	NA	NA	41269	NA	NA	28705	29267	NA	NA	12785.6	NA	NA	40939.8	NA	174560	153985	NA	50036.5	73890.6	NA	22601.4	NA	NA	42306.3	80916.8	NA	NA	2143.3	NA	NA
	NS3801	N96	24	Left colon	34	Male	III	0	79.6	Nonchemotherapy		N96	24	NA	3941.4	NA	NA	NA	NA	NA	NA	27070	NA	NA	30151	16505	NA	NA	14354.3	NA	NA	87463.8	NA	211750	177129	NA	29194	134538	NA	22887.4	NA	NA	42882.6	105427	NA	NA	2372.5	NA	NA
	NS3764	N97	25	Left colon	40	Male	III	1	18.7667	PD		N97	25	NA	52049	NA	NA	NA	NA	NA	NA	51486.9	NA	14595	15377.4	22083	12612	NA	NA	NA	14059.5	63813.8	NA	197306	103479	11262.9	NA	188686	NA	22833.5	NA	4648.8	47002.7	114838	NA	NA	12091	NA	NA
	NS3758	N98	25	Left colon	26	Male	III	1	17.0667	PD		N98	25	NA	31725	NA	NA	NA	NA	NA	NA	62373.1	NA	9660.4	14514.3	20917.6	9107.5	NA	NA	NA	41733	40562.1	NA	140353	82126	15636	NA	101211	NA	19306.7	NA	2484.1	39395.8	81465.2	NA	NA	8044.7	NA	NA
	W0001747C02	T1	1	Right colon	44	Female	IV	1	5.26667	PD		T1	1	NA	19727.2	6642	NA	11962.8	NA	NA	4253.4	46487.6	NA	NA	17488.1	NA	NA	27963.2	NA	NA	NA	84848.6	2252	289121	176078	0	15942.9	142392	NA	NA	NA	13028	45349.2	141718	NA	NA	NA	NA	NA
	W0000563C02	T10	3	Left colon	82	Male	I	1	5.56667	PR/SD		T10	3	NA	17137.7	NA	NA	NA	NA	NA	57722	13654	NA	NA	NA	57087.8	NA	14373.6	NA	0	NA	191941	NA	663106	144062	NA	14190.7	202899	NA	17345.2	36240.6	43956	39106	244103	NA	NA	NA	NA	NA
	TS3619	T100	25	Left colon	35	Female	II	0	83.2667	PR/SD		T100	25	NA	16839	NA	NA	NA	NA	NA	NA	28009.4	NA	6561	9474.2	13991.3	4164.1	NA	NA	NA	7194	19669.7	NA	133442	73978.7	25487	NA	41144.6	NA	20351.3	NA	790.03	67378.5	51546	NA	NA	7252	NA	NA
	TS3604	T101	26	Left colon	40	Male	I	0	83.4667	PR/SD		T101	26	NA	0	NA	NA	13596.5	NA	NA	NA	49853.3	NA	NA	0	20520	NA	NA	NA	NA	NA	11786.9	NA	160257	125928	NA	34975.9	78315.6	NA	49898.5	NA	NA	18127.3	62953.8	80208	NA	NA	NA	NA
	TS3410	T102	26	Left colon	38	Male	III	1	80.5	PD		T102	26	NA	0	NA	NA	13385.2	NA	NA	NA	25468.7	NA	NA	0	15735	NA	NA	NA	NA	NA	9469.3	NA	163645	139695	NA	23707.3	68203.6	NA	80914.3	NA	NA	28119.2	71185.9	104240	NA	NA	NA	NA
	TS3356	T103	26	Left colon	28	Female	I	0	87.9	PR/SD		T103	26	NA	0	NA	NA	11465.6	NA	NA	NA	17557.3	NA	NA	0	7342.4	NA	NA	NA	NA	NA	33304.6	NA	315430	186376	NA	28449.5	145938	NA	49231.5	NA	NA	22578.2	139006	61674.9	NA	NA	NA	NA
	TS3327	T104	26	Left colon	40	Male	III	1	21.2333	Nonchemotherapy		T104	26	NA	0	NA	NA	14390.8	NA	NA	NA	20284.6	NA	NA	0	4793	NA	NA	NA	NA	NA	19274.4	NA	262120	164818	NA	26300.4	110557	NA	56472.7	NA	NA	21186.9	88629.4	73896.8	NA	NA	NA	NA
	TJ2379	T105	27	Right colon	39	Male	NA	0	64.3	Nonchemotherapy		T105	27	NA	18178.3	NA	NA	17155.4	NA	NA	NA	14760	NA	NA	NA	0	NA	NA	NA	NA	NA	108577	NA	191154	101211	NA	9468.8	213970	NA	13763.9	3035.1	14201.7	12947.6	99811.2	NA	NA	3902.1	NA	NA
	TJ2010	T106	27	Left colon	33	Female	II	1	31	PR/SD		T106	27	NA	13164.1	NA	NA	14626.5	NA	NA	NA	9850.5	NA	NA	NA	0	NA	NA	NA	NA	NA	115759	NA	214923	135219	NA	13736.1	264478	NA	17215.7	3814.2	22287.8	19225.7	129329	NA	NA	4377	NA	NA
	TJ2114	T108	27	Right colon	35	Male	II	0	73.2	PR/SD		T108	27	NA	46283	NA	NA	16157.1	NA	NA	NA	15502	NA	NA	NA	0	NA	NA	NA	NA	NA	235277	NA	378206	169404	NA	7642.7	461217	NA	26048.2	8361.6	24855.2	26486.4	228363	NA	NA	12565	NA	NA
	TJ2095	T109	28	Right colon	39	Female	I	1	21	Nonchemotherapy		T109	28	NA	NA	NA	NA	11920	NA	NA	NA	48417	NA	NA	NA	9146	NA	NA	NA	NA	NA	90892.4	NA	307945	188151	NA	136522	251096	NA	5999.1	NA	NA	45723.7	168453	NA	NA	NA	NA	NA
	W0000607C03	T11	3	Right colon	82	Female	II	1	15.4333	PD		T11	3	NA	46206	NA	NA	NA	NA	NA	87452	14104.9	NA	NA	NA	57359.4	NA	15623.6	NA	0	NA	165389	NA	607477	101062	NA	8350.6	169081	NA	13739.3	24360.5	28641	30624	158906	NA	NA	NA	NA	NA
	TJ2071	T110	28	Left colon	25	Male	II	0	75.0333	Nonchemotherapy		T110	28	NA	NA	NA	NA	8461.9	NA	NA	NA	32301.3	NA	NA	NA	13444	NA	NA	NA	NA	NA	67453	NA	220401	126432	NA	31577.1	150919	NA	6375	NA	NA	37355.7	132602	NA	NA	NA	NA	NA
	TS3625	T112	28	Left colon	35	Female	II	0	83.2	PD		T112	28	NA	NA	NA	NA	8410.4	NA	NA	NA	48294.6	NA	NA	NA	4687	NA	NA	NA	NA	NA	99874.7	NA	298532	159072	NA	60491	202213	NA	6604.7	NA	NA	60445.3	176738	NA	NA	NA	NA	NA
	W0000739C04	T12	3	Right colon	62	Female	III	0	105.233	PR/SD		T12	3	NA	11050.5	NA	NA	NA	NA	NA	32604.3	6446.4	NA	NA	NA	30108.9	NA	9526.8	NA	0	NA	229913	NA	440750	98683.1	NA	8907.4	160429	NA	14662.9	69886.3	31513.9	32469	173888	NA	NA	NA	NA	NA
	W0001052C04	T13	4	Right colon	65	Male	IV	1	13	PD		T13	4	NA	28772	1844.3	NA	9588.1	NA	NA	NA	21139	1685.1	NA	50801.6	7651.7	NA	NA	6457.6	NA	NA	61331	NA	263207	95397	NA	7259.1	105051	0	NA	NA	NA	2770.3	80226	NA	NA	NA	NA	NA
	W0001094C02	T14	4	Left colon	71	Male	III	0	103.3	PR/SD		T14	4	NA	21414	6209.9	NA	9027.7	NA	NA	NA	24111.5	2015.8	NA	46333.3	15857	NA	NA	8584.6	NA	NA	111913	NA	447223	142550	NA	11380.2	275699	0	NA	NA	NA	4467.4	328947	NA	NA	NA	NA	NA
	W0001310C03	T15	4	Right colon	91	Female	III	0	102.333	PR/SD		T15	4	NA	22312	6134.7	NA	35597.2	NA	NA	NA	46877	3407.6	NA	60616.3	18482	NA	NA	17865.8	NA	NA	131262	NA	787534	163743	NA	18247.4	367426	0	NA	NA	NA	4496.6	193764	NA	NA	NA	NA	NA
	W0001409C03	T16	4	Right colon	40	Female	I	0	101.967	PR/SD		T16	4	NA	16476.1	1993.5	NA	10559	NA	NA	NA	26954	4440.3	NA	29321.2	18953	NA	NA	9388.5	NA	NA	67656.1	NA	331830	102328	NA	18228.5	192358	0	NA	NA	NA	2223.6	142258	NA	NA	NA	NA	NA
	W0000085C03	T2	1	Right colon	53	Female	II	1	35	PR/SD		T2	1	NA	26579	9674.3	NA	14239.1	NA	NA	4829.5	78979	NA	NA	13172.7	NA	NA	14843.2	NA	NA	NA	51925	1901.96	208866	138922	0	28872.3	70561.7	NA	NA	NA	6650	44695	105326	NA	NA	NA	NA	NA
	W0001923C02	T21	6	Left colon	60	Female	III	1	7	Nonchemotherapy		T21	6	NA	NA	NA	NA	38317.3	NA	NA	12929.3	NA	NA	NA	NA	NA	0	NA	NA	44327	NA	109302	NA	805727	161118	NA	NA	241600	NA	4706.5	NA	NA	56729	188942	NA	NA	NA	NA	NA
	W0001927C02	T22	6	Right colon	33	Male	III	1	6.1	PD		T22	6	NA	NA	NA	NA	15347.1	NA	NA	11646.7	NA	NA	NA	NA	NA	0	NA	NA	19991.6	NA	27148.8	NA	336826	75810.2	NA	NA	95067.2	NA	4654.8	NA	NA	26002.8	79041.7	NA	NA	NA	NA	NA
	W0001934C03	T23	6	Right colon	46	Male	II	1	32	PD		T23	6	NA	NA	NA	NA	19108.9	NA	NA	12977.3	NA	NA	NA	NA	NA	0	NA	NA	33073	NA	29390	NA	481549	128693	NA	NA	81699.5	NA	12788.8	NA	NA	69644	109191	NA	NA	NA	NA	NA
	W0002014C02	T24	6	Right colon	43	Male	IV	1	11.8	PD		T24	6	NA	NA	NA	NA	32750	NA	NA	16866.4	NA	NA	NA	NA	NA	0	NA	NA	33574.5	NA	80080.6	NA	676516	136080	NA	NA	152034	NA	6699.8	NA	NA	58983	107710	NA	NA	NA	NA	NA
	W0002017C02	T25	7	Right colon	62	Male	I	0	99.1333	PR/SD		T25	7	NA	50635	NA	NA	NA	NA	NA	6020.1	NA	19183.2	NA	NA	17506	NA	21794.3	NA	NA	3803.6	179137	7505.6	719004	362704	NA	NA	223012	NA	2606.7	11348.1	6844	29807	145834	11681.2	NA	24953	NA	NA
	W0002036C02	T26	7	Right colon	53	Male	II	0	99.0667	Nonchemotherapy		T26	7	NA	347201	NA	NA	NA	NA	NA	31609	NA	32477	NA	NA	68661	NA	56619	NA	NA	14497.6	116149	5573.9	373353	265397	NA	NA	134017	NA	1917.2	8091	66606	22029	101372	8987.1	NA	16199.3	NA	NA
	W0002059C02	T27	7	Left colon	67	Male	III	1	23	Nonchemotherapy		T27	7	NA	36125	NA	NA	NA	NA	NA	7245.1	NA	14159.7	NA	NA	12018	NA	20927.9	NA	NA	7004.2	167007	6002.2	490200	305511	NA	NA	235270	NA	2051	9403.1	6404.3	25803	137027	9277.1	NA	23172.2	NA	NA
	W0002086C02	T28	7	Left colon	39	Male	III	1	37	PR/SD		T28	7	NA	38504	NA	NA	NA	NA	NA	11806.8	NA	22523	NA	NA	19644	NA	34258	NA	NA	42483	198741	7076.2	562888	437971	NA	NA	351441	NA	2325.9	10801.9	11609	37129	154480	14795.4	NA	32585	NA	NA
	W0002096C02	T29	8	Right colon	51	Male	III	0	98.8667	PR/SD		T29	8	21263.4	12099.5	2257.42	NA	15851.9	NA	NA	19271.6	16586.4	28438.4	2225.2	NA	73974	NA	NA	NA	NA	NA	147232	NA	387646	146842	NA	NA	134697	NA	6114.69	31661	8306.7	36523	43131.2	NA	NA	27875.5	NA	5098.42
	W0002102C02	T30	8	Left colon	56	Female	IV	1	1.5	PD		T30	8	40661	50939	19549.9	NA	86779.4	NA	NA	107183	23689.8	67332	5838.9	NA	25521	NA	NA	NA	NA	NA	91992.6	NA	613211	323267	NA	NA	259498	NA	8399.8	20772.3	10858	25941	53006	NA	NA	19060.7	NA	10263.9
	W0002115C02	T31	8	Right colon	45	Male	II	0	98.7	Nonchemotherapy		T31	8	9139.5	30321	5836	NA	25398.1	NA	NA	21165.1	12478	32122	2922.4	NA	43865	NA	NA	NA	NA	NA	234656	NA	767382	234373	NA	NA	249752	NA	10314.9	27624.6	15749	65987	72324.8	NA	NA	33035	NA	8013.3
	W0002170C02	T32	8	Left colon	78	Female	III	1	27	Nonchemotherapy		T32	8	3428.3	27874	2923	NA	12921.4	NA	NA	14031.5	6896.1	8530.4	1645.4	NA	21080	NA	NA	NA	NA	NA	124698	NA	477601	175318	NA	NA	175206	NA	7930.8	22456.4	11951	25762.4	52578	NA	NA	26801	NA	5213.9
	W0002187C02	T33	9	Left colon	68	Male	I	0	98.4667	Nonchemotherapy		T33	9	NA	24252	NA	NA	310034	NA	NA	5988.4	NA	NA	NA	NA	NA	NA	NA	NA	NA	NA	180099	3344.9	300828	164107	NA	16496.7	170381	NA	25556.4	126580	21039.3	NA	89903.2	7543.4	NA	NA	NA	NA
	W0002224C02	T34	9	Right colon	50	Male	II	1	72.7	PD		T34	9	NA	16807.1	NA	NA	311362	NA	NA	8063.4	NA	NA	NA	NA	NA	NA	NA	NA	NA	NA	143855	2939.4	345011	246655	NA	18364.6	228188	NA	37331.7	82904	28169.1	NA	119156	8284.3	NA	NA	NA	NA
	W0002243C02	T35	9	Right colon	60	Male	III	1	61.2333	PD		T35	9	NA	62278	NA	NA	126543	NA	NA	11188.4	NA	NA	NA	NA	NA	NA	NA	NA	NA	NA	41773.9	1659.99	148254	135368	NA	36165	71158.2	NA	26498	31160.9	11961.5	NA	48289.3	2068.3	NA	NA	NA	NA
	W0002263C02	T36	9	Left colon	64	Male	II	1	62	PD		T36	9	NA	31381	NA	NA	115542	NA	NA	9407	NA	NA	NA	NA	NA	NA	NA	NA	NA	NA	160600	2865.9	291899	240165	NA	23526	202432	NA	33100.7	93284	44641.4	NA	68098.5	7812.7	NA	NA	NA	NA
	W0002273C02	T37	10	Right colon	54	Female	II	0	98.1667	Nonchemotherapy		T37	10	NA	NA	NA	NA	NA	NA	NA	6802.9	31031.5	NA	NA	NA	35803	NA	NA	NA	NA	NA	83848.3	NA	324093	224994	NA	3006.5	154491	NA	14973.2	NA	NA	21000.8	76614.2	61827	NA	72628.2	NA	NA
	W0002279C02	T38	10	Left colon	76	Female	II	0	98.1333	PR/SD		T38	10	NA	NA	NA	NA	NA	NA	NA	11583.4	59756	NA	NA	NA	121750	NA	NA	NA	NA	NA	49163.4	NA	311631	254017	NA	9018.8	130772	NA	17163.3	NA	NA	25245.5	88454.1	69254.1	NA	72318.3	NA	NA
	W0002280C02	T39	10	Right colon	38	Male	II	1	37	PR/SD		T39	10	NA	NA	NA	NA	NA	NA	NA	8705.7	99990	NA	NA	NA	46239	NA	NA	NA	NA	NA	33907.8	NA	257908	140639	NA	5575	117406	NA	10016.4	NA	NA	24865.9	65538.1	23081.9	NA	49529.4	NA	NA
	W0000214C03	T4	1	Left colon	42	Male	III	1	23	PD		T4	1	NA	16088.2	8221.1	NA	10488.4	NA	NA	5259.1	52987.6	NA	NA	12567.8	NA	NA	11713.3	NA	NA	NA	47316.9	1198.45	157238	122240	0	4867.2	59982	NA	NA	NA	6065.1	71341.2	118307	NA	NA	NA	NA	NA
	W0002284C02	T40	10	Left colon	55	Male	III	0	98.0333	PR/SD		T40	10	NA	NA	NA	NA	NA	NA	NA	9280.2	39013.2	NA	NA	NA	32743	NA	NA	NA	NA	NA	122229	NA	411530	243013	NA	7753.8	236331	NA	7381.6	NA	NA	32686.7	99058.4	74701.5	NA	102979	NA	NA
	W0002330C02	T41	11	Right colon	60	Male	III	1	4	Nonchemotherapy		T41	11	NA	33920.7	NA	NA	NA	NA	NA	5741.4	NA	NA	NA	24020.7	NA	NA	NA	NA	NA	NA	158868	NA	571732	114837	NA	NA	299347	NA	8988.9	NA	NA	NA	35454.1	NA	NA	23900	NA	NA
	W0002360C02	T42	11	Left colon	55	Male	II	1	44	Nonchemotherapy		T42	11	NA	61895	NA	NA	NA	NA	NA	14571.5	NA	NA	NA	27082.9	NA	NA	NA	NA	NA	NA	144355	NA	467947	132600	NA	NA	327031	NA	11094.2	NA	NA	NA	32102.6	NA	NA	28231	NA	NA
	W0002363C02	T43	11	Left colon	76	Male	II	0	97.7667	Nonchemotherapy		T43	11	NA	45596	NA	NA	NA	NA	NA	7464.6	NA	NA	NA	18803.6	NA	NA	NA	NA	NA	NA	178522	NA	580668	173357	NA	NA	261819	NA	9298.2	NA	NA	NA	63083	NA	NA	40542	NA	NA
	W0002379C02	T44	11	Right colon	57	Male	II	0	97.7333	PR/SD		T44	11	NA	123022	NA	NA	NA	NA	NA	24655.9	NA	NA	NA	26873.2	NA	NA	NA	NA	NA	NA	158379	NA	410779	140844	NA	NA	186600	NA	13691.7	NA	NA	NA	39164.5	NA	NA	35479	NA	NA
	W0002397C02	T45	12	Left colon	34	Male	II	1	96.0667	Nonchemotherapy		T45	12	NA	NA	NA	NA	NA	NA	NA	4182	NA	NA	16508.8	8619	NA	NA	0	NA	42276.2	NA	153506	NA	279239	172206	NA	NA	371543	NA	7983.7	25362	14990.9	27380.7	169207	NA	NA	NA	NA	2012.73
	W0002501C02	T46	12	Right colon	85	Female	IV	0	97.2667	PR/SD		T46	12	NA	NA	NA	NA	NA	NA	NA	4288.8	NA	NA	9562.4	8533.1	NA	NA	0	NA	35979.9	NA	124178	NA	258572	154788	NA	NA	279035	NA	7005.8	22775	10780.5	23283.5	123323	NA	NA	NA	NA	1938.41
	W0002505C02	T47	12	Left colon	73	Male	III	1	28	Nonchemotherapy		T47	12	NA	NA	NA	NA	NA	NA	NA	8916.6	NA	NA	21801.4	15595.5	NA	NA	0	NA	64936.5	NA	100706	NA	250724	210245	NA	NA	314483	NA	9133.8	15337.6	14742.5	24582.8	183672	NA	NA	NA	NA	3240
	W0002513C02	T48	12	Right colon	60	Female	III	0	97.2	Nonchemotherapy		T48	12	NA	NA	NA	NA	NA	NA	NA	6167.9	NA	NA	24266.8	10996.1	NA	NA	0	NA	46041.9	NA	107734	NA	259019	203739	NA	NA	267676	NA	7943.8	15863.1	68315.2	31860	212757	NA	NA	NA	NA	3316.1
	W0002588C02	T49	13	Left colon	66	Male	II	0	96.8333	Nonchemotherapy		T49	13	NA	NA	NA	NA	1586.2	NA	NA	4699.5	22494	NA	NA	NA	NA	NA	NA	NA	NA	NA	129726	NA	323850	294950	3783.47	25383.4	168568	NA	NA	13754.5	13783.5	25167	42063.5	NA	9602.5	7223.8	NA	NA
	W0000273C03	T5	2	Right colon	69	Female	III	0	107.567	Nonchemotherapy		T5	2	NA	9984.2	20316.7	NA	NA	NA	NA	NA	23128.1	NA	NA	19150	NA	NA	NA	NA	NA	NA	227368	9875.5	526206	124885	28063	NA	340357	NA	36989.5	NA	31244.7	90269.5	196185	NA	0	52676.1	NA	0
	W0002627C02	T50	13	Right colon	56	Female	III	1	33	Nonchemotherapy		T50	13	NA	NA	NA	NA	2509.6	NA	NA	7362.3	30562	NA	NA	NA	NA	NA	NA	NA	NA	NA	120146	NA	241092	159246	4448.24	21812.4	171684	NA	NA	14903.9	21893.8	19359	37209	NA	7919.8	14863	NA	NA
	W0002649C02	T51	13	Right colon	41	Female	III	0	96.6	Nonchemotherapy		T51	13	NA	NA	NA	NA	1165.6	NA	NA	4538.3	18723.3	NA	NA	NA	NA	NA	NA	NA	NA	NA	89758.1	NA	189709	192934	3207.46	20763.4	129058	NA	NA	8661.6	16490.8	15361	24489	NA	5663.6	11601	NA	NA
	W0002727C02	T52	13	Right colon	48	Female	II	0	96.3	Nonchemotherapy		T52	13	NA	NA	NA	NA	1567.8	NA	NA	4730.7	13103.4	NA	NA	NA	NA	NA	NA	NA	NA	NA	148338	NA	249870	210377	3371.52	35788.6	250496	NA	NA	15898.8	16422	30435	27761	NA	13778.1	18757	NA	NA
	W0002781C02	T53	14	Right colon	65	Male	I	0	96.1	PD		T53	14	NA	NA	5746.4	NA	NA	NA	NA	44658	NA	NA	51183.8	NA	NA	NA	NA	NA	14383.6	NA	125173	NA	267606	174324	NA	NA	163075	NA	NA	48508.7	NA	NA	63568.7	NA	NA	32440	NA	NA
	W0002854C02	T54	14	Right colon	71	Female	I	0	95.8	PR/SD		T54	14	NA	NA	3606.5	NA	NA	NA	NA	58776	NA	NA	27517.8	NA	NA	NA	NA	NA	13900.7	NA	258672	NA	516417	304951	NA	NA	178378	NA	NA	57817	NA	NA	114387	NA	NA	46883	NA	NA
	W0002862C02	T55	14	Left colon	77	Male	III	1	53	Nonchemotherapy		T55	14	NA	NA	1869.3	NA	NA	NA	NA	65026	NA	NA	42838.9	NA	NA	NA	NA	NA	12952.5	NA	81433.6	NA	216498	208755	NA	NA	182733	NA	NA	35664.5	NA	NA	62455.6	NA	NA	16045	NA	NA
	W0002890C02	T56	14	Right colon	51	Male	II	0	95.6	Nonchemotherapy		T56	14	NA	NA	7016.5	NA	NA	NA	NA	57451	NA	NA	56213.5	NA	NA	NA	NA	NA	14471.3	NA	97627.2	NA	205183	154074	NA	NA	122494	NA	NA	26119.3	NA	NA	56524.4	NA	NA	17340	NA	NA
	W0002913C02	T57	15	Right colon	39	Female	II	0	95.4667	Nonchemotherapy		T57	15	NA	45961	3725.3	NA	41421	NA	NA	NA	21511	NA	NA	NA	NA	NA	29676.6	NA	NA	NA	28718	NA	247478	227613	NA	9579.2	47312.5	NA	NA	NA	9550.6	37595	35771.4	NA	5304.5	NA	NA	NA
	W0002918C02	T58	15	Left colon	74	Male	IV	1	14	Nonchemotherapy		T58	15	NA	23331	3552.9	NA	66031	NA	NA	NA	19146.9	NA	NA	NA	NA	NA	28677	NA	NA	NA	72686.2	NA	476815	291456	NA	22170.6	145008	NA	NA	NA	14894.8	44710	74737.9	NA	12105.8	NA	NA	NA
	W0002919C02	T59	15	Right colon	78	Female	III	1	11	Nonchemotherapy		T59	15	NA	33189	2369.8	NA	42700	NA	NA	NA	14917.2	NA	NA	NA	NA	NA	21379	NA	NA	NA	91706	NA	389917	242124	NA	12796.2	116407	NA	NA	NA	15738.8	46136	69134.1	NA	9744.1	NA	NA	NA
	W0000377C03	T6	2	Right colon	52	Female	II	0	106.9	PR/SD		T6	2	NA	20116.1	21987	NA	NA	NA	NA	NA	35528.9	NA	NA	26104	NA	NA	NA	NA	NA	NA	242334	8240.2	595972	144714	28447	NA	355536	NA	42155.3	NA	28326.9	106373	239271	NA	0	59530	NA	0
	W0002933C02	T60	15	Right colon	54	Female	II	1	62	PD		T60	15	NA	127600	17600	NA	52082	NA	NA	NA	41711	NA	NA	NA	NA	NA	30260	NA	NA	NA	64287.9	NA	272431	164777	NA	30010.3	88487.1	NA	NA	NA	36180.2	29769	52399.3	NA	4967.9	NA	NA	NA
	W0002941C02	T61	16	Left colon	77	Female	III	1	51.3	Nonchemotherapy		T61	16	NA	NA	NA	NA	53854	NA	NA	24879.8	NA	NA	NA	18248.3	NA	NA	NA	NA	32343	NA	205013	NA	543629	201170	NA	NA	254100	NA	18976.8	95676	NA	11566	185780	NA	27529.5	NA	NA	NA
	W0003018C02	T62	16	Right colon	56	Female	III	1	61	Missing		T62	16	NA	NA	NA	NA	13547.9	NA	NA	12065.5	NA	NA	NA	9788	NA	NA	NA	NA	16280	NA	72997	NA	250453	125874	NA	NA	141920	NA	16678.8	18939.3	NA	8399.8	79996.2	NA	8947	NA	NA	NA
	W00004269C02	T63	16	Left colon	71	Male	II	0	89.8333	Nonchemotherapy		T63	16	NA	NA	NA	NA	55641	NA	NA	33036	NA	NA	NA	22173.8	NA	NA	NA	NA	34242	NA	148574	NA	388004	180230	NA	NA	177246	NA	20097.8	44963	NA	10625	110691	NA	7593	NA	NA	NA
	W00004366C02	T64	16	Left colon	76	Female	III	0	89.3667	Nonchemotherapy		T64	16	NA	NA	NA	NA	29998	NA	NA	24408.8	NA	NA	NA	12731.9	NA	NA	NA	NA	28900	NA	229330	NA	473591	200950	NA	NA	335600	NA	25370.6	59351	NA	10410	155862	NA	14287.1	NA	NA	NA
	W00004368C02	T65	17	Right colon	68	Female	IV	0	89.3667	PR/SD		T65	17	NA	NA	NA	NA	NA	NA	NA	13658.9	46593	NA	NA	27141.6	NA	15303.3	NA	NA	NA	NA	78478.1	NA	231894	121180	NA	NA	155875	NA	11456.7	NA	19541.6	NA	75412.1	NA	NA	12171.7	NA	19297.9
	W00004428C02	T66	17	Left colon	56	Female	III	0	89.1333	Nonchemotherapy		T66	17	NA	NA	NA	NA	NA	NA	NA	18867.7	32037.1	NA	NA	44814	NA	25994.5	NA	NA	NA	NA	225453	NA	437028	127531	NA	NA	371321	NA	13176	NA	34193.6	NA	137152	NA	NA	19385.7	NA	17325.9
	W00005224C02	T67	17	Left colon	74	Female	III	1	1.93333	PD		T67	17	NA	NA	NA	NA	NA	NA	NA	13081.9	34188.3	NA	NA	29199.2	NA	26548.6	NA	NA	NA	NA	175432	NA	472497	184038	NA	NA	488447	NA	13861	NA	40823	NA	168381	NA	NA	31168.9	NA	14070.4
	W00005227C03	T68	17	Right colon	45	Female	II	1	25	PD		T68	17	NA	NA	NA	NA	NA	NA	NA	12332.2	39562	NA	NA	24867	NA	29308	NA	NA	NA	NA	276696	NA	552374	147468	NA	NA	674890	NA	9989.7	NA	42487.1	NA	174459	NA	NA	38072	NA	11998.4
	W00005347C02	T69	18	Right colon	60	Female	III	1	32.3667	PD		T69	18	NA	NA	NA	NA	NA	NA	NA	NA	19255.9	NA	NA	NA	NA	18651.1	NA	NA	NA	NA	239005	NA	363052	196845	12516.4	NA	297998	NA	31687.8	42269	48425.2	NA	137099	28063.4	NA	NA	NA	NA
	W0000412C03	T7	2	Right colon	76	Male	III	0	106.8	PR/SD		T7	2	NA	13050.5	19213.3	NA	NA	NA	NA	NA	29251.7	NA	NA	24588	NA	NA	NA	NA	NA	NA	212474	8272.8	480090	177161	28386	NA	351166	NA	34518.7	NA	45556	112601	393660	NA	0	64794.9	NA	0
	W00005352C02	T70	18	Right colon	56	Male	III	1	24	PR/SD		T70	18	NA	NA	NA	NA	NA	NA	NA	NA	22873.8	NA	NA	NA	NA	12570.6	NA	NA	NA	NA	67580.6	NA	171961	134293	9836.6	NA	90017.4	NA	22594.6	17817.7	30224.8	NA	82008.4	19858	NA	NA	NA	NA
	W00005384C02	T71	18	Left colon	54	Male	III	0	84.7	PR/SD		T71	18	NA	NA	NA	NA	NA	NA	NA	NA	22797.1	NA	NA	NA	NA	21532	NA	NA	NA	NA	155953	NA	412906	256465	14557.7	NA	220152	NA	44408.2	42440	30823.4	NA	143128	38065.2	NA	NA	NA	NA
	W00005572C02	T72	18	Right colon	66	Female	IV	1	11.4667	PD		T72	18	NA	NA	NA	NA	NA	NA	NA	NA	32432.7	NA	NA	NA	NA	22840	NA	NA	NA	NA	143324	NA	370172	241643	16198.8	NA	183720	NA	31152.3	27040.7	28023.7	NA	119536	47174.8	NA	NA	NA	NA
	W00005851C02	T73	19	Right colon	74	Male	III	1	13	Nonchemotherapy		T73	19	NA	NA	NA	NA	NA	14692.8	NA	NA	56388	NA	4767.1	82050	NA	NA	17712.9	NA	NA	NA	135219	NA	576269	236832	NA	NA	263626	NA	11008.9	34007	NA	NA	105390	NA	NA	NA	NA	NA
	W00005924C02	T74	19	Right colon	66	Female	III	1	12	PD		T74	19	NA	NA	NA	NA	NA	30561	NA	NA	78222	NA	12782	105594	NA	NA	37392.4	NA	NA	NA	67321.9	NA	332362	181929	NA	NA	150876	NA	9130.29	20242.3	NA	NA	83687.3	NA	NA	NA	NA	NA
	W00005940C02	T75	19	Right colon	54	Male	III	1	26	PD		T75	19	NA	NA	NA	NA	NA	13468.6	NA	NA	19875.4	NA	3309.8	57673	NA	NA	21687.9	NA	NA	NA	100863	NA	530480	213090	NA	NA	282072	NA	11859.4	23471	NA	NA	93287.6	NA	NA	NA	NA	NA
	TS4549	T76	19	Left colon	36	Female	NA	0	64.5667	Nonchemotherapy		T76	19	NA	NA	NA	NA	NA	10480.7	NA	NA	29985.5	NA	2987.6	65223.6	NA	NA	17446.3	NA	NA	NA	74187.5	NA	418576	192889	NA	NA	177541	NA	12163	25744	NA	NA	90306.9	NA	NA	NA	NA	NA
	TS4541	T77	20	Left colon	36	Female	III	0	64.6667	PD		T77	20	NA	10028.4	NA	NA	NA	NA	1473.2	12360.6	25378	NA	NA	22158	NA	19213.2	6950.6	NA	0	NA	156627	NA	388774	446414	NA	NA	474454	NA	21032.4	33198	5623.6	25340	96032.7	12599.3	14335.8	14336	NA	6459
	TS4490	T78	20	Left colon	38	Male	III	0	65.7333	PR/SD		T78	20	NA	22983.3	NA	NA	NA	NA	2431.8	13828.8	33556	NA	NA	25862	NA	21571.4	14120	NA	0	NA	249105	NA	542972	381356	NA	NA	500318	NA	24184.7	47644	6553.1	29204	175347	13586.6	26866.5	23132	NA	6859.1
	TS4457	T79	20	Left colon	26	Male	III	0	66.4	PR/SD		T79	20	NA	17621.7	NA	NA	NA	NA	1622.3	27419	75603	NA	NA	31443	NA	23379.2	23435	NA	0	NA	126340	NA	374928	371047	NA	NA	357912	NA	35020.3	36439	8025.3	34624	116222	19275.6	8436	12331	NA	11902.5
	W0000504C02	T8	2	Right colon	63	Male	III	1	16.6	PD		T8	2	NA	23153	39300	NA	NA	NA	NA	NA	60149	NA	NA	30580	NA	NA	NA	NA	NA	NA	62844.7	2969.8	201017	102546	19598.7	NA	74236.1	NA	30501.9	NA	12835.4	71076.8	131517	NA	0	25711.5	NA	0
	TS4435	T80	20	Left colon	37	Female	III	0	66.7333	PR/SD		T80	20	NA	47713	NA	NA	NA	NA	2912.3	34531	50917	NA	NA	38262	NA	38684	54765	NA	0	NA	156059	NA	380396	346792	NA	NA	470244	NA	35508.7	33021	7886.7	35128	138396	13550.2	11932.3	14173	NA	10468.2
	TS4434	T81	21	Left colon	38	Female	III	0	66.8667	PR/SD		T81	21	NA	11581.1	4692.6	33832	NA	NA	5483.3	21041.7	90700	NA	NA	28085.2	NA	NA	NA	NA	122179	NA	84149	NA	443041	185808	NA	41240	224327	NA	13211.2	36400	NA	63087.9	83764.8	17717.3	8797.3	NA	NA	5356.5
	TS4383	T82	21	Left colon	30	Male	II	0	67.6333	PR/SD		T82	21	NA	39650	2533.3	35685	NA	NA	3497.26	15990.5	69820	NA	NA	19006.3	NA	NA	NA	NA	81251	NA	109811	NA	506674	175719	NA	18684.3	248719	NA	13213.7	43319	NA	67917.2	77121.3	16954.8	8790	NA	NA	6580.8
	TS4372	T83	21	Left colon	36	Male	II	1	43.1	Nonchemotherapy		T83	21	NA	19662.4	5011.5	36874	NA	NA	5183.19	20437	104048	NA	NA	25958.7	NA	NA	NA	NA	122381	NA	134452	NA	527936	232656	NA	23111.7	341479	NA	16756.2	65408	NA	90517.3	119924	19650.2	10996.1	NA	NA	8085.7
	TS4368	T84	21	Left colon	23	Male	II	0	67.9333	PR/SD		T84	21	NA	19983.8	1984.4	33759	NA	NA	3638.27	47353	60793	NA	NA	18686.7	NA	NA	NA	NA	72810	NA	49627.4	NA	273389	123363	NA	17719.4	83707.9	NA	18686	15003.8	NA	100698	53716.8	14509.5	4813.88	NA	NA	5118
	TS4357	T85	22	Left colon	28	Female	III	0	68.1333	PR/SD		T85	22	NA	77567.3	NA	NA	35373	NA	NA	26279.2	40196.1	NA	NA	NA	NA	18859	12745.2	NA	NA	NA	106182	NA	294316	155157	NA	24487	225111	NA	7335.1	50459	NA	20144.6	82283.2	NA	9809.8	NA	NA	NA
	TS4355	T86	22	Left colon	30	Male	III	1	11.7667	PD		T86	22	NA	248164	NA	NA	20453.1	NA	NA	21208.9	52496	NA	NA	NA	NA	23135.3	14265.1	NA	NA	NA	33227.1	NA	146083	93399.1	NA	16356.8	85746	NA	5775.8	20408.6	NA	9948.9	50111.3	NA	3153.1	NA	NA	NA
	TS4350	T87	22	Left colon	40	Male	III	1	22.2667	PD		T87	22	NA	130905	NA	NA	38325.8	NA	NA	14427.6	39049.3	NA	NA	NA	NA	19875.9	14185.2	NA	NA	NA	49351.5	NA	264070	188994	NA	19901.2	140196	NA	12873.2	31497.7	NA	33183.6	86798.9	NA	5494.6	NA	NA	NA
	TS4348	T88	22	Left colon	33	Male	III	0	68.6	PR/SD		T88	22	NA	115611	NA	NA	42983.2	NA	NA	11758.9	42716	NA	NA	NA	NA	17026.4	14348.8	NA	NA	NA	49330.5	NA	309121	199113	NA	30657.7	154936	NA	12504.9	41510	NA	29609.7	83328.7	NA	5961.4	NA	NA	NA
	TS4154	T89	23	Left colon	40	Female	III	0	72.5667	PR/SD		T89	23	NA	NA	6280.8	NA	3042.5	NA	NA	NA	32498	NA	NA	NA	NA	14975	NA	NA	NA	NA	106206	1892.36	254956	156151	NA	NA	130308	NA	8081.73	9773	6427.3	NA	26180.9	NA	NA	41325.2	6351.8	NA
	W0000519C03	T9	3	Right colon	42	Male	II	1	15	PR/SD		T9	3	NA	85797	NA	NA	NA	NA	NA	149580	18592.8	NA	NA	NA	89016	NA	26121	NA	0	NA	236569	NA	559405	120717	NA	30889	217851	NA	14353.7	31872.8	38185.1	29718	201034	NA	NA	NA	NA	NA
	TS4129	T90	23	Left colon	38	Male	III	0	72.8	PR/SD		T90	23	NA	NA	7893.2	NA	6330.8	NA	NA	NA	38540	NA	NA	NA	NA	24361	NA	NA	NA	NA	185459	2487.1	382235	240493	NA	NA	243495	NA	13960.5	13943	13568.4	NA	47002.8	NA	NA	54426.8	10752	NA
	TS4112	T91	23	Left colon	39	Female	II	0	73.2	Nonchemotherapy		T91	23	NA	NA	4739.2	NA	4109.9	NA	NA	NA	44665	NA	NA	NA	NA	24148	NA	NA	NA	NA	84921.8	2293.5	258139	171865	NA	NA	154695	NA	17726.3	7476.6	8138.6	NA	24116.3	NA	NA	27256.7	5726.7	NA
	TS3927	T92	23	Left colon	36	Female	III	1	6.66667	PR/SD		T92	23	NA	NA	1477.2	NA	3581	NA	NA	NA	40355	NA	NA	NA	NA	18342	NA	NA	NA	NA	137712	2229.35	305754	209321	NA	NA	133642	NA	16408	11884	10132.9	NA	26332.7	NA	NA	54318.2	5981	NA
	TS3914	T93	24	Left colon	39	Male	II	1	34.2	PR/SD		T93	24	NA	2909.3	NA	NA	NA	NA	NA	NA	69559	NA	NA	39957	29541	NA	NA	12165.9	NA	NA	72565.2	NA	252723	199603	NA	52578.8	172149	NA	18280.6	NA	NA	30529.1	101636	NA	NA	2546	NA	NA
	TS3911	T94	24	Left colon	22	Male	III	0	77.6667	PD		T94	24	NA	3126.2	NA	NA	NA	NA	NA	NA	31332	NA	NA	32799	18917	NA	NA	9273.5	NA	NA	43970	NA	141310	137180	NA	24502.1	67389.8	NA	14734.9	NA	NA	20410.7	57488.9	NA	NA	917.15	NA	NA
	TS3834	T95	24	Left colon	34	Female	IV	1	12.9	PD		T95	24	NA	2164.1	NA	NA	NA	NA	NA	NA	36319	NA	NA	27611	28568	NA	NA	13732.9	NA	NA	135803	NA	434169	207234	NA	48640.6	359501	NA	26719	NA	NA	32370.6	146029	NA	NA	5222.8	NA	NA
	TS3801	T96	24	Left colon	34	Male	III	0	79.6	Nonchemotherapy		T96	24	NA	3808.7	NA	NA	NA	NA	NA	NA	40800	NA	NA	33803	19486	NA	NA	13670.7	NA	NA	101408	NA	247545	181588	NA	33787.8	188383	NA	18503.8	NA	NA	27176.9	127861	NA	NA	2960	NA	NA
	TS3764	T97	25	Left colon	40	Male	III	1	18.7667	PD		T97	25	NA	63023	NA	NA	NA	NA	NA	NA	176913	NA	27862	17213.2	31960	11746	NA	NA	NA	12783.1	20279.5	NA	154772	122077	19506.5	NA	62793.3	NA	21689.6	NA	1200.4	50824.8	76276.9	NA	NA	7106.7	NA	NA
	TS3758	T98	25	Left colon	26	Male	III	1	17.0667	PD		T98	25	NA	20434.5	NA	NA	NA	NA	NA	NA	42010.6	NA	6044.9	12193.9	19916.4	5395.6	NA	NA	NA	19769.1	24593.1	NA	176505	117442	27339.4	NA	62740.8	NA	33055.7	NA	1556.8	94383	79113.9	NA	NA	7831	NA	NA
[truncated: 5,000 more columns]

## Sheet: Extended Data Fig 7b
Proteome data of common reference samples (related to Extended Data Fig. 7b).
Uniprot ID	IS-1	IS-2	IS-3	IS-4	IS-5	IS-6	IS-7	IS-8	IS-9	IS-10	IS-11	IS-12	IS-13	IS-14	IS-15	IS-16	IS-17	IS-18	IS-19	IS-20	IS-21	IS-22	IS-23	IS-24	IS-25	IS-26	IS-27
A0A075B6H9	NA	NA	NA	NA	NA	NA	19724.3	NA	NA	NA	NA	NA	NA	NA	NA	NA	NA	NA	NA	NA	NA	NA	NA	NA	NA	NA	NA
A0A075B6I0	34939	16832.2	42122	23012.4	NA	92194	43172	42759	NA	66689	NA	NA	NA	31725	NA	NA	NA	NA	44051.8	32339	110783	NA	4092.7	29320	0	32806	NA
A0A075B6I1	10460	23888	NA	4690.8	NA	NA	5565.2	NA	NA	NA	NA	NA	3287.1	5782.9	NA	NA	NA	NA	NA	2962.8	NA	7177.6	NA	NA	NA	NA	NA
A0A075B6J9	NA	NA	NA	NA	NA	NA	NA	NA	NA	NA	NA	NA	NA	NA	NA	NA	NA	NA	NA	25692	NA	NA	NA	NA	NA	NA	NA
A0A075B6K5	8552.6	NA	NA	9216.2	14691.6	NA	13645.1	106241	NA	NA	NA	1543.1	NA	25719.6	21002.1	NA	NA	NA	NA	NA	16373.1	2853	NA	NA	7555	11831.4	4774.9
A0A075B6Q5	NA	NA	NA	NA	NA	NA	NA	NA	NA	NA	NA	NA	NA	NA	NA	NA	NA	14751.6	NA	NA	NA	NA	NA	NA	NA	NA	NA
A0A0A0MS14	NA	NA	NA	NA	NA	NA	NA	NA	NA	NA	NA	NA	NA	NA	NA	NA	NA	NA	1492.1	3087.16	NA	NA	NA	NA	NA	NA	NA
A0A0A0MS15	4552.8	NA	54718	NA	18208	21045.6	18545.5	12228.4	14792	15850	6820.7	7662	36822	NA	23878.4	13266.2	NA	NA	20695.5	18190.8	16116.2	NA	NA	NA	NA	NA	NA
A0A0B4J1U7	45166.2	28671.7	8917.3	25084	NA	NA	11647.3	NA	59900	NA	NA	21160.2	NA	14512.8	NA	36364.3	17047.3	23922.7	34005	74266	27256.9	36330	43783	48982.7	23395.3	10483	32288.9
A0A0B4J1V0	NA	NA	NA	5822	NA	29023	26344	NA	NA	NA	NA	NA	NA	NA	NA	NA	NA	NA	NA	NA	NA	NA	NA	NA	NA	NA	NA
A0A0B4J1V2	NA	NA	NA	NA	NA	NA	2520.5	NA	NA	NA	15114.8	NA	24473.1	NA	NA	NA	NA	3483.1	NA	NA	NA	NA	NA	8549.1	NA	NA	NA
A0A0B4J1X5	20272.9	27995	NA	59567.9	NA	NA	NA	NA	NA	21169.9	31964.5	NA	NA	NA	16730.5	26860.3	NA	64264	23295.6	21037.8	NA	NA	43274	13853	0	NA	NA
A0A0B4J1Y8	NA	NA	23994.2	8110.3	NA	13437	20365	NA	32330	NA	NA	NA	NA	NA	NA	NA	NA	NA	NA	NA	NA	NA	16342	18469.4	9409.3	0	5633.4
A0A0B4J1Y9	NA	NA	NA	NA	0	NA	NA	NA	NA	NA	NA	NA	NA	NA	NA	30830	34610.7	NA	19267.2	NA	16575.7	37341	NA	15042	NA	NA	NA
A0A0C4DH35	36670.4	NA	23704.4	NA	NA	62462.3	NA	NA	NA	NA	0	NA	NA	88462	NA	NA	NA	19730.5	37088	NA	11439.1	NA	NA	NA	NA	NA	NA
A0A0C4DH38	NA	NA	NA	10187.2	NA	NA	NA	NA	NA	NA	NA	NA	NA	NA	NA	NA	NA	NA	NA	NA	NA	NA	11160.1	NA	NA	NA	NA
A0A0J9YX35	NA	NA	0	NA	35577	NA	NA	NA	NA	NA	57491	NA	19260.8	NA	57013	NA	NA	NA	0	100141	NA	NA	NA	NA	NA	NA	NA
A0A0J9YXX1	NA	NA	NA	NA	NA	26606.2	NA	NA	NA	NA	NA	NA	NA	NA	NA	NA	NA	NA	NA	NA	NA	NA	NA	18706.8	NA	NA	NA
A0AV96	49859.5	89249.5	107748	66958.3	39711.2	89706.3	75400.3	49707	35964.8	67706.3	72564.3	60354	61328.5	33587.5	87406.6	113451	108573	35906	101289	64503	45754.2	61806.4	56684	27536.2	12251.2	84200.3	44924.3
A0AVF1	1218.85	3348.1	NA	NA	NA	3507.64	NA	1421.64	NA	NA	NA	NA	NA	NA	NA	NA	NA	NA	NA	NA	NA	576.08	NA	NA	NA	NA	NA
A0AVT1	148227	236221	284268	203541	363320	306459	282946	153637	198467	279446	145769	157553	164088	219536	247948	238018	214596	213603	241221	250425	155065	154229	171840	126679	120230	142874	138075
A0FGR8	89108.7	61557.9	69407	74965	63236.2	184371	116193	99750.4	127407	89432.6	120001	111040	121827	135224	131578	79427.1	118930	106963	202953	107184	88978.8	107813	119628	67699.7	87870.3	89765.6	81684.5
A0JNW5	0	19129.8	NA	NA	NA	NA	NA	NA	NA	NA	NA	2926.77	NA	NA	NA	NA	6772.5	NA	NA	NA	NA	NA	NA	10604.6	NA	NA	NA
A0M8Q6	13998	NA	6633	11991.7	NA	NA	NA	22823.6	4989.7	NA	NA	15628.1	NA	11857.9	NA	NA	NA	NA	NA	16133.6	10448.7	NA	31804.2	NA	40490	14751.8	26559.6
A0MZ66	63190.3	110651	116005	114963	111882	135538	113716	77423.2	59161.6	125390	174221	88282.4	122614	61660.3	129215	194232	124216	109043	207866	113380	93140.5	65701.6	88119.7	71166.7	63819.1	118110	70398.4
A0PJW6	NA	NA	NA	0	NA	NA	NA	NA	NA	NA	NA	NA	NA	NA	NA	NA	NA	NA	NA	NA	NA	NA	NA	NA	NA	NA	NA
A1A4S6	NA	24184.4	11308.5	NA	5203	1480.5	6569.66	28282.9	10194.7	12334.4	4893.1	NA	NA	NA	24258.9	7853.4	24530.2	7235.98	15861.1	8602.8	6186.2	10941.6	16531	18247.2	37854.6	13923.5	4604
A1A5B4	NA	NA	24845.6	NA	NA	6021.1	18603.6	42710.7	NA	NA	12368.6	7362	26910.8	NA	25663	NA	17961.7	12502.1	22022.9	19682.3	23488.2	5220.8	NA	NA	NA	4069.7	NA
A1A5D9	6787	16292.5	19650.2	NA	NA	6639.6	5291.1	19146.7	NA	NA	7714.7	10286.7	NA	7352	NA	43197.8	18682.9	NA	3717.3	NA	NA	5834.5	NA	1342.3	NA	13061.8	NA
A1IGU5	34310.4	61507.7	26667	2422.8	36024	27238	30580.7	NA	18719.6	NA	22026.5	15342	NA	37709.4	5795.4	NA	NA	NA	19676.7	48544.4	12931.2	NA	25036.3	39016.8	18542.7	16268.4	28620.5
A1L0T0	90617.6	114401	113385	102582	74560.3	74236.2	29200.4	48155.9	56977.3	26305.4	112538	18088.4	43206.3	34599.5	73595.5	73917.1	73316.8	50178.5	64802.3	44577.4	44309.2	19333.8	68269.8	54295.2	50130.7	92915.6	73532.6
A1L157	NA	NA	NA	NA	NA	8276.3	NA	5602.7	33186.9	NA	NA	NA	NA	NA	NA	NA	20146.7	NA	8175.1	9500	NA	NA	NA	NA	53773.3	NA	NA
A1L188	NA	0	NA	NA	NA	NA	NA	NA	NA	NA	NA	5834.5	NA	6143.6	8699.7	NA	NA	NA	7806.3	5143.22	4667.6	NA	NA	NA	NA	NA	NA
A1L390	NA	23973.4	NA	NA	NA	13614	13230	NA	40849.5	18981.6	NA	7512.5	14142	NA	NA	10205	NA	NA	8126.9	NA	NA	17293.1	1059.4	6521.3	NA	1636.6	NA
A1L3X0	NA	NA	NA	NA	NA	NA	NA	NA	NA	NA	NA	NA	NA	NA	NA	NA	NA	NA	NA	NA	NA	4758.2	NA	NA	NA	NA	NA
A1L4H1	NA	0	NA	NA	NA	NA	3591.81	NA	NA	NA	1498.43	NA	NA	NA	NA	8018.18	NA	NA	4023.2	3504.8	NA	NA	NA	NA	NA	NA	NA
A1X283	16215.6	50891	62986.5	17467.2	19177.9	14541.8	39839.1	27630.7	23370	8756.9	51718.2	41696.2	50171.8	49259.2	77085.3	76474.2	6681.3	30666.2	72680.1	56458	46015	33854.6	26957	13341.6	16764.5	33237.4	20585.9
A1Z1Q3	NA	NA	NA	NA	NA	NA	NA	NA	NA	3345.3	NA	NA	NA	NA	4091.41	5804	4128.3	3928.3	10777.6	NA	2481.89	NA	1098.8	1226.35	NA	NA	NA
A2AJT9	NA	NA	NA	NA	NA	NA	NA	NA	NA	NA	NA	NA	NA	NA	NA	NA	NA	NA	6076.5	NA	NA	NA	NA	NA	NA	NA	NA
A2RRP1	130938	217448	218491	84826.6	92733.1	182892	136544	112150	203079	210809	148816	108576	123302	90863.7	250131	121813	143861	123468	92335.2	129238	60160.1	79219.4	39685.8	41880.2	36939.2	118050	65564.8
A2RTX5	15788.5	23571.7	26938.1	3679	5398.8	4965.2	NA	NA	15978.9	NA	10154.3	25654.6	15455	6098.9	25331.3	20143.9	NA	6887.9	10591.5	18138	NA	5255.8	NA	6658.07	4912.76	NA	4398.44
A2RUS2	NA	20014.9	26303.9	NA	NA	5759.7	NA	NA	NA	NA	NA	NA	NA	NA	NA	NA	17821.5	4355.1	3522.1	NA	6863.1	NA	NA	NA	2218.7	NA	3454
A2VCK2	NA	NA	NA	NA	NA	NA	NA	NA	NA	8865.9	NA	NA	NA	NA	NA	NA	NA	NA	NA	NA	NA	NA	NA	NA	NA	NA	NA
A3KMH1	293156	231570	195307	75993.4	138306	232494	226346	245438	204947	192654	269194	165364	253412	227384	324194	248700	134321	220216	236309	244608	178367	140089	125873	76869	49179.5	135557	64743.4
A3KN83	17837.2	3990.8	17837.8	14187.6	NA	11972.9	36667.7	20097.9	16611.4	17537.1	14488.2	13077.2	NA	7010.9	NA	16883	12369.5	NA	NA	NA	NA	7357.85	0	NA	NA	15833.7	NA
A4D126	NA	NA	NA	NA	NA	NA	NA	NA	NA	NA	NA	NA	NA	NA	NA	17462.9	NA	NA	NA	NA	NA	NA	NA	NA	NA	NA	NA
A4D1E9	NA	8893.4	2199.3	8063.4	NA	14362.3	16865.6	3574.8	24995.1	15886.1	18661.9	11646.9	2006.96	8946.9	NA	21665.8	NA	NA	NA	13179	6815.93	30392.1	14054.4	NA	NA	NA	2427.9
A4D1P6	21533	45894.9	28346.6	28481.6	30786.1	44169.5	14739.9	16625.6	18459.3	42254.5	21948.2	45401.1	31550	11373.6	22223.2	16388.8	15499.5	18033.4	20890.2	13802.4	17777.6	6250.3	6260	17694.2	19066.4	13306.7	9040.9
A4D1S5	7488.3	4732.2	13584	NA	NA	NA	NA	NA	NA	NA	NA	NA	NA	NA	NA	NA	NA	NA	NA	NA	NA	NA	NA	NA	NA	NA	NA
A4FU01	9875.6	NA	NA	NA	NA	NA	NA	NA	NA	NA	NA	NA	NA	NA	NA	NA	NA	NA	NA	NA	NA	NA	NA	NA	NA	NA	NA
A5D8V6	NA	0	NA	NA	NA	NA	NA	NA	NA	NA	NA	13667.6	NA	NA	NA	NA	NA	NA	15104.1	NA	NA	NA	NA	NA	NA	NA	NA
A5PLL7	NA	NA	NA	NA	NA	NA	NA	NA	NA	NA	3697.98	NA	NA	NA	NA	4423.5	NA	NA	NA	NA	NA	NA	NA	NA	2577	NA	NA
A5PLN9	31801	12509	13639	NA	16903.1	22286.3	25959.5	23702.5	NA	22973.4	12442.4	8450.8	NA	15915.9	19491.2	13015.3	NA	NA	NA	21705	16137.1	21968.9	11000.3	17519.4	4417.1	20973.1	5769.7
A5YKK6	95704.8	168908	264602	130038	134610	289042	233357	157628	235659	213481	143412	139034	192956	219807	185546	170414	154069	199779	280007	174633	163857	247492	103371	77133.8	114440	186660	112877
A6NC98	NA	NA	1328.9	NA	2371.1	9625.5	19611.8	25795.7	NA	57458.4	16061.1	NA	NA	NA	56123.1	3729.3	NA	NA	7174.4	18588.9	NA	7279.8	NA	NA	NA	NA	NA
A6NCS6	1207.9	NA	NA	NA	NA	NA	NA	7494	9438.6	NA	NA	8517.5	7667.6	NA	NA	4430.3	NA	NA	27987.7	6632.2	10782.8	5384.74	9274.5	NA	NA	4705.6	NA
A6NDG6	27580	40556.3	40011.1	18439.8	32652.3	36669.4	26994.3	58450.8	64173.9	44354.6	85314.7	73807.7	26783.7	24115.2	51019.1	74772.6	60204.4	38052.2	43838.7	44050.3	27073.8	41408.7	38426.7	48322.3	29378.5	12473.6	5929.14
A6NDU8	12804.9	0	18125.7	29829.6	NA	NA	11578.6	NA	NA	12044.3	NA	10767.3	NA	26819.5	7536.9	9678.8	17885.2	23970.1	23720.9	26813	22977.2	13699.1	5334	9821.67	11370	NA	16692.3
A6NE01	NA	NA	NA	NA	NA	NA	NA	NA	NA	NA	NA	4535.7	7167.3	NA	NA	NA	NA	NA	NA	NA	NA	NA	NA	NA	NA	NA	NA
A6NED2	NA	NA	10645.6	NA	NA	NA	9505.4	NA	15445	NA	NA	NA	NA	NA	NA	NA	NA	NA	NA	NA	NA	NA	NA	NA	NA	NA	NA
A6NFQ2	NA	NA	9745	NA	NA	NA	NA	NA	NA	NA	NA	NA	NA	NA	NA	NA	NA	NA	NA	NA	NA	NA	NA	NA	NA	NA	NA
A6NGC4	NA	NA	5338.2	NA	NA	3738.39	NA	6438.87	NA	NA	NA	NA	NA	NA	802.32	NA	NA	NA	NA	NA	NA	848.63	NA	NA	NA	NA	NA
A6NHL2	NA	NA	NA	NA	94649	31674	29501	NA	NA	NA	NA	14281.1	27958.4	5915.1	NA	NA	NA	NA	NA	NA	NA	NA	NA	NA	NA	NA	NA
A6NHQ2	NA	NA	NA	NA	NA	NA	NA	NA	NA	NA	NA	NA	NA	NA	NA	NA	NA	NA	NA	NA	NA	NA	NA	NA	7231.24	NA	NA
A6NHR9	119506	185206	279946	217221	82178.8	105570	171053	186554	215979	181446	129610	80516.2	84301.9	76138.1	154784	71914.5	99113.1	122170	190734	207383	134637	62069.8	92401.4	82959.4	67672.2	127690	83353.6
A6NI28	NA	NA	3870	NA	NA	NA	NA	NA	NA	NA	NA	NA	NA	NA	NA	NA	NA	NA	NA	NA	NA	NA	NA	NA	NA	NA	NA
A6NI79	4536.5	8086.2	NA	NA	NA	NA	NA	NA	12597	8049.5	6309.9	2728.69	NA	NA	17942.2	12413.9	4104.58	12584.3	34216.1	6391.33	6640.33	8171.78	NA	7717.47	5862.26	NA	NA
A6NIH7	NA	NA	7164	8284.8	8591.5	NA	12184.6	NA	11388.9	10446.2	NA	3666	13256.3	NA	22355.5	45940	NA	34337.8	9527.3	NA	NA	NA	NA	NA	NA	NA	7949.4
A6NJ78	NA	NA	NA	873.6	NA	NA	NA	NA	NA	512.04	2245.36	3675	NA	5497.9	2511.8	6392.7	NA	2652.43	0	NA	NA	NA	NA	NA	NA	10392	6654.5
A6NK44	NA	NA	NA	NA	NA	7672.7	6893.5	NA	NA	NA	NA	6280.1	5115.1	5474	7317.2	NA	9202.8	NA	NA	9113.4	14418.9	NA	NA	NA	NA	NA	NA
A6ZKI3	NA	NA	NA	NA	NA	12515.9	NA	NA	NA	NA	NA	NA	NA	NA	NA	NA	NA	NA	NA	NA	NA	NA	NA	NA	NA	NA	NA
A7E2V4	24323.7	6367.16	NA	NA	0	NA	6433	16769.3	NA	19213.5	NA	NA	NA	NA	NA	NA	7092.3	NA	28790	1477.84	NA	NA	NA	NA	NA	NA	NA
A7KAX9	NA	9907.2	NA	NA	NA	17814.5	12253.8	11496.3	NA	8595.1	NA	16051.1	NA	NA	NA	3660.5	NA	NA	12080	19142.3	NA	6906.7	6369.8	NA	NA	NA	NA
A8K2U0	NA	NA	NA	0	NA	NA	NA	NA	NA	NA	NA	NA	NA	NA	NA	NA	NA	NA	NA	NA	NA	NA	NA	NA	NA	NA	NA
A8K7I4	467406	917760	1.17656e+06	773649	701382	666764	542366	589249	1.28508e+06	873344	830473	450824	605444	816692	1.00359e+06	1.45789e+06	651373	1.26235e+06	1.27541e+06	1.32182e+06	564361	1210880	840706	417081	935623	799345	539476
A8MSI8	NA	3858.4	NA	NA	NA	NA	NA	NA	NA	NA	NA	NA	2232.81	NA	NA	NA	NA	NA	NA	NA	NA	NA	NA	NA	NA	NA	NA
A8MTT3	9934	8206.8	3433.3	NA	NA	NA	NA	NA	NA	NA	NA	NA	NA	NA	NA	NA	NA	NA	NA	NA	NA	NA	NA	NA	NA	NA	NA
A8MVW5	2133.5	NA	NA	NA	NA	NA	NA	NA	NA	NA	NA	5681.1	NA	NA	NA	NA	NA	NA	18658.6	17457.4	NA	NA	14236	NA	NA	NA	NA
A8MXV4	22931.7	38875.5	12698.2	21372.1	29391.2	58375.9	35690.1	42487.3	25228	35665.3	32385	15391	19289.4	NA	49306.5	22490	27457.1	47152.8	66641.6	40575.4	10821	NA	2560.9	3284.3	14909.3	18594.2	15151.9
A8TX70	NA	NA	NA	NA	NA	4118	NA	NA	NA	NA	NA	NA	NA	6447.4	NA	NA	NA	NA	NA	NA	NA	NA	NA	NA	NA	NA	NA
A9UHW6	17103.8	39452	86883.2	25654.9	19994.7	24235	23840	21690.3	6398.5	10119.8	NA	NA	13532.2	8853.1	7696.3	25480.9	25787.4	13947.9	26579	22317.3	11146.7	1528.6	19843.7	31216.8	27499.4	24733.8	37887.9
B0I1T2	44781.7	26648	79011	24047.2	50896.5	38764.1	49678.6	40035.3	48410.4	63268.8	86054.4	40518.7	87636.9	57868	48331.3	68079.3	17832.6	53134.3	36187.9	56744.6	98231.4	31623.6	39943.1	29539.7	30034.7	79541.7	17620.1
B1AK53	NA	NA	NA	NA	NA	NA	NA	NA	NA	NA	NA	NA	NA	NA	NA	NA	NA	NA	4957.87	NA	NA	NA	NA	NA	NA	NA	NA
B7ZAP0	32761	20817.2	32188.8	33697	44439.9	65718.4	28321.1	34462.8	49349.5	41383.9	45010	12038.9	37212.9	13434.4	38129.4	35170.6	18142.8	43222.9	21736	45295.3	42351.9	10024.7	33324	6577	NA	19928	17255.9
C9JI98	NA	8556.5	3233.6	NA	NA	29237	23891.5	NA	12788.6	7029.6	NA	8697.1	NA	NA	NA	NA	NA	10657.7	26566.8	14518.6	10264	9638.5	9099.2	NA	NA	7811.8	NA
E9PAV3	NA	NA	NA	NA	NA	NA	NA	NA	NA	NA	NA	NA	NA	NA	NA	NA	NA	NA	NA	NA	9775.8	NA	NA	NA	NA	NA	NA
E9PRG8	NA	NA	NA	NA	NA	NA	NA	NA	NA	NA	NA	NA	NA	NA	NA	NA	NA	NA	NA	NA	NA	14485.3	NA	NA	NA	NA	NA
H7BZ55	NA	NA	NA	NA	NA	NA	NA	NA	NA	NA	NA	NA	NA	NA	NA	31788.3	NA	NA	NA	NA	NA	NA	NA	NA	NA	NA	NA
L0R6Q1	6689	16358.2	41049.6	36333.6	NA	NA	11958.3	35540.9	17089.4	12522.7	9862	18006.6	NA	20090.7	NA	12567	NA	10449	12358.6	10422	24494.9	15029.7	19324.3	50471.9	63565.5	51472.3	44990.3
L0R819	NA	16723	2902.2	NA	NA	8142.1	12547.8	NA	NA	NA	NA	NA	NA	NA	6413.6	NA	NA	NA	NA	NA	NA	5367.2	NA	NA	NA	NA	NA
L0R8F8	NA	NA	NA	NA	NA	15399.3	NA	NA	NA	NA	NA	NA	6622.1	NA	NA	NA	NA	NA	NA	NA	NA	NA	NA	NA	NA	NA	20607.9
M0R2J8	NA	NA	NA	NA	NA	NA	NA	NA	NA	NA	NA	NA	NA	NA	NA	NA	NA	NA	NA	NA	NA	NA	NA	NA	18790	NA	NA
O00115	NA	27930	NA	10237.5	19943.3	15100	11254.9	17668.3	13130.5	NA	13339.9	30756.3	24957.7	12872.6	7084	16540.7	NA	7823	25697.4	NA	11498.6	25731.4	13321.5	NA	19436.2	11993.7	11084.7
O00116	103805	243420	227360	82509.3	86056.4	122730	128514	89767.9	132312	81906.1	107501	81497	85498.5	69796.5	115976	114384	111549	121383	133944	124540	64245.5	119516	60367.6	46584.5	55919	96331.8	52098.3
O00139	95038.2	103602	94345	55031	18459.5	55522.9	51825.2	62243.6	46017.1	62267.5	87227	27081.8	80877.1	51109.7	71154.5	47830.4	36138.2	77907.4	114216	168819	51801.4	58856.6	9077.8	28361.7	45708.2	44548	14998
O00142	18245.2	63777.2	3625.3	5876.5	13349.4	7152.3	14851.2	22413	13308	NA	25997.7	20131.3	13807.7	5181.3	10352.3	8030.17	6148.1	12243	4125.32	4364.6	NA	NA	7659.4	7912.4	NA	12813.9	NA
O00148	6070.57	38175.4	30039	30188.7	15815.3	6086.39	9480.01	12982.1	19284.4	7872.95	17143.8	13009.7	4665.06	12225.1	19576.2	9541.8	16217.1	18951.3	33470.8	30715.6	12420.7	13488.9	7588	5454.35	5024.36	13087.5	9425.9
O00151	56960.2	129238	47860.3	124596	114367	92978.3	98598.1	144481	105027	113666	84643.1	66194.7	103068	167872	168902	123862	145301	199245	165115	201897	64172.6	78827.9	70380.2	80748.2	81390.2	115336	81411.2
O00154	65380.1	112651	98701.2	72572.2	78133.3	86127.6	51088.2	77871.8	65720.7	60585.4	91321.7	29606.8	58189.3	44224.9	77379.2	55248.1	38313.5	52136.6	121656	104983	82639.3	125930	38459.4	42635.7	31998.9	56908.6	43158
O00159	334120	1.05468e+06	428904	494979	362215	376174	314590	470346	497226	376726	405485	264256	332406	376422	372967	367590	327901	289243	405703	361476	308984	312901	358775	228072	289850	294696	317821
O00160	101036	126699	175837	101066	88651.2	61295.9	111120	102639	81865.9	87093.4	64043.3	84852.5	68480.2	58495.6	88684.7	77217.5	107255	59031.2	100897	117594	130770	123158	53646	58636.1	79567.2	50261.9	86342.8
O00161	3033.1	43367.4	53337.6	34245	106105	128416	70744.8	110629	104562	112280	44522.1	46769	57981.4	98891.8	64541.9	52121.2	18168.8	50602.6	32930.8	64971.6	63456.5	65165.3	30860	15319.4	25472.4	31548.6	34315.7
O00165	23719.4	16701.7	26915.5	25486.7	NA	NA	3348.09	15747.3	14749.7	NA	5468.1	NA	NA	17808.3	54218	NA	NA	18971.9	14106.2	NA	NA	NA	10699.9	14962.7	6037.5	NA	12342.8
O00168	NA	NA	NA	NA	NA	NA	NA	NA	NA	NA	NA	NA	NA	NA	NA	NA	NA	NA	NA	NA	NA	NA	NA	9534.7	10473.1	NA	NA
O00170	62761.5	54546.7	60248.4	94765.2	53269.6	85136.4	47619.8	62472.5	87789.2	47597.2	89573.1	82131.8	46745.1	109482	199985	46799	77010.8	51614.9	43903.6	56100.6	82579.4	105301	22624.4	46802.9	19033.2	26813.2	26506.8
O00175	NA	NA	19031	NA	NA	NA	NA	NA	16971.2	11550.8	NA	2214.7	NA	NA	NA	NA	NA	19097.5	28898	NA	13872	NA	39092	NA	NA	NA	NA
O00178	23897.4	45902.7	47159.3	34292.8	41279.1	22701.9	42189	46944.4	61247.7	45188	32731.3	20982	60281.7	41929.6	44467.9	111103	31627.6	26568.2	47419.3	52131.4	24626.4	14727.4	21015.4	25395.7	NA	NA	4508.5
O00182	35153	36484.3	60127.6	35434.4	60023.8	49936.3	47940.1	57987.6	66698.7	71872.7	48439.3	26081.6	16293.7	28658.6	65345.6	19646.3	34234.4	40237.9	25493	25861.2	29741.6	37878.3	12903.7	15009.1	17162.6	41691.7	35606.9
O00186	145359	278122	159009	118338	114212	201656	148676	91267.2	169416	180766	115068	63261.8	120495	144767	93428.8	166416	104848	92768	168603	150756	188733	178259	119524	98234.9	102761	74226.9	79875.1
O00187	NA	NA	NA	NA	NA	NA	NA	NA	NA	NA	NA	NA	NA	NA	NA	NA	NA	4107	NA	NA	NA	NA	NA	NA	NA	NA	NA
O00192	NA	8046.3	NA	3586.7	895.96	2854.02	NA	6426.96	812.45	10468.2	NA	NA	NA	1697.13	NA	12958.5	NA	NA	5797.3	1036.5	2642.12	8829	3728.14	2712.19	NA	7521.32	1543.08
O00193	NA	2769.4	12347.2	2178.3	NA	8339.8	5958.1	4926.9	4572.2	NA	NA	NA	NA	2172.6	9905.9	9547.9	1600.1	NA	12495.4	1874.1	7262.3	10401.6	4187.2	NA	3614.24	10792.2	2772
O00194	NA	28288.4	13057.6	21885.4	NA	38631	22966.7	NA	40762.9	NA	NA	15908.5	30371.5	33772.5	68353.8	NA	NA	39688.1	32531.3	NA	NA	40016.2	NA	7993.53	4493.9	5631	1719.8
O00203	166909	272192	221658	131521	205248	137698	206775	231786	161624	221704	159021	148869	210654	134803	240476	183057	195176	203743	164963	307974	211133	281492	94355.2	141963	98467.9	192121	105417
O00204	NA	NA	NA	5927.6	11996.2	18349.1	20689	6425.8	9117.5	NA	16792.5	9679.8	17702.9	25988.6	NA	25808.7	20262.9	5978	23538.2	NA	NA	9584.1	17316.5	NA	NA	NA	5360.6
O00214	10057.4	41295.6	12456.4	27529.7	26592.7	34433	55510	58500.9	51614.9	24510.7	57199.8	46334.6	35014	31775.7	56448.3	55920.1	46103	19052.4	28073	61457.4	22949.8	21505.3	27584.8	19313.6	4319.9	15900.5	4771.5
O00217	62029.6	66305.1	36539.6	25690	34450.9	25343	27025.9	NA	29253.6	23475.2	22077	34926.3	27676.9	41636.6	45791.8	36234.4	25037.9	19147	65686.6	29567.2	29977.2	49256.9	16531.5	18514.4	55932.2	33997.7	67914.8
O00221	0	NA	NA	NA	NA	8522.3	996.5	NA	NA	13923.6	7329.51	NA	NA	NA	4073.1	NA	NA	NA	NA	8905.8	NA	6121.9	NA	NA	NA	NA	NA
O00231	128676	195072	488416	124605	88709.2	228471	126255	141148	175077	164094	141000	123755	93783.5	113270	126922	125820	201540	84027.7	78250.7	171923	145056	127532	119406	136254	124762	150539	135870
O00232	81220.1	231709	166606	149926	124287	198777	139041	156786	126814	118273	138589	96152	112490	74246.4	232825	183452	101789	124182	218520	171053	104153	97701.5	101982	94867.5	96600.4	186920	159624
O00233	90240.9	121946	91179.3	46161.7	70664.1	66883.7	53946.5	88725.6	42914.1	18604.2	77134.3	70174.4	60332	62578	87035.4	58214.6	71072.6	74693	66474.5	75084	41257.8	38599.1	48819.5	34032.7	60375.8	106299	55176.4
O00244	30836	6580.1	20615.5	20161.5	30185.1	60439.3	20494.4	28274.5	18369.4	12294.6	21833.2	18589.2	13180.5	25172.8	40105.8	41673	26524.7	22509.1	23181.7	55301.2	17720	21949	40800.7	28963.6	15132.2	24086.9	18946.7
O00255	NA	10823.8	31987.7	NA	NA	NA	NA	NA	NA	NA	NA	10317.4	NA	NA	NA	NA	NA	NA	NA	NA	NA	NA	NA	NA	NA	NA	746.78
O00258	NA	NA	29277.5	NA	NA	NA	NA	NA	NA	1509	NA	NA	NA	NA	6246.7	NA	NA	705.57	NA	NA	NA	NA	NA	NA	NA	NA	2976.1
O00264	134178	66258.4	197257	60289.9	89737.2	122916	78749.4	94621.8	231728	108381	133886	46414.2	109240	56016.5	80192.9	253651	196595	154698	114930	80698.2	35655.4	126861	94858.7	62781.4	55485.9	158958	77084.3
O00267	51535.8	96588.6	95290.4	15670	41024.9	151011	80566.8	65072.7	51536	99346.9	91354.7	53701.1	47259.4	88666.3	96728.2	96406	74772.4	54767	148256	73326.6	50300.6	23005.3	49319.6	18603.7	36636.4	73675.3	41649.1
O00268	17149.8	23286.2	NA	NA	NA	NA	12162.4	4486.9	19738.5	NA	16028.5	4406.4	NA	NA	17655	NA	NA	0	6957.3	2372.5	6106.2	20671.1	NA	10355.2	NA	7543.4	1428.7
O00273	10198.1	61438.3	7382.8	19726.1	22162.9	22879.5	18619.3	4949.1	33381.6	10527.3	16743.5	22247.6	10687.1	23414.2	17545.6	15525.6	39638.5	7491.24	77328	69884	19856.7	13184.1	20064.8	20410.5	8453.3	29126.1	12426.4
O00291	47536.8	185073	123093	63336.7	35362.8	62185.8	87638.3	96930.5	124582	104690	75539.6	46203.7	44301.6	42265.4	83829.3	78400.3	69161.6	62025.1	56797	78599.8	27151	53297.6	32334.9	31011.2	29161.6	64296.4	44830
O00299	59661.1	166504	356737	166298	84205.8	277299	123908	211139	176879	212953	112654	97070.2	196775	185511	374210	298250	241642	179140	311351	245924	305490	144963	144727	188032	225702	168030	93609.8
O00300	NA	NA	NA	NA	NA	NA	NA	NA	NA	2559.2	NA	NA	NA	NA	NA	NA	NA	NA	NA	NA	NA	NA	NA	NA	NA	NA	NA
O00303	59090	64543.8	111079	96404.2	82353.5	198411	108170	165660	54805.6	144267	107085	56987.9	113622	83245.4	80451.2	77522.9	78240.6	85755.4	75485.5	86314.1	96478.8	108616	13891.1	50104.9	57988.7	50728	49786.1
O00308	NA	16069.5	12238.6	3057.9	9910.53	23455	NA	NA	NA	15332.8	0	5426.15	NA	8039.48	6085.2	NA	NA	NA	10709.4	5823.4	NA	18824.4	NA	NA	NA	6352.76	5601.75
O00329	5368.8	5188.4	46968.7	NA	NA	NA	3581.4	6910.97	NA	NA	NA	NA	25034.1	16444.7	0	NA	10759.6	0	2448.37	11296	8535.5	5509.1	NA	NA	0	NA	NA
O00330	55558.5	154006	79208.4	90994.1	67184.8	88605.2	75163.1	46778.6	51090.4	80124.6	35193.4	49314.8	60539.9	77641	114280	104250	57885.3	71349.1	86801.2	75593	52580.2	58121.6	79615.1	76973.7	61033.5	72918.5	51366.1
O00338	NA	NA	NA	0	NA	NA	NA	NA	NA	NA	NA	NA	NA	NA	NA	NA	NA	NA	NA	NA	NA	NA	NA	NA	NA	NA	NA
O00339	77238.6	139181	65625.7	13558.1	94480.5	124192	50050.6	52313.1	39812.3	62167.4	77782.8	47093.5	19435.1	94272.8	79032.8	91266	54953.7	110320	143661	131981	89803.6	27071.5	71953.3	63990.1	56830.7	17035	34046.2
O00391	91679.7	148534	85011	58560	98187	91150.7	42769.6	63216.4	125855	122350	77759.4	85688.8	88548.1	76593.6	50225.5	113667	21103.7	88495.7	98314.2	74343.8	68655.4	96733	66083	69526.8	55606	46993.4	58957.9
O00399	31983.5	25193.8	34883.3	34207.4	21981.2	31279	8936.9	14856.8	23300.1	32163.8	13135.8	NA	11131.9	833.35	14118.4	9921	9277	26160.8	23529.9	44802.4	4321.9	8329.8	23207.6	7304.3	13558.4	11457.4	19124.2
O00400	47328	81058.4	76636.8	47704.2	23695.4	32225.7	58940.7	29857.3	37216.6	59019	54530.1	22726.8	28473.4	23077.4	44227.8	14690	72735.1	22274.6	43554.9	37799.9	40895.3	30457.4	41803.3	13927.9	18578.3	39873	54816.7
O00401	22262.3	50574.5	35146.5	3362.8	13010.8	23792.6	7146.22	24977.2	9258.3	8313.64	20416.2	9391.4	6950.64	21195.9	2509.9	40868.8	5997.3	3673.28	26550.1	9368.08	15126	25080.7	14006.1	24470.9	10509.8	29798.9	12732.4
O00408	NA	7613.5	NA	NA	5872.8	2691.5	NA	NA	NA	NA	3787.7	NA	NA	3327.6	4538.3	NA	NA	NA	14483.5	8280	NA	NA	NA	4007.9	2195.9	NA	NA
O00410	197265	347577	424443	204622	186869	221237	169390	125498	357311	246308	183860	122538	217110	228132	264608	290982	251343	207252	281610	205976	230836	181224	256256	199275	201796	295683	168029
O00411	6038.8	24138.8	21409.8	10894.7	3486	4274.2	48683	25429.4	9645.6	11097	NA	13538.2	26082.3	19165	13504	13085.5	NA	NA	22643.1	6461.9	NA	4158.2	1701.7	NA	NA	5236	6901.1
O00418	22324.7	29808.6	11746.1	NA	11870.7	24993.5	18750.2	26163.5	16254.4	14927.6	23782.7	NA	28901.1	22127.3	5886.6	9579.4	4728.5	13022.9	33502.1	3242.18	16066.9	22110.1	4730.3	8770.1	1301.7	7040.3	8408.2
O00421	NA	NA	NA	NA	NA	NA	NA	NA	NA	NA	NA	NA	NA	NA	NA	NA	NA	NA	NA	1815.5	NA	NA	NA	NA	NA	NA	NA
O00422	112708	161116	103310	57146.9	61904.9	63927.4	51311	110319	69839.3	55269	61650.8	26143.8	106571	111204	94921.6	84333.9	107363	84841.6	97105.8	116406	91369.1	44917.7	77121.2	63738.4	44568.2	64009.6	44485.2
O00423	102750	152751	149062	43203.2	97103.5	115485	111447	86244.9	154060	156419	137174	103728	124560	129228	124150	137425	95296	168954	141326	194648	122108	75035	99136	95422.4	101338	89391.7	109778
O00425	NA	29579.1	2048.9	15086.7	NA	NA	19533.4	NA	NA	NA	NA	NA	NA	NA	NA	NA	NA	5253.9	33318	NA	NA	13167.7	24329.5	NA	NA	NA	NA
O00429	153018	306470	230290	214087	178276	264458	177385	213638	197022	255003	176113	92084.2	157966	163928	255218	198619	213527	148285	176542	125625	197025	126676	156421	123154	156614	149793	139160
O00442	11522.3	63203.9	28996.6	38604.8	58550.1	29557.8	29352.3	33335.9	45904.3	43938.1	31574.5	34326.4	36436.9	49493.7	31466	46101.6	48943	39250.6	48334.1	11637.4	62085.9	57474	28043.5	33488.2	45994.9	34032	46048.7
O00443	30368	47673.7	49446.2	12692.4	19333.8	49330.2	31017.8	53561	58106.3	45047.6	22276.7	23515.9	29448.9	45441.1	64478.9	21710	66709.6	26971.1	66115.1	52664.8	18304.2	66129.1	18445.1	20993	17746	18398.1	13018.8
O00459	9199.39	26204.9	11002	NA	NA	23108.5	0	NA	2222.57	10655.9	1051.7	9103.9	11875.5	NA	14736.4	NA	6087.04	NA	NA	0	7565.53	NA	NA	1750.46	NA	281.97	314.29
O00461	77273.3	89223.7	147944	63671.3	76501.2	106181	104363	100824	177276	80138.3	84641.6	110951	102638	69585.7	123431	86954.6	64865.4	76501.6	150443	90493	88606.4	75535.3	52571.3	30072.6	14857.1	63289.5	40772.5
O00462	79674.7	67010.2	79675.5	41320.7	32220.7	68440.2	21208.4	56481.2	50727.1	40759.4	5106.6	34834.1	28996.7	36593.7	38824.7	66036	NA	24327.9	43993.2	59622.5	18495.8	13200	19088.1	8038.6	0	17622.5	17163.9
O00463	NA	20111.5	29852.3	NA	NA	NA	NA	NA	NA	NA	NA	NA	NA	NA	NA	NA	NA	NA	NA	NA	NA	NA	4379.4	NA	NA	NA	NA
O00468	128134	222494	303183	132960	150617	155733	166762	162805	164444	105279	175712	86843.6	131066	190602	189413	136425	152170	115993	182591	161867	151910	177486	157427	128506	72315	113768	95200.8
O00469	20309.7	141384	49606.7	66872.5	61787.2	69069.8	82753.4	62237.4	65214.9	44539.4	52067.9	32099.2	43364.2	52006	100207	55856.9	35727.6	50367.6	85118.5	58028.2	24881.6	30228.2	31522.7	44489.2	20402.9	30707	29818
O00471	159070	200573	149112	77673.2	90298.5	61084.2	48458.8	89441.3	99941.4	100853	150731	55721.7	83609.7	77624.5	118819	86796.3	103800	111781	173139	165781	97732.4	104509	81813.2	113025	86079.6	112980	78121.3
O00478	11024.9	NA	32955.8	14509	1701.8	21124.1	NA	6972.9	NA	NA	9024.1	NA	21627.1	20994.2	23135.2	16454.9	11751.5	26340.2	NA	5102.59	10486	13816.8	NA	14100	NA	NA	15296.8
O00479	18275.3	50268.9	52358.5	NA	NA	15509.9	11267.5	13501.1	19171	11799.7	9783.2	9181.9	17210.2	NA	NA	12316	NA	8999.4	20970.9	6300.6	3851.3	8920	31020.8	23411.7	21340.9	8870.5	23507.9
O00481	NA	NA	NA	NA	NA	NA	7896.2	8978.1	10057.7	NA	2442.8	NA	NA	NA	NA	NA	NA	NA	NA	NA	NA	NA	NA	NA	NA	NA	NA
O00483	206414	62497	47732.8	81280.5	86917.4	104530	135257	135366	119989	356397	188540	154705	142670	271120	231075	266973	238177	58474.1	118410	145630	52661.4	112456	67440.4	47800.8	65452.5	52827.7	62618.3
O00487	21020.6	113417	44473.9	56014.4	100899	76070	86807.2	56722.4	35284.7	31509.8	54780.2	105981	62382.8	103395	32121.9	64048.4	44980.3	47443.6	55939.8	50076.7	47711.1	51524.9	56672.6	46116.3	50404.6	37569.7	46360
O00499	54541.8	116199	44289	36293.6	39797	72733.8	32854.9	20605.9	45542.4	58576.5	15194.7	44300.2	32334.5	40148.1	47696.5	67731.8	71857.3	53809.9	76920.2	195157	47157.3	33275.4	61553.6	66778.3	41284.4	52959.8	40950.6
O00501	NA	NA	23022.9	NA	NA	NA	NA	NA	NA	NA	NA	NA	NA	NA	NA	NA	NA	NA	NA	NA	NA	14428.4	NA	NA	NA	NA	NA
O00505	14524.9	70669.5	34178.9	25871.8	33330.5	25720.3	12790.6	26160	25869	6478.4	31709	17739	25104.1	16802.1	36207.1	6603.7	29560.5	18069.7	36055.7	12145.8	8483.5	29192.8	31312.8	23085.2	16299.3	18934.5	22606.9
O00506	NA	NA	NA	NA	4176.9	NA	0	NA	14428.9	NA	NA	8870.7	11340.6	NA	NA	9754.4	NA	3016.3	21990.8	NA	NA	NA	NA	NA	NA	NA	NA
O00507	NA	NA	NA	NA	NA	NA	NA	NA	NA	NA	NA	NA	NA	NA	NA	NA	NA	NA	NA	NA	NA	NA	8111.7	NA	NA	NA	NA
O00515	7296.04	80304.8	38505.4	31691.4	7970.06	55519.6	30951.6	69625.8	47853.6	77502.3	19323.5	16938.3	16510.8	30485.1	49662.7	75581.7	13285.2	49413.3	83307.1	79381.7	19277	99108.4	47494	26479.8	46481.2	36912.9	34297.2
O00519	7200.8	13545	NA	7137	15816	8795.16	5878.6	24965.2	27401	7956.2	17064.3	9825.2	15415.8	30804.6	NA	NA	15726.7	1400.7	18956.5	17939.9	12641.7	NA	NA	5304.7	4048	30372.7	11735.5
O00522	0	NA	NA	3134.8	NA	NA	NA	4130.7	12206.9	NA	2721.9	NA	NA	NA	NA	12562	NA	NA	NA	NA	12863.2	NA	NA	NA	NA	3350.74	NA
O00533	29082.3	85181.4	50533.2	4059.8	9205	10289.8	12665.2	6467.2	13038.9	30813.7	42654.9	3143.86	38449.7	40710.3	82524.3	1126.1	48897.8	34283.6	71400.9	59026.1	52311.9	17307.4	17732.9	46811.8	24545.7	23551.5	46148.3
O00534	192771	262361	323188	172301	138941	197373	134936	143693	213625	154482	123862	163305	175490	163151	160006	262420	150193	152195	161990	225963	141024	134261	115828	163814	123794	128695	127219
O00541	42854.6	129025	92002.8	80340.9	56462.8	149267	102156	65016	84920.8	86921.4	78861.5	21864.5	49497.9	58939.5	81841	52520.9	73551.5	72235.6	98272.2	85983.9	61146.6	53499.5	69573.1	38364.5	10903.8	79351.6	49161.9
O00560	22044.1	37705.3	32995.4	26468.3	10113.5	47341	15562.7	41745.1	5502.6	10894.4	41473	5702.47	12447.6	6461.3	21480.1	19303.4	14301.1	26204.1	27636.1	7420.3	7340	12232.7	52024.3	31156.9	32031.2	14688.1	27397.6
O00562	9930.3	20646.6	24935.4	8219.6	NA	25579.9	NA	3148.4	24489.4	26624.9	NA	3393.9	16386.5	NA	NA	10745.4	1162.1	25767.8	7785.5	3585.3	1191.6	NA	6619.52	10630.4	824.94	18762.7	3095.38
O00566	NA	18734.8	25414.9	12614.2	23302	35546.2	27055.6	13295.4	27343	37314.6	15536.8	8058.4	10500.8	35698.7	24995.1	31006.7	NA	20745	10485.8	NA	NA	12010.2	NA	NA	NA	NA	NA
O00567	86532.4	223361	155402	112355	111380	215746	169433	177272	125686	170736	189707	117254	193903	131774	229035	164510	183186	110774	174788	181767	128012	115811	152262	82417.1	92958.3	86700.1	75649.5
O00571	23464.7	27785.3	51764	25884	20470.1	57229.9	66277.1	25590.4	60882.3	41822.7	19592.9	19113.7	37694.5	69352.6	43026.7	46403.6	79649.4	27371.8	58070.1	44124	53382.9	70281.8	39162.2	39218.5	38588	29451	37409.8
O00584	47097	57510.3	72439.6	32330.6	29339.8	39915.5	30571.7	58740.1	87960.6	47404.8	6240.6	28480.7	20199.2	19628.8	35932.4	42281.9	55866.3	19221.7	112711	47792.8	33019.8	32083.3	35729	18930.3	37040.3	10754.2	18335.2
O00585	NA	NA	NA	NA	NA	NA	NA	NA	NA	NA	NA	NA	NA	NA	NA	NA	NA	NA	NA	NA	NA	NA	NA	NA	NA	0	5725.1
O00592	38218.3	82923	100562	15756.4	40529.3	17327.1	19547.9	25761.6	15116.6	14831.5	6965.4	5356.7	28640	35870.1	7599.8	24973.9	29135.8	21787.9	24208.7	27415.9	13838.5	19556	24352.5	34739.1	13363.4	43512.2	19869
O00602	23739.9	NA	3393.1	NA	15345.2	NA	1653.5	21474.9	14944.9	60138	25386.1	NA	NA	17842.5	37545.9	3043.84	94157.3	32925.1	33335.4	92407.6	23966.1	4240.65	5189.51	3315.8	7242.3	7436.92	3819.19
O00622	NA	NA	6150.4	NA	NA	NA	NA	NA	NA	NA	NA	NA	NA	NA	NA	NA	NA	NA	NA	NA	NA	NA	NA	NA	NA	NA	NA
O00625	NA	26527.7	29050.3	12825.7	5072.5	13198.1	NA	6999	15452.5	16705.8	NA	NA	11743.7	7555.3	25738.8	23821.3	19556.4	10645.8	17017.3	25956.7	37318	17945.8	27137.3	13580.4	1771.4	7894.7	4150.5
O00629	11267	52823.5	35547.4	15207.9	24291.6	22624.4	28492	NA	5230.1	4463.2	9874.22	8480.7	17362	27444.4	32069.8	26369.2	17849.9	39256.2	53425.9	9593.7	NA	25012	7257.74	4108.5	12587.8	12181.7	15736.9
O00635	15671.1	21492	28017.8	13463.8	2074.4	30300	43149.8	43034.4	43448.8	26058.8	18913.9	40555	42617.1	28830.2	NA	30072.6	39680.2	4547.7	13419.1	36835.8	29100	1897.5	12446.5	7912.4	0	17402.4	9085.2
O00712	NA	NA	NA	NA	NA	1282.8	NA	NA	NA	NA	NA	NA	NA	NA	NA	NA	NA	NA	NA	NA	NA	NA	NA	NA	NA	NA	NA
O00743	102899	49866.4	9946.5	47418.5	32761.1	59523.4	71174	35052.1	42029.6	50438.4	50299.5	28245.9	22275.7	47324.5	58475.3	87764.1	50382.1	60021.3	45778.6	51567	52969.5	35966.1	27637.6	29508.6	16589.1	36132.8	26600.4
O00746	NA	NA	NA	NA	NA	NA	NA	NA	NA	NA	NA	NA	NA	NA	NA	NA	16925.2	NA	NA	NA	NA	NA	NA	NA	NA	NA	NA
O00748	46090.7	130984	104752	75670.1	69005.6	83451.4	55684.7	118669	64911.5	69380.8	104335	26114.6	90675	46096.3	106855	115259	71426.3	84070.3	137856	100897	81872.6	90369.5	78020.2	99134.3	32991.8	67917.5	66138.5
O00750	NA	NA	8906.8	13845	6369.7	11971	1736.4	20320.6	23312.9	42205.2	NA	12397.7	15198.5	8389.8	3132.2	NA	3003.1	NA	NA	NA	NA	NA	NA	1383.2	2539.2	NA	NA
O00754	71742.3	86487.5	89346	80212.2	53056	104213	105264	65945.1	64664.1	78610.2	69518.9	100516	143489	105204	164238	42636.8	84851.6	117151	91956.7	148764	74845.6	92325	107867	56788.1	69973	78228.2	109374
O00762	6705.6	18840.7	9650.7	NA	NA	11103.2	17828.4	5290.8	NA	NA	NA	NA	NA	NA	NA	7297.3	NA	NA	NA	NA	NA	6210.1	NA	NA	NA	NA	NA
O00763	NA	26099.3	35814.6	NA	NA	NA	NA	NA	NA	NA	NA	NA	NA	NA	NA	NA	NA	NA	NA	NA	2825.8	NA	NA	NA	NA	NA	NA
O00764	34550	179681	114702	62394.7	65099.7	113417	53688.2	108056	38968.3	63518.6	18021.7	38589.3	54186.9	62675.8	168744	28703.7	54294.2	60378.7	130887	66380.2	51455.2	69704.6	69475.6	66291.4	74149.4	78286.7	48140.7
O00767	NA	NA	NA	NA	NA	NA	30665	NA	NA	23358.9	NA	NA	NA	NA	NA	NA	NA	NA	NA	NA	NA	NA	NA	NA	NA	NA	NA
O14493	NA	47567	NA	NA	NA	18176	10942.5	NA	NA	NA	NA	NA	16609.1	29957.6	38798.2	NA	19391	30305	32042	6418	24888.9	7853.3	9820.3	24693.7	25511.8	NA	15784.1
O14494	45091.7	36910.6	40227	45938.4	29817.4	39919	23690.9	27262	67547	41622	24294	78087	47241	23965.4	65833	34568.3	NA	35929.7	41427	28692	37856.5	109648	65379	24144.4	30531.7	26923.3	25337.2
O14495	22771.5	50797	17446	30484.3	14168.7	35410	45133.2	31709.6	54265.6	39185	32838	28372.5	17983	37973.4	102976	86871	52208	42095.3	NA	54681	24141.9	32540.5	9926.8	17232.3	11729.2	22427.3	24477.2
O14497	36996.2	51717.3	68691.9	30027.4	44797.5	42547	65298.8	40142.4	44544.8	68481.7	23061.3	20061	79135.6	45601.8	75037	51603.4	25986.3	28523.5	65431.2	32278.4	44216.6	39412.3	23106.5	34160.9	35194.2	45970.4	14909.6
O14498	55126.3	52983.2	8600.8	4018.5	28564.8	31535.1	18347.8	26571.6	23919.2	NA	18273.1	18840.8	13283	30277.9	12793.1	33158.1	30961.9	2705.27	2274.6	26728.8	15695.7	NA	17707.2	11553.6	14949.8	8789.5	13701.6
O14521	NA	NA	NA	NA	NA	12869.9	NA	NA	NA	NA	NA	NA	NA	NA	NA	NA	NA	NA	NA	NA	NA	NA	NA	NA	NA	NA	NA
O14523	NA	6331.4	7287.4	NA	NA	10589.8	5974.7	3248.2	5775.9	NA	4548.25	7783.6	6464.3	4880.7	NA	NA	NA	5195.9	NA	5693	NA	2877.9	NA	NA	NA	NA	NA
O14524	NA	37217.3	30057	18774.4	NA	24123	7362.5	NA	14450.8	3482.6	NA	NA	NA	NA	11407	NA	NA	4822.6	NA	10410.5	NA	NA	844.97	4054.65	NA	NA	3938.52
O14526	NA	NA	NA	NA	NA	NA	NA	NA	NA	4779.3	NA	NA	NA	NA	NA	NA	NA	NA	NA	NA	NA	NA	NA	NA	NA	NA	NA
O14530	NA	4524.2	3362.4	0	NA	29895	NA	NA	19567	NA	26665.1	27645.9	24930.4	NA	NA	14974.3	NA	NA	11452.8	NA	NA	40457.6	NA	NA	NA	NA	7206.3
O14531	NA	NA	NA	NA	NA	NA	NA	NA	NA	NA	NA	NA	NA	NA	NA	11456.3	NA	NA	NA	NA	7684.7	NA	NA	3204.4	NA	NA	4494.41
O14545	6690.01	4391.1	7777.6	3230.3	NA	NA	NA	NA	4777.36	NA	5580.64	5253.99	4700.8	NA	NA	7425.52	16187.3	8203.8	15701.6	7426.1	2941.81	7709.2	1764.5	0	2003.7	NA	1635.15
O14548	25471.9	82480.9	126285	51608.3	62415.1	42077.9	57063.5	15518.3	63666.9	74808	49511.8	60283.5	61116.7	57075.2	60354.3	44878.5	46599	78293.7	37767.2	81411.2	47426.9	74893.5	70246.1	55128.3	63531.2	31877.6	38517.5
O14558	14835	100179	17887.1	10719.3	19089.4	29929.6	31426.4	72189.1	40639.1	19263.9	15911.4	39956	27577.1	21269.5	25403.1	47940.2	55003.2	18629.7	19965.7	12997.1	28719.6	32533.8	40646.4	26476.5	42378.2	33738.2	30576.9
O14561	NA	NA	NA	NA	NA	NA	NA	14944.4	NA	NA	NA	NA	NA	NA	NA	NA	NA	NA	NA	NA	NA	NA	NA	NA	NA	21816.3	NA
O14562	10542	10351	60599	31096	15298.1	26574.1	43168.1	41750.4	61975.8	34438.9	8582.6	7492.1	27271	30171.2	70204.8	17891.3	38343.6	31175.5	21774.6	21737.7	NA	16196.9	23911.8	10627	32107.2	12658.5	27133
O14576	NA	NA	8666.8	NA	NA	NA	NA	NA	NA	NA	NA	NA	NA	NA	NA	NA	NA	NA	11637.5	11090.4	NA	NA	NA	NA	4173.5	NA	NA
O14578	NA	NA	NA	NA	NA	7932.3	8444.3	18843.5	13659.7	5984.26	NA	9630.44	3971.08	NA	NA	NA	NA	1466.64	NA	NA	NA	0	0	NA	NA	NA	NA
O14579	46140.6	102465	72065.7	68513.4	101936	42063	39535.4	5662.64	21281.6	23374.9	29733.4	23160.3	39631.6	40426.8	116431	90263.6	36237.5	25578.8	82097.9	186303	51643.7	34482.8	49923.2	71149.4	91313.7	64262.2	41557.7
O14617	153308	249394	282802	122772	99396.2	165092	198289	138632	152026	164703	134142	144514	85635.6	142492	135273	159539	159590	131785	142529	132344	162190	166252	120298	133432	154342	189514	118661
O14618	29259.5	22130.8	24351.7	41333.7	36586	NA	20625.9	9916.9	12649.8	NA	14758	8366.8	16156.5	31410.9	49346.2	56481.3	34922	57660.1	32353.6	56373.1	4454.7	15759.1	52557.2	12003.7	14077.7	38945.6	7694
O14638	NA	NA	NA	NA	NA	NA	NA	NA	NA	NA	NA	NA	NA	NA	NA	NA	20821.6	NA	NA	NA	NA	NA	NA	NA	NA	NA	NA
O14639	32276.5	47278	60986.6	28762.7	16361.4	42022.7	50233.6	40093	58653.3	63160.1	25829.9	37240.2	38235	49568.2	23856.3	30564.6	19292.4	4692.99	18554.5	11892.5	31500.9	29693	16460	502.71	22863	37962.3	1642
O14641	NA	NA	NA	NA	26267	NA	3165.96	NA	4969.4	NA	NA	1453.45	NA	NA	1605	4632.6	0	5195	NA	NA	2521.11	NA	NA	NA	4712.1	NA	NA
O14646	9613.2	32010.6	2104.2	20120.4	NA	2914.6	NA	11365.8	20731	1237.1	9205.1	8678.58	8307	NA	NA	NA	2532.06	NA	8151.7	NA	5389.3	NA	1956.1	2303.1	5601.48	3388.9	NA
O14647	6890.4	9858.5	12721.9	8747.8	8274.7	9362.53	37455.8	22933.7	8459.18	21311.8	30698.5	NA	6628.8	NA	NA	19799.3	9170.4	6794.3	8839.8	22304.4	4654.6	5422.1	6267.1	NA	7992.3	5034.2	6792.5
O14653	NA	21518.4	20064.5	17259.5	15503.9	25938.5	37621.1	17938	46304.2	9328.4	33995.6	23897.8	18514.7	21931.8	24848.2	14278.4	17505	15395	35357.3	34690.3	14598	22128.8	10174	15043.8	NA	17974.3	NA
O14656	3432.5	NA	49334	17458.3	14352.1	26795	17424.8	23576.7	31126	NA	NA	28431.8	28306.7	17051.8	10280	9336.8	19575.2	73571	39615.7	21002.8	NA	NA	NA	NA	9935.9	NA	8120
O14657	12348.3	26606.6	46794.7	3914.2	4077.8	19175.8	26005.4	33170	20685.7	39166.5	20991.2	20349.7	33671.4	43457.1	52415.9	44891.8	15547.8	48413.6	15920.4	36652.3	31574	2362.9	23811.1	6968.7	9617.6	16673.2	NA
O14662	19024.8	42902.9	3437.5	6108.44	5300.5	13235.8	NA	NA	NA	20741.5	6963.4	6471	7215.8	10473.8	11743	29395.7	NA	11352	12824.3	19059.3	8537.2	27762.6	NA	NA	NA	NA	9896
O14672	56271.2	168950	129520	63465.2	19268.6	56785.9	72149.1	81867.6	141513	119598	125774	46343	258535	78467	129726	82744.1	64027.4	63709.1	91904.9	102152	260375	75685.3	92060.5	45243.3	59761.5	83020.1	48234.7
O14678	NA	10032	8419.59	5396.6	NA	NA	7852.9	5953.1	9628.6	NA	NA	2541.48	NA	NA	NA	NA	NA	6005.5	NA	NA	760.14	NA	NA	NA	NA	0	NA
O14681	9547.17	25308.7	29732.8	4763.97	9525	15808.8	27788.1	13756.9	9396.1	19491.3	11207.7	9117.6	8980.4	1992.09	17416.2	NA	NA	6583.44	21683.8	8617.3	NA	9085.4	16014.5	20158.7	15280.1	NA	NA
O14683	NA	6362.9	23016.3	7388.8	15729	7912.8	10411.7	6591.9	18158	NA	7270	14417	NA	12012.6	22292.7	18957.6	25359.6	15130.9	26664	6158.8	8639.3	15542.8	17732.3	9456.1	922.91	NA	14012.5
O14684	18003.4	23503.4	9302.3	11810.7	12222.5	NA	30182.3	NA	38981.9	25986.2	9246.8	8343	6621.3	8030.1	12782.6	28669.6	10805	21993.3	13811.9	32386.9	6435.6	21069.2	12341.3	NA	257.83	NA	13531.3
O14686	NA	NA	NA	NA	NA	NA	NA	NA	NA	NA	NA	NA	NA	NA	NA	NA	NA	NA	NA	NA	NA	11150.8	NA	NA	NA	NA	NA
O14727	57772.8	71812.5	102076	72865.2	51133.6	159771	64947	89623.1	33514.8	29841.8	41425.4	59759.7	56480.3	45425.9	114268	48809.5	30660.5	46460.7	22346.8	73042.6	37724.6	70773.5	16243.4	12608.2	20449.9	42962.8	23095.3
O14730	NA	10822	NA	NA	NA	NA	NA	13424	NA	NA	NA	1962.1	NA	NA	NA	10694	NA	NA	NA	NA	NA	NA	2231.62	NA	NA	NA	NA
O14732	16468.3	48987.2	17872.1	12276.3	4611.3	15820.8	31881	43809.3	69496.6	41201.6	18742.2	33943.5	45054.9	30388.7	70520	NA	31110	27275.5	35957.8	51806	22970.8	29511	NA	40019.6	18480.8	48139.1	33247.5
O14733	NA	57433	17677.8	14000	5222.9	NA	23558.1	2994.6	NA	NA	21255	NA	10972.6	17101.9	16560.5	4199.5	NA	5398.7	NA	6390.22	NA	30526.1	28935.7	11015.9	15577.8	23497.5	10161.1
O14734	29099.8	40033	33832.8	4463.99	11956.6	61170.8	13157.2	47117.2	22234.9	39095.7	11713.4	13580.1	17433.2	8744.6	35582.3	38212.9	26706.5	11142	69963.6	44809.4	12642.7	28894.7	NA	5498.3	NA	7836.3	7464.2
O14735	15992.2	46977.9	36296	17817.1	21506.3	50551	54005.2	48991	36348.6	25407.2	18073.7	17246.9	51854	18565.6	19314	29881.4	37699.1	22075.2	19930	8161.6	22036.6	23037.9	6632.9	5792.79	7263.8	11732.2	9147.8
O14737	55031.9	34090	77067.1	16513.2	47884.1	32795.4	17360.5	63745.3	48705.8	23516.9	51995.6	22562.6	140087	63562.3	121264	37759	64022	53261	32645.6	83006.9	44377.9	31305.2	44771.2	20331	46284.8	31341.8	41312.1
O14744	85718.4	165842	162377	86139.8	61118.3	63016.8	111694	91691.5	185477	120547	72049.2	129786	76306.2	76657.1	124150	90536.4	84182.8	67792.1	87220.5	62701	62895.7	71824.7	125214	72004.3	99698.7	96974.2	77958.8
O14745	33693	58639.5	59974.9	51283.4	30490	67672.4	48056.7	63641.3	39525.5	49369.4	74102.2	38622.2	49801.2	35727.8	87539.2	63346.3	50777.3	49486.9	74919.9	72026.8	77033.4	54695.4	48773.9	42705.8	62208.3	85093.8	42863.3
O14757	NA	NA	NA	NA	NA	NA	NA	NA	NA	NA	NA	NA	NA	NA	NA	NA	NA	NA	NA	NA	NA	3965.9	NA	NA	NA	NA	NA
O14772	18030.3	72549.1	32412.6	46288.5	7638.6	9686.8	42213.7	18903.9	34671.4	19368.8	28557.3	15158.9	33122.8	NA	8798.7	6024.5	12603.1	16272	25674.2	10435.4	21251.1	21659.9	9076.7	11558.3	9944.6	32899.2	0
O14773	52800.8	271660	60313.1	72401.9	52310.6	69214.3	71806	65251.8	53618.7	80585.2	79749.6	30927.8	86234.1	83232.4	147574	28446.5	83916.6	100577	40728.9	70517	45089.6	71827.4	37843.7	50351.6	50959.3	90499.3	53049.9
O14776	68682.5	242649	67413.7	103234	105139	232146	183292	117899	186625	151370	128896	110092	115299	156511	212032	173205	81852.2	81071.6	150415	153450	45124.2	90797.7	105993	44560.7	58176.8	94005.3	142220
O14777	NA	NA	NA	NA	NA	NA	7614.7	16557.5	NA	10608.8	NA	NA	NA	NA	NA	NA	NA	NA	NA	NA	NA	NA	NA	NA	NA	5381.3	NA
O14786	15886	104077	90443.8	11232	51426.8	45799.9	60300.8	37352	83212.4	63131.1	67330.6	37445.1	29313.2	59274.9	81325.7	13182.2	52982.8	95816.1	82279.3	51558.6	26995.8	63386.6	5521.4	23504.4	8582.1	26996.8	12737.8
O14787	36162.6	55649	12033.2	4005.77	10581.6	52830	NA	NA	24829	32879.1	18307.8	17136.4	NA	30034.2	8150.25	15241.1	11178.5	33747.3	40640.8	15082.2	10606.2	12674.4	18188.9	16139.2	20992.8	11336.8	16284.3
O14791	81461.6	31971.7	62352.4	77491.3	56958	171660	72391.3	102378	105629	84316.5	118846	42414.4	94462.3	84790.4	31322.6	62270.2	21594.8	48395.4	112268	59205.3	37830.6	26420.3	86443.5	26527	39027.6	12663.7	71174
O14795	NA	7032.5	8976.1	NA	NA	NA	20517.8	20966.2	12717.4	6046.9	9045.5	NA	NA	NA	14117.8	15398.7	NA	3490.8	8850.4	NA	8474.2	2497.4	NA	NA	NA	NA	NA
O14802	17924.7	31496	38891.8	7678.4	NA	11676	13070.4	24646.6	31416.1	32840.3	32121.3	14363.1	10070.9	14385	9408.3	17346	6723.1	NA	NA	NA	6522.7	NA	6537.5	NA	NA	8586.5	NA
O14807	5957.3	6835.1	NA	2168	7045.79	4992.4	7657.41	4042.3	3758.6	NA	3441.1	NA	2401.7	13629.7	13844.8	NA	2760.4	1175.61	13107.8	2661.2	17339	3280.34	NA	11059.9	5026.31	850.46	529.35
O14815	12766.8	25304.7	20134.3	5343.9	NA	34535.5	2842.25	38743.5	24955.6	45087	27768	22927.1	24461.4	23586.1	NA	NA	29561.7	NA	37981.3	33082.6	28440.1	17896.4	3796.32	4122	NA	4531.7	12984
O14817	41025	NA	66078	NA	22024	23823	28567.9	26121	26921	NA	NA	8128.5	13510.6	NA	NA	17312.1	20541.5	NA	NA	NA	NA	NA	30126.7	NA	27826.9	NA	15832
O14818	40267	90753.4	76213	111955	154806	58473.7	152482	84690.1	98448.8	145477	89039.5	57141.2	69458.8	115611	120235	92026	40545.5	95389.3	65942.1	239152	93293.5	171402	96180	150938	70542.7	121753	66517.8
O14828	39427.1	93959.8	64234.3	47750.7	41893	15678.7	32761.4	43828.9	4343.51	33706.3	81632.2	56038.6	73715	38068.8	15997.8	18726.2	56831.7	89599.8	51157.8	36555	22857.8	33267.6	34327.8	16545.6	0	24304.5	31770
O14832	19430.5	72957.6	11201.4	NA	3169	3913.8	17482.9	18165.3	11025.9	9707.3	NA	NA	13936.3	3837.6	15375.1	7773.5	NA	NA	9702.9	23322.3	21307.9	19823.7	4907.7	NA	NA	15794.4	NA
O14841	68793.3	221041	159792	93167.9	75821.5	69973.4	127858	105656	104339	167402	125739	98529	83278.3	66071.4	117495	118612	151314	72855.2	136740	153585	105609	105643	80341.7	56804	44440.4	104482	85472.6
O14874	1894.2	27360.1	7923.6	18800.3	31611.6	33110	25034	32899.4	NA	2006.4	NA	4138.4	38055	NA	19799.4	46712.9	12050.1	18313.7	41530.1	40335.9	5748.2	30576.4	NA	7907.3	2816.2	NA	8759.4
O14879	41765.3	27167.2	106844	49094.7	46108.6	57585.9	100694	44725.9	74355	48768.7	56489.8	81646.3	36358.5	33339.2	62775.1	61234.4	43286	49040.7	118154	45101.1	43161.1	65100.9	16059.7	24294.7	31418.8	15290.6	19006.1
O14880	96590.2	286241	53949.7	35665.8	36156	35692.1	31666.5	NA	48802.1	23216.2	55784	94134.3	19211.1	26985.3	98732.6	44436.5	214585	45597	55301.2	25968.3	NA	27033.9	81441.7	116206	49791.9	57920.7	83534
O14893	NA	NA	NA	NA	NA	13559	NA	NA	NA	NA	13496	NA	NA	NA	NA	NA	NA	NA	NA	NA	NA	NA	NA	NA	NA	NA	NA
O14896	NA	72023.6	NA	0	NA	NA	8791.6	16407.4	10229.7	9072.28	NA	18702.5	NA	20987.9	NA	NA	NA	0	0	23565.7	NA	NA	1878.5	4946.2	11080.5	3385.5	0
O14907	6864.6	27607.2	7864.8	8413.4	23206.8	NA	4980.3	12268.4	7059.2	21638.5	17288.5	NA	10162.1	9986.5	NA	NA	NA	3168.29	7576	NA	16710	15610.9	12359.6	5146.6	13478.8	11309.5	7809.54
O14908	49780.8	71769.2	48320.1	23887.8	41755.1	11037.1	44811	27384.9	17983.6	90903.4	54999.6	23012.5	28178.6	15030.2	48842.7	17205.1	21596.1	30831.5	28295.4	20737.3	62749.8	18139.5	37836.2	25452.9	23191.9	15645.3	10728
O14920	24807.5	57840.8	40277	26378.5	53249.4	88959.6	91946.1	44877.2	45152.2	39894.1	43373.7	18553.3	77470.3	46631.9	23304.1	43969.6	39618.5	27957.5	50556	76472.2	23935.6	35375.5	30998.2	20451.7	22149.3	36461.9	10507.1
O14925	11001.9	NA	31511	NA	4612.5	22279.8	20352.7	14722.2	96748.6	6254.51	7204.2	11005.2	15663.3	4506.8	12025.4	1689.7	NA	6020.03	NA	39993.6	NA	NA	NA	NA	8338.34	NA	NA
O14929	NA	48253.1	28039.7	26417.6	23102.1	14142	35541.6	41761.9	41527.3	24724	28558.4	NA	45889	13487	22405	51259.8	NA	26291.1	22512	NA	38217.2	66235.2	39848.4	NA	NA	13903.2	NA
O14933	15150.3	0	12180.3	22538.2	NA	NA	NA	NA	NA	NA	NA	NA	NA	NA	NA	7210.2	NA	23209.8	2682.7	10984.4	NA	6547.1	29235	17058.9	14244.8	NA	18699.8
O14936	112643	132927	88768.6	105124	196276	162174	77749.7	121008	135738	149140	85304.1	64666.9	101894	102282	118636	116841	112634	108738	183253	190583	111132	68387.5	108776	71257.4	96714.2	135605	86792
O14939	2254.1	NA	NA	NA	NA	5846.18	NA	22449.9	3445.1	6724	2937.88	4270.38	927.86	430.23	NA	NA	NA	9611.1	NA	NA	NA	8940.7	551.04	NA	2125.71	2251.8	NA
O14949	15597.4	155187	22691.7	28076.5	27300.3	19665.7	52963.8	141950	79698.9	42508.5	28217	34712.7	35773.7	39022.9	49601	260645	124338	50425.6	138341	82159.5	52120.8	53895.5	44680.5	34356.3	35602.5	56805	41331.7
O14958	NA	NA	NA	NA	7518.2	NA	NA	NA	NA	NA	NA	NA	NA	NA	NA	NA	NA	NA	10935.3	NA	NA	NA	NA	19360.8	15719.2	NA	NA
O14964	141082	128900	180550	92943.4	80701.9	149249	100307	174092	155416	129956	93241	76557.7	122207	86318.9	124456	113074	89183.5	109604	115842	78212	126062	116120	95226	31719	56615.3	91243.3	68564.1
O14966	NA	NA	0	NA	7082.1	30759.7	11013.4	11564.8	11200.8	127456	32098.9	NA	13265.2	16219.2	14497.3	13732.8	16794.5	14973	NA	NA	5283.4	51884.1	NA	NA	NA	17127.9	NA
O14972	41668.5	39734.3	49026	27512.6	21272.7	29964.5	18709.2	14891.6	61242.5	77365.7	15282	42127.6	31122.4	23674	41895.9	12712.2	44042	23744.4	30580.1	36007.2	50548	17459.6	13053.3	25074.9	17821.7	63977.4	16265.8
O14974	156383	228313	232520	160600	129240	179601	198656	153848	151210	150685	112301	115927	130202	151551	241790	216676	238726	167622	279214	214123	163900	172278	153428	207264	159197	167386	181974
O14975	39470.5	48173.2	120425	38989.1	24216.2	40476.4	45268.3	69738.3	34203.7	61254.9	30950.9	48554.2	23560.6	51130.2	58849	31941.4	68464.3	58246.5	51117.8	116964	70909.7	61360.2	33481.9	47910.4	16573.8	55079.9	22113.8
O14976	104877	219543	236889	46439.7	105359	211709	111884	85605.1	107779	87695.8	111042	85305.7	107824	90334.1	114824	102716	104056	72742.5	188405	108053	143296	80262.3	42759.3	108177	48357.7	84554.3	61353.2
O14979	57696.8	25145.1	42122.7	61983.4	63979.9	61333	59785.3	43058.1	57951	55319.6	35468.4	68809.5	61534.8	125979	62383.5	76073	31482.9	29637.5	44573.3	42218	48170	50662	25069.5	50199.4	34975.8	49546.1	37865.4
O14980	173727	364377	379247	338268	319825	336417	316767	271606	356159	320217	429520	263731	306343	302915	416745	411070	369528	309517	258558	319346	313413	207398	255275	224741	171152	279000	150676
O14981	26727.4	23821.3	20066.6	30877.5	NA	6880.5	18073.4	11822.9	47431.8	11048.4	7970	35625	26878.7	7412.3	32954	20128.6	NA	8701.51	32444	11871.9	15316.2	38607.2	12782.8	NA	4985.7	6796.1	19246.9
O15013	NA	21810.2	21166.7	2704.4	3513.9	3197.1	9106.7	17650.1	13591.4	NA	NA	4889.7	NA	NA	7481.2	21464.7	25258.5	NA	13703.4	10636.1	6499.5	NA	0	7143	5601.24	737.06	2196.1
O15014	13200.4	32612.5	NA	NA	NA	NA	NA	NA	NA	NA	NA	NA	NA	NA	NA	NA	NA	NA	NA	NA	NA	NA	NA	NA	NA	NA	NA
O15020	14389.4	75637.4	68868.4	17491	2181.4	13942.4	10895.7	32005.6	25922.8	10413.3	25431.2	14307	NA	2251.2	6121.2	18705.3	12786	11165.2	20716.3	11670.1	NA	28297	32414.3	NA	21538	5494.5	NA
O15027	50613.3	45064.1	106079	49281	25000.5	98780.3	82781.7	113791	109577	99161.8	44111.9	69578.9	139500	77872.8	68476.2	121389	29698.2	39737.4	142924	94090.9	81538.4	57172.5	53227.1	20728.4	44437.2	34177.7	22604.6
O15031	88597.6	211964	109538	117060	163220	150462	133570	157593	133502	137874	163504	136839	134314	192070	290453	196771	145435	176096	185991	282622	149578	127110	113591	101345	88926.1	103271	85405.2
O15037	NA	NA	7893.9	7493.7	NA	NA	14465.3	NA	NA	NA	NA	NA	NA	NA	12744.9	20325.9	NA	1307.9	NA	3738.8	NA	NA	0	NA	9878.1	8935.1	NA
O15040	NA	NA	NA	NA	2194.5	NA	NA	20623.8	NA	NA	13452.8	NA	NA	NA	NA	NA	NA	NA	NA	NA	NA	NA	NA	0	NA	NA	3657.9
O15042	31693.2	105613	86738.8	33383.7	61126	56689.2	100707	97923.6	77539.1	75477.9	36993.3	35464.7	139419	70053.4	83172.4	63316.1	39857.6	38077.1	231072	57209.4	54625.6	33879.7	52449.8	18113.3	9110.79	48684.8	34350.2
O15047	NA	NA	NA	NA	NA	NA	954.01	NA	NA	NA	NA	NA	NA	NA	NA	16525	NA	NA	6132	NA	NA	NA	NA	NA	NA	NA	NA
O15050	NA	NA	NA	NA	NA	NA	NA	NA	NA	NA	NA	NA	NA	NA	NA	NA	NA	NA	NA	1025.4	NA	NA	NA	NA	NA	NA	NA
O15056	0	NA	14478	NA	NA	6383.8	8707.1	12704.8	NA	17001.7	5554.1	NA	NA	NA	10409.7	16491.1	10309.3	NA	37059.1	17506.5	14744	15908	5446.9	NA	NA	29354.7	NA
O15061	477652	800331	721886	527216	476345	678524	600884	521165	727012	489304	532161	533883	753487	553729	667835	572530	539148	491444	831216	733212	531223	536300	407006	369203	427926	558581	405121
O15066	NA	12542	NA	5792.8	NA	NA	NA	4988.2	17834.3	18270.5	10301.4	NA	13204.7	33299.6	76398.9	20514.6	NA	24522.4	7613.7	26934.3	NA	34340.8	14363.8	2566.9	NA	NA	8979
O15067	66810.4	93479.6	127236	56918.9	76006.8	112362	104506	69275	174270	160904	51367.1	80522.1	101637	75588	66448.5	53990.6	77056.7	54477.4	100512	135892	102909	58718.5	21909.5	29417.3	34250.7	21439.5	52102.2
O15068	7587.4	16437.9	8424.5	NA	2356.9	8084.6	11778.9	18295.4	8918.8	27664.1	20887	6097.6	9878	22214.1	NA	1700.7	NA	NA	17051.9	NA	10448	3237	NA	NA	NA	NA	NA
O15075	18661.1	14245	29881	3905.4	30143.6	13997.6	38088.8	20991	32360.4	33379.1	18556.8	31970.4	5728.1	16533.9	20736.6	4857.4	NA	NA	34907.2	34663.1	13709.6	NA	4022.8	4829.5	18942.7	23605.4	4505.9
O15078	NA	5097.8	4609.4	NA	NA	NA	12499.4	NA	24289.9	NA	NA	NA	NA	NA	NA	12790.3	NA	NA	21217.6	NA	NA	NA	NA	NA	NA	33993.1	NA
O15079	NA	NA	NA	NA	NA	NA	NA	NA	NA	NA	NA	NA	NA	6560.4	NA	NA	NA	NA	NA	NA	NA	NA	NA	NA	NA	NA	NA
O15084	23901.4	26358	17909.7	6877.6	NA	15548.6	29500	34019.3	17301.6	11363.3	21319.4	13247.1	24372.9	NA	25581.2	11698.7	13685.5	1805.2	31377.3	12609.2	6815	24355.4	14686	0	0	23356.4	15910
O15085	22603.4	20403.1	34432.5	6829.1	15614.4	14401.8	28335.5	38035.6	21189.2	28318.3	20187	6599.6	NA	19723.6	60839.1	16154	46366.1	11039.2	56412.5	36418.4	14473.9	13247.8	2239.5	6824.6	14128.3	1688	8596.97
O15091	17084.3	28887.1	41186.1	19942.3	8614.5	12604.8	9811.72	10919.6	4375.8	13400.7	11740.2	7801.7	8961.2	17498.7	19544	16611.1	2433.77	16529.4	24501.6	10654.1	NA	16954.1	16886.4	12216	0	15948.6	15548.5
O15111	NA	29043	23330.2	27492.7	9407.2	11043.5	42757	25107.9	24701.8	61022.8	9040.8	6686	41245.6	29561.1	26253	11728.1	42557.7	8729.3	47222.9	28310.6	8306.1	29407.2	4522.2	18307.3	4274.2	16699.6	11354.9
O15116	NA	NA	NA	11695	NA	12805.5	NA	NA	NA	NA	NA	NA	NA	NA	NA	NA	NA	NA	NA	NA	NA	NA	7769.7	NA	10605.9	16419.9	4386.1
O15117	32035.6	NA	17036.2	12204	26117.6	NA	17898.5	22111	NA	NA	NA	NA	NA	NA	NA	NA	NA	32876.7	41091.9	19086.4	17668.1	16292	10062	NA	0	16729.6	16295.7
O15118	2516.95	18148.1	13809.9	16696.8	14846.5	4770.8	25023.9	39477.9	58978.4	45505.8	17673.2	20786.9	8664.7	NA	NA	19566.2	12532.7	33961.5	18502.6	30156.9	7548.6	28106.2	26506.2	1869.1	27050	8622.23	7142.7
O15120	30784	42141	48358.4	NA	NA	NA	5641.92	36204.6	NA	15872.1	NA	21414.7	69925.7	32528	9752.79	NA	NA	15073.2	24450.7	14086	34983	12295	15380.7	NA	NA	NA	NA
O15121	NA	NA	5524.3	NA	NA	NA	NA	NA	NA	NA	NA	NA	NA	NA	NA	NA	NA	NA	NA	NA	NA	NA	NA	NA	NA	NA	NA
O15126	41425.4	81517.2	41257.5	23824	10114.2	40407.8	16570.4	30596.9	24654	93949.2	23874.2	46127.5	68140.3	28807	46559.4	32922.2	29245.7	19471	37732.9	35322.8	77940.9	20295.2	44832.4	18993.7	12980.7	10409.6	12604.6
O15127	7633.6	4685	33040	32029.4	15654.3	11530.3	24012.4	31696.8	43401.2	36234.8	24989.8	5920.77	26328.3	6394.2	89249	85180.7	11921.4	49580.1	42479.7	18034.8	25322.2	35859.4	29346	37229.9	4889.23	12125.1	13152
O15143	138161	291568	286503	246926	200000	218037	144246	136828	399862	218223	113653	104522	154037	172816	334358	322838	221632	112650	314503	284748	232754	182216	217493	221370	136607	189223	132960
O15144	186197	259967	177460	221904	239864	263189	290355	217190	293541	232051	277561	230878	230419	505453	299530	220743	204629	205625	486905	358732	228425	156688	254482	160740	132342	190408	240816
O15145	83080.9	121638	92811.5	124258	49212.3	66137.5	30208	45888.7	72869.6	45527.3	40975.2	101367	82488.2	48911.4	309845	103499	221774	148412	77939	54596.5	90311.6	53518.8	140790	97940.8	86031.9	111994	94362.8
O15155	NA	54518	25698.7	12238.7	NA	NA	NA	NA	NA	NA	NA	NA	NA	NA	NA	NA	NA	NA	NA	NA	NA	NA	NA	NA	3107.7	NA	2707
O15156	NA	NA	NA	NA	NA	NA	17663.2	NA	NA	NA	NA	NA	6438.7	NA	NA	9656.8	NA	NA	NA	15179.2	3736	8478.8	NA	NA	NA	NA	NA
O15160	8771.9	33608.6	28946.1	39896.3	29018.4	26539.6	21749.9	NA	20218.5	12582.2	53604.8	45969.9	45848.5	11765	39628.9	17899.7	26311.2	37897.7	44351.6	56232.1	19361.4	27859.8	19025.5	16466.5	7582.8	4208.5	4072.3
O15162	33492	18499.7	10430.4	44957	NA	7743.4	10218.1	NA	NA	NA	NA	NA	3780.6	NA	NA	7287.1	18747	35848.7	NA	24878.9	NA	NA	NA	36824.9	28762.6	NA	20457.6
O15164	NA	3354.9	15079.2	4927.5	NA	0	NA	NA	NA	NA	NA	8840.5	NA	NA	NA	NA	NA	NA	NA	NA	NA	2408.1	7393.51	NA	NA	3307.1	5804.5
O15169	NA	NA	NA	NA	NA	NA	NA	NA	NA	NA	NA	NA	NA	NA	NA	5391.39	NA	NA	NA	NA	NA	NA	NA	NA	NA	NA	NA
O15173	127166	115821	70392.4	95049.9	26502.7	143861	53595.7	31764.6	87023.8	85763	107540	111983	59766.7	9883.43	50386.5	85722.7	76755	61240.1	96559.5	57211.7	128195	99455.6	52519.3	66947.1	53821.3	86196.7	52266
O15182	NA	NA	NA	NA	NA	NA	NA	NA	NA	NA	NA	NA	NA	NA	NA	NA	NA	NA	23868.2	NA	NA	2388.9	NA	NA	NA	NA	NA
O15195	50407.1	159994	99216.8	44972.2	47489.7	164122	69594.1	105232	94704.6	91121.6	63614.3	40844.2	80260.6	45775.3	113494	73064.4	50976.4	44583.4	92151.7	115183	51520.7	71453.3	47792.2	25209.8	38829.4	61997.1	36242.1
O15204	7744.8	NA	NA	3078.1	6471.5	4408.2	NA	NA	NA	7530.9	NA	6383.2	NA	NA	17341	NA	NA	3173.2	2223.4	6879.4	NA	NA	11150.9	NA	NA	11653.1	19859.7
O15211	NA	NA	NA	NA	NA	NA	NA	NA	0	NA	NA	NA	NA	NA	NA	NA	21714.1	13048.9	NA	18565.2	NA	NA	NA	0	NA	NA	NA
O15212	75350.4	65378.6	94832.2	69702.7	29651.6	79789.3	41288	52771.8	70217.7	99987.1	93357.2	83815.1	52881.2	32549.3	109190	119080	60753.5	12688.5	68780.6	55766.8	55555.5	35772.5	26397.9	18439.4	49648.2	96069.6	31414
O15213	7446.8	23537.5	21032.4	16589.2	4367.3	14982.8	13503.3	4812.3	13121.1	NA	NA	3949.36	7551.55	13197.2	6245.85	580.27	NA	NA	NA	NA	1978.5	10299.3	6645.58	4582.18	4180.01	17178.1	2302.9
O15226	3608.2	32680.6	46714	NA	NA	8819.9	19451.4	27808.8	9878.3	10295.4	5813.3	NA	18201.8	13477.8	NA	35399.7	NA	NA	27865.5	NA	NA	44413.4	NA	NA	NA	NA	0
O15228	58907	161718	59338.1	47614.2	39729.2	48296.1	30306.9	29270	21951.3	48012.2	37062.6	36611.1	33886.2	58617.8	95438	53135.4	35587.3	42129.4	22429.6	21420.3	51503.8	69319.4	28202.5	19244.4	23561.6	20617.3	30069.4
O15229	NA	NA	NA	NA	NA	NA	NA	NA	NA	NA	NA	NA	NA	NA	NA	NA	NA	NA	NA	2570.26	NA	NA	NA	NA	NA	NA	NA
O15230	271635	398562	496574	233603	282290	410408	292698	305544	340706	302200	307135	207376	252622	221743	357396	285994	560585	284881	391214	303463	245639	231991	273738	229589	189487	212798	231088
O15231	NA	4598.82	NA	NA	NA	NA	NA	NA	NA	NA	NA	NA	5028	959.98	NA	27207.7	NA	NA	25065.8	10131.6	7304.74	23176	6227.24	NA	NA	NA	NA
O15234	NA	4397.8	NA	NA	NA	NA	NA	3559.27	NA	NA	NA	NA	NA	NA	NA	NA	NA	NA	NA	NA	NA	NA	NA	NA	NA	NA	NA
O15235	NA	NA	20969.2	23360.7	12651	25864.7	20779.4	NA	33184.5	20371.6	36634.1	NA	31044.8	NA	47853.9	22946.5	15730.9	28247	NA	39242	13208.9	32984	NA	NA	NA	26046	NA
O15240	NA	NA	NA	NA	NA	NA	NA	NA	NA	NA	NA	NA	NA	NA	NA	NA	NA	NA	NA	NA	NA	NA	8526.16	NA	NA	NA	NA
O15247	10951.4	44393	9361.1	26235.5	18398.4	22363.9	32577.2	39341.6	31676.4	20848.3	40682.2	41165.9	48726.6	77833.4	37651.4	20447.2	29149.7	20399.1	35128.2	40000.7	43600.6	35143.9	18082.5	21490.4	4339.2	17176.3	8298.1
O15254	7607.93	49133.6	49950.6	9792.1	4076.9	10472.9	5163.8	6740.5	6195.2	35493.1	7678.7	NA	4374.7	13401.4	22970	24912.1	25314.8	25500.7	16664	15297	13562.9	24037.4	NA	NA	9030.5	13785	20153.7
O15258	24413.1	38532.5	83159.2	42147.7	34534.6	3069.6	21648.7	28352.2	19150	26301.5	41141	15091.2	7833.83	31902.1	19352.3	51137.2	34376.8	8268	114080	48976.7	42600.9	33756.6	27612.3	22533.7	9653.2	31193.9	27011.4
O15260	46628.9	36124.7	64052.6	48822	46852	76334	66359.6	49173.8	120593	42502.8	96701.6	33490.8	44487.3	78908.6	124937	84538.9	78554	35742.1	100487	35582.1	85266.4	80257.9	36627.6	28992.9	32536.2	39954	14780.7
O15264	44479.1	92010.7	78804.9	23101.6	30327.2	60908	24246.6	59616.9	73100.5	41558.7	42631.8	32357.6	16101.4	44241.3	40805.5	24467.5	27067.3	44234	89632.6	46430.7	25414.1	30014.2	4961.3	19992.7	10037	13094.3	12186.7
O15269	56648.5	105823	41325.7	79118.8	37888.8	49403.9	54020.5	76420.9	64866.1	51610.1	81944.1	75093.1	47789.7	73057	81085.2	103091	78057.3	72537.5	54551.1	143780	34298	24825.2	60875.4	63002.6	23538.8	58247.6	42826.9
O15270	18482.1	31457.1	118294	18986.8	19544.5	32515.8	65336.8	83288	60422.7	69883.6	46565.7	24977.2	24092.8	37885.1	65734.2	98000.6	18353.2	45135.2	21900.1	54455.5	63879.1	49172.8	66734.4	43931.1	36647.8	48991.4	29326.7
O15294	39751.3	94126.3	68745.1	33857.7	43365.9	99786.5	47735.8	50424.1	77416.9	47623.6	59518.8	45685.4	49453.6	41633.5	73907.6	30775.2	49036.6	57423.9	85227.4	57225.2	21495.7	46861.6	45803.4	42848.6	37277.1	79969.6	53566.1
O15305	56257.9	108375	255510	103289	72186.2	132468	80365.1	156889	145171	153950	114965	78024.5	90659.9	44167	184709	41178	71252.7	72225.6	69397.7	72635.4	63843.4	88052.8	94914.1	68181.1	133567	60654.8	75204.6
O15321	11726.3	55569.4	13064.2	11002.7	22415.7	20886.4	15057.3	8590.75	10364.3	15444.5	30204.1	25712.9	63744.6	28106.2	27782.6	21206.1	49271.3	6716.3	22950.3	765.39	45532.6	20114	11444.1	NA	7713.4	9518.2	6838.4
O15327	14280.8	16909.8	14975.9	11848.2	30651.9	11466.1	47142.9	7309.7	40078.2	29537.5	34005.8	23895.7	7499.7	13911.7	18278.7	6584.6	6656.7	35321.4	14429.1	NA	15265.3	11442.6	2263.1	852.65	12861.9	16448.7	8055.7
O15344	26386	74862.3	114410	NA	46221.4	39730.4	26539.6	45156	14130	10399.4	9204.2	6439.19	31695.2	38707.2	38964.9	53954.6	16929.3	32622.2	25812.5	23910.9	17438.2	19879.1	25560.2	17846.3	21295	52822	19777.5
O15347	NA	60477.4	37300.3	26695.3	12386.7	23662.9	21300.3	12609.2	22169.2	19063.8	22200.3	NA	NA	21723.7	15877	17978	39090.5	NA	21327.5	44888.8	29867	NA	18346.9	12938	32417.1	22741.9	24534.8
O15355	43511.1	57959.6	89910.9	56978	61309.1	52577.6	75586.3	58445	90842.4	58522.2	72658.7	33687.6	78037.7	54519.5	93222.1	107783	101051	115224	73162.6	72246.7	74442.6	81798.3	52762.9	42702.1	38511.2	79296.3	66397.1
O15357	20911.4	48348.7	80135.8	11540.1	38924.5	87766.1	72336.3	15272	52344.2	38329.5	35638.2	15440.5	13357	15144.2	50993.7	17920.2	19699.1	36805	43642.2	38248.8	32351.6	11787.3	10526.9	29594.9	27027.5	51047	33878.2
O15371	25737.4	111935	94248.4	59788.9	40484.4	89561.2	32510.1	53098.9	56592.7	26016.7	25797.2	33287	64135.6	41500.5	53838.4	55901.7	33029.5	35144	111848	43792.3	59301.2	54799.1	40111.2	26552.5	28230.5	99741.6	21944.8
O15372	121517	165283	84901.7	111864	114428	117978	99021.9	125797	177105	140433	93797.4	80547.1	147869	124382	132669	106502	99578.5	93977.2	236286	128506	137066	156567	127265	106462	109732	77349.6	90772.4
O15379	NA	38602	NA	NA	9681.33	NA	7818.7	11423.1	19355	16353.1	2261.37	NA	7789.64	477.68	NA	12135.3	16247.6	6410.2	23214.1	10031.3	NA	NA	13785.4	683.44	NA	NA	NA
O15381	NA	NA	NA	NA	NA	NA	8795.1	NA	16902.1	90497.8	NA	NA	NA	NA	NA	NA	NA	NA	8180.5	NA	NA	NA	NA	NA	NA	NA	NA
O15382	121402	85809.6	163433	57649.1	28617.5	50025.5	62018.7	65367.1	53588.8	51615.7	81880.5	116157	69861.9	44269.5	132103	38733	58390.2	45488.2	97304.3	75234.9	34681.6	106336	71498.6	73925.3	69159.2	36677.4	34463
O15393	8054.4	40498	24785	3014.7	9400.3	21770.1	31876.3	39484.6	NA	23021.2	15835.3	16813	26654.2	36656.1	14289	12390.8	NA	21054.9	28665.6	55865	15366.3	26684.6	9431.6	NA	NA	NA	NA
O15394	32737.7	100853	35014.7	7931.8	7074.9	9727.8	22060.2	25102.2	30647.4	30931.3	17053.7	32239.7	14764.7	32529.3	28433.9	37124.3	29970.2	19015.9	31419.8	38885	24413	42130.8	23215.9	19997.2	24869.8	17952.5	36093.8
O15397	17077.8	20626.9	72952.8	5517.4	5338.9	6697.9	16636	26802	21410.2	11265.5	5702	8515.46	2185.88	8047.13	18019.6	29734.7	20174	10951.1	59903.7	31805.8	26053.2	37725.4	0	7216.2	13944.6	10809.9	13215.9
O15400	35255.1	77224.7	77067.1	50511.4	25631.6	112558	73431.9	74961.3	49535.2	68632.6	54266.8	35368.3	74713.8	80359.4	91059.2	63379.9	67737.4	81791.9	101263	166945	57525.7	91770.2	63303.8	58299.5	19056	50909.8	30248.2
O15417	NA	23944.9	NA	NA	NA	NA	NA	NA	NA	NA	NA	NA	NA	NA	NA	NA	NA	NA	NA	NA	NA	NA	NA	NA	3083.78	NA	NA
O15427	58144.2	97886.7	58570.3	16383.1	27227	48570.5	67762.7	54907.1	45505.4	50162.7	69991.2	16705.3	38729.4	40321.3	68877.5	61258.7	45742.5	31058.4	60048.3	29514.2	49803.1	26593.2	25576.2	43281	24887.3	28274.9	29207.7
O15438	78246.9	126984	138230	91792.7	60718.7	135366	147652	87021.1	170083	104292	87331.4	79653	160372	177056	121508	94416.2	240367	114565	154960	156203	153196	79854.8	53967.9	74562.8	19309.7	78210.6	69153.4
O15439	58117.8	27181.3	79963	46391.6	93068.9	122627	45880.5	82595.2	35212.7	51386.8	87838.3	71762.8	76202.6	73478.7	70779.4	31831.2	32924	34781	54575.6	24235.2	76125.5	77019.3	63154.4	20286.7	17009.2	13591.1	26948.3
O15446	NA	2217.7	NA	NA	NA	NA	NA	NA	NA	NA	NA	NA	NA	NA	NA	NA	NA	NA	NA	NA	NA	NA	NA	NA	NA	NA	NA
O15455	15568.9	21234	22162.8	2034	NA	13832.7	NA	29233.3	3013.4	4570.7	12567.1	NA	6417.1	10220.5	NA	NA	NA	7710	0	NA	NA	NA	NA	NA	NA	NA	NA
O15460	32703.4	52065	92404.1	29284.1	57262.5	88827.3	85258.6	65620.1	32522.6	23308.4	25518.7	20330.1	32384.6	20538.3	42917.4	81622.3	27169.9	60761.7	66013.1	25578.4	30628.6	67071.5	47001.2	35078.5	20345.6	22056.6	22469.3
O15484	59079.2	117347	219733	130846	107647	134534	82886.8	92961.3	83225.6	117487	67822.2	76248.9	126133	102547	201742	121404	131199	129235	150765	147400	105436	104763	69274.3	67791.2	67868.4	86114.1	62340.9
O15488	NA	NA	17218.2	NA	NA	NA	NA	NA	NA	NA	NA	NA	NA	NA	NA	NA	NA	NA	NA	NA	NA	NA	NA	NA	NA	NA	NA
O15498	24704.9	126833	46459.8	21455	21331.1	53533.5	45025.2	65636	98000.9	45151.4	67719.5	34862.7	45344	35346.6	61139.5	30796.6	41298.2	43149.8	52391.3	55060.5	55897	64167.5	44369.1	36923.2	35699.3	50086.6	31296.4
O15504	NA	NA	NA	NA	NA	NA	NA	NA	NA	9624.3	NA	NA	NA	NA	NA	NA	NA	NA	NA	NA	NA	NA	NA	NA	NA	NA	NA
O15511	87221.4	313883	312353	151617	112004	189464	111317	109244	142956	143831	174292	54167.4	49958.1	97654.1	234369	337822	216327	232741	155953	191410	213497	191315	66391.4	95144	122757	120416	101793
O15514	24217.3	NA	NA	4707.9	NA	NA	8378.1	NA	NA	NA	NA	NA	NA	NA	NA	NA	NA	NA	12286.4	NA	NA	NA	7503.2	NA	5893.9	5333	NA
O15523	NA	NA	NA	2013.5	8187.3	12468	3830.3	NA	15307.8	2474.5	NA	NA	NA	NA	NA	NA	15561.5	17205.2	NA	NA	NA	NA	NA	2836.2	2891	NA	NA
O15530	3420.1	4898.8	NA	8428.1	0	NA	4604.9	5469.3	NA	955.96	4284.7	NA	2477.81	NA	2440.7	6184.7	NA	3634.2	13395	31684	2969.3	4667.4	NA	NA	1148.5	11950.2	NA
O15533	73103.2	50355.7	102159	78765.1	28692.9	53508.6	42972.5	38154.6	97599.9	95219.7	35678	18634.2	139471	17962.9	18535	54007.7	42863.6	39390	58880.9	39570.7	25349.2	24150.8	37169.8	30895.3	32870	61083.3	65848.3
O15541	NA	NA	NA	NA	NA	859.09	NA	NA	NA	NA	NA	NA	NA	NA	1075.6	NA	NA	NA	12490.9	3522.27	NA	NA	NA	NA	NA	NA	NA
O15550	NA	NA	NA	NA	NA	3002.3	NA	NA	9597.09	NA	NA	NA	NA	NA	NA	NA	NA	NA	NA	NA	NA	NA	NA	NA	NA	NA	NA
O15551	12426.5	37049.5	77281	12615.8	24189.6	45278.9	71319	52517	43189.3	61995.5	92045.8	84854.3	18981.5	102647	93653.1	28515	17250.8	37603.1	70759.1	50755.1	57300.7	35973.1	13206.7	15213.9	12489.5	20532.5	5626.8
O15553	NA	NA	5726.2	NA	NA	11274.2	NA	NA	NA	NA	NA	NA	NA	NA	NA	NA	NA	NA	NA	NA	NA	NA	NA	NA	NA	NA	NA
O15554	NA	NA	3917.4	NA	NA	NA	NA	NA	NA	NA	NA	NA	NA	NA	NA	NA	NA	NA	NA	NA	NA	NA	NA	NA	NA	NA	NA
O43143	184970	304751	334811	231411	193680	275317	175012	216122	206690	217256	239194	167339	250966	198998	195348	324195	186387	271408	170733	172262	136344	177661	209496	215572	193589	200753	121029
O43148	40053.6	111174	91110.9	50774.9	30997.6	69487.6	21542.7	19937.3	49129.2	21047.1	38930.7	4776	32482.1	9795.7	44340.5	57112.4	46626.9	51857.4	79296.3	100354	5576.32	6139.3	14047.7	9443.17	27791.2	9405.8	23534
O43149	150220	281924	245109	90314	100258	232914	138390	143132	157537	170783	134203	104923	173133	168874	193995	126352	217025	138995	249960	237802	120717	192615	84776.3	100065	62224.2	134236	102382
O43150	16717.1	34032.4	10135.8	0	23254.3	32242.1	NA	22365.6	23428	25029	16882.4	11555.1	16154.1	24036.6	7692.6	6190	18855	24046.7	60217.4	38021.9	33267.6	9422.8	10213.5	13198.1	13264	4230.5	13852.7
O43156	NA	NA	3758.1	NA	NA	NA	NA	NA	NA	12510	20371	2993.9	NA	NA	NA	NA	NA	NA	NA	NA	NA	NA	NA	NA	NA	NA	NA
O43157	3438	22134	16586.8	NA	4336.43	897.42	12772.9	2811.78	5325.8	NA	3226.93	5102.99	5868.2	3809.41	8338.76	41939.1	7566.19	10063.8	3922.62	34881.7	NA	5052.32	6227.43	3648.7	16516.8	NA	7532.4
O43159	NA	18977	48371	4629	21721.3	NA	NA	19189.7	22413.8	15212.7	6906.6	15657.1	11057.6	7951.6	NA	18273.3	NA	20568	34135.7	NA	NA	NA	NA	NA	NA	NA	NA
O43166	NA	4058	NA	NA	3314.7	20665.8	NA	2307.3	NA	21602.2	NA	3425.9	1936.3	2686.9	7401.2	21921.5	NA	8577.3	14903.6	12349.3	NA	8826.6	NA	NA	NA	NA	NA
O43169	65862.1	62848.2	184989	61542.3	15534.4	102778	110542	112527	109910	99848.3	101751	179566	36041.8	49822.8	76490.5	104215	33389.5	59485.3	104000	104275	95636.2	164263	98645.8	87339.3	116272	125080	135065
O43172	55277.3	88350	59478.9	46935.3	31120.2	104410	46984.9	37538	25550.2	42389.6	61506.6	42584.6	23841.4	16069.3	52210.1	76161	75413.4	49687	64630.4	68833.9	59802.4	66135.4	28094.6	19199.9	18397.3	19023.4	23430.9
O43175	97671.1	148527	139713	68510.7	82689.9	65563.4	98614.1	75055.3	96513.6	50331.9	95307.3	73338.3	50542.1	99159.3	136778	89532.9	94558.9	45507.5	86167.6	86469.7	66791.5	63512.8	69860.6	56669.2	60523.4	67910.7	51918.7
O43181	30723.6	54342.9	60168.5	25893.5	33453	58728.8	37605.2	31032.9	33888.7	10546.7	26804.3	23758	39789.3	39878	54702.4	19746.8	31001.9	30245.9	54971.9	46044	11116.2	51728.8	27625.2	19512.3	21123.3	40486.3	12910.2
O43182	NA	2966.5	NA	NA	13484	NA	NA	NA	NA	NA	NA	NA	NA	NA	NA	NA	8551.7	NA	21734.4	6791.7	2743.22	5230.8	4012.3	4190	1698.5	NA	6960.7
O43189	NA	NA	16565.1	NA	NA	NA	NA	NA	NA	NA	NA	NA	NA	NA	NA	NA	NA	NA	NA	NA	NA	NA	NA	2669.1	NA	1822.7	NA
O43194	NA	NA	NA	NA	NA	12678.8	NA	6988.1	NA	NA	NA	6445.9	NA	NA	22098.4	NA	NA	NA	NA	NA	NA	NA	NA	NA	NA	NA	NA
O43236	6030.5	NA	NA	NA	NA	NA	NA	NA	22766.4	NA	NA	NA	NA	2434.4	NA	NA	NA	NA	NA	3682.6	NA	NA	1202.1	NA	NA	NA	2151.4
O43237	102671	154896	173213	112872	61818.3	86514	94144.9	70546.6	79114.6	79256	120197	74997	89281.9	113896	117080	85188.4	118317	70641.7	84161.1	141518	68520.7	66993.8	121328	93459.4	95945.2	115865	68611.5
O43240	NA	NA	6928.2	12038.8	NA	NA	NA	NA	NA	NA	NA	NA	NA	NA	NA	NA	NA	NA	NA	NA	NA	NA	NA	NA	NA	NA	NA
O43242	148668	250040	337386	208848	212028	297420	217614	139278	346079	323636	182491	119162	216007	204268	267473	372580	137344	122162	178052	206141	147909	196326	166529	144719	119033	182610	98544.1
O43252	45974.9	140076	158577	71105.3	59571.3	71210.6	33319.2	74125.8	92084.9	35670.5	70816	30574.4	56490.1	60136.8	100832	85925.2	55136.2	74993.1	162449	84571.1	53238.8	36975.2	53844.9	31643.5	38546.8	63119.3	34017.3
O43264	16215.9	62631.2	48618.8	38774.6	59721.3	49586.1	32553	32462	23757.1	44959.9	26105.5	77694.7	24954.3	36383.6	105821	54385.2	52171.8	53950	62184.8	46232.3	59728.6	43658.4	12386.5	35858.7	28177.8	48753.6	37251.3
O43272	NA	NA	NA	3582.6	3720	NA	2744.4	NA	15338.5	NA	NA	5473.34	NA	NA	NA	NA	6503	16300.6	NA	NA	NA	NA	NA	NA	NA	19167.8	NA
O43278	60539	93194.5	76370.9	50445.2	57604.9	107170	63092.1	81437.3	143590	110131	68072.7	45963.1	84102.9	67801.6	81431.9	70271.6	35930	82487.6	56421.8	108087	70733.1	46018.5	45770.4	36923.1	26510.2	69134.3	60859.3
O43286	8680.2	NA	NA	NA	NA	NA	7489	NA	18900.9	NA	NA	NA	NA	NA	NA	NA	NA	NA	NA	NA	NA	NA	NA	NA	NA	NA	NA
O43290	9392.5	82311	33578.6	464714	36533.4	43565.8	40322	213229	90054.7	52796.6	34738.2	77916.1	176112	26931.6	259688	38309.6	268596	10629	104187	97124.9	47462.9	89018.8	127259	41888.8	21970	211883	12004.7
O43291	20408.1	64641	23531.4	12069.4	1415.1	14447.2	36817.4	28124.5	13580.8	22635.2	7729.8	NA	26459.2	22867.9	25233.8	19138.6	15931.2	25090.1	60844.5	28802.2	3168.5	5369.8	9404.7	17111.2	6712.8	21910.9	NA
O43292	23461.1	184352	70994.7	55437.6	28295.3	65674.9	43309.4	37387.3	45061.8	60771.5	43993.4	34153.2	44326.9	33724.9	42413.6	33119.9	40571.2	44582.4	40071.2	65820.2	43993	16885.5	44071.5	35446.7	54485.9	32252.1	11315
O43293	41583.3	83747.9	51296	19694.8	28322.9	30624.6	14718.1	74290.8	47187.5	47441.6	22359.5	20321.8	44377.1	57501.7	38475.2	47113.9	13385.6	35278.8	90835.2	65093.4	58121.6	47109.3	32350.1	30013.9	11594	21848.7	27932.9
O43294	114426	142435	222149	118126	147268	171757	130317	69929.7	112409	69491.7	111199	120465	141581	75202.5	189025	127735	146051	184609	242087	144883	138438	188977	99887.2	104331	122129	60790.1	72768.9
O43299	NA	NA	31763.3	13943.8	NA	4233.2	NA	NA	4907.62	3243.4	5870.5	3729.7	NA	9527.6	7905	6945.9	3120.91	8744.5	19438.2	44615.8	5782.9	6670.7	4323.7	0	3900.9	9738	0
O43301	29191.7	52432.8	55518.8	72033.8	82988.8	45275.9	73538.6	56040.8	75973.3	47034.6	32521.6	46584.9	38281.9	87816	106119	63124.5	62118	76637.9	77638.1	72411.9	31150.9	74476.2	71988.2	72091.7	50837	99755.1	64433.2
O43306	NA	NA	NA	NA	NA	NA	NA	NA	NA	NA	NA	NA	NA	NA	NA	NA	NA	NA	127510	NA	NA	NA	NA	NA	NA	NA	NA
O43310	6040.4	NA	45139.5	2517.3	NA	NA	13394.5	22290.7	27069.2	9404.4	6291	NA	NA	9652.8	14735.9	22449.9	11355.6	15961.5	21753.4	15212.3	6820.1	24229.3	8520.1	14355.1	7962.6	NA	5070.3
O43314	46330.8	19003.4	57200.5	10069.8	33145.4	58183.3	47290.7	38595.6	41666.1	28214.7	45084.8	57977.1	37745.8	22947.2	39677.6	23588.7	17204.6	45220.9	16166.4	19029.6	23412.1	18778.7	7390.5	4289.7	8573.7	19254.2	26084
O43315	NA	NA	NA	4813.7	NA	NA	NA	NA	NA	NA	NA	NA	NA	NA	NA	NA	NA	NA	NA	NA	NA	NA	NA	NA	NA	NA	NA
O43318	7913.6	NA	NA	12794.2	15388.8	16808	NA	NA	21157.4	6220.4	NA	NA	NA	NA	NA	6649.6	10201.4	4372.37	NA	26521.2	4613.2	4319.8	5391.1	12641.4	NA	7079.6	NA
O43324	59423.8	49395	50791.8	47783.9	50809.9	56737.8	87704.2	34463.2	64895.2	100900	12307.4	6888.4	23029.4	14691.1	23785	46630.4	106704	28683.6	131315	50318.2	96007.8	33405.3	63495.8	73343.5	38760.4	60977.1	42403.4
O43325	6284.2	12151.4	19266.4	6646.6	11215.1	11000.6	9333.1	NA	NA	NA	NA	7277.1	NA	9903.6	10231	8015	NA	NA	NA	18678.5	NA	NA	NA	NA	NA	6623.7	NA
O43353	NA	NA	19460.3	4799.4	6312.1	NA	NA	NA	6042.2	NA	14826.6	7845	23133.9	18255.8	NA	NA	9565.88	NA	NA	7467	1177	12132.9	NA	NA	0	4473.5	NA
O43390	101043	253339	234428	92620.7	137196	173197	124187	171680	149533	84211.2	183387	92768.7	144648	124694	349245	130396	109007	136992	204061	222464	179481	197273	160614	150429	96465.4	183877	94764.8
O43395	25298.5	82013	34526	52212.8	0	37797.8	52341.9	54248.7	65339.5	84862.6	49217.5	17013.4	32816.7	18934.8	32819.3	52787.3	NA	33796.1	38275.2	45811.4	38331.3	76600.3	41287.6	15220.5	11388	67159	30927.3
O43396	89934.2	130626	199992	94052	88007.9	85294.7	69243.1	81982.7	72247.5	99383.9	87316.1	64418.8	79751.5	101466	66152.8	86263	143046	203556	78372.5	134221	52321.1	81497.4	72331.9	65144.7	77980.6	127394	110469
O43399	90659.2	115423	184795	97630.8	73060.7	67778.5	102389	134200	184285	132105	145861	86304.9	80383.2	157594	100164	103688	103944	92280.8	54424.4	230114	58727	87897.8	91479.5	71826.8	100015	92801.4	74708.9
O43402	17850	38492.6	12562.9	17302.2	22885	29627.3	37277.8	34943.8	28784.7	60915.2	39973.9	45393.9	23797.7	16337.7	38614	41552.9	NA	14355.4	10936.5	40330.7	68175.2	35818.2	18606.4	8299	7974.2	6721.1	NA
O43405	NA	NA	31662.9	NA	NA	NA	NA	NA	NA	NA	NA	NA	NA	NA	NA	NA	NA	NA	NA	NA	NA	NA	NA	NA	NA	NA	NA
O43414	42920	59588.7	44203.8	3498.6	35347.5	10004.7	26962.9	37087.9	36637.5	38515.9	32104	37633.7	43503.3	10542.5	63819	26428	22800	34372.7	35392.7	92241.4	41466.5	32845.4	25313.4	12637	22870.7	18996.9	23552.8
O43422	NA	NA	NA	NA	NA	NA	5735.4	NA	NA	NA	NA	NA	NA	NA	NA	NA	NA	NA	8907.1	NA	NA	NA	NA	NA	NA	NA	NA
O43426	NA	0	49442	13809	25406.1	6430.5	4269.5	17497.7	6003.7	6793	9713.4	5363.5	NA	5426.6	15211.3	NA	NA	18983	16214.1	25011	8367.7	NA	NA	NA	11321.2	NA	8396.4
O43427	44227.4	62325	0	6092.4	10025	10288.6	22386.9	11989.3	15907	44258.2	6804.6	15275.7	13856.8	17583.1	33496.2	14031.6	13121.7	11418.2	40350.2	48910.1	36542.4	29686.6	35100.4	19203	17090.4	48043.7	32591.2
O43432	31102.3	54917.6	113356	2505.28	53136.4	34896.7	48298.5	6577.3	41879.8	81789	8407.31	10687.6	20675	42422.8	96446.5	41587	31372.4	11298.4	72232.9	63058.7	52686.3	37451.4	4258.38	7135.26	24300	18912.1	38059.6
O43447	44844.5	88213.2	35219.4	95239.4	32769.7	63310.2	49337.2	63946.3	49592.2	83097.6	67487.5	48730.4	125951	79230.5	72000.6	49698.6	66200.4	52090.8	103838	29378.4	74060.2	78291.1	64003.5	55831.6	72251.3	80562.4	44790.2
O43451	NA	NA	NA	NA	11665.2	NA	NA	NA	55671.4	NA	NA	71168.4	19785.1	NA	5675.88	NA	85045.1	42194.4	NA	NA	NA	NA	NA	NA	NA	8007.65	NA
O43464	28620.7	108762	32885	13224.6	15201.9	13626.5	7569.6	14233.2	11071.2	10705	11939.6	6457	16077.4	7783.39	21482.7	11117.2	14391.9	41041.4	7426.8	18437.1	14848.2	9303.5	4202	10714.4	NA	19576.3	14074.4
O43488	36766.7	101821	63271.8	81282.1	63451.8	115545	51464.4	151103	105758	182684	61379.7	92120.5	114296	131470	68198.5	84122.9	142886	90976.9	52594.9	52514.8	134166	58822.6	62008.5	104555	52967.7	63639.8	39961.5
O43490	24069.3	58719	95613.3	19743.6	27227.1	64448.3	83472	34123.7	29112	46578.6	99347	14133.3	20131	44774.7	51154.8	23106	13577	32328.9	24677	NA	17577.8	10524	NA	NA	NA	NA	NA
O43491	109354	304294	297964	190346	174085	236424	184800	244267	188624	305488	233337	157698	166184	282561	322440	351558	270082	269477	354145	318111	269252	248149	171698	141495	187055	169942	127542
O43493	56161.2	95756.3	161838	65146.7	116916	108289	93578.1	76106.9	129220	108819	97596.6	68992.7	58116.4	73147.1	93826.3	136158	107233	95036.7	121759	177173	101665	53817.9	52637	60561.7	40579	97620.9	40097.8
O43505	13400.2	1145.2	26034.7	22018.2	NA	24180.6	29518.1	8780.9	32249.8	14489.1	11708.1	19557.8	8341.1	7850.06	28649.1	24495.6	9681.7	NA	NA	9950.1	15444.2	15502.6	2174.8	7018.17	8404	NA	8480.2
O43513	NA	NA	3368.59	NA	NA	NA	NA	NA	NA	NA	NA	NA	NA	NA	NA	NA	NA	NA	NA	NA	NA	NA	NA	NA	NA	NA	NA
O43516	NA	0	NA	NA	NA	NA	NA	NA	NA	NA	27571	NA	NA	NA	6830.9	0	NA	NA	7557.2	3920.4	8843.1	NA	NA	0	13165.1	10033.7	8499.4
O43520	133049	131671	182284	70105.4	137336	161779	125440	163444	150716	212004	149091	115913	212466	129026	164360	253101	183407	173129	169074	120242	118998	114295	89528.3	61964.1	42372.6	110902	75051.8
O43556	56595.4	47548.9	43875	5645.1	17091.1	31070.2	60781.4	9674.2	37856	33167	38703.3	18717.3	34906.6	34784.1	76004.3	48022.8	43670.5	58425.8	83451.3	76738.1	49930.3	9384.5	46135.1	37519.1	47411.7	39623.6	14682.5
O43566	NA	NA	NA	NA	NA	NA	NA	NA	NA	NA	4999.7	NA	NA	NA	NA	NA	NA	NA	NA	NA	NA	NA	NA	NA	NA	NA	NA
O43567	NA	NA	0	NA	NA	NA	NA	NA	NA	NA	NA	NA	NA	NA	NA	NA	NA	NA	NA	NA	NA	NA	NA	NA	NA	NA	NA
O43570	5414.4	69467.4	19397.6	5491.7	37564.1	50302.5	10246.7	44932.3	5788.5	14056.6	19423.1	4386.2	33781.3	29646.2	16892.3	61443	38406.3	19795.8	64565.3	16665	14024	12179.8	14299	10155	NA	20019.3	8770.12
O43572	NA	5983.4	15143.3	NA	NA	NA	NA	NA	12635.6	NA	NA	6094.2	NA	NA	NA	NA	NA	6398.3	12717	NA	NA	NA	NA	5486.7	NA	NA	5020
O43581	NA	NA	NA	NA	NA	NA	NA	NA	NA	NA	NA	NA	NA	NA	NA	NA	NA	NA	NA	NA	NA	6662.6	0	NA	NA	NA	NA
O43583	13083	29869.5	5640.5	53106.2	25740.6	29338.4	17213.1	17007.3	71431.1	24596.6	33698	48935	61761	47322	21795.8	42783.2	26933.8	6704.6	12662.9	40051.8	42806.7	71235	10022.7	39920.1	23716.6	9264.7	5358.2
O43586	NA	NA	NA	4844.8	12509.9	NA	22835.4	NA	22679.3	20276.6	NA	16918.9	NA	18492	NA	NA	18482	0	18005.3	8034	13009.1	6087.7	NA	9119.7	NA	NA	1292.2
O43592	20268.4	93665.4	179978	90410.8	83573.4	131981	100629	90813.4	120052	72926	53907.1	40123.1	87581.4	39102	72633.1	72190.3	16814.9	13725.5	92061	67162.9	36188.2	103313	41302.1	45916	30681.7	68576.8	14534.9
O43598	39212.5	11545.9	53426.7	69530.3	22196.6	18111.6	18961	56732.9	11816	14888.9	42936.8	12629.3	19651.1	20107.1	26140.1	26611.6	3546.2	14860.5	12262.4	22743.3	7875.17	29190	11500.2	1028.7	24458.4	22216.6	22232.5
O43615	74382.1	275883	145112	104616	121924	128793	103264	126583	222791	194790	146107	122127	114494	118205	212962	135328	189808	87774.7	184323	194806	200599	161827	104145	102189	130249	113246	77963.6
O43617	43606.3	42931.5	58189	20627	34660.3	39264.4	8105.3	51669	49759.8	45284.4	85747.4	50639.8	69946.7	21371.1	43633.8	96263.6	90458.3	60929.2	77505.4	56692.7	52142.3	42064	46857.2	40443.7	26882.4	36163.6	57750.2
O43633	39233.1	67584.8	96145	39910.1	125138	97992.5	55173.4	13819.4	37409.1	39451.6	37832.9	31480.8	13950.2	18889.4	168832	69420.2	22651.4	32844.9	124535	86421.9	66218.1	56890.4	58353.3	75246.8	42364.4	62279.6	43388.2
O43639	21097.7	101471	2686.1	16346.6	13530	23817.4	41362.8	40338.7	39615.6	31131.8	37674.7	24704.3	15915.4	27196.7	29564.4	18606.5	29285.5	11434.6	61617.1	27265.5	32348.3	21462	NA	14920.1	13383	10905.4	33688.8
O43657	32448.3	40996.2	65541.1	19031	36246.3	42489	38715.1	37698	30057.2	51592.7	31747.4	30623.9	37056.8	26992.6	73958.9	60702	67081.7	28649.3	60420	63433.3	31509.1	37443.2	14073.9	29838.4	10757.7	38550.8	13777.8
O43660	11287.4	114133	70199.3	70931.1	34880.8	45433.6	23703.2	40913.5	39646.5	15070.7	28683.7	38753	25892.1	48711.7	79714.3	49025.3	50853.3	26128.7	62306.4	60490.4	64318	55394.9	30542.8	19490.3	32486.1	45469.6	32673.2
O43663	NA	NA	61228	NA	NA	11886.8	NA	3446.9	NA	2912.5	NA	NA	NA	NA	NA	NA	NA	NA	NA	10036.6	NA	27306.8	4231.2	NA	NA	NA	NA
O43665	NA	58109.5	90523.8	3091.7	3793.1	7332.2	12557.3	NA	24131.5	NA	11099.1	NA	NA	8577.6	16670.4	4074.2	NA	8045.77	5633.9	13796.6	6374.9	24275.4	18499.2	14057.7	16815.6	32978.9	16187.8
O43670	15623.9	42804.8	29679.5	19025.2	14312.6	66220.9	27324.4	43959.1	47665.8	45187	33068.1	25334.1	55717.6	31265.2	27241.6	24715.8	14167.6	37501.2	66122.4	20425.4	31392.4	40005.7	7659.9	11784	30021.7	48115	21054.8
O43674	30506.4	74745.4	92412	19367	10374.4	48458.5	14229.9	16309.8	33360.4	985.36	34007.8	10886.9	15547.1	21282.2	47506.7	45691.2	9021.8	21531.2	47025.9	71464.6	20959.3	51390.6	13184.8	30057	14725.9	40212.7	27703.3
O43676	13596.3	NA	115180	12353.2	44372.3	123473	50270.8	31132.9	49884.1	68123	33695.5	23308.2	44984.6	62619.4	142295	NA	44451	79957.6	38784.9	19767.4	61290.1	25222	29818.8	25715.1	33724	23808	16446.7
O43677	11793.5	20710.9	NA	11407	9709.3	NA	NA	27689.8	NA	NA	NA	NA	NA	NA	34046	NA	NA	NA	23398	15331	NA	NA	NA	20579.6	25174.9	3366.7	20731.2
O43678	32581.7	26487.6	48984.9	31172.1	76408.4	47959.8	22635.7	18421	41144.7	23879.9	45363	20307.2	71295.8	29199.8	32052.3	38395.8	24657.7	47067.9	75531.8	19323.9	32817.6	24236.4	30284.9	26289.1	5429.75	30497.5	26576.9
O43681	47226.5	93055.1	51172.8	59265.4	41518	30352.1	60906.6	63013.5	55557.7	45090.3	45608	18795.9	40057.8	56119	69644.9	160275	69531.7	21072.1	111798	45542.4	20033.5	21508.1	52743.6	34801.5	29688.7	65186.4	19062.2
O43684	107508	77644.1	90622.8	49182.4	86696.1	114913	80180.7	170729	72104.3	84789.4	119102	58053.6	99019.5	108854	113769	232394	144003	185583	210436	166326	149570	126595	68969.7	88641.6	66936.5	72527.1	40782.5
O43688	7443.1	33493.8	18625.1	23094	8184.7	4285.4	17410.6	13313.2	22068	22928.7	23051.2	12414.8	10310.3	24691.4	20029.4	14436.7	16905.3	30280.6	30195.4	52992.7	7396.3	28932.5	17585.2	13249.6	6859.9	19046.5	11241.5
O43704	135822	61285.1	80633.4	74268	94842.9	81075.1	97690.6	88377.5	121966	102520	41949.1	52156.7	75938.6	70520.3	126292	130431	107757	66516	119699	133379	117783	49640.6	31748.6	41752.8	44916.1	67643.6	73091.9
O43707	616553	918463	825549	605165	557816	1.07643e+06	548010	590338	942580	602628	730214	612955	469449	552874	1.19294e+06	1.08934e+06	1.11479e+06	881648	1.2489e+06	920265	563589	983880	566741	515810	516129	633759	439808
O43708	34617.5	15829.4	15469.4	7210.4	12815.4	33981.8	34621.6	1928.63	23150.7	19421.8	23044.7	4198.76	37339.3	13303.1	13385.8	10695.5	4942.9	13511.8	9350.1	34537.3	12620.4	20640.6	16895.6	NA	3137.3	7176.9	45799.7
O43709	NA	NA	11222.5	2421.9	NA	NA	NA	NA	NA	NA	NA	NA	NA	NA	NA	NA	NA	NA	NA	NA	NA	9833.4	NA	NA	NA	NA	NA
O43716	NA	NA	NA	NA	NA	NA	2737.55	NA	NA	NA	NA	6846.8	NA	NA	NA	NA	NA	NA	NA	NA	NA	NA	NA	NA	NA	NA	NA
O43719	33627.1	239666	78197.8	56913	67493.5	111354	109173	108982	139918	126208	90425.1	55926.6	82199.9	70439.9	80185.3	63673.9	68198.6	70508.2	108492	111342	57941.7	81184.9	47589.9	103186	44470.4	103959	30628.2
O43731	NA	NA	NA	NA	NA	NA	NA	NA	NA	NA	NA	NA	NA	NA	NA	NA	NA	NA	24093	18469.2	NA	NA	NA	NA	NA	NA	NA
O43741	7485.5	6395.5	NA	NA	2726.7	NA	NA	NA	NA	NA	9436.7	NA	NA	NA	NA	NA	NA	26804.7	NA	20070.5	NA	NA	2070.1	8068.5	9742.3	1807.1	NA
O43745	NA	NA	NA	NA	NA	NA	NA	NA	NA	NA	NA	NA	9773.1	NA	NA	NA	14953.4	5898.6	NA	16462.3	NA	21482	NA	NA	NA	NA	0
O43747	222704	145330	155000	119871	176316	100901	154885	148098	172418	177688	226832	129137	152719	174899	149237	220745	147615	129356	141691	166191	137548	96347.1	90435.6	96346.9	109758	124193	112113
O43752	12945	20365	11563	19221.6	NA	41321	40062.7	24826.7	36803.9	38577	26342	20174	5633.5	39071.7	38470.7	17513.1	NA	20870.8	30380	21600.8	NA	9699.2	7940.8	6780	NA	20538.3	16914
O43759	9840.1	69414.7	NA	2455.7	11527	11360.1	14654.7	18311.6	14793.3	12838.8	13322.9	10474.8	7355.1	6569.65	11336	18400.8	NA	11376.5	16238.5	17542.3	14176.2	8304.9	NA	3346.9	2560.1	NA	2042.6
O43760	43638.6	52312.5	87755.5	46693.5	114399	185810	43657.2	115588	85335	111862	44700	49936.2	66022.2	56388.5	190345	136869	159746	32141.7	244777	190744	229948	65251	33053.6	36275.5	50530.8	80333	70695.6
O43761	NA	6331.1	NA	NA	2110.9	NA	17885.6	29037.9	NA	NA	21059.5	NA	NA	23327.5	NA	NA	NA	NA	NA	NA	16262	20108.8	9904.8	NA	NA	NA	11152.8
O43765	68804.2	191429	136460	49532	101904	109896	59820.1	59028.3	104364	86811.4	86773.3	62083.2	78580.6	71246	103876	113247	58199.7	67319.2	64585	80315.8	52306.8	79842.8	44327.5	51863.1	40051.3	64420.9	25202.3
O43766	NA	NA	NA	NA	NA	NA	NA	NA	NA	NA	NA	NA	NA	30463	NA	NA	NA	NA	NA	NA	NA	NA	NA	NA	NA	NA	NA
O43768	NA	NA	NA	NA	NA	NA	NA	NA	NA	NA	NA	NA	NA	NA	NA	14568.2	NA	6317.3	28042.9	NA	7149.4	6387.9	4150	NA	NA	6159.7	NA
O43772	64797.9	140128	125860	120568	116284	121356	54805.1	43529.6	86730.2	70718	102374	98307.1	142149	110802	104032	93087.5	97628.2	53687.1	50369.2	71472.1	64396.8	139659	119000	149829	120524	128419	125992
O43776	124095	207275	296709	104417	116319	166725	110060	134766	178915	181526	83980.6	68325.8	58748.2	152721	191902	113284	178106	197243	225012	164419	127087	154502	91602.8	136784	79773.7	123727	108958
O43795	203969	255806	238062	201457	227776	198340	305181	251863	278390	253054	186703	185466	208109	266690	339261	180100	304642	213126	316432	328212	192227	196988	191293	153851	87480.5	138964	144521
O43805	5740.9	16157	23871.8	NA	NA	NA	4217.7	11197.2	5878.5	10799.3	NA	NA	NA	NA	NA	NA	NA	NA	NA	13261.4	NA	NA	NA	NA	NA	3039.9	4026.6
O43808	NA	NA	NA	NA	NA	1003.1	9943.1	6626.7	8017.31	NA	NA	NA	NA	2950.6	NA	NA	NA	NA	NA	NA	NA	714.43	NA	NA	NA	2139	NA
O43809	58490.1	20578	44634.1	16558.6	77031.4	68071.6	104395	28868.1	64051.4	39123.8	105813	35340.9	51358.2	55256.9	57672.8	85475.6	236269	62944.3	41523.8	46897.2	100462	63968.1	48952.7	40671	52575.6	88186.5	57257.1
O43813	78377.7	185800	289696	86241.1	106260	103454	71250.9	118360	197386	53870.1	89910.1	63880.8	100723	95697.3	76817.2	116829	89213.8	143840	172594	106252	84181	57579.7	126966	68056	92456.5	103686	36379.7
O43815	19926.4	85760.7	51071	65221.1	37902.3	49264.4	40603.6	13055.5	9267.6	54650.7	65370.5	43723	18041.7	21641.2	69617.2	46924.5	8544.3	39238.9	29387	74463.3	54416.5	35522.3	31646.1	18935.2	16141.9	19313.2	31450.9
O43818	22479.9	69843.9	63275.4	50031.7	14706	34291.9	44050.9	32766.7	11864.7	6274.2	26207.8	55176.5	47082.5	46020.3	32044.5	43984.4	71075.2	14323.3	58334	NA	14390.1	55666.7	31059.8	15278.3	34693.4	31223.9	17903.9
O43819	27540.5	38387	17861.5	15244	4303.41	14812.3	11924.7	15749.7	15548.8	5749	20164.4	20931.4	21390.5	18648.2	13587.9	7986.14	17203.5	23522.1	9447.86	16269.3	21889	31695.2	23350.1	35521	20605.5	43685	8162.55
O43822	NA	2931.8	NA	NA	NA	NA	NA	NA	NA	NA	NA	NA	NA	NA	NA	NA	NA	NA	7995.6	NA	4050	NA	NA	NA	NA	NA	NA
O43823	16218.7	56339.8	39963.4	17566	NA	48816.7	9256.8	2901.2	4346.16	NA	11916.8	NA	45855.1	22556.4	12312	30232.9	24704	7080.68	33876.6	8035.02	29100.7	13638.4	13576.8	NA	NA	9397.4	NA
O43824	0	22138	17550.8	NA	NA	22316.9	9226.88	18217.2	28453.3	10432.1	24595	14629.8	12532.8	18197.7	NA	11629.5	4947.8	12598.7	20550.2	9897.9	4279.5	11197.6	5014.5	NA	NA	8028	NA
O43826	14441	14162	13788	NA	NA	4049.4	NA	16035.2	11525	NA	22379	NA	NA	NA	7763	8147.1	18503	6356	NA	19950.2	16425.6	11284.7	NA	NA	NA	5495.8	NA
O43837	117401	114958	97633.6	106374	76007.8	120546	127850	153449	258142	97976.4	119072	77501.3	112354	87832.8	93802.9	121568	85745.4	149165	114553	135656	103249	102896	83441.3	58594	57256.2	65418.2	31558
O43847	29909	155032	75691.2	38002.6	37500.4	69232.4	67086.8	34901	66680.9	77354.6	69668.5	43007.3	54166.5	49964.7	44546.5	58849.3	30216.5	54245.2	88363.4	58016.2	59378.4	52398.9	47562.4	18497.9	37606	44920.4	25418.5
O43852	55971.2	176647	122059	93981	48849.3	215016	66839	42983.7	81242.2	33734.3	107049	46711	58931.8	27226.4	54340.4	90086.9	69242.1	42242.2	123490	50759.2	47602.1	49895.8	71034.9	65227.6	27464.7	52716.1	46941.1
O43854	13537.4	NA	NA	NA	4359.2	NA	18233.6	NA	NA	29344	10744	NA	8999	15522.3	NA	NA	NA	NA	NA	NA	NA	10015	NA	NA	NA	NA	0
O43861	NA	NA	NA	10997.6	NA	NA	NA	NA	NA	NA	5262.65	2542.56	728.34	3620.85	NA	NA	NA	NA	NA	NA	NA	NA	NA	NA	NA	11394.5	2341.4
O43865	46673.5	96979.3	99654.4	29029.2	59779.9	84270.2	86806.4	16988.1	67325.8	99991	59086	99072.8	21362	27995.1	79982.4	20489.9	34107.8	39615	43664.8	53852.7	40062.7	47954.8	38992.7	42011.1	29313.4	22517.2	56635
O43866	115923	72560.1	44014.5	60591.7	34352.6	43196.4	13651.9	15003.1	29462.3	24034.3	36001.5	23032.2	47803.5	51979.2	56000.5	49787.7	28566.7	84961.6	65894.9	57198.7	69172	62976.3	66326.8	43306.1	49428.9	17284.5	5956.32
O43895	NA	6844.9	6217.1	NA	10629	NA	NA	NA	37816.3	NA	2937.8	33018.8	NA	8175.1	NA	NA	28595.4	55948.9	NA	NA	NA	NA	4694.8	12404.3	0	17241.7	NA
O43896	2417.4	5838	9864.5	0	21138.2	25982.1	24912.8	2636	25787.2	9741.1	NA	10165.7	1789.2	NA	23317.7	19564.4	10274.5	13009.7	19232.1	53587.2	22857.4	34881.6	NA	14368.3	4632.4	10453.2	11371.1
O43913	4870.9	44947.7	17698.3	12899.8	5086.5	NA	NA	NA	NA	13263.2	NA	15792.4	18554.7	NA	NA	5259.74	NA	NA	NA	NA	3531.1	NA	6071.2	NA	3229.4	5241.22	0
O43914	NA	NA	4004.3	NA	NA	NA	NA	NA	NA	NA	NA	NA	NA	NA	NA	NA	NA	NA	NA	NA	NA	NA	NA	NA	NA	NA	NA
O43920	62738.3	41936.5	19618.2	40238.7	37290.8	41342.8	55057.9	11082.9	54731.9	46316.5	64745.4	51781.3	19846.5	31932.7	70557.2	39532	34026.6	44661	56785.8	26100.2	37865	37133.4	72579.8	34597.2	27462.1	38384.7	8514.6
O43924	NA	24957.7	27293.2	5086.5	NA	NA	NA	NA	NA	NA	16060.7	NA	NA	NA	NA	NA	NA	NA	NA	NA	NA	NA	NA	NA	NA	NA	5657.2
O43929	NA	NA	20893.9	NA	12234.2	8879.8	12494.8	21586.8	24483.2	4971.9	NA	13105	11359.7	10344.4	NA	NA	NA	NA	NA	15936	12346.1	NA	NA	NA	NA	NA	NA
O43933	24368.9	41014.3	34039	NA	4286.9	27195.8	8956.3	35802.8	22195.6	34927.6	28635.9	18619.8	18381.2	5051.6	10464.3	6936.25	NA	2468.9	12451.6	9388	14447	12236.3	NA	NA	NA	3625.6	NA
O43934	NA	NA	NA	NA	7991.5	16364	11504.6	NA	16742	16993.6	8839	NA	NA	10553.1	NA	NA	NA	17098.9	NA	10142.9	NA	8604.44	NA	NA	NA	NA	NA
O60216	23458.3	166529	138619	37429.6	33363.1	57789.2	21002.3	48704.5	43316.7	59822.4	83576.2	16877.8	82745.9	48843.9	56454.3	66163.9	49268.3	42650	84745	54126.2	58757.3	28971.6	69037	47534.3	46919	68472.4	43888.7
O60218	39381.3	180668	105257	70292.3	81564.3	134090	67019.4	55238.7	61466.8	66368	31500	72358.7	92575.8	52041.7	132705	71795	77433	64563.3	32445.8	99097.3	40026.4	30750.1	67413.7	49742.6	81252.5	64901.8	78422.7
O60220	NA	7156.9	53192.1	NA	NA	NA	NA	NA	NA	NA	9735.8	NA	NA	NA	NA	NA	13476.7	NA	21880.7	NA	6039	2625.8	NA	NA	NA	NA	NA
O60229	NA	22763.7	14912	1313.1	NA	7308.54	18826.3	NA	18004.3	12073.5	NA	8253.6	9882.3	NA	18168.9	9610.6	13944.2	21234.6	13807.2	3140	11192.3	16451.5	15414.1	7377.5	NA	NA	NA
O60231	35203.2	93404.1	64572.2	28539.9	33748.6	32181.7	61317.8	25064.7	62773.4	69802.3	27407.5	33528.3	32636.3	27685.4	33530.3	44813.2	20958.9	20980.6	82516.7	55628.3	27075.9	30356.1	23771.3	19651.5	8824.1	21086.7	32181.5
O60232	NA	12584	NA	NA	NA	NA	14786.2	NA	7965.7	NA	NA	7380	NA	17012	NA	7489.2	NA	NA	15680	NA	30436.6	NA	NA	NA	10845.9	NA	NA
O60234	19853.4	64968.3	91124.6	26500.1	87913.5	109477	43694.7	36474.9	24483.7	104452	52554.6	6589.45	32427.8	68315.3	62188.7	18712.7	9137.74	NA	16399.6	46810.5	29643.5	11700	21649.9	17372.9	30579.8	30418.3	19957.7
O60237	32936.4	159423	95044.4	34463.7	35715.1	70087.9	50923.3	98502.2	65428.6	54222.2	23121.8	51129.1	24779.7	58566.1	78718.5	82346.2	47742.1	49568.6	40030.6	61567.7	39591.7	16842.8	52982	39642	39385.2	33540.1	31799.8
O60240	45077.1	96281.7	60945	36941.5	36194.5	7125.3	36907.9	93316	30975.2	33899.2	47864.4	7747.8	NA	17497.1	49571.3	24998.8	27183.2	NA	5357.6	40012	99621.3	11064.1	65565.7	37115.2	51143.9	NA	29471.2
O60244	NA	14333.5	NA	1312.8	6654.3	15775.1	9085.4	37456.6	NA	919.7	NA	5229.1	5534.2	1319.3	7749.8	9626.78	9187.5	NA	7077.9	6529.1	NA	6002.6	NA	NA	NA	4003.3	NA
O60245	10554.5	42977.4	NA	4953.78	NA	NA	2668.3	NA	NA	NA	NA	NA	NA	NA	NA	NA	17746.9	NA	3534.59	7928.5	10973.4	NA	NA	5550.4	2949.4	1803.7	3811.23
O60256	53201	24579.3	28065	39571.8	8003.5	24596.7	49590.4	19215	53589.8	30936.4	38427	45141.3	55944.1	38236.7	53141.3	89810.5	33431.9	50626.6	40633.3	75585.3	55965.6	40170	14042.1	18568.7	27937.4	23052.9	24466
O60262	8183.9	19150.4	25554.9	15097	10781.6	1665.2	17296.3	54204.1	21910.6	20847.4	9071.7	NA	7008.3	6819.4	16830	NA	16777.1	19667.6	24265.4	9128.9	14595	NA	28744.1	11091	7848.4	23170	NA
O60264	81815.6	158106	238398	163897	165922	198432	219129	121148	153422	121931	151393	162364	102880	112330	244457	129392	169960	207012	173748	182426	162137	148934	101972	107661	94379.2	124194	109199
O60268	NA	27423.9	18390.9	NA	0	10228.3	NA	NA	NA	NA	4550.6	NA	NA	NA	NA	NA	NA	NA	6751.1	NA	6941.6	NA	3339.5	NA	NA	NA	2531.3
O60271	120440	294377	232651	174823	66220.5	108161	96802.5	98191.8	71048.7	65400	39197	58294.1	117949	51439.8	77408.2	58522.1	85887	92015	140347	72479.2	119123	98302.1	91564.4	77998.7	73145.5	43463.4	66210.9
O60282	NA	41742	NA	NA	NA	NA	NA	NA	4146.8	NA	NA	NA	NA	NA	NA	NA	NA	NA	15094.9	NA	2211.02	1933	NA	NA	NA	NA	NA
O60287	36105.3	19536.2	26569.3	2453.7	5681.8	4836.33	30953.1	5242.6	10478.9	10804.7	8170.7	27287	25311.3	5306.5	66737.6	32313.9	8377.09	674.29	27863.2	27581	9716.7	19566.8	15616	NA	NA	0	NA
O60292	20866.9	3426	19946	NA	NA	5153.1	5969.9	NA	3300.5	NA	NA	27334.3	NA	5275.7	5364.5	NA	NA	NA	13850.3	NA	13177.4	NA	1736.3	NA	NA	NA	NA
O60293	NA	938.98	NA	NA	NA	NA	NA	NA	NA	NA	NA	NA	NA	NA	NA	NA	NA	NA	3138.7	NA	NA	NA	NA	NA	NA	NA	NA
O60306	23970.6	99371.3	61045.7	4489	22257.4	70953.3	47620.8	34121	50826.8	48966.7	30973.7	31565.8	37863.5	36948	53987	57041.5	38724.2	20319	42409.9	70984.1	42004.6	49850.5	20909.9	21641.2	13544.3	26501.6	29453.9
O60307	19447	NA	NA	NA	NA	NA	NA	NA	NA	NA	NA	NA	NA	NA	NA	NA	NA	NA	NA	NA	7395.7	NA	NA	NA	NA	NA	NA
O60313	214745	341221	308500	192506	119232	225178	176359	210953	293405	256609	309055	236235	212474	200538	224368	185329	200559	228646	304911	259697	313661	209806	150282	144625	171164	201961	133515
O60318	NA	28894.2	13867.4	5446.3	2380.22	8935.5	10642	7447.96	18997.3	NA	NA	NA	11402	4662.86	NA	NA	NA	NA	8974.7	NA	NA	NA	4751.3	NA	1402.86	3464.1	2532.4
O60331	3416.5	NA	13361.1	9122.3	48217.2	NA	32197.6	19134.3	19927.6	25202.1	9613	11748.4	37052.3	21344.6	NA	4707.4	28256.9	5605.25	16946	22190.5	17858.7	17206.1	6229.3	10241.7	5396.9	6677.2	6699.07
O60333	5838.9	5887.3	5877.1	NA	0	15042.8	10839.1	NA	0	11127.3	6395.2	5941	10572.3	NA	10087.9	7434.1	7718.8	5655.6	19066.7	10084.3	NA	3123.4	NA	NA	5714.9	7390.6	4577.9
O60337	5636.45	NA	NA	0	NA	7161.14	NA	NA	NA	NA	5310.48	NA	NA	NA	NA	NA	NA	NA	NA	NA	NA	NA	NA	NA	NA	NA	NA
O60341	51134.8	124912	90966.7	79371.4	20854.4	66986.9	50014.9	25750.7	38984.3	48231.3	45177.1	36514.2	42903.5	56236	31415.6	66173.3	51167	48689.6	102042	31519.2	31474.9	22122.7	27070.5	27374.6	8550.1	65208.7	77916.3
O60343	7035.1	107576	17500.1	19142.9	16560.1	64916.8	32184.8	23412.6	7830.78	29371	56457.2	38358.2	30083.7	43414.1	62520.3	36331.4	30923.9	32064.4	27732.8	42662.7	32961.7	52327.8	9763.8	7309.7	NA	13106.1	4973.6
O60353	NA	5240.4	NA	NA	NA	NA	NA	NA	NA	5648.9	NA	NA	NA	NA	NA	NA	NA	NA	NA	NA	NA	NA	NA	NA	NA	NA	NA
O60423	NA	NA	NA	NA	NA	NA	NA	NA	NA	NA	NA	NA	NA	NA	NA	NA	NA	6818.8	NA	NA	NA	NA	6248.2	NA	NA	NA	NA
O60437	42038.5	243307	179483	115823	55219.5	103059	119548	110055	110438	97462.3	61406.8	74180.8	68463.8	127890	208026	198765	92229.2	181931	182082	156748	138786	153187	129404	111661	122420	99248.1	82502.6
O60443	8880.1	NA	33963	23858.4	2439.8	4484	5330	NA	NA	NA	NA	17406.8	NA	12643	NA	0	12652.7	12822.4	15694.8	18267	4186.4	NA	9360.4	18948.8	6258.8	NA	5701.8
O60447	NA	3016.8	NA	NA	NA	NA	7337.1	14487.3	NA	11165.2	NA	NA	NA	NA	5767.9	NA	NA	NA	NA	NA	8514.6	NA	NA	NA	NA	NA	NA
O60449	113632	236070	53406.8	85154.5	47167.2	109284	56814	111091	60318.4	85012.5	65478.5	65588.6	128130	83040.9	225558	138142	147367	116000	101111	54982.3	101465	80375.3	75837	88215.7	39922.9	52335	66078.6
O60462	43381.7	59021.6	47894.7	43032.8	38800.3	50926.4	78803.1	16563.1	40001.4	19266.9	17638.3	49015.1	23882.2	64957.1	58338.2	93203.2	36184.2	45081.1	60917.6	48394.5	18120.2	36333.5	44366.8	26654.2	31810.5	16267.6	17419.2
O60476	27971.5	42710.3	83110.2	15334	NA	NA	19245.9	6134.6	30157.5	10437.9	23299.1	41377.4	NA	21651.7	3748.2	NA	NA	13229.9	NA	11678.8	14290	30067.7	14149.7	11014.5	9933.9	18183.8	5299.4
O60486	9104.7	NA	37888.3	3508.5	0	5511.3	25364.6	15575.6	3247.9	4484.8	2549.2	13443.7	NA	14037.2	NA	NA	24507.4	NA	25991.5	22819.8	16593.4	14572.8	8039.1	NA	3052.3	NA	NA
O60487	4648.68	NA	NA	NA	NA	NA	NA	13963.2	NA	NA	4468	6641.43	NA	NA	NA	NA	NA	NA	NA	8979.5	NA	NA	NA	NA	NA	NA	NA
O60488	57415.1	107442	145300	70037.1	55917.4	83675.4	69744.6	48982.6	115499	82570.5	103675	52762.4	75546.9	94809.3	90270.2	67718.5	59543.2	118964	122293	92232.3	9641.5	6974.1	40415.6	28881.4	23685.7	64419.9	3308.4
O60493	31017.5	43427.7	86505.1	27807.8	44121.6	131274	69269.8	17609.2	41230.6	22231.3	19310.4	14169.4	103022	80183.6	60895.6	45541.9	19948.8	13692.3	27660.2	64857.3	32639.5	67151.6	36598.3	6224.6	23813.3	17678.3	36211.3
O60496	16929.6	NA	15970.9	17232.3	0	11464.5	7182.8	NA	NA	NA	971.34	NA	8619.7	1388.2	NA	NA	30733.9	37709.7	21810.3	22556.5	14107.8	5705.9	4773.5	NA	NA	11982	15482.3
O60502	38437.3	122968	48463.1	73155.1	68192.2	58000.2	101682	59542.2	74151.2	49266.5	73312.6	58381	39980	77533.9	106197	104684	73020.2	67082.4	98121.8	79502.4	27529.1	51608.5	42668.5	77162.9	59055.6	62781.4	90947.9
O60504	36733.2	77429.8	110551	27653.8	38479.5	70519.7	60057.5	42457.3	67110.4	62478.8	64094.5	43953.7	29385.1	60499.7	69305.3	71588.2	58293.7	43349.6	53842.6	42363.1	59940.5	55206.7	39088	71998.7	30071.3	25587.4	54978.1
O60506	91067.8	231671	239349	97730.3	170679	222407	148271	201420	296369	122474	167124	86792.3	162097	177289	453910	217400	186858	254411	466439	163307	357643	105006	89371	138872	111065	128047	115392
O60508	29859.1	72447.7	77060.5	NA	16340	36567.6	37609.1	22607.2	24055.2	NA	1200.1	NA	3194.3	14367.2	29992.1	15804.3	6307.1	NA	38590.8	102273	57881.1	44981.7	NA	NA	NA	NA	NA
O60512	14398.6	NA	10421.7	880.57	NA	NA	NA	NA	NA	NA	NA	NA	NA	NA	NA	NA	NA	5273.3	8692.1	NA	NA	NA	NA	NA	NA	NA	NA
O60513	4157	20968.6	27352.3	10610.9	13967.6	34081.8	11877.6	21290.4	20615.7	30967.1	25144.5	16197.3	12544	19133.8	11420.1	29369.7	34508.4	25804.1	47666.6	64140.6	20468.2	10465.2	15750.6	4492.5	9436.2	4134.2	11501.2
O60518	NA	13733.7	NA	9044.9	3600.2	4325.2	0	12401.9	NA	10440.2	NA	NA	6026	NA	17882.3	11125.9	9831	6100.6	NA	NA	11493.9	4873.8	2589.2	2881.4	5168.3	9273.6	NA
O60524	37479.8	87790.9	60088.2	56078.9	79738.9	106834	104854	72648.3	55509.1	57167.4	99570.8	37210.3	46963.5	57067.7	129926	127556	46090.9	80888.9	140565	147373	58437.3	140828	39307.3	33027.3	42144.9	44089.6	30506.1
O60547	277629	544904	543109	201556	127510	151414	208890	123106	205225	255848	266292	173557	157237	145966	316280	386111	413196	184161	180828	175406	129733	188850	365684	306956	208174	251316	211272
O60551	NA	NA	NA	NA	10589.2	NA	28588	12039.7	12637.9	NA	NA	NA	NA	NA	NA	876.27	NA	672.79	NA	3564.57	NA	3181.42	NA	29853.2	NA	32621.2	NA
O60563	NA	3828.6	9889.2	6286.4	NA	NA	13505	12710.4	NA	11573.8	9064.9	NA	NA	NA	NA	10549.8	NA	NA	NA	NA	NA	7771.1	0	NA	NA	NA	NA
O60565	NA	NA	NA	NA	NA	NA	NA	NA	NA	NA	NA	NA	NA	NA	NA	NA	10823.7	9374.4	NA	9265.94	NA	NA	1424.5	NA	NA	NA	NA
O60568	66693.7	131466	207244	58328.2	59087.2	97996.4	136820	73390.7	194549	194490	109869	111610	119701	126098	142344	102581	113118	117268	160067	145338	79272.4	129875	54359.9	13519.8	27471.8	67416.2	57002.4
O60573	18517.5	73687.6	40508.2	18599.3	NA	16105	4556.4	NA	5745.12	3329.7	11806.6	10619	8549.66	20418.4	5951.3	8265.4	6789.1	13971.8	25701.2	21906	8985.66	10826.5	10756.9	16506.7	0	11674	13829
O60603	NA	NA	11666.9	5674.6	4034.9	9527.9	NA	NA	NA	NA	NA	NA	13199.9	2553.1	4451.9	NA	17212.1	782.35	NA	NA	7993.2	NA	9290.2	NA	NA	NA	9464.8
O60609	NA	NA	NA	NA	27938.5	NA	NA	NA	NA	NA	NA	NA	NA	NA	NA	NA	NA	NA	NA	NA	4435.9	NA	NA	NA	NA	NA	NA
O60610	137613	261403	197003	198049	175984	211199	218687	145728	171944	200891	133008	119048	149875	194479	395667	254262	212425	280244	266569	278413	199289	134404	128012	159078	106152	214445	119898
O60613	NA	14609	15329.8	29253.3	11640.5	17238.9	20090	12898.7	NA	NA	NA	NA	25772.8	NA	NA	117840	20609.3	NA	NA	NA	19425.7	NA	32300.8	16003.4	6462.4	32335.7	25577.4
O60636	NA	NA	NA	NA	12008.9	NA	NA	2487.1	3905.8	11170.8	4753.79	NA	1889.56	NA	15764.8	15899.1	11555.6	13094.4	8490.6	14769.5	10143.8	14495.7	NA	NA	7108.6	11568.9	NA
O60637	NA	30206	13632	8084.2	15157.3	9647.7	8643.4	8282.9	NA	13413.8	16760.6	4450.1	12958.7	11228.8	21700.9	5206.5	7558.7	NA	NA	NA	NA	NA	3263.6	NA	NA	NA	NA
O60645	77250.8	252006	207270	61020.7	53872.3	58890.2	113739	75651	83708.3	88401.5	71034.8	77188.3	64794.8	114243	79700.1	90639.6	124637	75693.1	115632	121537	138335	75414.9	81599	50559.2	64328.1	60561.2	54034.1
O60658	NA	0	NA	NA	NA	NA	NA	NA	NA	NA	NA	NA	NA	NA	NA	NA	NA	NA	NA	NA	NA	NA	NA	NA	NA	NA	NA
O60664	244630	591231	162393	184753	173179	95514.2	133181	136201	162906	132629	133045	108574	111281	90939.5	155512	204216	149651	89304.5	207561	213420	145499	161088	118328	77472.5	73155.6	161748	124737
O60669	16729.6	10144.4	28394.6	7449.8	NA	NA	7317.8	11638.5	22839.9	6837.4	9665	NA	20371.3	14100.3	NA	21895.2	NA	17150.9	NA	17924.2	23534.5	NA	15098.4	11263.4	8550.3	17154	8419.6
O60671	11702	NA	49391	NA	NA	NA	NA	NA	NA	NA	NA	NA	NA	NA	NA	NA	NA	NA	NA	NA	NA	5502.4	NA	NA	NA	NA	NA
O60675	NA	NA	NA	NA	NA	NA	NA	NA	NA	NA	NA	NA	NA	NA	NA	NA	NA	NA	NA	4358.4	NA	NA	NA	NA	NA	NA	NA
O60678	5978.3	NA	NA	NA	1455.7	9596.9	13515.2	24516.9	36694.6	24307.3	43708.9	NA	10613	NA	NA	1848	NA	3847.6	8299.4	54098.1	NA	24274.1	1915.5	4628.5	NA	0	12969.2
O60683	NA	NA	NA	NA	NA	NA	NA	NA	NA	NA	NA	NA	1004.4	NA	NA	NA	NA	NA	NA	NA	NA	NA	NA	NA	NA	NA	NA
O60684	23524.1	45067.3	43376.6	23490.5	9713.1	35003.9	11940	44059.4	52968.6	45644.9	28291.2	26007.7	57338.8	26506	41602.3	48387.2	86467.8	26126.2	28372.6	27991.8	35146.6	30014.1	4429.1	6835.3	17104.7	30612.4	22713.3
O60687	NA	NA	NA	NA	NA	NA	NA	NA	NA	NA	NA	NA	NA	NA	NA	NA	NA	NA	NA	NA	NA	3917.6	1626.3	NA	NA	NA	NA
O60701	241004	359415	508486	189094	104358	322726	133768	274948	195287	198230	646024	183734	208695	272505	188633	319302	166250	247950	175513	323641	224200	190764	206338	169242	146290	177247	135060
O60711	20038	NA	19757	23104	10268	14364.5	21520.8	14732.5	NA	NA	NA	NA	NA	14800.1	NA	27612.6	NA	20019.4	22880.2	18281.9	24598.5	11902	10210.8	NA	15749.5	7674.5	15210.3
O60716	97593.5	230448	199536	148726	118246	222974	119965	132574	124664	132370	161905	100402	123615	63973.8	252069	309063	209811	167593	173728	195213	224976	148081	157794	151630	196501	157671	131761
O60725	NA	NA	NA	NA	NA	NA	NA	NA	NA	NA	10851	8852.4	NA	NA	NA	14315.1	NA	2270.1	NA	NA	NA	6554	10482	14255.8	11747.8	15383.3	12890.1
O60749	78932.5	331318	354203	124361	174946	165672	154174	92145.3	183146	92511.6	186178	114076	130497	114541	196728	175549	142346	77917.5	197022	138716	114742	70800.7	109494	79567.1	97464.8	77654.7	131677
O60760	NA	NA	NA	NA	NA	27785	NA	NA	NA	NA	NA	NA	NA	NA	NA	NA	NA	NA	NA	NA	NA	NA	NA	NA	1608	10502.9	NA
O60762	72048.1	129384	75715.3	24200	37726	30426.7	19055.4	10160.3	55590.2	42189.4	45578.9	49884.5	36913.8	85586.6	67800.8	78657.7	54544.9	16993	29988.5	26051.7	10071.2	22800	76800.4	32501.2	24344.8	41421.4	55844.7
O60763	197192	548804	275218	252091	185365	207352	168325	172278	205488	277923	156819	200222	222423	174450	269081	204598	241294	261217	297335	214316	225978	160554	244400	221655	181962	214154	181692
O60784	11957.1	8246.4	45005.9	10559.3	22921.4	9351	8894.4	18891.7	44518.2	32519.7	22937.1	17404.9	23686.9	19015.6	19623.4	17681.2	6322.89	27220.6	14123.6	25672.5	16728.8	12527.3	15269.6	NA	7496.1	10529.2	5476.2
O60825	63447.6	158515	87690.1	31397.6	41957	99147.8	96551.7	66422.9	133750	78918.6	77571.1	95320.9	100462	44784	36248.8	72465.4	50390.9	111454	123654	60504.1	27578.4	42508.3	62991.1	7437.87	40715.5	46856.2	53812.3
O60826	44322.6	106610	123229	66262.7	25130.5	59859.4	42140.8	51723.5	47368.3	66116.8	61889.3	23670.8	54170.7	35334.9	116969	34343.8	63038.1	45042.3	47519.1	44063.1	52858.4	76282.2	63791.5	42226.5	42454.5	39398.9	40537.8
O60828	NA	4691.7	NA	NA	NA	NA	19362.3	6465.53	11298.2	5983.6	3644.94	NA	NA	NA	NA	16225.7	NA	NA	10597.3	13985.7	NA	10332.3	NA	NA	NA	NA	NA
O60830	NA	40440	26048.5	5900.2	NA	NA	NA	NA	6830	10819.1	7257.69	NA	NA	NA	NA	NA	NA	NA	NA	13946	20801	NA	NA	NA	NA	0	NA
O60831	18412.3	16956.7	42938.1	4886.75	13532	NA	16369.8	24412.4	NA	20670.4	8122.2	14011.4	35408	10821	55360.2	14896	17206.6	19505.6	NA	NA	NA	NA	NA	18028	5786.28	17737.4	6610.3
O60832	47144.4	127522	170157	79500	67666.9	102494	127817	62762.7	121599	98209.9	97861.2	105939	95152.5	81237.7	114448	99563.9	106568	96426.6	137377	130405	72889.2	72725.1	91844.5	77102.4	97459.9	107823	30673.8
O60841	168499	244337	211720	228106	158138	298663	239772	241692	290294	137251	156856	69088.2	174022	177147	215032	198531	167614	145423	210044	201435	201145	202864	144096	73160.6	122018	157367	73351
O60844	53884.1	83789.7	62960.3	75456.2	110995	82838.7	31768.8	48870.6	105842	83287.7	45337.2	65946.5	91043.1	24989	75235.8	53272.7	102757	17755.7	104723	131022	19215.1	17795	81244.1	63998.6	15931.6	77198.6	52739.1
O60858	5958.4	NA	NA	NA	NA	NA	NA	NA	NA	NA	NA	14312.4	NA	NA	NA	NA	NA	NA	NA	NA	NA	NA	0	NA	NA	NA	NA
O60861	NA	55139	40695	NA	21972.1	18041.5	5279.37	NA	NA	NA	5857.8	5798.6	9492	13910.5	7279.6	5521	14262	34207.7	22220.6	32389	6635.7	1402	NA	5643.7	NA	NA	1106
O60869	32643.3	34865.3	76788.4	16816.8	47878.4	42054.8	63732.7	93385.9	82780.5	88131.3	94882.1	62518.4	29901.7	41143.8	87612.8	40423.1	99194.8	95074.9	64918.1	59013.3	72016	48479.3	30785.8	21823.2	33293.3	60518.8	60889.8
O60870	0	8597	10529	NA	NA	16806.3	NA	11761.2	10588.9	1584.78	4440.53	NA	NA	NA	NA	NA	21012.3	15740.9	21275.3	NA	8240.76	11498	NA	NA	NA	NA	NA
O60879	71584.7	238738	109514	68668.4	68682.7	151446	91367.2	96587.1	96985.9	81409.9	50104.3	48731.3	95118.7	101581	133078	140358	158594	108866	75748.3	125613	90284.6	119660	97606.4	48936.8	43280.7	102300	45424.5
O60880	4863	NA	NA	NA	NA	NA	NA	NA	NA	NA	NA	NA	NA	NA	NA	NA	NA	NA	NA	NA	NA	NA	NA	NA	NA	NA	NA
O60884	39630.3	64152.6	72166	41294.7	116180	60681.4	71401.7	54271.9	71551.3	91389.6	61720.3	52338.2	81522	42223.5	118769	88840.7	78498.1	60809	88867.9	133059	46083.5	62497.7	46641.1	25600.7	34438	49734.4	46439
O60885	43514.8	62395.5	35165.1	5362.7	17700	40626.9	35665.3	36222.7	23902.9	NA	9205.2	29973.3	17813.5	22281.2	25264.5	34516.7	25162.1	35831.7	44564.6	67542.8	18455.1	16715.5	25778.1	18766.1	12151.9	33074.3	9863.2
O60888	NA	28491	6290.1	15366.3	11668	36137.6	13066.9	NA	9329	NA	5235.9	18129.8	19710.2	10144.6	10614.6	NA	30848	NA	NA	NA	NA	NA	16740.8	20134.9	21859.7	21565.8	7497.6
O60890	4478	NA	NA	NA	NA	8594.4	8167.5	NA	0	NA	10855.7	2159.1	NA	NA	NA	NA	NA	NA	NA	3860.9	NA	NA	7825.1	5233.7	NA	NA	NA
O60906	2863.3	NA	NA	NA	NA	NA	6884.8	1878.8	NA	3737.7	NA	NA	2054.2	NA	NA	NA	NA	NA	NA	5368.1	NA	NA	NA	NA	NA	NA	NA
O60921	NA	33572	NA	NA	NA	NA	NA	NA	NA	NA	13470.6	5913.8	NA	NA	NA	NA	NA	NA	7527.3	9915.6	NA	NA	NA	NA	NA	NA	NA
O60925	72907.3	52184.4	66777.3	35865.9	39779.2	39778.7	40876.6	77710.6	49482.6	33193.7	27952.4	47680.8	40334.1	40236.1	45637	56001.6	48047.7	61686.5	63969.8	32203.5	64530.7	33641.5	82356.7	70808.5	50828.5	85898.4	35982.1
O60927	NA	11419	21569	NA	NA	NA	NA	NA	NA	NA	NA	NA	NA	NA	NA	4586.7	NA	NA	NA	9184	NA	NA	NA	NA	NA	NA	NA
O60934	4849.1	21705.7	11059.6	5851.7	1697.1	8539.6	15993.3	NA	9474.1	NA	20485.4	5820.4	4730.5	8388	7310.9	NA	NA	NA	29645.6	28620.1	6691.95	9021.32	20621.8	7487.6	16773.8	8980.6	26828.6
O60936	NA	NA	NA	NA	NA	NA	NA	NA	NA	NA	NA	NA	NA	NA	NA	NA	NA	NA	NA	13721	NA	2157.5	NA	NA	NA	NA	NA
O60942	4954.5	8666.1	7001.3	NA	6312.7	NA	7234.2	2251.4	NA	NA	8924.5	5477.4	0	NA	NA	4370.9	6737.4	4101.5	NA	9122	0	5175.3	8985.9	NA	NA	NA	NA
O75023	20724.3	2281	NA	18341.1	NA	7113.9	6862.7	10565	6408.7	NA	NA	7965.3	7411.4	6051.7	15679.1	22613.2	27639.4	6814	10909.4	5973	4621.7	9147.8	15628.9	17456.2	25419.7	NA	NA
O75027	52797.9	87324.5	107030	32822.5	36124.1	38760	45168.7	36336.9	38894.4	77407.4	53957.4	40213.7	46837.5	35733.8	56525.6	72290.5	52874.6	15636.8	41326.2	96831.8	31117.8	44353.7	40929.5	39159.6	26044	33387.4	33946.5
O75037	NA	NA	NA	NA	NA	NA	NA	NA	NA	NA	NA	NA	NA	NA	NA	NA	NA	11864.2	NA	NA	NA	NA	NA	NA	NA	NA	NA
O75038	NA	NA	NA	NA	NA	NA	NA	NA	NA	NA	NA	NA	NA	NA	7822	NA	NA	NA	NA	NA	NA	NA	NA	NA	NA	NA	NA
O75044	NA	NA	15335.9	5712.8	3893.2	20673.5	10408.2	NA	5703.39	NA	NA	2966.55	NA	NA	NA	NA	7427.47	NA	NA	NA	NA	382.32	2833.5	NA	NA	NA	4121.9
O75051	NA	12183.9	6825.1	NA	2574.7	20429.2	7318.6	5697.4	NA	11116.4	NA	NA	NA	9121.6	NA	NA	NA	NA	11952.5	NA	8357.6	1419.9	NA	NA	NA	NA	NA
O75052	14614.7	NA	NA	NA	NA	NA	4177.6	4836.2	NA	11321.9	NA	NA	NA	NA	NA	NA	NA	NA	29028.2	3240.9	19335.7	11128.1	NA	NA	NA	3575.4	NA
O75056	NA	23552.8	NA	NA	NA	NA	NA	NA	NA	NA	NA	NA	NA	NA	NA	NA	NA	NA	15558.6	21958.5	NA	NA	NA	NA	8538.5	NA	8717.4
O75063	9423.8	21607.5	3290	12311.3	14658.7	15100.6	NA	19125.1	18291.6	22072.7	NA	18434	20409.5	NA	14073	18897.9	NA	10028	NA	14876.8	NA	NA	NA	NA	NA	NA	NA
O75064	NA	NA	3108.1	NA	NA	NA	NA	NA	NA	NA	NA	NA	NA	NA	NA	NA	NA	NA	NA	NA	NA	NA	NA	NA	NA	NA	NA
O75071	NA	10701.6	13427.9	18929.9	NA	NA	NA	NA	NA	NA	NA	NA	NA	NA	NA	NA	NA	NA	NA	NA	NA	NA	NA	NA	NA	NA	NA
O75083	282383	474800	1.12041e+06	420840	392557	433726	249519	302662	442816	518952	322698	272271	358147	528417	530754	616271	336752	394657	463816	509249	387937	316535	249617	226441	313522	367561	261913
O75084	NA	3310	NA	NA	NA	NA	NA	NA	NA	NA	NA	NA	NA	NA	NA	NA	NA	NA	NA	NA	NA	NA	NA	NA	NA	NA	NA
O75094	10198.3	11544.5	20156.5	NA	NA	NA	20709.2	NA	NA	NA	NA	NA	NA	NA	NA	NA	NA	NA	NA	NA	NA	NA	NA	NA	NA	NA	NA
O75110	35892.4	62691.7	68732.8	17811.7	25969.6	29252.7	30788.8	42333	55003.9	41327.9	35234.2	34975.5	30190	27373.1	53867.2	20153.5	30637.7	27971.6	55443.6	51423.9	24689	11820.6	49411.5	8364.6	10285	14285.1	6819
O75112	85770.4	79464.7	86639.9	41174.4	92523.8	72050.9	67643.9	63478.8	50599.4	84311.2	78940.8	68990.7	66024.7	92161.6	160954	69828.8	132756	69648.6	107302	118210	63968	58805.3	73268.5	67907.4	55537.6	36261.7	74660.2
O75113	2775.5	32744.4	9703.5	2732.1	NA	NA	15652.3	17363.3	13723.6	7057.3	4278.1	NA	9027.8	7799.1	18279.5	15222.1	11913.4	9065.4	0	17517.2	2034.7	7013.65	NA	NA	NA	NA	NA
O75116	386934	474386	559722	255733	235268	311260	348834	277335	314755	358676	342699	254502	297926	260561	423927	359552	348747	313647	409166	369736	343527	328924	279321	261570	238378	370538	188078
O75122	46036.8	35483.7	40850.4	27660.7	38588.3	48675.4	42110.7	32128.7	60583.7	28236.7	47691	26813.9	36038.6	85239.4	111517	54886.6	49050.4	16601	86252.8	83489.3	32183.6	34394	30100.7	12143.6	41800.6	48284.7	5603.2
O75127	3829.6	40053.3	33135	13452.3	NA	NA	6942.9	0	1387.9	1774.9	11461.4	2816.6	NA	5065.5	0	3675.2	0	5624.5	49154.9	7983.1	6706.1	15628.3	0	NA	NA	NA	NA
O75129	NA	NA	NA	NA	NA	NA	NA	NA	NA	NA	NA	NA	NA	NA	23016.8	NA	NA	NA	NA	NA	NA	NA	NA	NA	NA	NA	NA
O75131	270621	208699	415683	157176	154721	244929	190319	253857	161582	219168	237493	178810	181717	183411	255921	180800	163032	191878	243556	300209	210676	221274	122608	108677	141157	119184	125100
O75140	NA	NA	NA	NA	NA	NA	NA	NA	NA	NA	NA	NA	NA	NA	NA	NA	NA	NA	6854.2	6695.8	1841.61	NA	NA	NA	NA	NA	NA
O75143	NA	NA	NA	NA	NA	NA	NA	NA	25505	NA	NA	NA	NA	NA	NA	NA	NA	NA	NA	NA	NA	NA	NA	NA	NA	NA	NA
O75146	87829.7	143635	186586	66698.4	70909.2	98783.4	102163	79079	100966	80320.6	43282.5	67824.6	108143	67734.8	93054.6	83952.2	55310.2	69068.2	53183.6	70597.4	75325.4	104753	62149.9	27960.2	46320	47339.8	59856.2
O75150	45794.6	51310.7	61954.4	29215.8	32712.2	104438	57687	71512.2	65781.1	68015.6	98728.7	36893.6	50067.9	46738.4	107802	50644.8	20221.3	59295.4	53914.7	42990.7	42963.9	81897.1	9189.3	22889.2	21110.4	40435.9	30534
O75151	3017.1	NA	38349.5	4122.9	8405.2	26081.7	9312.6	13343.7	17090.4	11591.8	NA	NA	NA	20366.2	4175.1	7910.9	NA	NA	23367.5	6834.6	6420	6677.8	NA	NA	NA	NA	1504.3
O75152	4555.2	30431.5	35295.9	4310.8	NA	14467.1	20987.1	18641.7	21361.4	18055.7	39889.6	3697.5	6455.1	11253.8	35370.4	11965.8	NA	10131.6	69200.1	26568.4	15582.5	21975.4	12957.9	3073.2	NA	7905	5326.1
O75153	89785.3	189538	149408	101874	73682.2	135682	89558	129846	164955	138172	101050	105432	138490	83833.2	106862	76417.8	124570	95384.9	94146.2	171753	143252	150786	92042.6	75357.7	97302.8	171076	86196.4
O75155	NA	NA	NA	NA	3696.1	NA	NA	NA	8204.2	NA	14022.6	NA	NA	NA	0	8802.1	NA	10651.8	NA	NA	NA	NA	NA	7235.31	3643.5	3738.8	NA
O75157	NA	7759.9	1710.4	NA	NA	NA	NA	NA	NA	NA	NA	6194.7	NA	NA	NA	NA	NA	NA	NA	NA	NA	0	NA	2118.79	0	NA	NA
O75164	0	NA	285.93	NA	NA	3220.28	5879.2	3534.9	NA	189.68	NA	2783.27	480.95	6912.7	NA	NA	NA	3179.93	NA	NA	NA	NA	NA	NA	NA	NA	NA
O75165	201264	339804	333885	164176	207381	328324	290302	227891	261965	233379	195505	181349	268789	185733	320646	212117	347527	257660	275143	226725	182899	210787	136850	170557	152421	164516	123647
O75167	NA	12642	24481.2	5320.41	NA	NA	12610.9	NA	13213.2	8981.5	2492.7	NA	4723.8	18450.5	7342.97	3616.2	NA	NA	NA	NA	13511.7	14181.5	9215.6	3014.9	NA	NA	NA
O75170	0	9575.92	13073.1	3942.7	NA	18961.6	21933.1	15971	9695.9	17099.9	17385.4	6875.7	15625.6	NA	19114	29614.7	NA	13855.7	7343.8	11056.8	19757	NA	NA	NA	NA	NA	NA
O75175	23588.1	75461.4	24510.4	30756.6	9598.1	54310	31138.9	24806.1	39516.8	15692.3	26497.3	9632.4	NA	NA	10920	29277	NA	NA	29847.2	1705.4	4354.9	25046.7	24373.5	26610.3	9887.2	33885.3	10601
O75179	7148.91	13198.3	28473.2	220.01	3473.1	10272	NA	17236	6607.6	9085.55	1819.9	NA	NA	10980.6	NA	NA	NA	8069.5	11330	13900	4068.8	6144.2	2021.77	2647.1	NA	NA	NA
O75182	NA	NA	NA	NA	NA	NA	8187.2	NA	NA	NA	NA	NA	NA	NA	NA	NA	NA	NA	NA	NA	NA	NA	NA	NA	NA	NA	NA
O75185	NA	NA	NA	NA	NA	NA	NA	899.81	5860	7069.57	NA	NA	NA	NA	NA	971.85	NA	NA	NA	NA	NA	NA	NA	NA	NA	NA	NA
O75190	NA	24460.7	7532.9	NA	14108.9	30057.6	11973.5	14319.4	23989.9	12623.2	22212.2	15580	NA	17080.2	42143.3	14187.5	NA	NA	NA	24006.9	21245.9	NA	7956.9	4134.8	NA	NA	NA
O75191	26135.5	34109.3	24021	13709.4	10304.1	11499.7	25866.4	29323.9	15397.2	12116.1	24438.4	14338.4	19248.1	NA	17618.9	14730.7	16110	17701	21668.3	12182.9	7169.81	13336.3	NA	1572.9	0	13948.4	8744.5
O75208	89419.5	89705.5	73556.8	70288.3	41331.3	93319.7	69621.6	44229.7	51212.3	80179.2	57873.2	23142	37709.5	35978.3	51804.1	89046.7	49748.6	59304.5	76405.1	46530.6	32627.6	50593.8	58189.9	42944.2	51942.2	54807.7	31917.4
O75223	37828.7	137655	142713	117025	79111.3	74224.9	88716.4	52601.1	77618.4	98794.4	77497.7	74435.3	110024	95790	112062	91871.3	116042	53808.7	92679.4	66744.9	167688	111024	104649	112962	148809	96801.7	48896.5
O75251	121431	52043	44786.9	66494.6	61007.6	64587.8	78446.8	68467	68315.8	190403	32699.9	32474	73216.8	60287	184487	99340	93185.9	129389	58952	80238.9	85274.8	91535	91951.7	51886.3	74577	41108	54126.7
O75264	NA	NA	NA	NA	NA	NA	NA	NA	NA	NA	NA	NA	NA	NA	NA	NA	NA	NA	NA	NA	NA	NA	NA	NA	NA	4046.34	NA
O75298	5800.5	4222.1	4221.2	4490.6	5369.3	8254.8	3714.4	NA	6575.8	NA	3925.94	1897.19	5734.21	11021.1	8609.9	NA	NA	NA	NA	NA	NA	NA	NA	21719.4	6930.36	NA	5700.3
O75306	75267	185314	124778	70972.4	50279.6	65040.8	115480	28715.3	84549.5	93779.2	90167.1	62704.2	389039	131116	158680	191001	93882.3	210014	127192	238902	85363.6	235726	86919	51798.4	89919.8	95369.4	77353.8
O75312	10873.4	44643.3	37532.1	50331.7	18256.5	50411.9	59097.6	18912.1	34876.8	41798.5	43369.3	16969.2	46517.1	43164.6	9457.4	22339.3	31601.1	59117.6	14234.9	29662.7	20026.9	19400.6	16266.9	56032.3	35856.2	12929.3	20355.9
O75317	16370.9	13012	NA	NA	NA	NA	NA	2392.4	4601.7	NA	14356.8	NA	NA	7507.8	NA	4884.8	8089.4	NA	14432	4218.2	8159.9	NA	NA	NA	NA	0	NA
O75323	35066.9	118242	177826	52561.4	32162.4	62336	47392	49972.6	55781	132226	82628.6	50649.3	130668	112227	64194.8	134866	84444.6	53578.4	91115.8	146549	66209.9	77029.3	57251.2	47391	30780.7	37556.8	26806.5
O75339	75900.8	61703.3	137398	70358.4	56900.4	20094.2	15811.9	35029.9	83434.6	NA	19485.3	44110.4	23931.7	78062.7	34142.7	65523.8	140945	103712	94898.2	40012	46033	32807.8	72740	64198.1	36312	20874.1	7997.3
O75340	99635.1	304606	80861.1	91973.3	16728.3	32079.5	27097.8	20175.5	51091.7	31706.1	11801.2	23622.9	47642.2	26431.9	22557	26546.1	40631.8	15195.3	27948.9	66466.6	31745.6	23967.1	87561.2	75945.8	75679	68338.6	68379.4
O75347	92283.4	143000	67780.3	138351	71054.3	79880.3	105398	111572	76805	83801.6	101893	82162.4	109981	83637.1	219474	130223	82497.4	92353.8	88213.9	216074	82607.7	152221	132458	50070.1	104230	112120	96710.7
O75348	3870.9	34689.3	22281.1	7623	11739.7	6313.1	16251.2	11127.8	19442	11889.7	15990.4	NA	44529.4	7814.7	18245.6	14341.1	9863.1	12442.2	18830.2	6492.2	18183.9	13905.2	7796.4	5597.8	8598.6	22216.4	5182.6
O75351	66862.5	185106	211046	117956	44353.8	65586.2	104606	87961.4	39179	53875.7	154935	69509.6	29524.8	63463.9	90546.4	64540.4	41899	116957	87597	81442.8	78370.3	83670.8	61708.1	65724.6	88233	100162	50141.1
O75352	11750.5	22577.1	18230	0	30747.5	10843	14532.9	22699.1	0	26183.1	16600.5	12564	13343.7	NA	23934.7	9190.3	NA	0	20876.7	2595	2789.5	19982	9203.2	11630	8324.6	5307.7	0
O75354	NA	5515.4	NA	NA	NA	11271.9	7892	21624	NA	NA	NA	NA	NA	NA	NA	NA	NA	NA	NA	NA	NA	NA	NA	NA	NA	NA	NA
O75355	NA	NA	NA	NA	NA	NA	NA	NA	9507.2	NA	NA	NA	NA	NA	NA	NA	NA	NA	7902.1	NA	NA	NA	NA	NA	NA	NA	NA
O75356	75090	114729	49912	31669.1	44172.5	49121.3	40449.8	49750.8	35930.2	30614	37571.2	33840.2	41171.7	37188.2	48707.8	26206.1	33636.5	12509.6	45287.2	55199.9	30363.1	11082.4	44134.2	59700.1	31924.2	50499.3	17198.2
O75362	NA	NA	NA	NA	NA	NA	NA	NA	NA	NA	NA	NA	NA	NA	NA	NA	NA	NA	NA	NA	NA	1528.4	NA	NA	NA	NA	NA
O75363	17295.2	60573.3	32519.4	16460.1	33272.3	37185.1	27233.1	54315.5	30961.2	48386.7	21379.2	22641	30792.4	8191.87	27060.6	1249.6	32000	8227.9	91306.8	50279.8	43540.5	52641.7	61041.5	26100.2	2387.3	36551.6	17350.2
O75366	NA	NA	NA	NA	NA	NA	NA	NA	3999.1	14269	NA	NA	NA	NA	NA	NA	2217.89	NA	3758.84	NA	NA	NA	NA	NA	NA	NA	NA
O75367	248966	255805	264376	170457	229751	325713	212782	213173	360355	253608	339859	278755	344381	289642	211819	328281	212781	304425	237070	375257	344002	270546	215660	150701	153443	160801	196379
O75368	193532	80657.8	210815	135634	70617.5	88808.5	76104.4	74792.5	114965	124956	119253	87219.6	126097	122737	49315.2	83933.2	87317	47074.4	81126.7	300189	97515.2	128164	247571	135705	100698	117144	94827.1
O75369	744759	1.79285e+06	1366036	937717	894711	1.23812e+06	1.15418e+06	822615	1.23138e+06	1.07057e+06	922565	1.20501e+06	1.07575e+06	955380	1.51564e+06	1.30332e+06	1.25672e+06	1.08729e+06	1.34483e+06	1.21321e+06	1.11719e+06	1.10202e+06	786503	658268	754086	882293	760872
O75376	NA	NA	5537.9	NA	NA	19013.2	4802.8	7052.4	2454.4	4607.27	NA	NA	16247.3	NA	NA	NA	NA	NA	31106.2	NA	NA	7393.4	NA	NA	NA	1636.9	NA
O75380	25306.7	77047.4	12348	80565.8	23651.2	13872.2	24682.3	27420	52901.6	31568.2	85717.5	29720.2	18359.2	25799.8	70090	69502.2	41334.3	46519.3	31408.2	28008	56190.2	18300.5	12335.4	17033	9350.5	27690	17681.4
O75381	13579	22945.4	7667.28	0	2085.9	NA	36605.9	28316.2	NA	3755.06	4543.37	12801.4	NA	12006.5	17376.7	28926.9	26494	26517.2	27804.8	28982.6	14699	18193.2	19197.2	10158.1	4297.7	4912	7925.9
O75382	13176.6	NA	31805.3	13927.6	33996.3	64054.4	37243.3	18474.4	67884.3	54872.2	18049.3	34843.1	37791.8	41111.6	25784	34800.8	21822.8	43437.3	34876.2	34800.1	81909.1	30344.5	15106	13057.6	24995.2	33551	28372.7
O75385	NA	NA	NA	NA	NA	NA	NA	NA	NA	NA	NA	NA	NA	NA	11828.4	NA	NA	NA	NA	NA	NA	NA	NA	NA	NA	NA	NA
O75386	NA	NA	NA	NA	NA	NA	NA	NA	NA	NA	NA	NA	NA	NA	NA	NA	NA	NA	3077.1	NA	NA	NA	NA	NA	NA	NA	NA
O75387	NA	NA	NA	NA	NA	NA	NA	4211.9	NA	6597.8	NA	NA	NA	NA	NA	NA	NA	NA	NA	19653	NA	12399.5	NA	NA	NA	NA	NA
O75390	137349	131391	175067	145056	165583	278050	207019	307880	272003	153466	211908	153260	196941	229756	241007	269543	263947	264911	381650	338746	204621	185184	116426	101680	156330	209862	144879
O75391	NA	3194.8	14063.3	13079.5	12405.8	25778.8	NA	NA	7857.7	NA	8271.8	NA	NA	NA	27248.8	9995.1	NA	6560.8	12283.5	19530.2	3237.6	NA	NA	2805.9	NA	NA	NA
O75396	233677	167480	202547	78078.6	85563.5	75314.3	117534	146225	124944	146958	142879	58973.3	104472	102024	129097	121681	149408	144928	220094	95214.3	126004	133429	158686	89453.4	107374	132464	103462
O75400	59469.4	334136	170904	108762	89722	78056.6	148883	124365	132981	128510	96874.2	81866.7	63633	65985.7	149915	111488	110909	136395	218517	182642	165999	85307	77184.4	62002.1	92323.9	128619	75699.1
O75410	67903.1	81556	105101	27747.6	35804.7	79260.8	39036.8	65061.1	57527.9	87611.6	17150.2	32869.6	29848.1	63870.3	155663	61700.4	26197.1	96386.9	108536	86769.2	56348.1	72803.2	30353.9	41925.4	21467.1	48706.4	53238.7
O75414	NA	NA	NA	NA	NA	NA	NA	NA	NA	NA	NA	4395.2	NA	NA	NA	NA	NA	NA	NA	NA	NA	NA	NA	3689.7	NA	NA	NA
O75420	NA	NA	NA	NA	NA	NA	NA	NA	0	NA	NA	NA	NA	NA	NA	0	NA	NA	NA	NA	NA	4951.9	NA	NA	NA	NA	NA
O75427	26852	64744.1	NA	4282.2	8264.4	NA	6593.7	29689.9	42699.7	8520.2	5463.6	29245.4	34199	NA	NA	30397	46633	NA	18121.9	26891.4	11275	13199.3	1718.6	22831	4131.3	6972	12690.4
O75431	24503.9	56182	108719	14524.8	43988.4	39887.4	36929.6	85273.2	53579.9	48539.5	29167.9	28455.3	59708.6	27824.4	53623.9	51569.8	27228.2	14888.8	21805.3	50888.1	18833.8	61139.1	35701	39682.1	31999.1	71882.6	13583.1
O75436	53078.9	179058	182180	85702.7	173851	141534	151750	107587	160524	138601	118646	144311	91405.1	49592.8	158380	203591	111619	126138	155065	133389	124534	88535.5	51280.8	57184.1	70072.6	96969.8	102524
O75438	46142.1	NA	53654.1	46752	17253.1	29821.9	13259	12415.1	24486.1	13236.2	43161.1	10129.9	13285.4	16778.7	10764.2	29870.1	16196	15879.4	17056.4	19029.6	45241	38586	22305	21956.2	12650.4	44761.6	11694.9
O75439	68019.7	63972.7	101972	74468.9	76903.7	136459	69502.5	89249.4	135941	125670	94710.9	80435.4	155293	151398	125620	158039	177433	85796.1	132889	132566	66657.1	92800.5	51283.2	73079.8	54644.1	86192.8	66775.2
O75443	NA	NA	NA	NA	NA	NA	NA	NA	NA	31384	NA	NA	NA	NA	NA	NA	44236	NA	NA	NA	NA	NA	NA	NA	NA	NA	NA
O75446	NA	NA	22006	NA	NA	NA	NA	6936.7	NA	NA	14345.8	NA	NA	NA	NA	7836.6	NA	NA	NA	NA	NA	12146.5	5582.7	0	2085.72	1218	NA
O75448	5933.2	36609.4	19253.9	2742	9531.86	3518.9	NA	22531	13593.6	13015.9	15187.6	1612.4	10886.2	14120.1	30526.3	12927.9	7346.4	7501	30377.3	13864	7979.5	23499.6	15387.6	NA	NA	NA	7016.8
O75449	6720.9	NA	NA	7373	NA	NA	NA	5990.1	NA	11388	NA	3672.3	NA	NA	NA	1659.7	3530.4	1896.6	NA	NA	NA	11360.1	NA	NA	NA	NA	NA
O75473	NA	NA	NA	NA	NA	NA	NA	NA	NA	NA	18747.2	NA	NA	NA	NA	NA	NA	NA	NA	NA	NA	NA	NA	NA	NA	NA	NA
O75475	80526.3	195955	161977	73646.2	62339.5	62168.9	109649	117902	93916.5	113212	70200.1	71698.4	76534.3	59213.4	127047	79700.5	49994.6	93816.7	138061	101479	79030.4	86446.2	51096.6	62716.5	58886	64448.3	36610.8
O75477	36655.4	211033	137693	76205.7	46642.1	101972	83129.9	113484	94262.2	67548.9	116525	26433.4	126933	136479	105465	137331	127120	87782.6	115518	118839	111196	84222.8	43693.7	75626	63795.1	24011.6	64695.8
O75487	82239.1	30337.9	130843	40784.6	37485.3	37262	28138.9	25256.8	NA	8173.5	NA	NA	18198.4	13501.7	19374.8	47613.6	34388	57283.2	98451.2	56377.1	18919.7	28593.7	35945.9	57136.5	46339.6	37248.3	39950.5
O75489	30641.2	122463	110191	66215.3	42203.2	95421.4	23323.4	15942.1	67810.1	68478.5	50290	46031.2	195574	45611.9	63155.2	114405	42314.2	81836.3	55618	56457.9	39458.2	23869	53799.4	23663.8	28658.2	52044.8	27343.7
O75494	7156.1	15015.6	21597	5580.2	32493.4	19903.6	13030.6	16541.9	21706.2	8622.5	7308.16	18617.3	23913.7	28087.7	17488.2	9344.9	12199.6	31599.3	29145.8	41165.9	NA	4191.28	NA	NA	4831.38	5354.6	NA
O75503	12712.7	24902	24495.7	NA	24609.1	23602.2	38335.2	26439.7	11155	27729	11077.5	16808.8	19661.4	7038.4	27483.9	NA	32674.8	6942.6	21725.6	33720.3	37055.4	18622	12154.7	13015.8	13568.4	NA	NA
O75521	70323.9	76785.4	80447.4	44190.4	38711	91799.4	107947	91252.6	54691.7	53442.8	104502	38371	61881.3	74390.6	116552	71918.2	85279.9	20777.6	124336	134938	59654.2	59568.6	45145.3	36432	57301.2	58515	22673.9
O75525	49025	NA	36699	21917	9240.6	35492.3	13088.4	14640.1	NA	17055.6	9996.6	13900.8	38035.9	8956.8	8183.2	2423.7	10884.7	NA	NA	14775.7	NA	8807.5	16661.3	12113.8	8552.7	25558.9	NA
O75529	NA	NA	NA	NA	NA	NA	NA	1582.2	NA	NA	NA	NA	NA	NA	NA	NA	NA	NA	NA	NA	NA	2654.3	NA	NA	NA	NA	NA
O75530	24972.5	49716.4	6136.3	NA	NA	43765.8	33210	33479.1	44760.2	NA	23482	21597	NA	30010	NA	5217.3	53201	16410.7	29130	23443	NA	57315	3839.2	NA	NA	NA	0
O75531	9512.9	275495	69758.7	74981.6	86051.9	40053	58320.5	17083.3	11247.2	7802.2	40704.1	18847.9	29314	18839	89223.9	132494	126728	34126.3	39745.7	60112.9	33042.3	13108.8	26597.2	24924.4	34643.9	50640.7	56221.3
O75533	210562	604607	465724	237121	149263	247840	223397	242199	245319	194918	196598	142267	194965	198236	299647	259936	179910	247052	312686	352628	184779	226523	188071	172903	184765	117441	110599
O75534	151634	263098	207168	109862	81791.8	136559	222440	187830	181219	165309	224084	122405	112631	168917	153241	58797.7	173524	126455	98633.4	157180	130557	195144	102571	132362	127373	192443	145884
O75554	NA	2978.9	NA	NA	NA	NA	NA	NA	NA	NA	NA	NA	NA	NA	NA	NA	NA	NA	NA	NA	NA	NA	NA	NA	NA	NA	NA
O75558	NA	7156.3	24198	0	NA	NA	NA	18615.2	19134	17125.6	NA	4626.4	12141.4	3160.2	26569.7	NA	20642.7	2949.7	14904.5	12855.7	14382.9	NA	NA	NA	NA	NA	NA
O75563	NA	NA	19324.1	7640.2	NA	7153.5	NA	NA	NA	NA	26688.6	NA	18144.3	NA	NA	NA	NA	32364	NA	NA	NA	NA	NA	2820	NA	NA	NA
O75569	30960.9	68157.1	54126.8	67145.1	79534.7	144954	46392.2	33366.9	65283.8	43110.3	34799	27224.3	79103.9	25467.3	124702	24002.6	42761	87412	154300	115148	39435.7	50131.4	24436.7	42859.6	19748.4	24735.1	50214.3
O75570	NA	3130.9	NA	NA	NA	NA	NA	NA	NA	NA	NA	NA	NA	NA	NA	NA	NA	NA	NA	NA	NA	NA	NA	NA	NA	NA	NA
O75582	11223	34058.7	20625.5	21421.7	41951.7	44405.1	25809.9	17147.6	1668.6	17150.7	19479.1	18642.1	19672.5	11064.1	30146	21109.8	45279	24139.4	55187.5	44379.4	41248.6	28768.8	23709.3	15458.5	5982	32856	23792.9
O75586	NA	NA	NA	3579	2667.8	692.25	NA	NA	6113.5	4787	6819.31	NA	NA	NA	NA	NA	4815.4	1612.8	9146.74	NA	NA	3335.93	NA	NA	NA	NA	NA
O75592	47799.1	92558.9	149151	37829.6	11725.9	62830.5	44312.7	88254.7	46218.8	84657.7	48814	27575	31833	32820.2	66837.9	68133.1	21864.6	52309.2	52083.2	43205.8	14864.7	61015.6	38536	28741.5	31542.5	22628.3	21324.3
O75594	NA	NA	NA	NA	NA	NA	NA	NA	NA	NA	NA	NA	NA	NA	NA	NA	NA	13692	NA	NA	NA	NA	NA	NA	NA	NA	NA
O75607	NA	NA	NA	NA	NA	NA	NA	10962.7	NA	NA	NA	NA	NA	NA	NA	18737.8	17216.8	9633.7	20602.4	5356.8	15679.2	19372.7	NA	NA	NA	16325.5	NA
O75608	50570.5	190143	15841.9	55280.3	38606.3	47909.9	67719.4	109710	109614	31590.6	33851.4	20144.9	57357.3	71943	23486.6	33285.8	100228	111191	15146.4	140744	13605.8	17969.7	72762.2	75159	81678.6	34634.1	34806.7
O75610	NA	NA	26423.2	NA	NA	NA	NA	NA	41214.1	NA	NA	NA	4296.3	NA	NA	NA	NA	NA	NA	NA	7526.5	NA	NA	NA	NA	NA	NA
O75616	NA	21535.9	18139.3	4691.6	5283.5	11150	7058.73	19912.2	33528.3	10350	20844.2	16392.4	12383.2	12148.3	22237.3	6133.62	NA	NA	15092.2	NA	NA	3532.1	1302.9	3105.29	NA	16998.4	6811
O75636	11909	NA	NA	0	16330	22581	NA	NA	20975.8	20366.3	36167.9	21385.4	NA	NA	57748	26170.2	NA	NA	14893	NA	36962	NA	NA	NA	NA	NA	NA
O75643	242843	553594	410317	288699	406717	463508	484475	340008	531639	516118	470212	268411	377036	311358	455997	422809	422553	254725	541342	456434	406887	357238	316876	220336	245266	364340	340967
O75648	NA	0	10993.5	6115.5	NA	20859	5125.6	30367.4	NA	6002.6	1977.71	9825.89	17063.5	22419.4	8348.7	9521.7	NA	8763.29	32994	1004	NA	NA	4113.8	NA	NA	19979.1	NA
O75663	16405	122284	44925.3	28122.8	53403.5	90576.4	95488.5	83192.8	44529.4	60306.5	85708.1	27246.9	29977.4	68715.1	63211.4	88251.4	54938.3	83796	76117.6	67827.6	71927.8	72844.7	39613.9	24943.9	5710.6	21401.2	54091.3
O75674	21300	21368.4	22593.2	12222.3	14048.4	8127.2	12604.8	11804.3	44515.4	6940.8	NA	3773.2	3247.1	NA	12536	NA	NA	NA	NA	NA	NA	NA	12612.8	NA	4737.3	18068.8	9359.5
O75676	24297.3	17049.1	16554.4	23915.7	27552.6	18534	30272	21476	49555.5	26163.7	16626.9	42192.9	11604.3	12214.9	12918.1	18988.5	19100.2	20253.5	27281.4	62373.4	2949.5	12237.5	7169.8	3895.5	7508.1	8011.9	10739.5
O75683	1018.1	29215.8	16853.2	5844.7	10714.1	9417	6196.6	13972	14482.6	29796.8	4390.8	45683.4	22850.3	4336.7	NA	19087.7	NA	NA	25249.3	NA	14664.9	19196.5	NA	NA	NA	20087	NA
O75688	34464.9	45174.6	53196.1	40548	52569.6	59643.5	96500.9	72540.5	53815.3	66103.7	99783.8	53676.6	70123.9	52034.2	106058	74312.3	67524.9	62712.8	126353	84889.3	114172	41603.6	29933.9	25113	9338.9	19416.5	31102.4
O75689	19842.1	15563	66141	20100.2	5589.8	34427.9	66064.1	51040.4	24178.2	48908.1	43823.4	35332.7	0	32245.5	22772.7	39941.6	19976.7	69274.2	24586.2	44367.4	48354.6	25654.7	22394.5	22923.4	3309.2	15988.2	18329.1
O75691	38400.6	123204	125358	53460.5	4784.6	94128.4	132224	106944	73693.6	53976.2	52427.7	71782	43416.1	43238.2	58909.7	96387.8	59206.5	48827.2	114557	58754.5	17915.1	48802.8	14841.7	798.67	8720	60261.3	16286.1
O75694	54547.5	198809	174811	83404.9	152812	120295	93479.9	66642.4	91859.2	111096	66239.9	62055.4	92652.3	80559.6	152199	147573	78184.2	74474.1	127785	221538	104369	93267.1	119809	49507.9	85841.7	124612	89193.8
O75695	34566.7	97573.5	87623.3	39468.5	93089.4	75336	69397.6	58578.6	59089.2	62045.2	106504	32193.2	41937.4	23228.2	36465.6	46071.2	43956.5	31352.9	56217.5	51773.3	50894.1	66832	26943.5	50834	56590.1	36993.2	62317.3
O75717	NA	NA	NA	NA	NA	562.5	29230.7	35959	50183.8	10827.6	863.58	18767.3	NA	3437.2	NA	14325.3	NA	NA	NA	NA	NA	40315.1	NA	NA	NA	0	NA
O75718	57596.2	134541	50560.8	23294.8	48552.2	46832.3	48340.2	66612.1	35595.9	30651.5	57091.9	36078.7	33737	29157.5	77829.2	12812.5	36825.5	39004.1	37235.8	39506.2	18358.5	8546.7	21947.3	9146	19735.7	14949.5	21185.1
O75746	101620	122448	149179	78585.6	110083	106237	81592	115704	121745	110442	111429	104834	77709.5	120301	152247	67059.1	150727	105327	152093	151612	89278.7	87891.8	96498.1	64566.7	79228.4	117385	111687
O75764	NA	43368.3	37109.2	NA	48935.4	46922	54988.1	25740.7	36117.9	52123.5	5733.1	NA	18080.3	27007.6	33844.9	45952.4	NA	11281.5	71277.1	38059.5	10207.7	10170.6	0	7679.7	NA	NA	NA
O75781	NA	14620.2	0	5957.5	NA	19035.7	10479.2	NA	21649.7	26998.2	37553.7	NA	17421.3	8041.8	36364.9	0	NA	12022.2	36772.3	46553.7	9323.1	7139.9	30546.7	6526.54	23202.3	6907.3	21891.3
O75787	NA	22160.6	34100	NA	NA	21434.1	NA	8901	NA	NA	NA	NA	30064	18673.1	NA	NA	NA	NA	NA	32073	17846.7	24401	NA	NA	NA	NA	NA
O75791	7110.6	NA	23109.3	NA	NA	NA	7558.1	NA	6190.3	7454.3	NA	NA	5703.1	NA	NA	NA	NA	6452.1	20686.3	NA	7743.7	9434.9	NA	NA	NA	2348.4	1507.5
O75792	50518.2	50151	49930	17389	20875.5	28783.5	52008	8557.9	22821.7	70400.8	38262	12944.9	28168.6	43230.9	28388.2	52497.4	24685.1	19695.7	58739	NA	NA	25809.5	8078.7	NA	12591.3	27976.1	8967.8
O75794	0	NA	NA	15141.5	NA	NA	8382.6	NA	NA	NA	NA	NA	NA	NA	NA	NA	NA	NA	NA	NA	NA	NA	6806.1	NA	NA	NA	NA
O75795	NA	NA	10500.4	NA	14876.3	NA	52466.8	42519.7	36763.2	32632.8	20626.8	NA	16291.6	27369.1	NA	NA	19897.1	NA	21819.2	0	13979.5	13160.9	4393.4	NA	7010.6	20447.8	12892.4
O75808	NA	NA	9415	NA	NA	NA	NA	NA	NA	NA	NA	NA	NA	NA	NA	NA	NA	NA	NA	NA	NA	1645.91	NA	NA	NA	NA	NA
O75817	NA	NA	NA	NA	NA	NA	NA	NA	NA	NA	NA	8285.9	NA	NA	NA	NA	NA	NA	NA	NA	NA	NA	NA	NA	NA	NA	NA
O75818	8604.4	16170	13476.6	8026.8	NA	NA	NA	19321.5	28962	9775.8	20786.4	7200.2	29708	NA	NA	NA	NA	NA	20677.2	NA	NA	11868.4	NA	NA	6953.9	11607.2	NA
O75821	27509.8	81614.2	164330	70647.6	114696	118768	138673	129935	73051.2	84168.5	58122.8	77008.4	123670	34177.9	74970.8	124020	98461	55947.1	183984	170202	77896.9	94520	122778	78637	70587.2	86564.5	65183.8
O75822	52682.5	59516.5	52262.1	69152.2	83101.9	117975	81803.7	58031.9	65263.7	80822.9	35187.5	38907	42015.4	82016.9	219090	167359	71932.3	41032.8	64683.9	215024	49157.6	40905.4	47986.6	50607.1	45406.4	65250.9	70430.2
O75828	26564.8	58981.6	57328.4	38766.6	62637.2	26487	52788.7	53802.7	23474.5	65107.2	40610.6	9472.9	44172.2	59653.2	48281.5	41672.7	24518.6	39630.2	90769.8	64350.9	45900.7	41932.1	34042.2	16073.9	28170.7	32882.3	19001.8
O75832	38676.8	30563.8	36208.2	46599.1	35395.5	33179.4	20443.3	88371.4	32964.8	98701.8	103858	90252.9	219785	34738.2	69542.3	41871.3	69263.4	18620.1	21783.5	48203	27696.5	24999.5	25743.5	35328.5	40318	46026.1	23062.8
O75843	36296.3	58442.8	25556.9	23279.7	36340.6	63572.5	23362	41049.4	31663.8	37806.6	26427.2	15965.6	15362.6	13468.2	29774.9	80733.5	NA	28833.1	28191.8	36196.9	8506.3	22815.6	20606.5	22904.9	19890.7	66361.3	33851.5
O75844	109245	43697.9	149220	88346.3	100107	142982	158233	91950.9	95469.5	67427.9	90644.1	45552.4	72357.5	78640.8	264566	74560.1	97191.3	104498	209756	92564	81740.2	136638	88047.1	87041.4	86110.2	88705.2	79695.7
O75845	NA	NA	NA	NA	NA	NA	15938.9	25332.3	NA	NA	18334.9	NA	NA	NA	32806	NA	NA	NA	NA	NA	NA	16408.6	NA	NA	NA	NA	NA
O75864	NA	NA	47621.5	NA	NA	NA	NA	NA	NA	NA	NA	13676.1	NA	NA	NA	NA	NA	NA	18056.5	NA	NA	NA	NA	NA	NA	NA	0
O75874	426728	610231	319954	271866	264523	471162	292774	352584	436520	493293	297192	292184	247618	175405	466766	423479	365186	497834	378854	395241	356136	430778	253618	241972	207490	280324	257994
O75879	31795.8	51530	12198	23389.4	18369.8	37108.9	47573.3	24501	14903	NA	17766.4	33461.4	31362.7	36510.4	NA	NA	24246.6	18775.2	54711	26623.8	30588.7	51276.8	NA	3819.5	NA	13864	NA
O75880	19722.7	4958	7899.6	21206	20076.6	23329.7	58097.9	41566.2	22330	19275.3	8152.2	54425.2	29897.2	22892.7	23355.9	41106.4	62886.7	30753.9	40236.8	29063.7	33915.2	43950.2	18341.6	40237.6	22357	31236.8	28680.4
O75881	33080.6	32762.9	38407.7	NA	33620	50223.9	35715.5	44219	39206	47294	34406.2	15193.7	NA	50330.4	43894.2	8334.7	21401.1	50819.6	21548.9	28853.9	26800.7	8641.5	6561.3	7678	NA	48200	26773.6
O75882	36341.9	54168.9	87160.5	10292	36132.3	19868.9	36000.3	38524.1	42726.7	34136.9	51287.2	38051.8	21411.3	43521.6	15331.8	22581	47644.2	35317.4	27507.3	34146.5	44057.7	43840.6	15808.6	17924.9	17905.4	20113.8	15738.3
O75884	2735.9	NA	37326.1	16946.5	19314.2	32461.7	NA	10671.9	22648.1	NA	36924.7	23706.2	11901.3	NA	5042.9	NA	4954.7	27878.4	52302.6	37728.5	31119.4	25036.8	8789	13720.7	10915.7	13444.4	19326.8
O75886	37004.7	67973.9	37113.3	6790.2	23656.1	20886.7	31639	20387	29731.8	29228.1	NA	12966.9	8776.3	39872.9	57845.7	25230.5	15630	10454.4	62818.3	25774.9	28027	27829.5	6761.2	31746.3	21925	36019.4	22138.8
O75888	NA	14856	0	NA	NA	NA	NA	NA	NA	NA	NA	NA	NA	NA	NA	NA	NA	NA	NA	NA	NA	NA	NA	NA	NA	NA	NA
O75891	62323.6	58140.2	68674	27928.4	31876	66932.2	16517.7	64759.1	112470	48882.9	NA	104167	42277.1	23838	52080.3	NA	50623	35850.7	75519.8	31351.3	59523	39780.3	33288.4	8997.9	46499.5	46400.1	22228.9
O75907	4693.8	40076.7	4913.4	10521.3	11530.7	42706.8	8224.26	NA	9492.9	15018.4	15029	19998.8	NA	20611.1	14409.6	14380.9	36153.5	12558.7	19410.4	10022.2	13201.5	11674.8	19130.3	6401.2	3324	37497.3	24852.8
O75909	20062.3	44795.4	41261.1	19552.5	NA	NA	11273.6	13440.1	2627.8	8338.8	NA	NA	9843.7	18414.9	9222.4	12573.9	11413.9	15919.7	16726.5	19208.1	10404.3	2024	1604	896.33	11376.7	23160.8	808.83
O75911	20721	36471.4	60790.9	23484.9	14094.1	45781.8	24163.2	21636.2	4629	24369.9	21660.9	NA	33065.2	28092.6	13132	22041.7	20815.7	55751	22298.8	20112.2	19168.8	NA	8839.2	10546	12467.2	47336	5710.7
O75915	63954.9	110955	210378	74018.6	31351.4	44909.3	74506.5	54209.3	67291.8	83375.4	39500.3	64845.6	52902.4	64114	48040.4	219549	56906.3	193296	76880.7	65092.2	42768.4	219337	96689.3	99977.6	56077.6	74801.6	45573.9
O75923	212025	272810	217851	180674	173929	252761	251901	127146	118999	166872	144594	151473	149070	137389	388727	266117	166857	209489	216558	227566	197676	137576	133519	104531	163932	128763	129234
O75934	23562.6	33984.3	63297.6	31793.9	4435.28	54097.5	71582	30074	45041.9	53680.9	5182.6	8034.04	21210.1	29155.8	60089.5	31960.5	63876.8	50938.2	29048.1	46964.8	31532.2	43997.2	3958.67	15040	12337	13580	22903
O75935	36473.9	133998	31228.4	47838.3	100701	95032.8	116148	28530	40861.1	36683.9	51691.6	56520.8	35006.6	67484.4	39335.6	87771.7	71706.1	51303.5	34554.5	33506	38233.8	101003	35274.5	29104.6	9361.4	26011.3	25948.6
O75937	75188.8	98709.5	71785.3	56605.5	33710.9	87248.4	198926	127472	140284	208128	122787	157555	88338.3	140350	123206	250390	140217	103488	114680	126781	63379.1	117824	77796.2	74877.7	16811.1	55747.9	55973.3
O75947	42639.8	227721	106213	94214.9	126165	116356	109520	109051	153569	106563	61365.8	85314.3	167067	115097	276964	99553.9	135377	70104.6	454490	165744	82654.9	124356	122551	144328	146828	130879	117573
O75953	2730.7	5680.5	NA	NA	31945.2	NA	7392.4	2143	15012.7	7474.9	NA	NA	12328	NA	9102.3	36990.5	8204.3	13714.2	8306.5	12325.4	26220.3	14695.5	12998.4	14776	16530.6	7440.5	7855.4
O75954	NA	NA	20829.6	NA	NA	NA	NA	15910.7	32465.1	NA	NA	NA	NA	NA	NA	NA	NA	NA	NA	NA	NA	NA	NA	NA	NA	11712.1	NA
O75955	111749	126859	98197.4	128547	111025	157480	138803	91848.8	143402	103678	203587	68023.7	105244	90425.5	225262	83642.2	86881.4	173806	146817	165366	62042.2	70333.5	99581.7	91270.4	94382.9	98574.6	152009
O75962	7467.7	47404.2	36258	4752.7	19542.1	11139.5	18707	17100.3	NA	22376	NA	14818.6	7554.9	13826.7	4798.6	7822.6	27750.2	10123.6	36599.3	64777.7	13717.4	4241.87	4492.1	2086.7	3375.1	12303.8	3386.1
O75964	48141.9	72865.2	81111.3	115392	142446	44883.7	112587	120287	122596	78407.3	57214.9	39896.8	70368.8	62705.8	295922	66787	39906.5	135449	118711	51253.5	100305	155882	129959	52050.7	89330.6	76019.8	29020.9
O75970	NA	NA	NA	NA	NA	NA	NA	NA	NA	NA	4818	NA	NA	NA	NA	NA	NA	NA	NA	NA	NA	NA	NA	NA	NA	NA	NA
O75976	76582.3	258064	172732	66448.6	44911.8	82015.4	92076	74858.3	85116.5	184992	48192.1	62978.6	102077	58782.7	73065.2	63593.8	49602.9	32926.7	117364	98314.1	44107.3	83401.3	45822.4	39038.1	21548.4	70773	15508.3
O75995	1444.06	NA	1095.2	4738.3	1245.72	4343.5	1323.89	NA	3247.91	NA	NA	NA	NA	NA	10446	16795.7	5213.23	16221.7	13525.8	3881.4	NA	8023.9	NA	NA	3694.63	7638.9	5187.3
O76003	28879.2	72003.8	22340.9	21403.1	37343	99499.4	57112.1	38494.2	78413	50104.9	74844.3	20143.6	23217.1	30928	46039.9	70367.5	37371.2	61148.3	37938.7	38653.9	75186.5	44018.8	17326.3	31279.2	30521	39068.3	10268.8
O76021	59874.6	107417	151120	60860.7	67203.7	75430.9	58052	72133.4	78025.1	78974.6	43603.4	44594.3	101464	50222.3	129588	58755.7	69654	51585	80195.6	69070.1	60348	119094	49867.9	44097.9	65429.3	54086.4	64339.6
O76024	75305.9	89676	97086.2	88863.9	69327.8	120349	74574.1	140608	187877	41811.2	89918.9	62184.1	43850.9	55779.4	79303.1	56766.6	154808	38760.1	76557.4	64360.3	54360.8	41874.2	120997	55796.1	42337.8	52038.2	68475.5
O76031	47982.9	63191.5	53031.8	49832.6	39558.5	31146.1	108076	122128	83524.1	86035.5	75064.4	55993.4	40797.4	74891.1	80013.2	75648.7	55222.2	17546	28640.7	67360	50646.4	56381.5	36279.3	27873.9	1401.1	64690.8	50780.5
O76038	33169.3	23953.2	42464.2	41532.6	44517.5	22857.2	35532.9	27458.6	32162.4	22263.8	69302.4	49933.5	69128.7	64533.6	73192	29747.8	35894.5	61654.4	63362.6	19181.8	72674.2	38261.6	24324	51006.9	45078.9	36642.7	29299.6
O76041	NA	NA	NA	NA	NA	NA	NA	NA	NA	5867.3	NA	NA	NA	NA	NA	NA	NA	NA	NA	NA	NA	NA	NA	NA	2046.6	NA	NA
O76054	NA	NA	NA	NA	NA	NA	NA	3388.7	3045.8	NA	NA	8253	NA	6713.8	NA	4398.2	5581.1	8444.3	NA	NA	NA	NA	NA	NA	NA	NA	NA
O76061	NA	NA	NA	NA	NA	2864.6	NA	NA	NA	NA	NA	NA	NA	NA	5098.9	NA	NA	NA	NA	NA	NA	NA	NA	NA	NA	NA	NA
O76062	21941.5	17389.9	32654.9	7346.6	24005.3	NA	14975.5	NA	32481.7	NA	NA	6339.8	20571.7	13926.3	16966	32230.2	14558.8	NA	30171	3315.1	13488.5	7363.5	0	NA	5170.8	NA	NA
O76070	NA	51308.1	15218.7	NA	13230.1	8377.5	9522.1	18451.7	8420.7	21356.6	57603.6	NA	2015.9	22508.4	24161.7	11345.4	17671.7	42104.9	76673.4	33235.2	12039.4	5800.2	2029.4	11302	33454.8	7357.2	18030.3
O76071	21643.6	36110.7	61219.7	14787.4	10608.8	11358	25765.7	14184.9	6807.6	14200.3	25735.1	10248	30086	16873.7	15816.8	16757.7	16609	18115.1	11160.8	48557.4	33895.1	21873.4	4976.6	16594.9	16085.6	15648.7	18559.6
O76074	57399.2	133527	81039.5	32249.8	56895.3	26049.1	51498.5	24126.9	34024	39165.9	48322.1	27002.8	24073.6	41824	29083.3	41384.8	49814.6	48329.1	92509.9	29053.5	67954.6	25187.2	53977.4	53870.6	81478.8	65897.7	46683.3
O76075	NA	19547.7	NA	0	NA	NA	NA	NA	NA	0	NA	NA	NA	NA	NA	NA	NA	NA	NA	NA	NA	NA	NA	NA	NA	NA	NA
O76094	102183	150698	269538	130870	113353	159221	167482	150560	109442	179264	140816	82149.8	126607	113680	91754.9	110376	99907.8	104483	167751	145459	88751.2	83812.9	85828.7	105313	119560	86066.2	73328.1
O76095	NA	NA	NA	13393.7	NA	11829.3	22825.1	29220	NA	NA	20631.2	17087	NA	NA	38770	8067.9	32624	23591	16850.9	22559.3	25803	9778.9	11370	10812.1	8154.6	NA	NA
O76096	NA	NA	NA	NA	NA	NA	9558.6	NA	NA	NA	NA	NA	NA	12276.4	NA	NA	NA	NA	NA	NA	NA	NA	NA	NA	NA	NA	NA
O77932	NA	NA	NA	NA	NA	NA	NA	NA	8858	NA	5951.7	NA	NA	NA	NA	NA	NA	NA	NA	NA	NA	NA	NA	NA	NA	NA	NA
O94760	102734	259672	178650	152309	130164	165506	111118	81840.5	102866	136657	76563.4	91853.4	65589	102856	274689	206819	148704	121308	102395	179471	75163.9	123324	117601	87094.9	94156.5	132764	77265.7
O94762	NA	NA	NA	NA	NA	NA	NA	NA	NA	NA	NA	1479.8	NA	NA	NA	0	NA	NA	NA	NA	NA	3332.98	NA	NA	NA	NA	NA
O94763	12599.3	12368.1	26504.6	11504.3	11199.6	22425.2	NA	NA	NA	17139.5	11858.6	16114.8	NA	3767.34	NA	16465.8	NA	4019.7	11422.7	NA	8631	6048.3	NA	NA	NA	3108.9	NA
O94766	29586.3	32156	50287	4759.56	6179.1	16679.4	11147.7	14691.6	17556	16188.1	9786.6	4738.2	11717	2464	8784.7	8517.9	20440.7	6728.5	9862.3	NA	NA	15538	NA	NA	NA	18284.8	3818.7
O94768	NA	NA	NA	8472.4	3736.9	9142.2	NA	7321.5	8171.8	NA	8555.3	5842.9	9858.8	1948.7	1756	8450.8	8699.6	NA	13832.9	7672.3	NA	7787.3	5404.8	4919.6	6375.4	9486.1	NA
O94772	NA	NA	NA	NA	NA	NA	NA	NA	NA	NA	3520.2	NA	NA	NA	NA	NA	NA	NA	1082.1	NA	NA	NA	NA	NA	NA	NA	NA
O94776	45740.4	189113	93967	62766.9	101200	143616	92298	57361	119113	82267.5	79817.3	99982.6	94978.7	63287	130406	98314.8	132451	123011	174456	114685	95702.3	101569	92506.8	103484	54980.9	73783.2	67198.2
O94778	NA	7928.3	NA	NA	NA	19635.5	20851.1	NA	NA	NA	NA	NA	NA	19027.2	NA	NA	NA	NA	NA	NA	NA	NA	NA	NA	NA	NA	NA
O94788	NA	NA	NA	NA	NA	NA	NA	NA	NA	13203.8	NA	NA	NA	NA	NA	NA	NA	NA	NA	NA	NA	NA	NA	NA	NA	8309.8	NA
O94804	70710.2	235340	132600	59310.4	61102.2	48963.4	105518	92422.3	92620.9	54276.5	22964.6	45757.3	45052.7	28112.2	74757.4	28497.1	43879.3	48557.4	62057.8	124326	55417.5	38374.5	56127.5	60307.1	54125.5	44526.9	53409.8
O94808	NA	NA	29692.5	5622.07	12808.2	NA	NA	NA	NA	NA	4010.3	NA	NA	NA	NA	NA	NA	NA	NA	NA	NA	NA	NA	NA	NA	NA	NA
O94811	41281.4	19295.4	41475.5	21654.4	15479.5	25724.7	26242.3	NA	5768.8	33210.9	12374	8742.77	NA	20420.8	20475.7	24879.8	38944.4	19378.7	19241.1	15562.2	6533.13	8007.18	15123.9	10405.1	23059.3	23505.7	8282.3
O94817	NA	NA	NA	6128.3	4209.2	NA	11346.3	11608.8	3956.9	NA	8301.3	10518.8	NA	NA	33334.7	15908	19131.1	NA	NA	9834.7	14392.4	11412.6	NA	7853.1	11513	NA	NA
O94819	46578.1	25811.7	37166.3	9498.4	22046.9	36618.6	6476.7	22584.3	23861.1	23993.2	23715.8	14169.9	28712.7	33130.7	51113	49487	31318	64143.7	32824.7	43967.4	39830.3	11493	15543.8	3363.3	17923.6	12394.4	16479.6
O94822	13687.7	19830.9	96355.4	7163.37	9602.1	29286.6	10123.3	30039.5	44527.9	67865.3	21742.9	16984.1	3900.3	36398.5	28798.5	9237.54	NA	15911	24272.2	17355.9	20067.3	56078.6	10812.5	2276.6	3451	2188.5	15909
O94823	NA	NA	NA	NA	NA	3870.39	7502.5	NA	NA	NA	NA	NA	NA	NA	3637.49	NA	NA	NA	NA	NA	NA	NA	NA	NA	NA	NA	NA
O94826	179477	300482	236047	237876	177394	336428	291341	295819	367598	156903	356507	185481	236543	396030	367486	185409	434879	244987	366880	376192	295863	219100	269473	241375	179417	313890	219937
O94829	NA	0	NA	NA	6984	NA	18170.9	19656.4	20125.4	14699.7	6868	7723.7	18250.1	NA	15124.9	NA	NA	NA	NA	NA	NA	6168.7	NA	NA	NA	NA	NA
O94830	0	4087	NA	1274.4	4747.35	9603.6	NA	5406.9	32348.2	4989	5773.65	4051.3	NA	13630.2	39134.1	NA	11956	13759.2	21601.2	8135.6	20259.7	5998.5	4894.9	15289.9	5260.6	5541.7	4017.6
O94832	352963	324933	484664	335517	261756	331576	210009	279430	325887	302857	189643	312671	217749	268367	346523	289262	342256	334631	337532	435182	343812	254379	309155	282974	295006	315190	266995
O94842	NA	0	NA	NA	NA	NA	NA	NA	NA	NA	NA	NA	NA	NA	NA	NA	NA	NA	NA	NA	NA	NA	NA	NA	NA	12547.1	9643
O94851	8464.8	17533.8	28394.7	12515	6654.14	8619.12	17411.3	4971.18	9991.5	13786.1	9961.06	7540.92	18308.8	6753.9	12876.8	10558.4	22008.8	23459.9	9307.56	11414.2	10952.8	15128.5	8296.4	3107.4	9022.6	8409.4	NA
O94855	133376	312272	414062	121606	138688	104816	163874	132098	169601	148919	173794	103562	148675	98374.1	105596	132074	180859	83882.5	168164	174459	186866	104384	88673.8	146289	126804	149970	109447
O94856	8762.3	10642	NA	NA	8511.7	972.31	12718.8	20504	NA	14889.7	14734.8	16217.2	24675.7	7364.16	6131.86	10880.4	5536.5	11341.3	NA	610.79	NA	NA	5403.4	13556.6	2261.8	NA	NA
O94864	NA	NA	NA	NA	NA	NA	NA	NA	NA	NA	NA	NA	NA	NA	NA	NA	NA	NA	NA	2846.9	NA	NA	NA	NA	NA	NA	NA
O94868	NA	6464.7	NA	NA	NA	NA	NA	NA	NA	NA	NA	4662.3	NA	NA	NA	NA	NA	3350.8	NA	NA	NA	0	NA	NA	NA	NA	NA
O94874	174151	294075	275679	195375	290134	253327	240007	230688	212034	199864	198784	182420	233280	160473	239564	198279	197053	124351	278834	224148	206592	178805	132812	119940	157308	232958	125457
O94875	122966	109658	133020	85948.5	88640.8	167202	113325	66922.8	98632	153864	78417.5	209862	78741.9	145230	160447	102166	133358	172421	104706	157459	78524.6	82311	70034.4	131504	111539	77537.1	97220.3
O94876	NA	16474	NA	NA	NA	NA	NA	NA	NA	NA	NA	NA	NA	NA	NA	NA	NA	NA	NA	NA	NA	NA	NA	NA	NA	NA	NA
O94880	12948.8	34971.5	9550.8	8434.6	1966.4	16637.4	7249.5	NA	3858.9	7914.7	5732.9	10342.3	6940.5	4515.8	NA	NA	NA	2996.7	4638.6	9339.8	NA	10114.6	7215.8	NA	6544.4	2372.5	3808.57
O94886	22153.5	21057.3	33026.7	34745.2	19754.1	18874.5	19899.8	31292.4	16932.8	48490.2	36143.8	12772.5	NA	24452.1	66096.1	46992.1	3580.7	26893.3	89034.3	88787.4	24344	25893.5	34997.3	31908.5	22723.5	21540.5	17005.3
O94887	22682	35712.7	40503.3	6005.3	13181.5	17407.9	23398.9	12578.1	22788.4	25840.4	11957	9245.2	14083.6	17641.7	26034.8	7621.3	16706.4	19535.4	23615.9	27888.5	22894.4	30867.9	17732	8352.2	12305.8	8898.71	13168.9
O94888	NA	24728.3	5210.9	NA	14314.8	15345.8	26448.6	15916.8	65126.8	15325.8	12514.6	5591.1	8618.3	NA	24985.8	17179.8	15448.4	15565.5	22743.8	27056.9	NA	29789.8	NA	5270.1	10461.3	5868.2	6981.35
O94901	72912.9	112132	121732	72195.6	53210.2	124163	127818	82666.8	169385	131617	90803.7	26313.8	51458.5	81786.5	112636	122944	83870.7	121070	128916	69592.4	6726	61279.3	51084.4	19175.8	78781	45341.7	36370.8
O94903	35299.5	38646	33346.7	60655.5	31319.2	76725.8	48475.1	76307.9	43571.1	36620.6	55694.9	51543	54499.1	42804.3	65988.6	61142.2	104071	22668.3	46720.1	99189.7	110782	39334.2	80902.7	42153.1	24614.6	44680.6	68336.2
O94905	100966	202761	216296	96125.3	72315.7	167389	119048	111065	191102	196630	93216.3	111199	127746	105606	138931	129075	108548	96102	290734	169738	108946	155189	74863.5	118099	78580.3	97661.3	76787.8
O94906	108793	185662	210737	136500	144733	270056	164776	136837	238334	164094	255214	142815	242474	171676	352558	232548	241173	245343	200561	254958	139477	282210	86254.6	83062.7	60243	132399	94341.1
O94907	NA	NA	NA	NA	NA	NA	NA	NA	NA	NA	NA	NA	NA	NA	NA	NA	NA	15293.5	NA	NA	NA	NA	NA	NA	NA	NA	NA
O94911	57987.8	54483.2	93967.4	16442.8	48218.9	46535.7	25042.2	35545.1	21076.3	NA	46342.3	9059.6	57871.1	32115.2	58263.5	53688.5	31735.5	38371.1	102770	54962.9	32788.6	15360.4	38449.2	52081.2	15902.3	14164.3	11928.2
O94913	NA	NA	NA	NA	17490	NA	NA	NA	8481.3	17378.1	11219.2	NA	NA	NA	NA	NA	NA	NA	NA	1650.43	NA	2477	NA	NA	NA	NA	NA
O94915	103221	151320	79880.5	89428.1	55307.4	105974	111232	100946	111289	105538	112925	76402.1	83306.9	62922.9	47459.6	98292.3	48371.1	86337.1	137657	117882	81568.7	75153.7	63254	68721.1	40339	104812	57847.3
O94916	NA	NA	NA	NA	NA	15443.9	NA	NA	NA	NA	NA	NA	NA	NA	NA	NA	NA	NA	NA	NA	NA	NA	NA	NA	NA	NA	NA
O94919	38637.7	74107.7	29448.6	36334.9	55009.1	141410	53971.7	36379.3	48898.2	35273.8	44972.3	36709	88408.4	48112.6	69166.9	64603.4	54716.9	59700.8	82644.7	125987	48770.2	23789.4	43276.7	27510.7	51386.8	64146.3	25292.4
O94923	NA	38409.9	19587	17038.2	12100	42805.5	18397.6	28045	30059.8	18256.4	36533.7	7915.4	12561.6	26779.3	38436.3	27375.9	NA	NA	58552	24587.9	NA	8219.6	0	NA	NA	16661.5	NA
O94925	69886.5	154438	166083	69416	46944.7	45917.7	71024.2	52262.3	140596	75733.4	59163.6	61066	64007.3	113860	84804.9	140936	108030	87609.9	89932.7	163276	41442.8	31625.5	101260	67444.4	80740.4	80050.6	111422
O94929	NA	10083.3	NA	NA	NA	NA	NA	NA	NA	NA	NA	NA	NA	NA	NA	NA	NA	NA	NA	NA	NA	NA	NA	NA	NA	NA	NA
O94952	NA	NA	NA	6366.6	NA	NA	NA	NA	NA	NA	NA	NA	0	NA	NA	NA	NA	NA	NA	NA	NA	NA	NA	NA	NA	NA	NA
O94956	16252.1	25289	NA	9119.2	14950.2	NA	NA	NA	14799.4	NA	9033.3	8494.6	NA	9248.2	NA	NA	NA	2915.8	NA	10080.3	NA	NA	NA	NA	7716.8	NA	6183.2
O94964	NA	NA	NA	NA	NA	NA	NA	NA	NA	NA	NA	NA	NA	NA	NA	0	NA	NA	NA	NA	NA	NA	NA	NA	NA	NA	NA
O94966	12699.7	72441.2	47336	22402	5687.1	9554.2	38621.9	5735.68	13192.4	13563.1	26559.3	9644.3	30090.1	6694.43	24548.2	25324.6	4867.9	9412.2	26442.5	24395.2	NA	22714.8	6773.2	0	NA	7257.7	5674
O94967	NA	NA	NA	3453.5	NA	NA	NA	NA	NA	NA	NA	NA	NA	NA	NA	2430.9	NA	NA	NA	NA	NA	NA	5478.2	NA	NA	NA	NA
O94973	65701.2	247686	168396	118351	127941	152988	227628	184063	157757	225716	124336	111573	161466	129349	174289	245961	119589	158188	237542	147812	120558	129161	67382.1	102343	110180	119991	117006
O94979	191143	362335	513668	234608	240989	273050	273928	369322	234822	242308	269923	178899	221596	284994	225385	243354	296299	177802	388542	327654	249502	198997	192416	247351	128175	275365	160361
O94985	NA	47302.7	17036.8	0	13034.4	14854.2	NA	NA	NA	11552	9178.2	NA	10746.5	NA	2834.4	21257	0	NA	1482.4	31748.6	11502.7	19605.1	16971.2	5838.6	0	NA	NA
O95049	28750.3	76571.6	72356.9	67507.6	11054.2	54528.7	6928.8	47674.4	23898.4	25651	46809.2	37964.6	22541.3	29164.6	28731.2	15956.2	5987.8	37002.7	94295.7	29891	26274.7	56626.8	14527.4	16193.5	1800.5	39003.1	23626
O95050	5648.1	NA	NA	NA	5460.9	NA	NA	11028.6	NA	NA	NA	8106.9	NA	8524.8	NA	NA	NA	NA	NA	NA	NA	NA	NA	NA	NA	NA	NA
O95059	NA	57753	NA	NA	NA	NA	NA	NA	NA	NA	NA	NA	NA	NA	NA	NA	NA	NA	NA	NA	NA	NA	NA	NA	NA	NA	NA
O95070	NA	NA	NA	NA	NA	NA	NA	NA	NA	NA	NA	NA	NA	NA	NA	NA	NA	NA	NA	NA	NA	NA	NA	NA	0	20296	4424.9
O95071	14904.2	40817.2	86274.5	8353.8	14532.6	23849.5	36480.8	60708.6	52656.1	46099.8	30290.2	13173.8	16730.6	19894.4	62550	43448.2	22423.2	22878.3	53382.3	6151.89	19741.6	57155.2	24663.3	5061.09	1456.6	8300.4	12866.7
O95081	4843.62	28643.5	59116	14500.8	NA	5901.5	NA	NA	12265.5	13076.1	5396.4	12680	NA	NA	9111.7	17882.1	9397.4	NA	4138	22411.4	NA	3855.7	3670.7	6889.5	17433.3	13813.3	12435.8
O95104	6105.7	15697.7	4863.6	12146.5	8031.2	4366.88	9563	2965.51	9772.6	9080.3	5868.14	8376.5	NA	6219.8	6730.2	16177.5	5607.1	NA	9727.8	1620.1	NA	7276.5	13342.8	8602.4	7916.9	8673.1	NA
O95136	NA	NA	NA	NA	NA	NA	NA	NA	NA	NA	NA	NA	NA	NA	NA	NA	NA	NA	NA	6185	NA	NA	NA	NA	NA	NA	0
O95139	30135.4	125857	62905.5	32600.7	9618.5	18910.9	35523.4	46687	53279.2	34675.9	26126.6	32336.2	50291.4	7348.9	12216.4	38460.4	49160.8	46482.5	82673.9	59294.7	46308.1	28445.4	45147.9	48621.1	65034.7	93289.1	31539.2
O95140	24378.1	36221.1	70673.3	36323.6	35065	98295.1	96930.3	53395.6	71565.2	85616.6	72658.9	57558.7	44676	108412	126195	30479.7	45088.3	53325.6	65514.1	72778.3	29309.5	37893.5	23062.5	39902.5	25411.7	52886.7	49662.4
O95149	8942.4	15864.8	30707	3738.8	NA	NA	29138.9	NA	NA	NA	18320.4	NA	5997.5	NA	5854.6	NA	NA	5024.9	15676.5	24273	NA	9336.6	13175.9	3424.4	NA	11904.4	NA
O95154	7108.9	148864	98297.7	23711.9	28330.9	24755.2	46024.4	18490.8	51587.4	41483	73212.6	24412.7	25196	30309	38467	107914	66794.3	22940.8	33650.5	49013.9	42454.6	17796.2	24280.2	33582.1	38639.5	18410.8	14274.4
O95155	66990.8	24463.1	14174.7	40751.7	19617.9	54822.4	53886.2	31346.9	39541.7	74581.2	13978.9	30738.1	16882.2	24783	NA	15840.7	10915	25576	45959.4	43683.2	22076.7	20959.9	11059.5	31182.7	7232.2	66965.8	16003.2
O95159	14947.9	20975	40303.5	20758.8	1600.7	17861.7	29920.9	10405.2	36238.5	14924.6	49766.7	24254.4	35028.8	7574.76	34893.4	13061	34391	15907.2	22690	13622.2	23648.7	14103.1	9606.9	NA	9602.7	41657.5	7313.7
O95163	52468.8	69703.5	31054.3	71209.6	38858	57122	38801.6	43004.4	57139.9	49756.1	31624.1	30853.8	35432.7	72353.5	81565.6	16575.4	NA	22918.1	51807.4	15582.6	17595.4	17476.4	25171.2	29325.2	23973.9	50696.7	13919.8
O95164	2464.24	NA	NA	30234.5	2653.81	4511.5	24827.7	17829	25910.7	8320.6	16391.1	3954.21	10886.9	NA	40111.6	NA	33069.5	NA	17857.1	16766.1	6959.71	12296.8	19335.9	18775.6	39703.7	NA	12659
O95166	4908.7	NA	5623.5	NA	NA	NA	13706.5	NA	NA	NA	NA	NA	13467.1	NA	34986	12047.5	NA	9024.2	NA	NA	9174.5	NA	NA	NA	NA	10367.2	7408.6
O95167	17567.2	19331	NA	45956.8	20593	27756.7	30240.3	20707	12824.2	71084	29290.6	39263	24698.5	15425.3	NA	48468	NA	12508.1	36522	31982	61818	25019	33565	34108.8	25777	10633.4	11697.9
O95168	30135.8	30672.6	44697.9	139495	20375.7	39193.5	40110.3	56366.2	27611.7	38951.2	46585.9	60152.8	40986.6	45354.6	64228.7	41806.4	34585	75064	68752.2	73790.1	49607.7	64905.4	48898.6	17037.2	28520.3	19083.6	9537.7
O95169	31426.8	70069	103016	55620.2	NA	82734.3	22464.2	50671	85005.1	31509	27435.7	51792.6	51969	45478	33103	36851.3	87929	46463.8	31533.4	65986.4	43576.3	16942	15886.8	14537.5	18434.7	31157.7	14876.5
O95182	18696.5	217651	32814.8	39025	74273	68157	46289.6	44743.7	88060.4	41124.4	40488.7	49655.5	40510.8	32735.6	27790.7	46320.8	34010.4	28953.6	101993	97103.9	59857	32035.7	45813.8	38461.3	60494.8	50884.1	25113.6
O95183	26512.3	42245.8	16275.5	9830.6	NA	10945	NA	NA	NA	38535.2	21021	21673.5	NA	NA	13279.5	29182.9	12511.7	NA	12847.3	NA	19775.2	12696	7152.5	0	14013.7	5529.3	13610
O95197	NA	NA	NA	NA	3791.1	NA	NA	NA	NA	NA	NA	NA	19749.8	NA	NA	NA	NA	NA	NA	NA	NA	NA	NA	NA	2018.27	NA	NA
O95199	NA	NA	NA	NA	NA	NA	NA	NA	NA	NA	NA	NA	NA	NA	NA	NA	NA	NA	NA	NA	NA	4910	NA	NA	NA	NA	NA
O95202	127805	301920	162372	177645	202997	179519	182772	107441	139010	157491	141500	76359.8	103507	293136	302180	143847	107264	201921	395231	186078	117279	89003.3	137750	99146.6	118457	159122	118800
O95208	11595	2662.7	NA	NA	NA	NA	10230	NA	20140.9	NA	NA	NA	NA	NA	NA	NA	NA	NA	NA	9502.8	NA	NA	NA	NA	7767.1	NA	NA
O95210	16215.9	59619.2	25034.1	9751.6	6473.9	27437.4	10152.7	12109.2	20746.7	9091.7	21918.7	17802.3	92617.8	38459.5	24425.2	18369.8	16990.6	28262.8	50492.9	70500.2	113766	40628.3	19019.8	24300.6	3407.6	8469.5	4595.3
O95218	27418	19257.5	41823.7	8206.4	10055.3	5129.7	25914.3	10997.4	13517.3	6456.6	NA	11217	14234.1	NA	1138.3	54723.6	6444.8	NA	32877.7	27462.3	11625.7	22224.7	6676.8	2788.2	0	18269.7	7340.2
O95219	38711.2	131313	127576	25362.3	45287	72974.7	70653.9	60353	71032.3	36723.4	82706.4	25264.5	62856.1	58825.4	88235.6	46799	63278.8	43282.4	75790.8	102581	93503.3	33283.2	29349.6	23941.3	15855.9	37859.4	54710
O95232	65747.1	107293	60805.9	66825.4	48058.8	120457	68426.7	95179.1	108755	132507	46018.7	33927.8	88466	46154.3	94578	68923.8	29417	42174	63569.2	61470.5	44215.7	41919.8	36169	21209.2	37625	57367.7	36843.7
O95236	69832.2	NA	37435.3	29219.4	14046.7	9607.9	33459.3	9217.8	18382.8	12774.7	9958.6	29815.9	47001.6	33874.2	57752	49637.6	22374.8	26894.2	41500.8	23697.5	21307.5	25467	NA	7845.9	0	15850.2	11840.6
O95239	NA	NA	9009.1	NA	NA	NA	12871.6	1387.2	NA	10346.1	2235.2	NA	NA	NA	NA	0	NA	NA	0	NA	NA	NA	0	NA	NA	NA	NA
O95248	34581	41785.4	47834.4	18231.2	29735.8	29539.6	49110.2	40673.2	86355.2	43090	27889.3	31442.6	40748.6	42537.1	18138.9	41509.8	32529.6	25674.4	19930	47388.9	22984.7	43030.7	31436.6	16500.6	9235.87	45448.1	13682.2
O95249	30714.2	26468.1	20569.2	29564	27463.7	13848.9	43850.3	41509.4	31501.8	61937.5	10140.9	26654.9	21414.3	NA	47271.3	8605.3	NA	NA	29555.9	41149.7	NA	25651.6	18424.2	18316.3	23597.1	50255.8	17221.2
O95251	29459.1	NA	NA	NA	NA	10826.2	NA	7183	NA	NA	NA	NA	NA	NA	NA	NA	NA	NA	24778.7	2180.5	NA	NA	NA	NA	NA	NA	NA
O95259	NA	NA	NA	NA	NA	NA	NA	NA	NA	NA	NA	NA	NA	NA	NA	NA	NA	NA	21048.5	NA	NA	NA	NA	NA	NA	NA	NA
O95260	NA	38096.7	24055.8	3834.5	4300.8	16676.3	24135.3	32034.8	31006.8	30411.8	20620.8	NA	35407.1	16288.6	18059.6	21724	NA	11067.3	61052.5	26742.5	18683.5	26780.1	15418.5	4215.2	5438.9	5456.9	3975.4
O95278	NA	NA	NA	NA	19916.5	27662.8	20077.7	22758.9	18076.3	16436.2	28899.1	NA	NA	NA	3668.7	NA	NA	NA	26728.6	31435.1	NA	NA	NA	16515.7	14450.1	NA	NA
O95292	135323	80094.7	262453	105558	73221.3	64133.3	57601.6	55456.6	48351.9	51203.2	73409.4	51554.1	39159.9	49426.1	89893.7	68365.5	99678	23985.3	45304.5	116135	50847.2	42990.9	106152	54407.9	29312.2	65539.8	27518.7
O95294	NA	20502.4	12264.9	15185.3	4057.8	7697.3	NA	24138	NA	37607.5	8903.7	16647.9	16259.5	13129	NA	NA	NA	5450	NA	NA	NA	11915.1	NA	NA	NA	7713.6	NA
O95295	5857.16	45184.7	59413.8	7520.8	11016.8	17223.2	20234.5	37448.8	59694.5	47215.8	65249.8	54263.9	14434.3	30381.1	14361.8	20529.2	27774.2	39992.1	20342.8	84320.1	15033.4	23828.7	19222.7	5462.2	3013.37	20934.5	14231.9
O95297	12211.2	52764.8	35771.6	18808.1	25414.9	12731.6	54345	34673.7	103680	14663	18123.6	33327.6	53114.1	11437.7	90512.7	34856.4	86875	42352	49744.7	17629.8	47036.3	10136.1	18827	12128.8	14871	9052.9	27463.3
O95298	31070.3	29186	30922	NA	31113.5	18666	17318	13240.8	15069	NA	11047.2	16519.5	19434.5	50579.1	28443.8	30520.7	31385	NA	13651.2	12579.8	19506.6	24257.3	NA	3081.8	44369.7	32136.2	8158.8
O95299	74092.6	186011	194844	64320.2	87099.9	92958.2	113803	109048	127379	107358	84032.5	81363.9	93903.5	163267	164524	121905	101245	137250	100285	142932	78209	88362.1	66526.9	73689.8	48816.6	84956.6	31355.4
O95302	81505.1	92829.3	82561	44426.4	90826.4	88831.9	116762	145950	134614	95073.4	69072.7	87565.6	68951.6	117152	119682	87964.5	46339.7	67462.9	37669.8	125697	48373.1	92324.4	95859.2	73098.2	42849.7	62547.9	63762.5
O95319	28841	30024.3	34140	3963	22976.6	50480	30095.4	19962.3	22685.8	26575.2	15551.1	NA	NA	28244.8	29548.2	38750.5	18919.7	72978.8	NA	23549.9	NA	31244.2	NA	NA	17726	NA	15843.9
O95336	174001	152095	78864	86646.5	52480.7	59920.7	62615.1	57637.2	47864.9	58498.9	60142.9	72636.3	76244.5	67176.3	68046.2	71639	134107	90363.3	125977	67685.3	88097.8	65213.2	64709	35530.9	51444.4	72862	91970.5
O95340	95024.4	148196	200833	101526	155206	186435	159760	146542	158415	176968	106273	115689	137864	175955	147552	344423	159974	169071	150967	179403	177509	117567	77257.6	100738	66955.3	179797	55451.8
O95347	64481.1	277748	182251	143747	62599.9	73816.8	114403	129347	122753	122713	95372.9	43233.8	66783.1	69922	110622	71740.8	67961.2	108830	117225	99368.1	69140.2	123672	86307.7	6133.3	10364.1	33097.3	36708.3
O95352	46286.2	86519.9	69155	59240.8	25283.2	70860.7	69280.2	73820.1	59746.5	89227.5	130325	69163.5	56491.6	40153.8	112205	36524.5	35641.9	63916.4	27460.5	68437.2	55837.8	39245.4	63812.8	53763.1	76171.5	58189.9	64334
O95359	3687.7	42264.3	14864.6	15324.5	6443.8	21302.7	31336.2	10233.7	11619.7	17957.6	13157	15770.1	36353.8	4799.7	11361	25503.2	9982.8	23322.3	5536	20595.2	20958.9	18183.7	17163.1	2588.57	10481.9	10794	19291.8
O95361	NA	11379	6934.7	9278.1	NA	42026.3	12132.9	NA	22544.3	1491.6	NA	2889.8	11103	11751.2	NA	21084.7	NA	14123.2	NA	NA	NA	7381	NA	NA	NA	14364.4	7865.8
O95363	2648.2	22983.3	0	25575.2	10456.5	25985.2	11793.2	NA	13289.8	15971.3	15293.1	18887.9	28151.7	14057.5	12122.6	NA	20435.9	4313	NA	31504	15796.1	32227.5	9824	7189.7	NA	11360	6651.7
O95365	NA	33651.5	8833.6	NA	NA	29589	NA	11678.4	NA	NA	NA	NA	NA	NA	NA	NA	NA	NA	NA	NA	NA	NA	NA	NA	NA	NA	NA
O95372	24089.3	26664	36488.5	48302.6	22787.6	29547.7	58675.8	19158.8	51042.4	29553.2	20835.6	25881.1	26047.7	24813.1	125098	21877.8	40160.7	20944.8	21904.7	20054.6	24504.1	38402	42191.9	41003.3	28758.1	30505.8	26273.1
O95373	79062.5	152150	133937	104953	79530.9	113040	167125	136938	147947	107078	126665	53073.4	103138	74437.7	51126.4	132544	95952.2	52310	81019	103221	106012	108508	84360.2	87396.8	74381.6	84894.4	94629.2
O95376	17574.1	22080.8	21821	16415.4	13771.8	24278.5	17634.8	44701.4	NA	13340.7	9004.5	14071.9	12796.9	6125.3	5318.8	28272	29096.7	11117.2	23125	45845.2	8386.1	5553.2	9361.8	14659.9	5974.5	5953.9	8100.2
O95379	27686.3	48623.2	131949	38326.9	52943.2	58322	39053.9	12844.6	23151.4	23013.2	32912.6	40698.2	50624.3	42295.4	52263.9	17637.3	35515.7	16394.8	29386.4	26222.5	44637.4	30481.6	23398.2	66060.6	12830.7	23472.6	37867.4
O95382	NA	NA	NA	NA	NA	NA	NA	NA	NA	2520.9	NA	NA	NA	NA	NA	NA	NA	NA	NA	NA	NA	NA	NA	NA	NA	NA	NA
O95394	101459	182362	109436	117432	110313	132342	112752	136719	107106	65257.2	98942.9	76960	104934	125428	148406	179301	93089.8	85088.3	132237	154978	136296	83874.6	109647	47131.3	52530.1	98494	36986.6
O95395	9839.3	41389.6	44867.8	12947.6	9417.1	27079.9	13122.4	31251.1	11589.2	50938.5	38445.6	55471.8	28478.6	17989.9	11077.2	NA	NA	14954.8	17704	18405.8	18493.3	22511	845.72	NA	5335.13	2157.1	4675.71
O95396	9431.9	55637.3	46408.7	17501.6	1167	57440.1	27199.3	49191.1	34855.1	27588.8	55966.2	8235.7	33915.3	53217.5	49850.6	63204.8	33042.6	34731.1	70124.6	34606.2	16388.7	37349.5	7538.3	8689.9	9482	NA	6559.6
O95400	NA	55389	20006	NA	27131.3	46333.4	29417.9	15267.8	60103.6	9800.9	32759.2	22646.8	21549	20040	34193.1	37898.3	14947.9	12174.2	12438.6	NA	NA	23554.6	NA	NA	NA	NA	2706
O95407	NA	NA	8662.6	2502.5	NA	NA	4237	NA	NA	NA	5560.84	NA	4608.83	NA	NA	NA	NA	NA	NA	NA	NA	NA	NA	NA	NA	4359.66	NA
O95425	240366	380799	365195	172851	252245	201151	284029	186722	335133	274396	284165	204702	207136	195577	391367	381169	325620	328132	394965	348233	280617	292900	258903	263724	238694	136241	225272
O95427	22219.8	NA	20099.5	NA	NA	NA	NA	NA	NA	NA	NA	NA	NA	NA	NA	NA	NA	NA	NA	NA	NA	NA	NA	NA	NA	NA	NA
O95428	5900.2	0	11122.2	NA	8487.6	8315.1	NA	4644.8	NA	NA	8926.9	3185.3	4963.6	NA	5443.5	NA	NA	NA	14028.7	8348.65	NA	NA	3520.3	3371.5	NA	NA	4316.4
O95433	158815	130854	166767	95918.9	166636	216185	206170	193080	181888	142846	121575	104880	239614	163420	143368	178114	80424.6	111910	160214	132580	73548.2	84348.9	51797.5	79838	33086	46282.4	63899.5
O95445	NA	21420.8	37940.9	24440.6	7131.3	NA	NA	21229.8	6335.1	8670.5	10207.7	NA	7722.6	50128	14291.9	6495	32394.1	9345.2	9304.83	8721.85	4358.4	2394.8	22645.2	20361.7	8143.86	20328	15812
O95453	53751.2	106424	66473.7	21358.2	69304.3	65959.2	48672.1	64856.2	29326.9	84003.1	43777.7	21473.8	29341.4	64156.8	99947.3	97216.6	42035.1	70530.2	22421.7	24420.1	74553.2	35578.6	10619.8	6035.8	8202.7	24512.2	28497.5
O95456	32721.1	29338.9	85070.2	25647.7	11076.2	15437	25521.2	13828.5	42598.9	33123.3	32955.2	39240.4	9805.9	12151.5	6087.63	34692.1	NA	18981.1	4833.4	20011.9	5293.6	35710.3	6806.66	11526.8	19862.3	5641.05	35730.5
O95466	72711.4	155616	153513	86648	67135.7	169938	65644.7	80272.9	66123.2	42488.6	82862.4	57244.4	52071.1	28757.7	71673.1	79586	84262.9	127789	106728	149524	66453.9	44491.2	59206	58722.2	77710.2	83619.8	89413.4
O95470	73495.8	93059.6	115025	78708.1	86370.2	127520	120656	170836	90257.6	178446	122169	181122	104877	110989	139496	67376.2	173984	104812	191733	116300	107723	108486	85764.9	69884.1	49173.9	70646.4	54637.5
O95471	NA	NA	7913	14544.7	NA	NA	NA	NA	NA	NA	NA	21019.5	18396	NA	NA	NA	NA	NA	10849	NA	NA	NA	7259.1	20393.7	9522.3	11787.5	17283.5
O95476	NA	NA	NA	NA	NA	NA	NA	NA	NA	NA	NA	10685.8	NA	NA	NA	NA	NA	NA	NA	NA	NA	NA	NA	NA	NA	NA	NA
O95477	NA	4981.4	45039.2	31790	14225	NA	14157.2	21823.5	NA	NA	NA	8086.4	NA	10854.7	NA	3669.4	NA	NA	NA	19813.9	4121.8	NA	NA	NA	NA	NA	NA
O95478	NA	NA	NA	NA	NA	NA	8111.1	22857.2	8222.8	NA	12698.4	NA	13115.4	NA	6491	14354.4	NA	13979.8	12121.4	13005.7	822.76	NA	5464.5	NA	NA	NA	NA
O95479	74761.4	177558	105874	115858	83909.5	127263	129145	121236	192712	147742	94446.6	136382	121216	104015	170849	194789	127417	116956	192864	141050	117536	136925	40558.8	87145.8	53539.9	72432	31124.5
O95486	77076.3	86535.1	135831	51447.7	38130.4	40747.1	78808.3	46953.6	53978.7	56652.4	40730.5	64115.7	108073	84721.2	61639.8	44832.5	58475.8	51855.7	87873.5	106108	49854.6	39006.6	40413.8	51076.3	45913.8	44628.4	41511
O95487	48347.1	92740.3	92755.7	65591.1	42822.7	114432	86532.5	58153.6	66005.1	40054.1	90767.7	41525.8	44592	41302.2	90465.8	64292.4	63806.3	112148	36328.8	107622	33195.2	29417.6	28991.3	41356	26826	25198.7	29499.3
O95490	4530.2	NA	NA	NA	NA	NA	NA	NA	NA	NA	NA	NA	NA	NA	NA	NA	NA	NA	NA	NA	NA	NA	NA	NA	NA	NA	NA
O95497	2589.3	NA	26520.7	NA	NA	NA	NA	NA	NA	NA	NA	NA	NA	NA	5517.7	NA	NA	NA	NA	8729.4	NA	NA	NA	NA	NA	NA	NA
O95498	NA	NA	20874.6	NA	NA	NA	NA	NA	NA	NA	NA	NA	NA	NA	16183	NA	NA	NA	NA	3170.7	NA	NA	NA	NA	NA	NA	NA
O95544	NA	NA	22401.8	NA	1561	15538.5	2220.1	NA	NA	NA	NA	NA	NA	NA	23026.8	NA	NA	NA	NA	16486	NA	NA	15281	NA	NA	8685.2	11357.9
O95551	18449	80065.1	1008.4	NA	12832.3	12792.4	19930.1	30699.5	34699.8	22918.2	26478.9	3369.2	14041.4	17615.4	18319.1	NA	4223.59	NA	16676.4	7652.1	8463.1	10313.4	7551.4	8910.3	NA	8448.1	6520.1
O95562	NA	NA	NA	8052.6	NA	NA	NA	NA	NA	NA	NA	NA	NA	NA	NA	NA	NA	NA	NA	NA	NA	NA	NA	NA	NA	NA	NA
O95563	27137.2	11874.7	38239.2	41802.2	79770.2	35843.3	38001.4	17039.9	NA	31259.1	33304.5	17669.3	2480.38	NA	25295.4	20174.4	36962.8	47921.9	93683.4	73223.6	13033.4	15366.9	16590.4	62203.6	47904.4	19847	39573.6
O95571	84941.6	205623	111315	98273.2	64634.7	75851	83938	200521	91736.8	110296	189977	102807	83202.5	54300	88432.8	83958.5	151748	58167.4	41425.4	93105.3	72246	56707.9	118229	108077	115080	70955.1	230416
O95573	43179.6	139546	178931	81553.9	133043	126360	116808	110711	95831.3	95456.6	126200	100384	86406.9	125689	255828	112239	85717.6	122379	52435.4	62104.4	90397.9	180787	67106.1	53293.9	93619.5	85251	42865.4
O95602	512.16	59347.2	78592.8	23187.4	17582.2	52502.1	42411.8	46621.4	38550.1	21782.8	44904	38417	18564.2	29454.5	18991.4	40245.7	NA	9677.2	18946	5005.4	27718.1	32203.6	13046.9	1615.8	6612.6	6430.2	11465.8
O95613	NA	30545.5	38327.1	1041.4	NA	8323.7	6772.8	NA	NA	NA	6210.53	6219.9	NA	NA	NA	NA	NA	NA	NA	17658.8	NA	NA	NA	NA	4237.2	7316.6	5850.2
O95619	18552.9	NA	NA	NA	NA	NA	32250.6	21793.9	30821.1	15838.9	6587.8	24385.8	16481	27902.4	41623	14368.8	NA	22034.2	21413.5	22164.9	17500.7	NA	NA	NA	NA	NA	NA
O95622	NA	NA	NA	NA	NA	3163.94	NA	NA	NA	NA	NA	NA	NA	NA	NA	NA	NA	NA	778.19	NA	NA	NA	NA	NA	3437.67	NA	NA
O95625	NA	NA	NA	NA	NA	304.54	NA	NA	NA	NA	NA	NA	NA	NA	NA	5579.7	NA	NA	NA	NA	NA	NA	NA	NA	NA	NA	NA
O95628	12435	33133.5	NA	NA	15133.3	8322.8	NA	NA	NA	2389	NA	NA	18725.6	12208.2	29147.9	8613.3	21508.7	2248.2	15938.3	NA	10762.4	6618.3	2386.3	NA	NA	NA	NA
O95630	32059	81862.4	45221.3	33986.2	52292.4	62474.8	66394.5	130193	41970.2	33930.4	47803.1	46257.3	66577.9	48009.2	73249.8	97538.8	37164.6	56833.6	70650.4	74873.9	40189.8	42106.8	34524.6	34902.8	22432.3	54395.9	8181.7
O95631	NA	15226.9	NA	NA	NA	NA	NA	NA	NA	NA	NA	NA	NA	NA	NA	NA	NA	2667.33	NA	NA	NA	2568.92	NA	NA	760.17	NA	NA
O95639	8931.4	NA	NA	13823.1	NA	NA	27889	NA	7524.3	NA	40287	NA	NA	NA	NA	NA	NA	NA	13832.7	NA	17164.5	40346.6	20193.6	NA	NA	NA	NA
O95671	43289.4	121630	82874.2	52563.3	66394.9	84501.1	102297	80306.6	94272.3	72500.7	103103	39358.2	70502.8	80727	125407	95098	123402	59456.4	80561.1	134368	93690.7	59674.3	49860.6	62746.9	58671.6	43220.5	92291
O95674	14868.5	17590.6	32263.3	29745.7	16671.2	41204.9	49879.5	46174.6	65259.1	37515.9	31831.1	18383.7	29042.8	25263.9	28296.9	35950.9	95435.1	25002.9	14253.5	28909	46718.8	26239	29323.1	17961.6	22673.2	38209.5	25272.5
O95684	NA	3834.5	26603.3	NA	NA	NA	10025.6	7726.6	NA	NA	NA	NA	9476	NA	13104.2	NA	NA	NA	7766.7	NA	NA	24505.3	NA	NA	NA	NA	NA
O95685	5259.76	2952.1	11200.8	6832.9	11060.8	NA	19961.2	15811.1	10467.9	7593.7	5456.26	NA	3256.7	20975.8	NA	2934.42	NA	4186.93	4891.78	7918.1	17694.6	15466.5	4284.7	1704.27	3776.27	NA	NA
O95696	NA	NA	NA	5290.6	NA	7356.2	NA	NA	NA	NA	5335.4	17462.8	NA	23031.2	NA	NA	NA	NA	1554.5	704.58	NA	18438.4	NA	NA	NA	NA	0
O95707	NA	NA	NA	NA	NA	NA	NA	8855.79	670.39	NA	NA	NA	NA	NA	14996.4	NA	NA	14097.6	2614.22	8662.12	NA	NA	NA	NA	NA	NA	NA
O95714	7157.9	5210.5	NA	NA	NA	NA	0	NA	NA	8345	NA	NA	NA	NA	NA	NA	NA	NA	NA	NA	NA	11261.1	NA	NA	NA	NA	NA
O95716	54556.4	59167.9	14408.1	35516.8	11402.7	37212.7	33837.5	13270.8	30970.6	22089.9	22718.5	20209.4	19851.9	24225	21275.5	51938.3	6336.13	20950.3	62570.7	NA	11908	26145.4	23476.4	15499.8	31419.6	11471	18676.5
O95721	21085.6	48908.6	20554.6	8601.09	22739.5	15815.5	25440.1	43494.2	31497.4	32595.7	37842.1	28488.3	27945.6	36435.9	14424.5	24012.4	45334.4	36462.2	27880.7	19182.1	22514	11351.8	14132.1	21468.2	14452.3	21268	20000.6
O95747	69260.8	51112.8	46454.8	56794.6	38690.5	45833.9	41545	22662.9	68957.6	53258.9	63092.7	15633.5	39560.7	52734.7	66532.9	34457	73242.7	55129.6	43830.9	52227.2	81161.4	37776.2	41067	26691.1	73334.4	46230	37322.6
O95749	11304.7	64448.9	67366	42173.7	69549.2	40668.7	39507.7	68772.7	56425.7	44448.1	36565.2	67927.6	33474	21857.7	118940	65451.4	78946	30200.1	52734	85393.1	35976.1	37677.1	29647.4	23618.9	19417.3	20879.8	23192.9
O95757	42054.7	114238	117496	92160.1	64619.6	50941.3	113146	72331.8	93493.9	105125	50002.2	52676.7	41624.8	28594.9	135050	76013.7	70718.7	142577	126374	16288.4	84045.3	76473.4	13740.4	39247.4	55108.6	103101	20122.8
O95758	NA	10577.1	8529.2	33824.3	17745.1	27509.1	31100.1	34989.1	36080.9	31539.8	19401.3	21895.7	30053.6	13842	25290.2	57154.1	25229.6	36857.7	17988	10391.6	10216	33318.9	50913.9	17149.2	12133	25393.1	12699.9
O95760	NA	NA	NA	NA	NA	NA	NA	NA	NA	NA	NA	NA	NA	NA	NA	NA	NA	3698.8	NA	NA	NA	NA	NA	NA	NA	NA	NA
O95772	11047	NA	23348.8	NA	NA	NA	NA	NA	NA	NA	4419.6	13376	8659.2	19580.6	NA	NA	NA	8673.3	8651.2	NA	28011	7624.3	NA	9121.4	NA	NA	NA
O95777	22138.2	20357.3	34051.1	15962.9	15792.2	29548.8	14582.9	28192.9	37933.5	30886.3	41549.4	40452.8	49157.7	54155.2	91323.4	108905	114286	32454.6	52013.8	75036.8	7676.6	59630.2	13825.7	17935	20092.8	18630	24720.5
O95782	149651	202362	216000	203186	245682	294073	254851	316756	316139	245915	260050	188358	193102	206578	255348	151470	253608	202086	310046	299957	163211	211243	160601	162346	146384	142870	113243
O95785	NA	2396.5	NA	1799.4	NA	NA	757.14	NA	1724.42	NA	3413.53	NA	NA	NA	NA	NA	NA	NA	1906.64	NA	NA	NA	NA	NA	1010.8	NA	NA
O95786	91432.2	106954	137369	113001	123016	56945.3	92861.4	84897.4	80728.8	74525.4	111938	91650.9	87347.4	51745.8	83508.2	132412	97742.8	166981	88755.4	95399.9	77899.9	105831	94550.4	96140.9	56801.1	79926.7	39578
O95793	18810.5	50027.9	67779.4	32857.1	36449.9	49943.8	70807.6	63452.8	66966.1	43634.2	54981.1	32792.1	32857.3	40490.5	78235.2	31967.5	24364.4	45141.9	90332.9	53397.7	48211	74120.5	22804	21366.1	20474.3	58585.3	44597.6
O95801	NA	18277.2	NA	NA	NA	NA	NA	NA	5251.6	0	2856.8	NA	NA	NA	6878	NA	NA	NA	18123.8	8966.4	NA	9935	NA	NA	NA	NA	NA
O95807	351.57	NA	18111	NA	4216.56	8320.9	14600.8	10336	14155.7	885.67	9094.3	NA	NA	NA	23723.5	NA	NA	NA	NA	7640.4	24640.4	3208.6	5691.1	1780.58	13405.6	1975.04	NA
O95810	87601.8	293516	128629	96921.5	95732.5	190654	120238	96919.4	190336	138608	83728.6	263578	179008	209997	361256	154224	152750	172942	120880	168779	167159	162642	87306.1	70576.9	91036.6	179801	51678.6
O95816	76260.4	138017	144141	82725.9	105222	180869	129175	67826.5	72041.5	91415.4	145003	74881	96110.3	93269.1	89709.9	69236.6	104712	71257.2	208602	167323	109947	54667.2	123227	67914.4	66214.5	68307.8	42994.9
O95817	27818.6	71574.2	39540	12266.3	61354	19294.5	30326.2	48211.8	45424	12754.2	27739.5	35556.2	3137.37	16428.9	9543.7	76552.4	58228.1	38350	77732.4	90917.8	37849.9	55167.1	39569.9	55942.3	20440.4	57930	25651.6
O95819	NA	NA	NA	NA	NA	NA	NA	NA	NA	11153	NA	NA	NA	NA	NA	2142.5	NA	NA	20075.3	NA	NA	NA	NA	NA	NA	NA	NA
O95822	44842.1	94182.3	45531.4	20353.7	38358.2	48351.7	55069.8	49376.6	23656.9	42281.2	67927.1	24444.4	64573.9	57546.2	98131.2	60547.3	48986.6	53374.5	64499.4	66151.5	41218.6	35015.7	58636.6	12644.9	12458.1	55191.4	20251.8
O95825	43000.8	64332.2	54679.3	34386.5	39476.7	22340.3	11988.9	19595.8	31903.7	23083	11251.4	15580.1	16838.7	12392	37398.5	34498.3	30558.4	34999.9	30690.2	65014.1	41761.7	27828.4	7042.7	37601.4	23942.1	10286.2	13713.6
O95831	193515	268319	241545	215761	265199	568317	292605	184617	301387	302282	222666	222715	291008	327316	476825	214072	214086	280759	290552	215309	238092	202928	113836	140055	149241	158829	150839
O95832	NA	5162.3	15764.6	18814.2	4684.7	NA	4350.6	NA	NA	NA	19306.8	NA	NA	5410.7	9816.6	6440.3	5637	NA	14676.2	NA	NA	0	11176.6	NA	NA	NA	NA
O95833	11239.6	43075.1	14728	0	7012.9	NA	NA	14252.3	16628.8	NA	NA	NA	NA	NA	13629.1	3932.1	NA	2817.1	NA	NA	NA	NA	NA	NA	NA	NA	NA
O95834	89063.6	111821	134436	79627.4	117323	201453	145053	147504	137075	116370	86710.1	57998.3	113889	177800	100237	164857	139699	146122	198512	155851	121927	89205.7	101860	107160	85834	76396.5	98472.4
O95848	NA	NA	NA	NA	NA	4449.6	10017	NA	NA	NA	NA	12695.9	NA	NA	NA	NA	NA	NA	NA	NA	NA	13558	NA	NA	NA	NA	NA
O95857	NA	NA	NA	NA	NA	42426.5	22579.2	NA	14093.9	15631.1	NA	NA	NA	NA	19784.8	NA	NA	NA	NA	9772.3	NA	NA	NA	NA	NA	NA	NA
O95858	23173.2	18759.1	27867.6	42223.9	42485	NA	41087	11166.8	17430.7	29303	41920.5	18785.1	21802.7	40079.1	54189.7	41896.6	11322.9	26664.5	25393.1	13133.5	16594.5	55480.1	3218.4	6801.6	12304.4	28424.7	15828
O95861	98272.8	157398	366810	108287	105888	205962	97224.2	138404	98334	128899	89097.4	69662.9	127386	71423.1	139068	90556.9	167779	213454	126420	136468	141595	201322	132570	96230.8	86664.8	107404	80112.4
O95864	NA	NA	NA	NA	NA	NA	NA	NA	15637.5	NA	5079.8	NA	NA	NA	NA	NA	NA	NA	NA	NA	NA	NA	NA	NA	NA	NA	1208
O95865	120252	84194.6	127422	65142.3	77489.5	86227.2	56352.9	59098.2	84686.1	86136.2	65949.7	81348	66278.7	90132	71724.4	62151.4	123934	88708.7	89327.1	81687.9	72424.2	80427.2	85158.1	106479	45906.9	96481.1	94650
O95870	102097	125798	99487.3	56544.8	38644.7	144597	59442.4	95286.4	78083.9	71575.9	123866	66794.6	97667.3	68653	83994.7	101945	59923.7	54848.2	101442	73833.2	75106.6	30517.3	69620.6	17028.9	59908.7	36702.3	34183.3
O95873	5061.6	23051.8	16925.6	NA	9320.3	NA	NA	NA	23328.1	NA	NA	NA	NA	NA	16763.1	NA	NA	NA	7649.8	3503.9	6580.3	NA	NA	9162.3	NA	NA	NA
O95881	93144	117594	31385.1	29086.7	32577.2	90190.6	29202.8	132015	43926.9	33034.2	33654.8	7035.5	31467	42738.5	81083.7	104489	29458.1	64634	29476.1	49732.3	41193	30430.5	48619.8	37416.7	61111.1	49635.6	20219.7
O95905	NA	NA	NA	NA	NA	NA	NA	6588.6	NA	NA	NA	NA	NA	NA	NA	NA	NA	NA	NA	NA	NA	NA	NA	NA	NA	NA	NA
O95926	NA	22236.2	NA	NA	NA	NA	NA	NA	NA	NA	NA	NA	NA	NA	NA	NA	NA	NA	NA	NA	NA	NA	NA	NA	NA	NA	NA
O95967	32027.7	71566.7	61146.2	6542.5	35032.2	46541.4	55423.4	37215.1	72737.9	37006.5	21021.2	22050.7	41373	11894.2	25859.2	61908.4	42100.4	8760.1	43820.2	63114.8	38008	47278.9	4881.8	12159.5	7062.7	14725.9	7060.09
O95976	6728.81	NA	8856	NA	NA	NA	NA	NA	NA	NA	NA	NA	NA	NA	NA	NA	NA	NA	NA	NA	NA	NA	NA	NA	NA	NA	NA
O95980	57110.8	10149.1	66227.5	1678.41	37808	39523.4	23550.9	29254.5	12864.3	40276.2	4096.1	14104	10277.1	16491.7	12260.6	32852.6	21983.1	15564	27013	14083.6	7852.6	8679.5	6175.2	21385.9	18149.2	NA	3116
O95983	NA	12476	NA	6670.9	NA	NA	NA	26361	10981.7	10521.9	NA	NA	NA	NA	NA	NA	NA	16904	NA	5581.3	NA	3908.4	NA	NA	NA	0	NA
O95985	19039.7	7626.4	18510.6	12395.5	0	22612	3281.8	26297.7	16768.7	6970	NA	NA	9248.2	13075.7	8975.5	NA	3240.5	2892.7	8253.5	21056.4	NA	24978.7	3329.4	NA	NA	NA	0
O95989	NA	NA	54635.5	25028.8	26071.2	47726.2	41172.4	15035	33582	48575.9	20659.1	20941.6	13934.3	17092.1	99869.5	13607.3	25571	28922.6	77378.2	21702.8	37669.4	18485.3	12894.6	21563.3	30660.1	40224	14223.4
O95994	81826.4	219588	158056	198433	58642.1	84184.8	89133.8	29381.6	153733	132898	133772	166429	132417	62585	222031	240902	56006	138987	200774	164856	64217.3	236675	117475	200580	93485	77553.4	73131.8
O95999	10568.4	NA	27885.5	15837.5	9446.5	21417.3	17312.7	20669	26525.2	30960.4	14132.7	45235.3	25648	11923.3	25305.8	15224	NA	24885.4	32372.4	21547.9	18437	16928.5	20968	9169.7	4681.2	14499.9	18891
O96000	40432.3	86825.7	65603.6	22583.8	40675.3	98674.7	75034	71938.8	79058.1	79522.5	73434.2	66428.2	88963.4	82357.8	149386	67950.1	75243	80593.8	73275	75106.1	46587.1	40148	29687.8	64344.3	36018.2	29336.9	43055.5
O96005	26514.7	104413	59410.7	32349.3	36434.9	34466.2	30867.7	34492.1	43491.1	30039.4	27202.9	20421	30189.4	36800.3	94060.9	52424.6	42284.7	39915.6	60101.5	90646.2	43359.6	17826.4	33150.2	12407.2	25573.5	28027.5	29210.9
O96006	3279	NA	NA	0	NA	NA	14811.3	NA	8860.2	NA	NA	NA	NA	NA	NA	NA	NA	NA	NA	NA	NA	NA	NA	NA	NA	NA	NA
O96007	NA	44052	42748.6	0	7728.9	NA	13331.4	NA	14389.5	27096.4	NA	NA	NA	NA	NA	12291.7	NA	NA	NA	NA	NA	14571.7	NA	NA	7679	5888.5	3057.6
O96008	39586.5	94563	43452.5	62250.8	44437.1	62793.6	86668	109626	93630.7	77217.5	97288	47127.8	65072	56305.1	173094	149236	125221	81562.1	95823.5	62047	73766.8	33036.8	100675	39359.9	49314.2	114470	58844.9
O96011	36673.1	23003.7	26313.1	44853	37748.2	34224.7	27539.8	33551.6	24910.5	51213.3	25712.8	39111.2	25762.3	53568	33763.2	42685.8	35823.8	28892.5	53922.8	7109.4	39298.7	55054.5	13879.8	17764.2	28564.5	11618.7	32671.5
O96013	NA	NA	1404	NA	5351.8	12567.6	31631.9	45281.2	16103.1	29952.3	NA	8274.8	10872.9	NA	NA	30108.1	NA	NA	49627.7	NA	NA	16740.4	NA	NA	NA	NA	NA
O96017	11607	17778.1	15970.8	4088.9	NA	30832.6	NA	NA	NA	NA	NA	2595.4	18083.9	NA	8608.6	7360.9	NA	NA	26701.3	NA	NA	21622.6	3119	NA	NA	NA	2573.6
O96019	61314.1	117656	53245.1	20892.6	21035.1	50241.7	41306.9	55583.1	25142.2	19470.5	38171.4	36269.8	35652.8	70026.5	18177.4	49460.4	27727.4	27945.2	31338.3	40502.1	NA	38016.2	13883.8	29565.8	24285.2	25030.9	27843.1
O96033	7833.5	NA	8149.5	2470.7	NA	NA	NA	8427.27	19686	463.45	NA	6136.73	923.89	NA	NA	NA	NA	NA	10136.9	NA	NA	NA	NA	NA	NA	6361.9	NA
P00156	NA	NA	NA	NA	NA	NA	5701.9	NA	NA	NA	NA	NA	NA	NA	NA	NA	NA	17699.6	6104.9	NA	NA	NA	NA	NA	NA	NA	NA
P00167	40965.2	32095.6	33868	27697.9	36147.5	43367.8	37367.1	32465.5	32069.7	20873.2	16975.8	33442.1	34355.9	10253.8	51348.5	40574.6	66304.4	12005.7	20767.3	12731.5	52012.6	19760	17176.8	30811.8	17522.8	16669.4	23353
P00325	175900	88289.4	35161.5	171834	93719.9	77507.3	59873.4	72298.3	67996.2	21308.5	21996.5	11826.8	45921.5	33673.4	72682	103787	155070	27482.1	49717.6	52033.3	117157	26791	71082	37338.3	26940.8	98250	46988.1
P00326	24865.4	124958	33222.3	83038.3	41174.6	36690.9	52734.6	NA	29161.5	23737.6	67224.8	38010.4	60290.1	29579.8	66142.4	27347.4	38394.9	77112.1	59901	111059	29828.2	35355.4	177376	29642.8	46360	40574.3	80281.2
P00338	232286	350097	329177	258617	367801	357037	355436	240868	457305	593426	440876	417031	414819	215285	640533	375189	777204	555284	327092	339378	320058	244538	323852	315311	208522	399472	191650
P00352	206166	752985	256455	382916	364255	331349	239972	171256	401544	297775	319909	212284	251901	267598	529137	383232	231682	295588	428668	359164	329878	365817	282380	163027	467752	507931	227017
P00367	142715	160511	247440	90176.9	105579	137317	97016	196387	215482	143230	143560	104180	140179	79557.9	219177	206338	302810	139487	206565	298074	44009.2	114289	187498	99525.9	122884	123695	61534.3
P00374	NA	39268.4	26955	3057.8	0	20827.6	11558.4	NA	NA	13468.3	NA	NA	5184.7	NA	NA	NA	NA	NA	43284.6	NA	19900.1	NA	NA	2999.6	NA	6068.4	2903
P00387	54149.5	239878	97596.9	189513	160386	163067	88887.7	108711	176920	143292	286075	169813	175528	73216.3	284183	126296	226350	230964	107721	129153	135040	140725	157578	127516	124031	123502	135511
P00390	343854	583925	444047	157880	117786	206594	235219	163930	207330	250691	147228	148139	162712	151316	240839	157705	113630	151004	269954	298181	294302	172727	219713	94501.4	106499	159766	126073
P00395	NA	NA	NA	4138.4	NA	NA	NA	NA	NA	NA	NA	NA	NA	NA	NA	NA	NA	NA	NA	NA	NA	NA	NA	NA	NA	NA	NA
P00403	126319	84021.4	71715.6	56724.2	54125.9	50943.1	53082.3	28332.6	41875.8	126674	69913.1	28739.5	64959.9	95343.2	74095.7	189510	46146	171956	39800.4	36189.1	33419.6	20730.2	68711.3	47774	49567.5	28835.4	51353.3
P00414	4906	NA	NA	NA	NA	NA	NA	NA	NA	NA	NA	NA	NA	NA	NA	NA	NA	NA	NA	NA	NA	NA	NA	NA	NA	NA	NA
P00441	77376.1	116503	104022	54175.3	79382.1	155309	81631.2	66024.8	107012	71284.4	117274	194286	118066	46688.8	144175	132519	165266	90077.7	102622	366349	403814	63509.4	44586.4	44938.1	41405.5	44977.2	50433.3
P00450	200074	719532	318157	204580	369029	361181	384992	226433	379378	373264	308516	234041	168488	312013	463709	340455	402880	389672	454747	711880	441329	228158	264498	213016	623973	448226	375498
P00480	25119.7	53805.7	10662	NA	56687.2	16422.6	19471.3	8687.3	65263.7	15854.7	45052.1	41920.9	55394.6	49694.2	NA	28938.4	56080.3	60535.2	18262.6	12560	0	39252	NA	12834.7	NA	26661.7	7171.6
P00488	375480	544746	489612	248767	446547	365577	440520	331892	478589	350375	420902	283756	331857	381994	496559	367502	299883	511388	621124	400872	507737	337671	266467	274888	220433	287085	178664
P00491	65939.9	198987	138108	126352	134660	246840	152147	166495	158700	152775	95528.4	103581	173875	131697	213459	165382	183947	329911	170278	162293	134108	185783	102759	128671	133746	112765	77803.6
P00492	69976.9	87376.6	51758.1	82813.4	105346	61787.1	78924.6	69041	90919.1	81799.2	137826	46585.9	77782.9	30092.9	83104.3	115184	77671	92343.4	184036	81803.7	70080	44273.7	79157.4	67526.2	59303.9	89120.9	51672.3
P00505	223436	460487	530606	276578	510341	477068	566997	348678	493569	405756	394114	215320	414856	410657	428537	526817	516152	453589	375401	355040	387945	513586	266448	243930	208240	256482	141736
P00519	NA	15145.6	NA	NA	NA	NA	5272.9	NA	3135.42	2404.5	0	NA	NA	NA	5377.8	3112.7	NA	12674	16112.1	16153.7	NA	NA	NA	0	0	4433.04	NA
P00533	67251.6	106365	114667	27765.4	27663.2	65214.5	64029.6	37773.4	55301.3	44755.5	46444.7	29975.7	38373.1	55985.9	63193.7	45877.3	40905.4	57727.7	44748.8	46970.4	52605.1	60063.2	51884.4	41658.8	18094.1	38107.9	28590.8
P00558	452634	944484	729115	555853	475560	885884	432024	289279	571031	422445	530173	285210	460226	519611	917548	592054	595413	562521	852707	618584	451715	699962	585097	462467	391734	377019	483306
P00568	103751	121320	148155	137482	88785.5	149142	50435.5	79856.5	154938	121068	52202.4	66483.3	114112	80399.6	187087	96578.8	219726	56830.6	120426	114055	117952	118681	115604	97809.8	78471	164038	62957.7
P00734	151689	221655	130282	76156.8	119129	215338	169474	119711	220972	166357	233676	134834	154670	221671	336017	232472	242271	126822	205160	215087	276806	80047.3	105346	81553.3	83171.1	86263.3	98635.6
P00736	116569	180240	312202	129713	138056	176520	187287	185180	152039	233987	166120	180841	162215	199622	249613	114517	179191	279047	121363	342469	132310	125863	215263	158385	148906	173827	150811
P00738	593392	319182	613440	343915	474624	486378	397684	310315	772210	425036	350410	422762	388892	258096	1.08855e+06	987786	395853	515532	1135925	598694	330362	1.53129e+06	320547	278577	600846	507896	359759
P00739	12260.5	9822.9	41400.3	3857	11476.4	30667.1	11571.2	18924.2	NA	14646.5	15396.2	NA	23187.9	NA	56296.9	31728.2	NA	9586.2	20833.9	32612	15176.4	30458.5	14432.8	11163.6	8582	NA	22203
P00740	107362	56979.2	56603.2	36232.8	56457.8	27129.8	52052.1	46705.1	108768	59463.8	49684.8	23431.8	89820.6	30084.6	64040.6	30764.6	66938.7	36625.3	128067	43485.1	97614.9	20500.6	35179.8	48443.1	40339.8	42957.8	47051
P00742	10442	0	42571.5	16167.1	17877.8	9655.1	9433.21	NA	NA	NA	19191.8	5236.6	12378.4	18104.6	41292.5	20620	8306.63	30336.8	19956.7	564.66	23937	18816.9	10104	NA	7971.3	NA	7020
P00746	10394.6	16460.8	10928	18499.5	29681.9	21478.4	35006.9	17706.1	9272.6	19195.7	19005	17515.9	30481.3	18061.4	40151.3	29893.6	22418.1	21769.2	41605.4	43889.3	49977.5	15890.3	3529.31	4199.69	4962.5	NA	11685.8
P00747	256281	332464	157398	213832	170342	296930	215500	245937	334508	318838	168127	235461	249720	179201	390758	256662	250107	226950	340418	299538	259194	255624	103737	154175	145262	173756	162570
P00748	44810.8	57049	21849	11835.4	19766.3	37750.6	17612.7	24572	20537	17935.6	17040.8	14313.1	7137.96	26139.1	21774.3	19008.8	6874.3	11779.2	28291.4	13783.4	27311.6	20287.9	29370.7	6578.4	16418.3	36023.7	5876
P00749	NA	NA	0	NA	NA	NA	18045.3	NA	NA	NA	NA	NA	NA	NA	NA	NA	NA	NA	NA	NA	NA	NA	NA	NA	NA	NA	NA
P00750	1961.3	NA	7121.1	4160	9689.4	12111.1	9326.3	17889.3	7578.5	5333	NA	6794.4	17924.4	7628.7	12851.3	7351.1	11723.7	9950.3	14763.3	12182.8	10202	NA	6689.1	11809.2	NA	10670	6001.5
P00751	177504	406105	498658	374236	395129	523201	466943	660832	534078	429155	425708	433880	372079	397685	635750	546328	379856	393882	569187	540958	648251	367143	442519	329404	371342	486465	291601
P00813	16411.2	65565.3	65459.3	16790	42870.8	25690.2	78521.1	31734.7	51888.7	54062.1	15637.8	9165.18	44931.3	62028.2	96487	41529.4	50930.7	68941.9	55027.6	98350.7	11711.3	22466.4	2314.7	6738.8	0	15700.6	13307.9
P00846	NA	NA	NA	9034.7	NA	NA	18231.7	NA	NA	NA	NA	NA	NA	NA	NA	NA	NA	NA	NA	11756.4	26671	NA	NA	NA	NA	NA	NA
P00915	125377	265410	367625	180329	143719	223719	248397	262310	363349	224189	252080	312736	302086	202550	297680	342069	254951	269106	403244	499264	231345	247724	319336	188783	182905	219836	172879
P00918	125730	179469	99271.5	153300	146054	253759	171192	262750	177446	215806	355570	193738	336037	191151	189006	266641	257216	177502	401518	195960	125486	212229	198099	108592	232238	252861	123078
P00966	85147.7	92551	210826	73016.8	63806.9	230595	111345	308034	133349	141545	139130	83020.9	323015	201461	161023	96997.4	163033	163366	139388	125954	124220	112550	139728	118540	81656	97028.5	77587.4
P00973	4981.1	32015.9	1310.3	5435.4	20437.9	36201.6	25922	10318.1	14730	20258.4	21762	32438.4	24854.7	9737	18728.4	11515.4	26958	12957.3	17585.1	12350.1	18561.8	16865.3	16401.6	6982.9	5841	NA	NA
P00995	NA	NA	NA	NA	NA	NA	NA	NA	NA	NA	NA	NA	NA	NA	NA	NA	NA	NA	NA	NA	NA	NA	17049.1	NA	NA	2318.4	NA
P01008	118292	200558	180501	104055	168463	108146	86939.1	93816.8	122752	141513	111001	107659	83222.8	129916	243308	334954	203969	137248	277322	175824	132908	213033	100892	97543.9	205060	179051	102955
P01009	523769	1.53193e+06	1.15558e+06	713392	847673	1.35537e+06	786705	819780	375955	515431	543356	574704	951739	738686	931666	1.07923e+06	1.24441e+06	1.12094e+06	4.61797e+06	1.03091e+06	900020	1.3349e+06	638496	555780	780493	784399	652534
P01011	117436	186908	216175	97512.2	236614	203164	133260	350775	115294	237914	224088	295699	281578	141075	264722	207398	142091	123504	224156	234207	376165	193999	214729	80810.2	113759	143229	80797
P01019	50660.8	42644.1	28565	47058.1	76181.6	79796.9	153251	160796	87665.4	64579	103772	77915.5	63373.7	160132	135481	135580	175486	78063.1	87336.2	91407.4	51012.8	29967.3	12776.7	48156.2	48292.3	34762.5	45907.1
P01023	859502	1.24032e+06	752839	825159	648768	908793	724881	432532	718624	586649	574678	854388	652390	587042	712754	1.01463e+06	698807	567451	922275	776864	582052	482809	758351	403363	556707	725272	453563
P01024	792038	1.51394e+06	1.58174e+06	1.44174e+06	1.0339e+06	1.69164e+06	1.30614e+06	1.31669e+06	1.61013e+06	1.09179e+06	1.59314e+06	1.15458e+06	1.2405e+06	868957	1.77938e+06	1.54902e+06	1.83998e+06	1.50086e+06	1.41613e+06	1.50739e+06	1.37015e+06	1.37065e+06	1.08551e+06	850631	711277	1.2903e+06	737549
P01031	305740	333431	397433	312765	342134	375813	388017	352549	436922	407112	310392	294462	301368	310742	480966	337941	360740	268410	339907	474689	336915	198130	223571	216610	207796	253504	253214
P01033	18267.9	55018.2	14976.5	12878.3	37968.2	30002.6	12861.5	100647	51706.6	59643.9	54825.9	28292.8	78516.5	74582.9	69180.8	62834.8	33471.4	32135.7	67774.4	27098.8	58009.4	16444.4	16095.7	31564.3	17966.4	2830.5	20903.9
P01034	19779.2	38305.1	160357	34942.6	26912.2	45913.8	29727	28382.5	67023.8	60398.3	38616.9	22206.3	56973.3	26018.7	49940.6	36871.8	55184.9	18365	37099.6	84846.3	28538.2	49006.1	20425.4	34771.6	30860.7	33561.1	55664.8
P01040	NA	NA	NA	20272.4	24398.2	16223.7	19118	15355.1	NA	NA	46764	27992.3	15595.5	NA	41985.3	NA	18597.3	18741.3	87168.2	54624.8	6584.5	NA	NA	NA	NA	NA	NA
P01042	241272	240584	337969	268816	256026	322738	215135	381697	309658	310102	173063	185317	282350	495359	391398	223951	554546	196486	285723	504183	306699	170482	262927	144344	190241	399317	291063
P01111	1843.4	NA	NA	0	NA	51920.7	20500.3	20793.1	37757.2	NA	26291	37727.6	NA	37766	NA	NA	NA	NA	NA	NA	21637.5	NA	18160.5	16978.5	1945	NA	9830.9
P01112	NA	NA	NA	NA	NA	NA	12824.4	NA	NA	NA	2670.7	9056.5	NA	NA	NA	NA	NA	NA	NA	NA	NA	NA	NA	NA	NA	NA	NA
P01116	20269.6	10146.2	32201.5	6030.3	27143.6	23808.4	16063.5	NA	NA	NA	NA	NA	9105.3	NA	26066.9	7229.1	11151	NA	25655	17706	NA	NA	4905.5	6685.9	17942.5	32432.6	12738.7
P01130	NA	1628.6	28108	7414.7	NA	3684.1	12291.8	5814.66	NA	NA	0	NA	6443.8	NA	NA	NA	NA	NA	NA	NA	NA	NA	NA	NA	NA	NA	NA
P01137	NA	NA	3466.3	11411	NA	NA	11763.8	NA	22824.4	NA	NA	NA	NA	NA	NA	NA	NA	NA	NA	NA	NA	NA	NA	NA	NA	NA	NA
P01275	NA	NA	NA	NA	NA	NA	NA	NA	NA	NA	NA	NA	NA	NA	NA	7833	NA	1399.99	7246.38	6354.9	NA	NA	2756	NA	NA	NA	NA
P01591	42044.7	136360	208589	31864.8	97823	72915.6	70824.5	95248.9	116840	107031	96044.7	76735.1	51152.1	112258	88678.8	116829	73334	59116.7	165828	70438.9	71514.8	81165.8	29714.3	48847.4	36168.6	34302.9	75443.3
P01619	26675	53712	66362	10010.4	38557	32452.3	143039	36600.8	29778	49340	88624	69355	36838	45352	18766.5	46190	NA	101782	54163.2	9648.8	68464	NA	NA	NA	17487.6	14756	NA
P01701	58620.3	55877.8	21367.9	NA	13915.4	18509.4	29109.6	41516.9	50737.4	14288.8	NA	24842.2	5365.9	44066.9	NA	25356.6	37811.2	NA	23520.8	28814.5	37628.5	6843.6	36253.6	10824.6	NA	NA	NA
P01705	NA	NA	NA	NA	NA	NA	NA	NA	9688.3	NA	10310.9	NA	NA	NA	NA	NA	NA	NA	NA	NA	NA	NA	NA	NA	NA	NA	NA
P01714	34063	24137.3	NA	4792.6	32124.3	44065.3	47731.1	94485.4	19888.4	NA	84699.9	41615.4	28126.7	11293.2	39357.5	30558	16118.7	21140	29967.6	6817.4	45691.7	NA	4961.4	NA	NA	NA	6034.95
P01715	NA	NA	NA	NA	NA	NA	15307.8	NA	NA	NA	NA	NA	NA	NA	NA	NA	NA	NA	NA	NA	NA	NA	NA	NA	NA	NA	NA
P01721	NA	NA	NA	2813.1	NA	NA	NA	NA	NA	NA	NA	NA	NA	15262.1	NA	8770.2	NA	NA	NA	NA	NA	NA	NA	NA	NA	NA	NA
P01730	19900.3	NA	NA	11779.1	15053	NA	NA	NA	NA	NA	NA	NA	NA	NA	NA	NA	NA	NA	NA	NA	NA	NA	0	NA	7834.8	NA	NA
P01742	16786	81451	20850.1	9950.1	NA	101920	NA	NA	NA	NA	NA	NA	47355	36496	NA	NA	NA	174480	56019	51716	24173	105679	22186.3	33228.5	36478.8	81075.4	9129.9
P01743	NA	NA	NA	NA	NA	NA	12319.1	NA	NA	NA	NA	NA	NA	NA	NA	NA	NA	NA	NA	NA	NA	NA	NA	NA	NA	NA	NA
P01780	23995	34850.2	16612.2	74313.7	20460.6	22489	NA	40468	34420	NA	81317.7	26247.1	33289	50423	36486.2	18603.7	9027	98357	52087	72688	47934.8	24012	13280.7	37830	12250.8	3768	NA
P01833	382099	724055	778974	285002	577479	554199	460394	391993	739049	520703	599338	433852	365057	567129	919853	746310	657154	504705	953412	674814	816865	524906	665247	481865	871762	449491	440797
P01834	NA	NA	NA	NA	NA	NA	NA	NA	NA	NA	NA	NA	NA	NA	NA	NA	NA	NA	NA	NA	NA	NA	126461	NA	NA	NA	NA
P01859	74459	333518	274890	97840.4	113516	422201	190301	69507.4	316098	67988.9	178467	43093.1	271195	113380	345686	262442	252416	203306	149866	223929	106568	121545	134173	131212	136297	114045	125754
P01860	107387	139515	176498	102519	41623.7	171315	122567	24966.5	121823	96482.2	121135	49182	62190	92248	118069	102604	192968	132015	94987	192603	51710.5	33941	86602.2	38763.7	73617.6	135132	68250.2
P01861	83106.6	111232	205803	213596	86184	102844	65675	71736.2	59177	113638	85127	81135.7	69352.7	42590.4	141080	144149	97631.2	88252.9	100150	138652	197688	137575	90050.3	67197.1	51322.5	123433	90250.7
P01871	121938	41194	87097.3	62421.5	93596.9	194615	139456	128543	149624	232584	70628.4	49201.7	127852	98341.8	127205	105400	133940	48092.5	97601.7	77003.3	103243	77770	68293	91619.4	102127	63355.6	86551.8
P01876	510622	1.60142e+06	308694	371196	354741	468938	236419	229396	322706	218993	217308	216546	1.02346e+06	185684	642060	493509	268541	289060	657503	402695	267187	1407770	356778	226107	324497	372862	361885
P01889	45291.6	48988.1	54232.8	89032	20510.9	67030.5	33091.5	11684.9	66589.2	49494.9	24133.8	15194.2	48497.8	50033.2	154491	76944.4	71929.9	32939.6	42579.6	38504	17580.3	69237.2	44680.9	53487.4	91792.8	66885.5	77431.6
P01893	NA	NA	4663.4	9513.74	NA	NA	222273	140856	NA	NA	NA	NA	NA	NA	NA	NA	NA	NA	NA	NA	NA	NA	15977.2	NA	NA	NA	NA
P01903	16470.9	117179	30605.1	27644.5	104681	39576.3	79452	54875.6	194277	151367	56627.2	58543	97701	91610.6	149857	97999.9	95060.5	117821	201961	185622	52746.8	44805	55408	21522.7	21020.4	44674.5	31260.9
P01909	NA	NA	NA	NA	NA	8044.4	NA	NA	NA	NA	NA	NA	NA	NA	8689.4	NA	NA	NA	NA	NA	7206.5	NA	NA	NA	NA	NA	NA
P01911	7206.67	53210.2	21937.8	NA	27854.7	36029.2	19584.4	18339.4	NA	22351.6	NA	5065.23	8539.2	20708.6	28586	47085.6	17743.1	15694	27505.4	NA	NA	NA	NA	18899.2	17613.5	6129.8	8802.9
P01920	32085.8	21715.2	26746.2	15393.1	25089.3	45367.6	48920.7	31582.4	41670.7	26746.4	53463.9	27703	40010.7	32335.9	46001.8	29586.3	34054.6	18971.7	35699.9	56011.5	52173	36000.4	18172.6	11629.4	8457.21	26075.3	559.21
P02008	5421.3	3705	NA	NA	NA	NA	NA	6261.3	17376.7	NA	NA	NA	NA	NA	15778.2	NA	NA	NA	NA	NA	NA	NA	NA	NA	3092.6	NA	NA
P02042	160938	189807	246928	130453	114806	375304	80287	99445	142089	239610	442614	220748	164150	205049	144813	161671	120110	340782	77771	297964	180930	188320	90898.1	103539	105797	115440	148887
P02144	20284.4	56011.8	12523.1	9764.6	15967.8	12510.1	NA	14382.4	NA	11085.5	5508.3	26514.1	7118	NA	5292.9	NA	51132.1	NA	10995.9	38238	7624.8	17197.9	27132.5	23306	9134.3	12006.6	NA
P02452	136705	160566	249869	146160	89714.5	117861	111722	93050.1	211470	133084	107132	84267.5	126909	79747.3	216236	206262	157676	106150	203716	181792	186836	101998	90245.1	148367	95042.9	136082	78768.4
P02461	NA	43565.1	37789.8	13734.2	NA	52710.3	47962.3	18336.4	59229.7	NA	29018.7	14477.8	41291.8	NA	89198.2	39289.9	38400	42434.9	51611.7	76813	25027.4	57461.5	66845.9	14785.6	10563.5	44836.1	9690.8
P02462	12779.7	19191.4	35725.9	12505	NA	24618.9	15871.7	12034.3	18227.3	7296.2	14299.6	15185	8656.3	NA	31020.4	28270.9	23170	17435.8	14870	27159.4	NA	NA	27118	16212	21633.6	22197.1	16184.2
P02511	70421.7	75728.6	111378	76081	72363.5	128957	69910.9	90828.1	109840	67933.8	56238.2	41815.1	82172.6	55090.6	83577.4	90883.4	103125	106001	69259.3	133288	97657.6	69023.3	75026	37316.9	57462	65921.5	52114.7
P02545	756620	1.22624e+06	923023	626816	796172	1.45719e+06	1.05595e+06	1.45039e+06	1.17533e+06	1.7413e+06	954003	727280	910176	1.19746e+06	1.13041e+06	1.08683e+06	963719	876949	1.02348e+06	1.09501e+06	892552	1.09185e+06	787492	745486	658120	831753	624140
P02549	117728	315137	383968	204179	179970	153185	206212	256655	291505	258015	173639	142649	165713	183062	356778	257603	142065	222721	277933	333141	188748	152743	182663	115101	119073	143114	107737
P02647	175308	598091	2.14917e+06	698092	970803	886979	1.3085e+06	616963	703158	676192	526554	719022	467872	561185	836006	670992	592641	369031	692148	499413	447310	1338016	1.25795e+06	373007	388369	425233	531921
P02649	139940	214948	111756	102512	131050	128310	167940	90196.2	162482	144826	160125	103194	157783	89303	214569	196971	103096	114596	139351	172088	127189	109200	153471	66892.9	137895	197976	86897.9
P02652	6895.8	70326	48036.7	26796.3	180775	159256	148570	129105	116063	71338	237756	112305	193094	53760	178509	79923	12139	109067	66962	84223	35012	27587	34848	10056	88349	112492	85043
P02654	165790	12881.8	23516	44686	50817.8	210873	52484.5	33478.5	79399.3	105456	45942	99776.5	84395.8	52407.5	150518	53056	112623	250105	65386.9	47608	90735	121669	36451.9	32730	145860	54559.3	40643.4
P02655	NA	NA	11941	16615	24143	69395	56672	63012	NA	58944	NA	60291	13123	53801	NA	54072	61941	45097	72965	58377	26558	53731	11209	NA	20779.3	NA	19385.6
P02656	NA	17741.7	18899.7	7322.5	30155.8	NA	29377.2	13141.7	NA	NA	NA	40558	NA	NA	41516.1	25057.4	15494.5	37505.9	22205.8	NA	2108.7	NA	39334.2	3826.5	15737.2	28815.4	8494.2
P02671	418272	558242	551455	411467	335203	515706	430474	455400	508620	509407	319700	460690	368088	464083	693890	694285	487750	345605	639334	526954	533347	452517	527580	431140	349808	605743	595749
P02675	352360	665631	847882	432038	419241	461041	461502	390000	397195	404357	468156	383679	351748	318032	594511	578224	551119	567342	716643	681625	358803	401961	447415	327507	390051	408281	335792
P02679	760460	607568	781082	440327	478840	890206	507645	651322	1.1151e+06	923745	754970	526720	329804	464490	1.3237e+06	675899	644628	715190	721159	520042	793274	831882	557634	426629	464520	500224	582924
P02730	77444.8	173658	121972	131637	109371	136447	209155	174292	146279	173665	212975	86846	112536	148509	198444	142377	81352.6	165398	135848	154238	187845	91999.6	164906	112339	92100.5	68023.5	54815
P02741	64211	NA	11619.2	14815.8	NA	17348	4776.7	NA	NA	NA	NA	NA	0	40159.3	13460	NA	NA	21114	NA	NA	NA	30111	NA	0	NA	NA	27502
P02743	90384.2	204289	88436	162167	146318	456657	165703	141865	158692	198537	101866	103061	66558.1	93920.8	214284	162275	233657	222017	222308	89757.3	94625.8	140797	254561	160985	141918	123098	66041.1
P02745	NA	11322.4	12032.6	30006.8	9124.7	15105	11405.6	75915	32494	36757.7	22191.8	31227.7	23879.6	20193.9	38718	30218	29232.7	47387.2	89797	69416.3	39881	38901.5	NA	55364.3	15849.5	31942	NA
P02746	41185.5	201324	65755	33425.2	50331.4	61496.4	68934.1	290564	57760.4	51482.9	53008.6	43523.8	87657.2	63116.4	55568.9	113138	146352	43822.8	196840	91871.5	33048.9	36645.7	60464.8	25674	22522	48878.8	59006.7
P02747	50051.7	126711	100255	13617	45694.6	88843	111515	50363	138527	95046.2	29880.8	76024.1	26326	64624	80792	29691.9	34966.4	87883.6	46139.1	73358.2	31240.2	40430.1	15141.1	63199.8	74022.1	34000.3	82284.3
P02748	120719	205315	298590	119675	149508	158885	224917	128488	199155	129278	71023.2	177758	214504	84875.6	304294	243302	204653	138125	167769	123173	128908	170982	87195.8	45429.6	41815.3	91784.6	51585.9
P02749	174639	262149	261698	113532	132503	198177	150878	121229	99729.4	163306	184767	115354	152320	95855.7	237741	394272	199497	200065	317068	194417	94335.9	164866	201806	113739	67059.2	134884	124511
P02750	37803.8	138309	36817.6	60568.6	36077.5	104962	64619	69513.4	88480.2	47821.4	88537.9	40048.2	63809.1	56828.7	81377.1	22152.5	30092.9	39526.5	58015.7	168871	64466.3	73182.5	62313.3	163308	97456.7	217792	79481.2
P02751	879452	1.72812e+06	1.42738e+06	972492	597730	1.26248e+06	930714	925595	1.28147e+06	1.23453e+06	816137	923911	1.32966e+06	976410	1.34413e+06	1.36418e+06	992922	797244	1.50831e+06	1.42704e+06	1.13257e+06	932098	739376	781832	644476	928300	670046
P02753	14643.3	31660.8	22002.5	4421.7	20058	19680.4	22942.1	19448.1	41430	30902	NA	9638.9	14420.7	NA	22366.5	45347.6	36082	23857.5	6927.6	48447.8	35288.9	26252.4	13422.4	9805.7	16069.6	38031	NA
P02760	64078.5	91439.8	142644	66428	68818	94035.2	69074.9	90285.5	85744.5	54578.7	63740.2	68376.3	83024.3	93907.6	181530	62578.5	133544	107475	161413	138885	54194.3	53850.4	98230.6	77438.9	86555	112086	64684.3
P02763	48205.1	100462	79801.3	79779.9	44422.1	126288	138469	110164	131783	191394	44146.4	NA	125416	101927	104640	187466	84653	105076	142298	60972.3	109591	118502	102937	120137	123293	252402	118000
P02765	46878.9	77692.4	129515	46377.1	79750.5	62020.9	96171.4	70469.7	61200.8	80180.2	33192.1	50369.8	52498.7	58426.3	31235.1	56096.8	102772	59925.2	229469	127137	52345.7	80224.3	81990.3	40051.3	84467.1	40255.7	48773.9
P02766	29557.8	53100.8	57713.6	88267.8	184424	74715.5	102230	13625.2	26874.2	167390	65020.7	8486.4	69364.3	97596	147961	235101	231993	168827	169898	180789	27095.8	19420.1	34880.6	25495.9	43935.6	59304.2	54456.8
P02774	198197	345324	367256	322225	155134	492431	330843	387204	381747	222511	169040	215738	316849	338683	292938	249255	193108	368281	218842	248684	154305	366725	241940	299330	251072	260199	229162
P02775	NA	45455.2	NA	18952	NA	9881.4	19418.3	NA	24129.7	22295.2	20287.9	NA	22223	6651.1	22161	51593	46576.8	10348.9	9099.8	29276.5	23815	41453.7	29972	10595.5	16006.7	12440	NA
P02786	140645	289483	378099	233276	264404	370408	408028	262686	438472	321590	310334	262840	288579	186087	345002	239597	534182	248480	311612	414361	282960	199862	150975	143087	161310	177093	155000
P02787	1.52707e+06	1763414	1.60838e+06	1.46414e+06	1.01208e+06	2.08278e+06	1.25674e+06	1.94763e+06	2.21466e+06	1.48111e+06	1.80746e+06	1.94808e+06	1.89834e+06	1.46479e+06	2.33899e+06	1.91711e+06	1.80137e+06	3.07657e+06	2.04322e+06	2.50791e+06	1.6698e+06	1.77403e+06	1.31439e+06	985788	864607	1.71389e+06	1.09573e+06
P02788	307044	633049	350543	272989	384558	461179	312078	389926	342837	608245	422286	358840	544743	503504	641354	478670	412390	230406	616427	650847	339145	479825	368178	267280	274394	446507	271848
P02790	239824	744763	245554	372550	463866	520560	419565	386759	893732	368892	558004	406168	342254	258225	603946	368492	347905	604124	865100	505333	429809	429476	533236	288817	322893	670835	293155
P02792	22749.8	46028.5	30388.6	42633.6	18508.4	32792.3	20240.7	5926.5	28261.8	50578.4	NA	4980.47	15377	30792.4	31577.4	30110.8	27214.1	27073	NA	40783.2	16257.1	9961	53756.1	13036.3	26718.3	30981.4	29341.9
P02794	17831	17401.2	56036.2	29547.2	10973.4	36964.5	21121	3475.8	24926.8	15186.1	11209.9	14078.3	55440.8	19173.5	32719	45710.4	27763.8	30104.1	52354.4	59036.6	21238.5	22721.3	29051	14275.4	28472.5	23016.7	11438.4
P03886	NA	NA	NA	NA	NA	NA	NA	NA	NA	NA	NA	NA	NA	NA	NA	NA	NA	NA	NA	NA	NA	NA	16340.1	NA	NA	NA	NA
P03891	0	NA	NA	NA	8819.6	NA	NA	NA	NA	NA	NA	NA	NA	NA	NA	5682.86	NA	15270.1	11778.9	NA	5733.7	NA	NA	NA	NA	2620.8	11957
P03905	8350.6	14207.1	7765.6	NA	623.72	3549.2	8502.6	NA	4051.7	NA	10858.2	NA	NA	6930.6	4274.2	13004.5	3138.8	6140.9	5820.27	13212.6	5925.6	6889.7	4935.7	NA	0	0	NA
P03915	6063.5	3346.8	NA	19260.9	13584.5	19570.5	11521.8	NA	27465.2	18913.1	NA	NA	34325.8	6432.3	4894.4	6714.2	15692.9	10948.6	25672.9	29095.7	14156.3	NA	6114.5	5056.7	16800.5	16558.8	11454.2
P03928	14778.7	41538.9	33970.2	56607	NA	20565.8	34208	19622.5	20863.9	NA	19886.9	6870.4	NA	49812.9	71928	74026.6	48278	34347.8	41919.2	72611	8692.9	80529	10368	17140.4	19859	23950	11417
P03950	30781.9	8497	26452.6	46534.3	11296.2	30973.2	33985.9	NA	30884.1	35972.6	27500.4	32004.3	10875.1	22721.6	15236.3	16768.4	34629.8	11157.6	42509.6	NA	7413.3	NA	23811.5	30981.1	43449.1	30122.2	12509.6
P03951	21637.5	31109.4	27597.7	9549.1	NA	NA	12843.3	6577.4	NA	6061.9	8844.4	7595.7	0	NA	5725.3	NA	8662.3	3547.8	15280.2	NA	NA	1858.39	12729.6	8933	12564	15742.3	19289.9
P03952	87154.2	184401	228674	112595	110249	158320	164997	187358	128524	181874	75356.4	86106	93522.1	136508	207971	122850	137070	183867	203998	142810	154970	123580	56862.1	56552.1	71258	94100.7	37077.3
P03956	NA	20778.8	NA	NA	NA	8355.6	24248.5	NA	NA	NA	9296.07	NA	NA	NA	33715.3	NA	4933.4	NA	NA	NA	NA	NA	20504.9	NA	NA	NA	11485.4
P03973	NA	NA	NA	NA	NA	NA	NA	NA	NA	NA	NA	NA	NA	NA	NA	NA	NA	NA	22896.2	NA	NA	NA	NA	NA	NA	NA	NA
P04003	198266	353401	272724	212927	170284	197295	195510	201716	231848	248614	196623	288259	414869	213423	528580	213380	460127	213003	229953	293382	277832	189348	236642	122022	130885	170022	209503
P04004	139882	240058	179991	108180	102436	133422	136057	79117.6	129464	164013	74306.4	132233	140832	94148.8	278349	159471	243718	182820	332772	164060	178949	138106	119777	79132.6	99225.2	113840	79698.1
P04035	NA	NA	NA	NA	NA	NA	NA	NA	NA	NA	NA	NA	NA	NA	NA	NA	NA	NA	NA	NA	NA	2568.2	NA	NA	NA	NA	NA
P04040	279442	324433	280871	241066	169079	367438	349511	233639	377896	306275	412438	219406	248534	272394	629348	383554	298604	345070	466632	323295	314670	269202	197054	245982	290559	340728	178259
P04049	NA	22179.2	19283.1	NA	NA	30130	NA	9394.3	8114.2	4527.5	28791.9	11126.4	NA	NA	NA	NA	NA	NA	NA	13628	4331.2	19851.8	7895.3	NA	NA	NA	NA
P04054	NA	8566.4	33482.4	6212	1254.5	NA	13089.7	NA	NA	5221.1	NA	5971.8	7262.5	NA	12864.1	NA	NA	NA	NA	15236.3	928.08	NA	NA	6781.8	NA	14195.5	NA
P04062	121915	74812.8	67103.9	86441.8	53635.7	89956.2	57038.9	51110.8	98210.4	80964.4	117321	59779.1	88399	56542.7	57642.8	66779.9	122433	65389.3	90075.9	107345	39958.8	130048	43297.1	65874.3	37929.7	117324	34739.8
P04066	72723.9	96156.4	162849	82749.4	91035.5	106932	169725	134856	203612	147824	276400	70801.8	84765.8	95398.9	183330	111962	103057	100932	61781.7	85168.5	48598.2	70175.9	87673.7	62916.7	78773.3	106293	126040
P04070	NA	14784	NA	NA	NA	NA	NA	NA	NA	NA	NA	NA	NA	NA	NA	NA	5114.21	10009.8	6078.63	18317.5	NA	NA	NA	7570.03	512.57	NA	NA
P04075	211003	597033	715118	559419	468652	1.13698e+06	990098	631697	813021	964409	487039	343469	1.27684e+06	1.32542e+06	895540	687588	768592	443093	642458	723795	560029	583166	259835	478652	255672	509963	250178
P04080	43950.7	81681.5	103019	99374.7	59611.4	48565.4	87738.5	110422	108918	53145.6	220745	71918.6	52839.1	46982.6	267186	299222	108951	99947.2	165918	79523.6	139941	203522	91905.4	131405	67956.1	76623.5	118879
P04083	343811	570687	283445	559838	448395	1.33091e+06	264907	321264	352017	366531	1.30568e+06	690149	300417	1.03828e+06	659709	760973	873208	729258	517515	290501	362850	344798	384287	515914	319126	643927	447104
P04114	1.12459e+06	1.82638e+06	1.37993e+06	941931	1.26548e+06	1.33171e+06	1.41983e+06	1.11351e+06	1.45028e+06	1.35644e+06	1.24368e+06	908288	921206	1.05266e+06	1.48359e+06	1.38833e+06	1.38138e+06	910718	1.4587e+06	1.02392e+06	1.16219e+06	988498	1.00131e+06	876711	830137	947043	812079
P04150	NA	NA	NA	NA	NA	NA	NA	NA	NA	NA	2993.2	NA	NA	NA	NA	NA	13388.8	NA	NA	NA	5433.3	NA	NA	0	NA	NA	NA
P04156	56004	36450.1	62670.5	40046.7	29120	89726.5	20040.6	31431.5	46994.7	31689.8	28021	39358.9	27700.8	11770.2	47796.9	37405.3	30733.6	37572.5	26798.4	25776.6	43184.8	36713.4	39412.9	45247.9	19935.2	36403.6	28172.9
P04179	141821	177318	125420	143000	123950	197472	72392	359997	308060	436639	329001	182791	112587	151591	143186	180494	237353	186627	134794	126682	111556	169609	142215	196481	258078	99247.8	83373.4
P04180	NA	NA	NA	NA	NA	6727.9	NA	NA	NA	NA	NA	NA	NA	NA	NA	NA	NA	NA	NA	13554.9	NA	NA	NA	NA	NA	NA	NA
P04181	47454.5	78938.7	85378.9	84258.9	63348.1	66399.9	69844.3	128810	99290.7	107176	46562	30672.8	66694.2	61112.2	153596	69172.3	125911	62487.9	100698	71624.4	196808	129396	53224.4	66552.2	47611.9	77326.1	51333
P04183	NA	20420.5	16430.7	24945	9661.5	25351.2	27224.1	NA	NA	10559.6	3403.7	29269.2	23344.3	NA	NA	2638.53	6001.5	NA	29192.7	NA	19876.2	4470.3	21386.5	NA	NA	0	NA
P04196	40598	100022	160255	21806.1	107980	319188	95040.5	59006.4	115907	57188.4	54037.5	42286.2	53721.9	77116.3	91514.1	115580	160740	36299.1	77608.3	75792.8	52278.5	88370.4	98472.1	33899.9	60591.6	34714.3	63092.1
P04216	40747.6	44931.1	60539	42844.2	11945.5	28642.1	4004.83	10180	48509.8	NA	89949	73782.1	3713.4	8319.4	29243.9	50890.7	13160.6	19659.9	77248.4	3817.95	39369.1	31616.9	46984.3	50963.3	28843.3	87616	36357.3
P04217	67651.8	80473.5	141916	103032	106222	135059	97348.4	109992	311594	99858.2	102869	79383.8	109285	56146.9	113378	116898	91833.6	69633.9	131830	244336	123025	60542.3	136062	114995	47657.5	106563	85290.3
P04233	50152.4	80912.6	139420	102962	98941	110202	96214	71858.1	59480.8	117956	56497.4	79623.8	53935.3	60212.1	127170	121749	56913.2	71213.1	109073	77914.8	60403.9	44146.2	59349.5	35611.2	38790.1	66488.6	52816.9
P04234	5792.5	NA	NA	NA	NA	NA	NA	NA	NA	NA	NA	NA	NA	4578.2	NA	NA	NA	NA	NA	34387.1	NA	NA	NA	NA	NA	NA	NA
P04259	NA	10483.5	NA	NA	NA	NA	NA	NA	NA	NA	NA	NA	NA	NA	NA	NA	NA	NA	NA	NA	NA	NA	NA	NA	NA	NA	NA
P04264	7584.23	62335.1	17228.1	NA	NA	NA	NA	NA	NA	NA	NA	NA	NA	NA	NA	NA	NA	NA	NA	NA	NA	NA	NA	NA	NA	NA	NA
P04271	NA	NA	NA	NA	NA	NA	NA	NA	NA	NA	NA	NA	NA	NA	NA	NA	1160	NA	16946	6331.4	NA	NA	NA	NA	NA	29510.7	NA
P04275	320896	365956	441346	190470	223089	296675	374756	360904	408337	363769	275088	204621	292977	327511	361532	325286	250592	296321	213459	269164	251705	206655	204304	179767	131480	160260	131840
P04278	27029.8	35982.6	NA	18167.5	NA	1510.99	NA	NA	11830.4	NA	25390.4	4404.6	NA	8798.4	12365.3	12910.8	NA	8644.75	9546.8	NA	NA	8114.23	7569.91	15521.5	NA	NA	10020.4
P04279	NA	NA	NA	NA	6125.38	NA	NA	NA	NA	NA	NA	NA	NA	NA	NA	NA	NA	NA	NA	NA	NA	NA	NA	NA	NA	NA	NA
P04350	NA	NA	NA	NA	NA	NA	NA	NA	NA	NA	NA	NA	NA	NA	NA	NA	NA	NA	NA	NA	NA	NA	12689	10512.3	15646.9	NA	0
P04406	974979	945193	1.43568e+06	552741	573613	835752	982745	621852	881956	920533	518297	861800	836106	693180	1.57252e+06	1.78732e+06	1.29671e+06	953708	788592	714818	1.33295e+06	574258	907702	435044	592253	670047	802641
P04424	122306	257782	248449	97186.2	144249	132101	188767	199392	160808	185923	120426	111893	253154	152999	202831	123176	218717	117506	160239	183254	124822	196467	73480.1	105782	96523.3	91962.1	144235
P04439	11881.6	40182.6	63308.5	71397.6	17365.3	74125.2	63385.1	55778.8	108657	67942.9	71471.5	77827.4	71221.1	85055	276873	190366	75159.7	122838	222616	129279	188909	102128	78748.4	63638.8	54602.5	72435.3	52441.7
P04440	14100.5	NA	7324.8	NA	15162.9	32072.1	26865.9	NA	18723.1	2411.6	28265	12359.8	NA	NA	NA	15513.8	40461	23094.5	NA	NA	NA	67252.1	11013	NA	8139.9	6139.6	NA
P04626	5131.3	15249.6	17316.8	18412.7	NA	6059.2	8009	14376.5	NA	14140	6719.9	5612.34	18269.3	139163	27744.5	47565.2	20219.4	23017.7	53642.6	37837.9	17346.1	47633.7	32566.1	24629.6	8825.4	19922.7	2699.9
P04632	42034.3	152755	56487.5	91983.7	75550.3	86409.2	134663	86537.6	76809.9	148198	56051.6	73268.7	66718.5	85318.3	71823	68081	127795	112887	104091	95358.5	80463.1	138171	57681.9	126295	102471	82304.6	92463.1
P04637	NA	NA	NA	NA	NA	NA	NA	NA	NA	NA	NA	6485.4	NA	52706.3	NA	NA	NA	NA	NA	NA	NA	4500	NA	NA	NA	NA	NA
P04733	15408.6	NA	17161	NA	NA	NA	NA	NA	NA	NA	NA	9917.5	NA	4328.5	8421.3	NA	NA	NA	12589.5	NA	NA	7948	NA	NA	NA	NA	NA
P04792	149258	518052	390085	263938	216789	293907	286191	324733	225449	239686	343964	270831	297207	256076	422232	453358	395401	358323	304396	309678	363122	466353	265439	202468	245253	150535	150909
P04818	NA	NA	NA	NA	NA	NA	12827.5	NA	NA	NA	NA	NA	NA	NA	NA	NA	NA	NA	NA	NA	NA	NA	NA	NA	NA	NA	NA
P04839	127849	291395	142125	107464	143182	170166	137265	192449	160429	110410	183944	95884.4	121175	85675.8	224821	202685	242564	89520.6	113797	163230	186023	74803.7	71412.6	81827	75243.3	122836	82738.1
P04843	313659	713840	552016	185109	349899	425829	567303	335519	375052	321237	379724	284199	290712	259048	450841	386324	445433	456425	394952	393615	268826	509906	298458	209120	295011	374428	270981
P04844	141929	440163	276042	212225	86223.8	119912	232174	166187	135991	97414.9	134734	163280	114814	172805	182511	313614	160196	234962	465018	237752	203968	219284	200139	119030	134149	179196	150537
P04899	60156.2	253222	215266	85130	65822.3	160891	69120.3	110025	162476	103881	125362	166072	142817	111894	285310	238325	128983	76439.7	55035.6	134706	91222.7	135044	55877.9	52167.3	84780.9	133787	48014.1
P04920	NA	NA	19785.8	31558	NA	NA	NA	29333.6	NA	NA	39253.6	38807.3	NA	NA	NA	25593.4	NA	NA	187146	48118.4	NA	50215	NA	NA	5914.09	27851.8	58038.3
P05023	415117	424244	496280	378114	468388	339120	521307	344266	382187	315132	437848	241474	262949	567627	418525	371551	744327	532190	531511	480552	354322	294780	457163	495050	470645	390405	350094
P05026	84247.1	492922	107739	74388.7	69302.1	184503	140556	124314	159130	152822	234591	89525.3	178450	136257	228353	180494	108477	128842	197873	193220	89098.1	120744	147351	111952	84364.5	56241.8	53629.9
P05060	NA	NA	NA	NA	NA	NA	NA	NA	NA	NA	NA	NA	NA	NA	NA	NA	NA	NA	NA	2071.37	NA	NA	NA	NA	NA	NA	2745.6
P05062	90787.5	92352.7	99356	12665.8	88410.5	56264.3	50995.3	71136.4	141305	108919	83856.2	125413	96758.9	34208.5	68981.3	68171	182451	144860	37319.3	137433	50082	58210.8	25639.9	2813.5	17915.9	93878.9	17162.3
P05067	20408.3	47806.6	113742	31386.9	28581.2	63337	49954.2	34863.9	56372.8	33235.9	31840.2	2339.61	32925.6	22464.2	60580.7	71956.6	67519.4	44861.8	68435.9	35847.6	28276.7	51148.5	21534	28559.2	13506	21957.2	19609
P05089	0	4028.8	2692.3	NA	3579.1	NA	9811.6	NA	NA	NA	NA	NA	20475	NA	NA	17443.3	16651.1	NA	NA	30248.9	3611	3916.9	10303	NA	NA	NA	NA
P05090	54988	124550	72292.8	33180.9	70216.8	80347.4	204292	94880	88768.5	114060	111541	75837	105350	222769	174182	48668.8	87971.3	109210	120470	168506	79791.2	73348.6	31614.8	50216.5	38902.2	52979	34155.2
P05091	139008	594950	581947	600123	290445	232097	293659	130879	281687	147275	262281	192723	122131	215721	330750	356850	240946	233344	419889	201380	179690	179697	356116	234224	291205	336224	206901
P05106	56148.6	114693	92481.4	33613.6	102288	97247.1	76227.7	74481.2	100770	111099	110462	23739.5	68327.1	100082	87068.1	100523	104058	91208.1	85539.3	103242	115360	87750.3	49393.6	53498.6	38876.1	34431.4	46644.2
P05107	277050	230094	335366	138936	276878	258419	268686	211815	247884	241062	294050	252612	237264	242949	313131	238552	287164	195403	295090	324217	237791	264545	202986	154298	124298	197494	158005
P05109	206641	261802	115006	116096	200326	147892	223290	126780	254270	147700	108435	130375	277494	167242	301717	248300	125247	155751	329883	148882	150858	183851	136068	187408	124318	255227	74436.7
P05114	7749.61	12144.7	19984.3	13416.7	14415.4	18972.9	23800.1	11177.2	13021.1	6690.8	16003.7	16678.4	9016.5	7644.9	16627	28690.8	19165.1	12899.4	20503.8	19549	13779.9	17617.6	8542.4	13812.5	16670.6	18478.6	7382.56
P05120	NA	NA	NA	NA	5312.1	NA	NA	NA	NA	NA	NA	NA	NA	NA	NA	NA	NA	NA	NA	NA	NA	NA	NA	NA	NA	NA	NA
P05121	NA	NA	6856.2	NA	NA	NA	NA	NA	NA	NA	NA	NA	NA	NA	NA	NA	NA	NA	NA	NA	NA	NA	NA	NA	NA	NA	NA
P05141	106180	304180	238469	119752	296019	224830	194302	131780	214387	203187	176933	130776	288284	236666	312166	267135	170844	216647	128485	316865	254368	396494	328375	287545	154194	369509	157416
P05154	18953.2	37416.2	29651.4	21347.9	38924.3	25853.8	24253.5	18588.2	20894.5	14086.7	NA	22507.4	21661.5	18121	26131	10370.8	9238.4	NA	46171	43732.3	NA	NA	18249.5	13640.1	27212.6	17000.2	19953.3
P05155	293975	173908	196955	149773	133182	250907	134773	203351	225630	205811	171823	109176	239407	188832	138425	192036	215186	203910	209856	226846	268578	195382	232006	191212	185157	181315	116210
P05156	106328	86208.2	74047.9	137099	116824	116573	93878.5	100536	107923	161813	89611.9	66315.3	42250.2	125845	132380	122172	133428	116672	167142	125949	88554.2	77583.4	73110.3	67425.5	46773.4	94237.4	57612.2
P05160	6043.7	8210.9	NA	8057.3	1478.4	NA	NA	NA	NA	NA	NA	NA	NA	NA	18641	NA	6308.8	NA	NA	NA	NA	NA	1138	1412.67	3430.4	6153.1	3637.1
P05161	29810	26181.9	20449.9	32235.9	52169.9	54469.4	20549.2	29503.1	69664.2	84574.7	34854.5	22096.9	88478.2	21108.3	27856.2	77473	29369.2	54539.6	34790.4	80698.7	42134.8	14595.9	25104.2	30624.5	30544.3	19817.3	21097.2
P05162	7146.69	NA	724.37	NA	NA	13365.1	4587.86	NA	5085.6	NA	NA	2841.4	3561.01	4459.64	37861.1	4298.28	2146.76	3757.87	15598.6	8609.5	14482.2	0	2520.8	24098.8	NA	1802.41	1554.44
P05164	186648	274635	366758	141452	175954	175982	194085	319231	341205	319143	163973	279963	295454	179579	200575	218070	167872	142560	353015	292351	191213	223837	204257	174577	125469	170980	195405
P05165	138753	349943	181859	103632	262606	210325	143791	180540	203274	145734	189970	188735	163125	226414	309764	143995	214510	189724	157234	250244	168086	155721	160314	129358	171542	85765.4	76024.6
P05166	75093.3	152613	146718	95065.6	118685	123974	117282	49985.9	133203	155714	99515.1	67961.9	121132	122429	134468	125929	141548	198994	138857	131650	113567	145116	138930	138459	135391	156448	78504.4
P05186	23327.4	12978	56760.4	NA	6995.2	NA	NA	NA	NA	NA	NA	NA	NA	NA	NA	NA	16321	NA	15563	NA	NA	NA	NA	NA	NA	4444	NA
P05198	95348.8	204359	442612	118791	131251	229437	212644	215285	206106	112616	234287	113920	208755	142454	164132	223558	74621.8	158638	275546	234389	316226	208703	142125	120287	113258	273285	135206
P05204	50499	12932.8	13715	11013.5	9676.6	18478.3	19252.2	15330.8	8282	8395.1	10246.4	NA	NA	20100.1	28159.7	41589.1	11314.4	NA	15913.7	71675.8	11930.8	7958.1	31500.6	17682.6	22850	7993.7	19480.7
P05362	63706.4	93179.6	145841	54694.1	21655.6	89528.9	56788.2	77887.8	104349	80413.7	38496.1	45963.2	27927	83305.8	78971.8	80939.2	33275.6	42846	56225.4	103956	48205.1	86588.8	56072	37347.3	42097.2	41436.1	21208.9
P05386	NA	NA	86592.3	13431	NA	NA	7324.1	NA	NA	NA	NA	NA	NA	NA	NA	NA	NA	NA	NA	NA	NA	NA	4365.3	NA	12924.1	9408.6	7211.9
P05387	22836.4	129463	126266	187699	57902.7	101567	45923.9	62674.5	28562.6	79633.4	76769	10907.8	25804.8	85900.1	84583.3	40850.9	104035	100272	100853	42020.7	81399.3	78519.9	51194.7	68089.3	75067.2	64659.3	45163.7
P05388	14921.6	57919.6	74684	25042.8	39563.9	13696.1	31890.8	5712.15	47250.3	18460.1	62443.3	9661.9	11970.5	NA	10562.3	8351.4	23262	25246.7	53482.9	93942.4	23301.4	53207.7	52349.6	17554.4	29932.2	30076.7	17648.6
P05413	99472.6	90220.4	140395	43268.1	79668.7	20474.2	73304.8	31450	74370.2	62445	79928.2	40893	85809.5	32637.2	56502.5	109977	138816	112832	101646	92741.2	111479	69063.3	92484	69325.4	45865.9	66927.1	58966.9
P05423	NA	NA	14517	NA	NA	4509.3	NA	NA	NA	NA	NA	NA	NA	NA	NA	NA	NA	NA	NA	NA	9991.6	NA	NA	NA	NA	NA	NA
P05451	68188	66537.7	119138	47025.6	47813.2	46646	69894	NA	NA	49371	NA	79840	NA	78809	NA	114008	NA	NA	66955.5	NA	56626.6	NA	27618.9	NA	NA	55644.8	63461
P05452	NA	NA	NA	NA	NA	13379.6	NA	NA	NA	NA	NA	NA	5347.2	NA	NA	25488.3	NA	NA	NA	44081.8	42415.1	23960.2	20119.3	NA	NA	NA	NA
P05455	127224	264563	493375	216997	127438	319600	214985	198819	258182	265112	159670	225348	169228	198941	172953	223958	256087	215754	319324	323629	262065	193154	229133	213946	270861	290872	203555
P05543	20616.6	26607.8	26420	35402.7	27208.7	NA	74477.4	36340.4	68460.7	69792.6	43705.7	66680.9	40856.8	19998.8	59531.4	96511	NA	63810.6	59270.8	53342.3	59877	47996.7	NA	18061.6	22029	21576	40388
P05546	114885	97091.5	103054	49715.2	107849	127040	177979	96173.1	173022	143874	118928	99270.3	227079	76402.9	133996	69875.5	131583	121577	192978	74405.3	177893	130533	69012.3	58517.9	96268.8	46490.4	66365.4
P05556	448530	278428	398065	264190	556752	668899	577825	578560	866930	691056	620310	394256	608932	475924	734806	419118	484490	663627	784086	664695	405450	728393	274082	256978	266105	253124	254347
P05771	76235.2	167689	52381	13507.1	91102.9	98164.2	92670.1	40694.2	108631	57747	135462	59215.5	102628	40069.1	144870	88197.4	40640.1	54023.1	65481.1	101223	88568	56143.9	22558.5	21498.1	48697.2	12388.2	40599.8
P05783	136093	361211	333222	225899	174649	490459	415708	329655	451708	623691	360506	301084	318276	425143	565477	613125	488192	326055	433185	383871	253098	290651	266888	285150	166297	278505	217896
P05937	NA	NA	9480.1	NA	NA	NA	NA	NA	NA	NA	NA	NA	NA	NA	NA	NA	NA	NA	NA	NA	NA	NA	NA	NA	NA	NA	NA
P05997	NA	3740.8	32940.3	NA	9324.27	NA	9122.44	18334	NA	NA	8222.18	NA	NA	NA	NA	17321.7	NA	17542.4	15596.6	NA	NA	11609.4	6041.5	2716.1	1443	NA	NA
P06127	14075.8	14663.3	12256	NA	7435.1	9072.99	9336.9	NA	4375.8	3446.57	1635.6	10899.3	NA	1641.9	2182	2247.4	NA	1823.79	5235.9	10187.3	1486	3435.6	7947.9	3546.9	9145.71	14021.9	2032.7
P06132	43654	60311	45923.1	15135.4	25329.6	38697.5	26422.1	33793	34523.6	58992	35484.4	38274.2	73270.6	28386.6	27174.1	77462.5	47893.4	51314.3	14536.6	41678.7	40626	60033	36616.9	46846.6	31908.7	22096	13923.7
P06213	22859.5	56548.1	84510.5	26182.4	58197.3	64705.9	50363.3	46007.4	45285.4	74410.4	56198	34134.2	29736.5	61933.6	99823.7	111061	103080	38327.7	47870.3	81517.8	57892.3	67293.8	7256.9	4144.4	9102.8	3660.18	6705.1
P06239	7024.2	NA	NA	NA	NA	NA	15071.2	NA	9222.7	NA	3352.7	NA	NA	NA	NA	NA	NA	9110	9240.4	11636.8	NA	NA	NA	NA	2673.8	2314.5	NA
P06276	23087.9	48321	NA	25492.6	57255.6	38114.9	24533.9	12137	62927.3	18023.8	32174.4	7753.75	35258.3	20417.6	52541.3	44661.8	9958	22366.2	NA	20323	50048.7	NA	8017.8	24503.6	13037.2	5123.7	36348.3
P06280	69875.1	69650.8	168256	53127.5	58909.2	54687.6	70695.7	44287.1	48119	65417.4	43101.8	41648	45383.1	53197.5	25491.8	25208.8	61432	49130.8	41943.6	27650.1	58582	14074.7	37461	31687	28525.6	47179.5	33013.9
P06312	81571	50025.2	20917.8	71945.3	44903.8	50139.7	141538	62079	109795	108267	87391	86286	41101.5	88205.7	291225	218668	162811	67232.9	198109	85847	33473.9	28118.7	61530.4	53010.4	70608.6	33638.9	48846
P06400	0	39336.4	76380.3	34917.3	37661.9	42807.3	27870.9	52925.3	27266	62727.3	52534.5	28713.3	56235.9	76519.6	47321.3	32814.4	64297.7	21400.4	60855.8	45727.2	12324	42663.9	19924.3	NA	8996.4	19245.4	8185.2
P06454	NA	56700.4	19981.7	13750.9	25844.9	4433	20806.2	76291	22062	28078.4	35765.6	20266.7	61981.8	38637.5	85315.5	29669.9	40127.9	24277.6	97387.1	25400.4	14685.3	45570.2	14259.9	28899.4	19609.9	14906.1	8282.6
P06493	9624.4	90048.5	63515.8	24092.4	5887.1	24089.9	61647.6	20671.6	14146.2	48101.4	35193.7	21547.3	32489.4	NA	109210	32103.5	22271.7	38774	53898.5	15126.3	42934.4	32285.6	NA	NA	NA	1741.5	NA
P06576	250805	810091	879204	433269	443882	615851	530365	523187	560825	538033	422105	469786	501592	594912	493076	656643	537330	397617	553044	439334	455523	436494	390741	492824	308114	516250	278910
P06681	128528	62027.5	128443	198113	90300	111434	133551	110987	112748	74079.1	277363	277575	140593	164566	94293.6	133972	91775.5	112183	124953	85940.1	68174.9	135599	259314	77253	65400.7	47998.8	64781
P06702	75823.3	171477	164639	102855	73180.1	86638.3	62926.3	77331.2	199590	84646.1	215031	109471	89690.8	77695.2	189304	153045	240028	159976	455624	161904	91133.4	181818	106956	81235.1	58143.7	74572	33157.1
P06703	25251.4	35523.5	54279.9	37542.9	66906.7	261213	122150	223826	35885.5	194146	50534	60687.8	144167	56931.2	470880	154858	41147	110854	178707	83912	78296.4	164696	240951	150196	66926.5	81916.6	83920.5
P06727	112936	267292	181275	92988.1	142816	278326	133240	124204	113612	115194	202242	139726	114720	128266	123686	174679	153614	142811	198416	186913	167406	202290	95811.7	78009.8	161520	62338.7	82511.7
P06729	NA	5542.79	13014.6	14748.8	NA	NA	32230.5	NA	NA	NA	23351.6	NA	28137.7	NA	7963	NA	NA	NA	NA	5948.4	NA	NA	NA	NA	7279.3	NA	10523.7
P06730	17175.6	97315.2	90445.8	37093.1	46795.3	62652.8	42775.6	67922.7	91062.2	137553	59696	45880.2	60250.6	55816.7	60055.6	126080	35906.6	41766.4	99073.3	82387.4	81324.6	52230.9	41084.2	16730.8	31224.1	32851.2	23361.5
P06731	34199	137943	21615	49655.2	91258.5	39875.6	95564.6	44626.5	100936	102886	62790.2	50097.3	78423.5	93768.1	94020.3	97433	96570.1	40302.6	44015.8	111773	19387.7	45791.9	116224	36636	19754	61588.8	19686.1
P06732	NA	28269.8	NA	NA	6019.6	NA	NA	NA	NA	13261	NA	20543.6	NA	NA	6007.02	4563.9	7912.5	10892.7	8289.8	NA	NA	NA	NA	8030.5	13289.1	NA	1086
P06733	509928	1.30644e+06	970981	471750	1.33362e+06	789038	703132	497534	1.05166e+06	597465	637469	705745	642019	615335	1.38488e+06	1.23566e+06	955919	908337	1.51008e+06	1.29715e+06	1.32545e+06	795860	359418	336442	514590	452698	378536
P06737	219316	470955	473139	196085	297139	242920	372674	263724	247292	270833	136726	281856	210641	190119	391769	316702	269836	335449	317155	432389	267762	236013	248531	310082	182342	275927	256596
P06744	206870	570907	747033	353061	168572	307326	277418	329073	816999	354808	439060	314681	327319	299842	680389	245360	322119	187870	348762	246322	293888	344101	530815	172400	168636	237011	259290
P06746	9984.7	16587.6	13881.6	9179.73	9692.5	17199.2	21184	32130.9	28854.2	NA	30079.2	4621.3	23429.9	55802.3	4950.4	0	NA	NA	7775.9	36108.5	2593.4	3918.5	NA	11597.8	0	NA	3852.95
P06748	226285	320843	209222	202898	197448	194607	382578	137344	165582	306566	125005	146969	202335	110841	324289	179190	237533	221205	308748	254045	320124	140382	189540	177611	236352	176453	145132
P06753	263974	225801	467317	108633	310882	485685	278643	105066	255362	161146	238992	142306	203936	278202	663894	1.47546e+06	300070	108194	243105	236026	167350	319275	163940	68419.1	64110.2	145231	185419
P06756	183018	217180	361993	155930	292068	370460	245777	293544	318137	262437	200164	178796	210178	149262	197961	224499	211291	195567	348891	256364	342964	224361	220663	92670.8	165818	161749	194864
P06865	62960.4	78596.3	222375	112133	148150	161045	169190	116605	108567	127855	79097.6	142872	102120	116396	145922	111196	127640	144031	115593	93303.1	147198	100579	144505	67330.7	81362.4	83857.8	95448.9
P06870	27115.9	57223	33362.8	NA	8044.9	37284	11853.1	17098.2	NA	11824.2	1361.1	NA	NA	2652.4	28457	NA	17875	23388	35542.3	20417.1	42972.7	NA	11215.3	17146.9	NA	27580.9	13365.9
P07093	52460.6	72183.9	43065	25241.6	50831.3	28353.7	36070.2	36978	7076.3	43772	17251.6	44317.9	31774	30781	31773.6	40558.7	41933.4	25754.4	46813.9	59403.9	38289	44028.1	44407.4	31855	26966.8	51541.8	37275.6
P07099	112228	365552	132157	125460	176066	176185	130439	115445	195736	134048	206902	237431	161560	210814	230537	158066	136577	159450	152347	215591	101705	102865	131895	121145	155090	149599	198370
P07108	72277	107294	54345.4	27213.5	23572	70503.8	23498.8	40742	57113.2	39577.3	36932.4	16143.8	42635.7	21158.9	54532	32385.6	60873.8	46134	65176.8	80526.9	43939.5	31458.6	48196.4	82735.4	46383	67988.3	33045.1
P07148	195345	396241	1.3935e+06	295109	295539	378327	374325	294523	304163	170239	517534	194660	333749	243008	679414	235051	259450	135730	379415	496768	284841	147679	452277	471347	384508	389169	182738
P07195	249257	390384	233791	252011	229053	539527	362220	293975	492856	281128	311175	207567	296571	209410	391916	439670	422005	225511	306248	389566	382402	300984	249253	313893	163479	326295	178550
P07196	5446.2	35207.1	23021.3	NA	11407.9	NA	20099	NA	38286	27549.9	5971.6	15645.1	NA	19899.9	14023.1	11223.4	NA	2385	19272.9	30401.7	32090.4	NA	27852.4	23108.3	12061.8	NA	8574.7
P07197	NA	NA	NA	NA	NA	NA	0	NA	NA	NA	NA	NA	NA	14856.3	NA	7065	NA	NA	NA	NA	5814.8	NA	0	0	7549.3	NA	1424.9
P07199	19006.8	27787	8148.9	26208	NA	24181.7	41791.5	31073.1	9424.7	23926.1	15446.6	NA	28781.7	11308	NA	5187.6	19028.4	9325	26359	25727	16573.8	18821.9	5133	NA	7943.4	NA	0
P07203	96440	144184	184985	73089.7	111299	130416	68816.4	63851.2	156282	80151.4	60295.9	58337.9	85456.1	115856	174470	95919.1	234115	136943	103749	185248	111539	117052	104691	76480.5	76977.4	119464	72395.2
P07204	NA	1540.9	NA	NA	NA	NA	NA	NA	NA	NA	NA	NA	NA	NA	NA	NA	NA	NA	829.83	NA	NA	NA	NA	NA	NA	NA	NA
P07205	NA	12566.8	17543.1	8317	NA	NA	16086.7	NA	9594.4	29043	5051.8	NA	NA	47352	24446.3	34355.2	NA	NA	15317.3	62134	31388	NA	1276.4	NA	857.07	1732	8983.1
P07225	50038.9	67094.1	43530.6	31959.3	31414.6	95831.4	80378	45753.8	92631.6	40355.5	51817.6	30996.2	52030.1	41289.7	57808.9	45009.5	30636.6	45020.9	86491.3	77210.9	58570.2	44816.6	16920.5	21577.7	18788.1	19342.2	41476.8
P07237	721608	860768	990877	599487	438153	596402	804208	612120	779564	727313	1193373	472401	524670	746408	725788	788202	616734	589440	1.10574e+06	505224	533750	1067796	542744	403275	401761	548019	426434
P07305	85934.5	398778	165282	104556	120254	89257.6	72255.4	78341.3	79819.4	138415	189988	157224	67596.9	74985.9	131984	137370	47409.2	122654	180512	191976	95235.9	51446.3	90817.9	103258	61118.2	117200	78212.6
P07311	47917.3	54543.8	30120	13446	14847.1	47729	14883.9	44073.5	17796	32574	21567.2	12729.4	29456.7	NA	35769.7	17397.2	36642.5	4405.5	35751.6	39947.6	8278	23137.1	9344.1	0	NA	25126.1	2458.3
P07332	10956.6	NA	397.24	13154.9	9225.87	11399	15939.2	18814.9	603.24	4329.1	18335.1	16018.5	10172.1	14563.5	15947.6	NA	30566.2	4278.62	8963.4	NA	13075.7	NA	15931.2	13104.8	NA	0	0
P07333	0	NA	NA	2534.7	NA	NA	899.95	NA	NA	NA	NA	NA	NA	NA	NA	NA	NA	NA	NA	NA	NA	NA	1661.7	NA	NA	NA	NA
P07339	163440	355397	230916	262572	147511	292073	364528	338662	429957	415180	189389	386642	360583	334481	273651	275018	208823	159489	134396	176475	152260	124178	388517	238572	273760	291337	215385
P07355	429526	137568	166380	57792.3	86261.9	168733	154591	206600	157584	140162	275562	139812	246713	143008	163686	288342	196507	267406	255420	600540	105365	148795	188550	139288	60920.8	137418	305991
P07357	87275.3	207668	87572.6	85775	98300.9	122940	81929.1	100323	67887	108604	65846.9	60869.8	52614.6	51350.3	111894	68151.5	72922.4	89002.9	80468.4	108759	86196.8	91785.4	92810	85568.7	58324.4	63892.3	82879.9
P07358	93515.9	237183	176118	90314.9	119904	187104	135708	138048	105452	179618	85116.2	172903	91095.2	125329	282689	105778	206929	217702	197377	183006	125592	98518.1	89296.3	83632.6	83417	106991	129962
P07360	15828.8	63543.1	41840.4	31464.4	13050.1	23201.4	18330.2	15407.5	6506.6	34193.9	58578.6	15225.3	13174.5	19076.6	26249.9	32057	20514.5	29896.1	64009.6	27690.1	72073.6	44012.4	36233.3	30836.5	17642.9	54426.8	19521.2
P07384	359544	488627	348880	328182	334613	281265	429560	274197	445493	324160	401130	312537	357255	356250	361730	275744	336542	424867	404615	483291	262850	302162	253717	301498	202668	209551	225755
P07437	107231	160303	29455	68374	43110.4	16763.7	11704.9	16918.3	47461.3	33434.3	45416.3	32570.1	31729.8	36852.7	33581.4	195474	62700	289622	51247	281952	14084.7	41154.7	32839.1	106483	54483.8	33637.7	133361
P07451	29524	20890.6	9702.3	15699.7	22452.1	12230.3	NA	21618.6	NA	34289.7	23476.3	NA	NA	4918.2	16784.7	NA	NA	29181.5	16457.4	20624.7	32583.9	NA	16532.4	14017.6	11223.6	NA	753.11
P07478	NA	NA	9881.9	14413	NA	NA	NA	NA	NA	NA	NA	NA	NA	NA	NA	NA	26568	5721.2	NA	NA	NA	NA	12424.4	NA	NA	12239.3	NA
P07585	204034	630374	903525	167596	195429	882694	433273	487333	601387	279389	842446	349305	379906	490291	504751	456977	422661	467382	541311	309926	381982	467709	366683	226235	166368	498386	222926
P07602	112558	332038	211627	111290	109678	123170	180914	125523	171952	197391	119994	154056	167694	189389	212795	80443.5	221668	141951	166574	315138	187662	85898.9	149568	57815.6	74008.1	74814.9	161193
P07686	91342.9	125309	84033.8	114628	169590	140168	133220	214357	179994	166726	183176	128957	221138	178102	334566	228533	182404	121948	208850	129028	227216	204938	124268	132320	97698.2	118048	113724
P07711	NA	NA	9850.1	18975.8	5910.95	18995	10532.2	7666.7	13575.8	11243.2	13529.9	12636.1	7117.19	6264.1	19472.6	NA	6148	7211.2	NA	24453.8	0	NA	7941	8902.3	NA	NA	3779.34
P07737	171701	852811	269376	125313	250749	644756	729859	NA	417506	206421	225088	NA	267471	215958	765424	437824	539748	802689	282202	389821	113730	378385	169406	135736	115340	249566	133375
P07738	41054.6	65502.8	36973.6	35652.3	61733.3	58153.7	76742.8	57359.9	41661.1	38817.7	43952.3	40582.2	30236.5	36318.8	97246.2	37396.3	85894.5	25896.4	66662.1	76578.6	105055	40430.1	40886.8	28635.8	33434.2	53399.7	45202.1
P07741	39155.5	261708	100648	42603.3	33757.7	123813	170601	144150	69345.2	84362.8	119678	49735.6	27852.8	166192	77387.4	103395	69508.6	117635	69847.4	56288	29651.1	111347	76583	108611	98751.1	65148.6	61897.4
P07766	NA	44238	NA	NA	NA	NA	NA	NA	NA	NA	NA	NA	NA	NA	NA	NA	NA	NA	NA	NA	NA	NA	NA	NA	NA	NA	NA
P07814	478882	775403	618847	451920	511752	713240	450313	451845	541031	519736	427300	347432	360292	510717	893452	715349	648620	564876	783559	708077	491682	649046	423067	439644	372698	429710	401750
P07858	205015	85884.4	84243.6	78729.5	71030.1	201651	159124	140238	192631	131627	90435.1	212543	116017	71321.4	126315	89745.8	134242	104793	189472	103961	91992.7	134062	139082	47139.2	130602	85145.5	61428.3
P07900	274200	538460	258906	299393	214898	311255	333922	253625	319927	237680	275999	246046	256123	143414	256286	436296	257272	407584	251183	307081	243222	240483	385140	392855	447039	318000	208182
P07902	33610.5	67851.2	41248.4	33556.4	54760.3	38252.5	69706.2	37654.4	62891.7	82202	36657.5	32607.1	39397.6	45692.6	71873.9	54557.2	56092.8	54078.6	46969.6	64177.3	47292.1	36928.6	14660.3	31431	16520.4	37988.3	21227.5
P07910	90871.5	90605.9	84083.5	57818.6	42226.9	58878	162751	48574.4	95760	236822	197245	85774	34572.9	55564.5	259048	170623	48810.8	39816	224749	48129.4	26837.3	50472.5	61101	53554.3	67061.1	49341.5	49212.9
P07919	NA	NA	1329.6	7975.9	NA	NA	NA	NA	NA	NA	NA	NA	NA	NA	NA	NA	NA	NA	20287.5	NA	NA	NA	3242.3	7405	3412.6	4769.5	1077.9
P07942	361439	539548	528546	203595	293350	429996	302402	325339	411786	328293	419596	256618	269264	342605	411956	541028	589663	322004	537955	593739	449737	278130	304385	274477	238180	277240	274527
P07947	34089.1	59470.9	40880.6	10307	21694.5	29291.8	12916.8	10077.5	NA	19456.3	NA	NA	32558.9	4811.5	39109	33057	37050	NA	49671	58381	51651.6	44118.1	13238.9	NA	10829.1	9138.3	NA
P07948	36868.3	38238.4	39815.9	46881.6	20559.7	51330.1	41156.7	29360.8	24407.5	43669.6	17154.4	21273	17821.1	24836	14717.9	39854.9	1075	32077.4	53848.1	49197	34177	59071.7	25407	32805.6	23475.6	5301.7	24853.5
P07951	NA	NA	NA	NA	NA	NA	NA	NA	NA	NA	NA	NA	NA	NA	18122.9	14841.4	23004.9	31294.7	NA	NA	NA	15230.5	34283	20630	NA	33588	NA
P07954	203496	168108	222288	197140	136151	192362	192058	211598	157489	146147	82663.6	151143	175284	167706	142820	217793	121541	176238	280984	372310	185386	174381	177579	219008	185258	167359	121356
P07998	NA	NA	NA	NA	NA	12180	NA	NA	NA	NA	NA	NA	NA	NA	NA	NA	NA	NA	NA	NA	6396	NA	NA	NA	NA	NA	NA
P08034	NA	NA	NA	NA	NA	NA	NA	NA	NA	NA	NA	NA	NA	NA	NA	12967.4	NA	NA	NA	NA	NA	NA	NA	NA	NA	NA	NA
P08047	11941.3	NA	0	NA	NA	NA	10553.4	5875.6	3397.7	NA	NA	NA	NA	NA	NA	13467.3	5224	NA	16400.2	4831.9	11467.7	3501.1	10071.5	12559.3	2730.8	4842.2	7141.2
P08069	NA	45194.7	25276.5	NA	NA	10773.1	4021.2	9464.6	NA	NA	6856.4	8772.9	6407.8	3067.75	9953.2	NA	6994.4	NA	18691.5	4283.4	4855.8	4962.5	NA	NA	NA	NA	NA
P08123	116549	132971	124323	108776	72650.5	108101	98752	100687	101277	138732	89460.4	78177	50001.2	88744.9	99118.2	146844	73163.5	90029.4	157869	81783	140668	95835.5	119287	48696	63952.6	52886.9	54114.6
P08133	1.20652e+06	1.30237e+06	2.2424e+06	1.45349e+06	865508	1.5845e+06	968653	1.14143e+06	1.09661e+06	1.38038e+06	944318	953641	1.54756e+06	891327	1.52978e+06	1.19397e+06	1.72583e+06	1.09201e+06	1.38348e+06	1.22479e+06	1.86088e+06	1.24878e+06	1.00643e+06	893492	962416	798222	941839
P08134	NA	NA	NA	NA	NA	NA	NA	NA	NA	NA	NA	NA	NA	147098	NA	NA	NA	NA	NA	NA	NA	NA	23901	NA	NA	NA	NA
P08138	NA	11421.4	NA	NA	NA	NA	NA	NA	NA	NA	NA	NA	NA	NA	NA	NA	NA	NA	NA	NA	NA	NA	NA	NA	NA	NA	NA
P08172	NA	NA	NA	NA	NA	NA	NA	NA	NA	NA	NA	NA	NA	NA	0	8990.1	NA	NA	NA	NA	NA	NA	NA	NA	5787	2127.5	NA
P08174	39647.2	68975.6	76118.4	44020.2	59578.9	118520	135666	125323	128222	181886	125955	71225.4	74008.4	120597	78675.7	88265.3	102092	95311.6	83733.8	85984.8	35243.5	20889.4	36751.9	35943.1	61044.4	61502.9	48748.5
P08183	14675.4	30155.7	12868.7	37929.2	23851	44064.6	21562.9	40467.6	58236	54868.3	27725.9	70268	40780.9	57192.4	38924	18184.8	92063.1	49558.1	62046.3	68939.2	70871.2	37660.4	33362.7	2863.1	13911.5	62284.4	9658.8
P08185	62551.1	11695.1	57289.1	33387.4	30254	65873.7	26287	77616.7	59147.9	25673	35288.6	12483.8	NA	22640	87914	NA	98121	90846.5	78370	50775	39813.5	46759.6	51823.2	32561.2	25197.4	48202	31188.1
P08195	117848	92400.8	85041.9	73693	85012.2	85314.3	54611.3	43120.5	75835.9	70465.7	47244.2	60610.1	58307.1	53625.6	126386	86115.1	83398	117614	105085	96469.4	65704	41752.5	76442	125380	51431.1	105972	122089
P08217	NA	13076.6	NA	6167.84	12171	4924.6	NA	NA	NA	19220.7	NA	NA	9912.5	NA	15092.6	NA	NA	31881.5	NA	NA	NA	NA	NA	9610.5	NA	30081.7	NA
P08236	134242	98171.4	121101	94157.6	70215.3	126262	90030.2	62838.1	86482.9	70112.8	143874	65338.7	87437.8	100580	49551.7	162726	116536	71819.1	53991.6	155279	58864	52834.7	95927.7	76386.6	84074.3	74818.6	120982
P08237	68273.2	158571	333705	109404	155470	196522	161158	150094	128130	154290	213220	130917	112900	128669	194356	186225	182383	210898	137931	213594	195453	110788	142324	88741.9	122610	140610	93949.2
P08238	134709	683896	369081	226958	138882	182514	216386	109186	213000	103068	239561	142454	86319	229891	157184	533154	146160	155503	330608	354126	153250	153324	164321	145711	126276	228090	231331
P08240	46339	161416	174355	124960	94354.4	131142	81664.4	107432	126900	117055	113785	140033	131689	135953	183387	185954	77729.5	87156	111550	225264	127556	70961.7	152810	123607	104594	128179	104879
P08243	64981	141397	81225.1	31003.1	14784.4	26945.8	39378	10939.8	38509.4	21203.9	28040.7	21806.6	37808.4	34717.5	18803.7	37423.8	12313.9	31274.1	58768.1	15212.3	45348.7	30620.6	40586.8	1722.4	929.4	38665.3	4197.7
P08246	12498.6	28685.2	13363.6	77196.5	10211.1	44316.4	26457.9	7799.4	17488.9	11535.1	14242.5	27691.7	32703	11941.1	21957.4	78513.9	23446.8	41838.4	73174.5	50615.8	9761.48	36685.6	74447.2	31313	12876.5	56906.1	14366.1
P08247	46724.5	22359.4	22187.5	19685.1	13076.9	NA	3753.9	NA	NA	20357.8	24518	NA	NA	17233.2	NA	NA	NA	28372.5	56995	NA	NA	25074.4	26623.6	15295.8	14618.5	NA	9998.6
P08253	35910.5	142822	145077	17236.7	47868	84082.6	102213	53456.2	99628.2	83138.8	21300.4	44249.5	96262.5	87212.2	133162	52091.4	72399.3	64337.6	34248.9	110508	74230.9	17075.7	47321.6	44525.6	17387.6	44322.1	25644.8
P08254	NA	NA	NA	NA	NA	NA	NA	NA	NA	NA	NA	NA	NA	NA	16134.5	NA	NA	NA	NA	NA	NA	NA	NA	NA	NA	NA	NA
P08294	124051	82023.2	32373.4	38822.6	40878.9	117330	59862.8	24259.1	52977.8	61914.7	39979	31204.2	42014.7	29512.8	74379.2	49700.6	94762.3	13857.8	34834.7	56266.3	24109.3	17248.2	36518.1	31852.6	21634.8	54747	43608.1
P08311	203026	175554	212294	114067	219610	350557	236827	145758	238949	231583	288176	237936	208339	217753	331261	191558	325233	173989	264440	351856	132107	174907	113019	209393	107683	137549	111833
P08319	NA	NA	NA	NA	NA	NA	NA	NA	NA	NA	NA	NA	NA	NA	NA	NA	NA	NA	52551.2	NA	NA	NA	NA	NA	NA	NA	NA
P08397	7653.87	28818.4	62320	24387.6	43329.6	50430.3	53802.7	40775.8	68131.9	78791.6	67957.3	19943	48165.4	62881.5	38469.7	52402.1	85481.5	56824.4	21951.9	35312.3	27493.8	27317.1	40083.2	36330.4	31480.7	45419.8	41486.7
P08473	42391.9	23563	25210.5	16634	28139.5	17901.1	115706	9570.7	62540.9	21479.6	83386.6	49808.9	41340.8	15967.4	45884	95748.2	56219	76842	18335.9	20303.3	44791	71889.1	26913.3	NA	NA	60313.4	NA
P08514	NA	46674.8	57319.3	NA	20979.5	27963.4	8967.8	2981	8565.1	21495.7	18895.3	NA	7496.3	13950	29252.9	NA	17981.1	9603.27	28379.6	14799.5	NA	NA	NA	NA	NA	NA	NA
P08519	NA	4096.4	9487.3	NA	0	NA	NA	NA	NA	NA	NA	NA	NA	NA	NA	NA	2541.9	NA	NA	6943.6	NA	NA	NA	5214.2	NA	NA	NA
P08559	117503	410567	191540	120044	74683.1	122001	118869	158720	190886	113290	141680	170334	219469	117408	63482.7	180497	155383	112027	98886.8	117548	115942	142505	157659	196570	134216	175225	124076
P08567	14400.9	41669.1	16394.9	44121.3	39739.1	26485.4	19354.5	8401.7	13576.5	NA	30818.2	15117	18848.8	45777	10476.3	60548.9	74126.8	42734.1	51697.4	93573	61398.8	NA	NA	26538.4	26822.6	39122.1	22128.7
P08571	53231	88767.2	97219.9	57135.5	44653.4	84460.3	42442.4	70165.5	77927.2	90492.5	46887.7	72800.4	67304.8	75512.8	76708.7	54913.7	76329.9	43141.8	61008.1	93888.8	60303.4	45747.8	42461.9	64491.4	44517.4	103836	70102.7
P08572	60815.1	118913	195965	71925.9	78542.8	80049.8	115121	98023.1	137575	97955.1	75312.4	73423	138846	72855.6	78952.4	102011	95556.2	135163	209943	184751	122748	111581	83842.1	89167.4	46621.3	69222.3	77050.5
P08574	97705	143542	126477	257112	118284	44179.2	58631.9	141467	156754	41428.7	65664.2	115976	94391.9	53716	88739	84965.7	37327.3	37768.6	51605	50089.1	78345	80471.3	180714	104953	124069	145401	135832
P08575	258253	344407	347386	262828	255242	276911	305257	373581	469770	371665	342075	242778	283917	309067	373035	306882	295477	301793	615844	343990	272139	324278	234160	217564	163638	294764	215658
P08579	68778.7	52567.9	57641.4	50089.9	36270.9	91993.4	29516	23183.2	79488.7	60463.6	93981.2	28472.7	68685.8	79337.7	96333.8	62589.4	96000.5	46974.9	75727.3	97115.3	17550	60417.1	48549.4	57863.6	22980.7	63238.2	29171.8
P08581	13215.3	30082.8	22540.9	14814.8	NA	18509.1	26194.6	9842.3	21817.3	20798.9	5013.47	15482.5	9285.3	5400.9	5127.2	11009.7	8080.3	4384	7459.7	3914.3	NA	18599.2	NA	NA	0	15261.5	NA
P08582	9458	22117.9	21072.1	NA	1654.7	14756.5	19920	15556.9	2114.32	NA	10335.6	13688.1	2570.65	NA	37482.3	17990.3	22160.2	7648.61	5778.68	11005.2	4261.6	NA	18557.7	NA	NA	NA	NA
P08603	413419	542419	450794	400984	434132	703996	415421	436466	547691	670979	326063	488331	413129	409810	501940	652238	540281	428625	477206	443944	491314	508377	320425	321933	275128	401950	299590
P08621	121672	182659	100141	71701.6	69108.3	93414.3	115870	108918	107674	109191	63718.2	70484.3	92204	78582	97961.2	98536	83276.5	84959.6	85301	99993.9	48910.7	83743.2	129643	117807	69777.3	144416	75203.2
P08631	23776.6	NA	NA	6955	10781.3	NA	13975.4	NA	6081	NA	7952.1	6278.6	NA	NA	25711.4	11916.3	17781.6	NA	NA	19337.7	17463.3	18405	NA	NA	NA	12882	2267.4
P08648	142762	111537	149878	133612	164301	210761	127427	179477	240972	223164	161886	126502	170903	243418	242599	149635	242681	110289	175052	121933	147351	164993	89973.9	79636.7	122597	89806.6	132961
P08651	NA	22988.5	3044.5	NA	NA	NA	NA	NA	5428	4296.2	NA	NA	NA	NA	NA	52261	13079	11952.7	26326.3	17484.7	8692.1	NA	2947.2	NA	10371.5	NA	NA
P08670	1105499	2.19137e+06	2.11335e+06	847718	1.19122e+06	1.34963e+06	1.15786e+06	1.46113e+06	1.32686e+06	993030	1.12861e+06	1.08447e+06	772354	771588	868949	982239	1.48253e+06	922443	1.42701e+06	1.26614e+06	1580992	1.04325e+06	1.03665e+06	1.17243e+06	979411	878597	688894
P08697	125200	56617.8	40018.9	38323.7	33656.6	36758.4	66044.7	60006	91845.8	19524	117581	22847.6	87590.3	62571.8	101808	55448.7	135687	29749.7	46981.6	35524.7	66847.7	38891.4	35692.7	44708.9	65102.1	30718.7	52235.3
P08708	50434.7	122201	75528.3	132096	55013.6	64661.4	18901.1	48527.6	68520.2	54658.9	40542.8	18378.2	35225.3	43694.8	196346	62217.3	21296.5	172772	72448.1	77642.9	50672.5	28281.7	66190.7	88544.8	57842.6	53006.2	76463.9
P08754	33886.7	84027.8	29530.5	69527	34296.8	87391.4	41678.3	124117	38858.2	108894	40495.4	24905.2	120436	76147	77266	76333	30368	42757.9	124303	39352.4	100374	90755.3	56620.3	54320.1	21811.4	93537.5	64184.3
P08758	584829	971139	1.3851e+06	392077	561986	613524	721021	632363	1.17179e+06	568831	762108	1.43162e+06	310544	336872	771256	334399	370905	690036	490115	487481	536256	689937	602691	548644	414942	581557	442478
P08842	20976.9	62608.8	30599.9	24016.6	17407	6031.1	NA	NA	NA	20549	NA	27450.8	2957.1	20111.7	10094	NA	16430.4	3924.3	NA	10462.7	6500.3	11035.5	NA	NA	5992.2	NA	0
P08861	NA	16280.2	NA	7641	NA	29144	2611.2	36183.4	NA	25950	NA	NA	30986	NA	NA	NA	NA	9385.9	NA	NA	NA	NA	NA	NA	NA	26610	NA
P08865	158532	529076	77003.2	118622	159106	190196	232195	119588	153456	139126	56019.5	93895.5	288110	135751	137577	120862	107100	134427	194702	141808	111622	75787.1	97564.2	70581.2	101582	90626	108459
P08913	NA	3324.4	4645.4	NA	NA	NA	NA	NA	NA	NA	NA	NA	NA	NA	NA	NA	NA	NA	NA	NA	NA	NA	NA	NA	NA	NA	NA
P08962	47015	65027	47225	NA	84513	69941	60317	149495	136513	59682	83525	47680.9	52690.9	55209.3	73278	88546	101852	68949.2	151580	78558.4	54956	104660	85865	21637	40998	NA	63843
P09001	50014.3	69055	5122.8	48857.7	15878.5	50970.3	57079.6	84062.7	28329.3	65812	21520.1	17523.8	60432	35693	97934.9	74817.6	49884.1	40428.9	55584.7	80878.8	62863.4	27912.1	9681.2	13913.9	22901.9	22070.5	10971.9
P09012	33486.2	165532	41099.1	81534.5	76784.6	85425.2	89368.3	74489.1	117888	123293	100439	98064.5	69005	78504	69201.4	39256	24547.8	81034.2	88764.8	83650.9	47852.5	39645.1	81663.5	45464.4	73066.2	39629.2	24762.8
P09038	15334.7	NA	16186	NA	NA	11699.5	NA	NA	NA	NA	NA	NA	NA	NA	NA	6238.64	NA	NA	11812.5	31428.6	7492.18	7325.08	NA	NA	NA	14791.2	NA
P09093	18276.3	12244	9167.9	22766.6	NA	30454.7	30112	NA	NA	54193	NA	NA	29846.9	NA	NA	NA	NA	NA	NA	NA	NA	NA	NA	13494.9	NA	21274.2	NA
P09104	23716	105319	44644.9	75123.8	26463.2	30079.4	68212.6	45763.5	38170.4	8807.4	43252.7	32318.3	41338.6	66220.5	41789.3	18002.8	77278.3	24697.6	44591.3	71885.9	26192.9	29959.1	54364.4	112168	60305.7	69157.7	44818.6
P09110	79252.3	140528	118713	84063.6	60123.8	68516.8	60818.4	56013.7	92282.8	91318.5	86994.7	38954.5	78850.7	47990.1	90847.7	92641.7	89557.4	105882	103390	88188.7	74286.5	104036	77992.4	57014.1	60438.8	77561.1	55902.7
P09132	8160.6	NA	29510.6	21963.6	16802	27197.6	12281.7	25680.9	20300.3	20219.9	19170.9	1886.94	26990.2	8336.1	11079.4	18600.4	NA	9453.22	11436.5	14477.3	10888.8	17783.2	6697.1	15854	11273.4	7626.4	5177.3
P09210	NA	NA	NA	NA	NA	NA	NA	NA	NA	NA	NA	6952.5	NA	NA	NA	NA	NA	NA	NA	NA	NA	NA	NA	NA	NA	4659.9	NA
P09211	132541	529027	531364	267387	155787	285873	144825	239204	220689	246795	205718	141345	111257	110990	292813	621657	171562	383703	352480	388751	198574	373998	193340	161297	253459	243449	226860
P09234	NA	15688.6	6261.6	7163.1	NA	49063	53281.8	NA	NA	34354	NA	15904.6	12634	NA	26333.3	31564.2	23321.5	NA	NA	31449.9	NA	1735.7	10197	NA	13352	15401.1	NA
P09237	NA	16077.5	24601.3	NA	NA	2855.16	NA	NA	NA	NA	NA	2807.7	NA	NA	1193.5	1341.52	NA	9011.1	NA	NA	NA	NA	NA	NA	NA	NA	NA
P09326	28376.8	110289	96495.5	41880.3	51759	27293.3	33038.6	17294.9	10653.2	26672.9	18321	19414.5	46879.9	21922.8	69758	NA	15129	53192	72146.7	61184.1	53022.9	10651.5	NA	8497.5	NA	13440.5	9810.4
P09327	167418	411766	344594	342672	212771	351299	449150	432569	357031	306366	297920	285980	244193	311065	398993	392345	352786	328365	387179	391760	309745	388180	348370	190726	215734	259212	208371
P09382	328708	789977	1.154e+06	139423	209697	385961	408352	662502	415092	256568	312494	195642	456984	346170	494671	487287	483472	184168	544932	243978	243885	285270	318549	280660	356924	329211	402720
P09417	45282.6	118323	77507.1	59229.5	123643	185249	71555.5	115148	93395	161189	153552	58065.9	153774	156667	124422	116049	131729	107728	105293	165740	57337.1	105040	80454.1	56974.4	83428.3	38340.6	57417.3
P09429	126387	208313	62080	114157	43492.3	67450	79548.7	22805.7	20448.9	17432	45366	45458.1	85065.2	21576.5	284815	95900	124040	96353.2	347582	213178	122220	39334.5	109819	103447	105164	99212	67383.9
P09455	55731.4	151006	123212	7299.1	55718.6	98604.9	47321.4	43464	75904.2	37390.7	60040.8	26425.7	97335.1	104820	59902.3	75162.5	95621.6	28862	73028.7	66724	49861.2	68446.9	43755.4	12080	39341.6	31490.5	8638.4
P09467	43826.4	256188	102375	85705.1	51985.8	84823.8	106849	55460.6	82525.2	57745.9	97624	52511.8	83474	66492.9	93973.6	124955	59191.4	53921.4	153305	80157.6	84022.5	77717.9	94166.2	56701.9	62895	104967	58428.3
P09471	107509	204770	313272	123096	137004	211376	142318	85435.4	260040	199624	115385	121496	159870	187554	239311	126562	231283	137395	256350	198971	191670	135773	136854	63031.8	80470.4	131314	69077.3
P09486	14747.6	32042.5	37268.1	8206.8	20927.6	20136.9	47497.7	12076.5	31829.3	27658.2	28517.1	25043.6	22957.7	40549.6	31357.9	40162.2	12708.9	36368	42530.9	37879.2	33032	31466.5	30177.6	16441.5	37823.6	18949.2	25882.6
P09488	NA	NA	NA	NA	NA	NA	NA	27066.3	NA	NA	NA	NA	NA	NA	NA	NA	NA	20030.5	17226.9	NA	NA	12913.3	NA	NA	NA	NA	NA
P09493	361643	921561	908299	261963	634723	1.01509e+06	583439	917636	830357	611058	856937	350780	537650	794656	995077	618248	533192	517878	849101	434710	610220	434315	341466	362664	338212	385372	352011
P09496	17728.2	51164	45974.7	60162.9	56073.6	36353	70428.4	39963.7	47184.9	25910.6	21740.2	44119.9	58549.8	71018.7	62731	83981.4	63843	77228	55332.2	29630.6	40275.8	80398.2	42373.2	41409.2	55322.1	32470.1	42406.9
P09497	19784.3	63771.5	57894.9	56055.9	44654.1	65010.5	60437.5	38745.8	40244.5	85069.5	29056.7	59219.4	32247.6	20365	67680.7	26498.3	49330.7	77845.3	93389.3	42161.5	60183.5	38972.8	23852.2	28741.9	42705.3	38919.5	55387.2
P09525	770145	947902	241256	429829	461878	662947	479317	372591	597266	616550	596797	411394	509017	519033	730441	728376	689447	332414	506347	863914	345214	750566	343753	496222	248627	490991	320776
P09543	128422	163111	114559	119383	167928	161222	130990	134554	225795	134648	140717	157768	103273	150473	208210	104577	192629	108512	111502	122228	104831	172563	107973	75066.2	100299	76899.3	56565.2
P09601	11380.6	52027.8	22781.6	31139.1	11704.9	54068.3	9899.2	42017.1	37553.3	11929.1	25602	45672.7	57772.2	11728.7	64476.1	22859.6	94222.7	80726	11884.4	51827.2	43906.3	31268.4	26718.5	7743.7	10801.6	10305.7	9440.4
P09619	36364.1	67897.6	161549	68551.1	37900.8	124372	63049.9	33018.4	65199.8	34454.8	103135	27595	41307.9	73440.4	150824	92402.2	118535	43035.6	89130.5	55149.2	61203.2	58350.6	38666.9	26048.8	46456.3	16659.7	32960.5
P09622	231971	260701	126883	460237	236009	282310	204901	286288	302033	165129	161925	154496	180728	233067	232366	271339	230695	362526	299005	323731	188804	281847	312374	176616	124655	233684	146953
P09651	NA	NA	NA	NA	474.25	24334.4	4870.04	15885	29868.7	16859.6	22373.5	4294.04	8891.62	20326.2	14906.3	30313.2	NA	NA	26499	16459.2	13909	10433.4	NA	NA	NA	NA	NA
P09661	38654	127616	92479.6	30885.5	92089.5	40600.6	35615.9	52934.8	43099.8	44587.6	47203.1	36303.9	90422.4	39524.5	72530	83799.7	90417.5	55030.9	48721.2	120107	56623.7	56573.1	77038.4	42819.2	61963	85216	42064.5
P09668	28099	49277.2	78987.8	41357	44793	42979.8	62657.6	110800	84455	97652.3	16725.5	61965.6	71635.5	63400.9	125231	67367.1	65393.6	67559.4	48091.6	99883	45340.6	86836	65278.6	36192.3	56497.6	40586.7	34538.8
P09669	86771.8	125803	225930	38789.3	85640.8	128898	94416.9	112051	87276.5	69919.8	31080.5	81176.9	158567	79513	67559.3	50409	32640	55927.8	107578	90870.8	21406.5	48177.5	33409.7	50881.9	161726	84597	33806
P09758	11848.1	NA	NA	8328.6	NA	NA	26604.2	NA	NA	24350.6	NA	NA	0	NA	27071	3482.7	NA	3055.8	17666	NA	NA	NA	30558.9	NA	8340.7	32265.7	22021.8
P09769	NA	NA	NA	6917.3	NA	18262.8	13615.7	NA	NA	23902.1	NA	NA	NA	NA	NA	NA	17255	12801.9	36610	36859.7	NA	NA	NA	NA	5290	NA	0
P09871	68179.9	178144	125962	112512	69224.7	101686	104178	115307	101788	98362.9	82416.8	77177.1	109125	110026	105750	127652	55155.5	95633.2	116520	46288.6	55833.3	77066	99444.4	64129.9	72045.9	81242.4	69082.8
P09874	314365	503008	661498	307940	421968	500258	474720	334688	384381	328954	370440	282285	395125	322168	708690	590555	544932	356422	458126	420414	394578	330944	395496	343656	378204	436204	335746
P09884	11150.6	0	7079.9	6466.6	NA	17518.7	19648.5	11178.2	11164.6	NA	NA	4618.2	NA	NA	NA	1784.7	NA	NA	11072.3	NA	NA	2584	1610.3	NA	NA	NA	NA
P09913	12037.3	72628.3	77068	19065.8	10740.9	11209.8	19626.7	11844.9	NA	18400.4	NA	10482.1	NA	10759.7	12258.8	28349.9	18840.9	55230.1	10899.8	0	6145.2	11469.2	NA	NA	NA	NA	5282.7
P09914	10143.5	56836.9	60121.8	43083.4	32224.4	7339.3	41189.3	7774.69	5039.76	47441	35720.8	37253.4	30281.8	1935.9	55658	82108.7	65307	33913.5	53289.4	91659.9	21422.7	66948.5	23786.8	32125.5	13340.3	20377	38754.9
P09917	85707.6	173626	74822.2	59799.3	77060.4	74046.4	18337.9	14378.2	33148.3	27299.1	21605.5	34023.6	39489.4	28543.3	89894.3	69619.6	109189	56455.7	61083.7	21601.2	31742.5	19804.1	69235.9	18714.5	76326.9	65189.3	53801.6
P09923	NA	NA	NA	NA	NA	NA	NA	NA	NA	NA	NA	NA	NA	NA	NA	NA	5474.45	NA	NA	NA	NA	NA	NA	NA	NA	31529	NA
P09936	78025	105048	108981	77419.5	107018	144914	118579	137991	164492	105360	120867	140739	109060	118157	304631	98414.5	86996.4	89699.5	312347	143670	77104.8	18309.8	155300	124034	123172	87467.3	92794.8
P09958	NA	NA	NA	NA	NA	NA	NA	1562.87	NA	NA	1256.45	NA	NA	NA	NA	NA	NA	NA	NA	NA	NA	NA	NA	NA	NA	NA	NA
P09960	264173	154248	298161	232588	184723	211112	377302	270887	295828	237692	256666	242859	322088	234757	194898	212763	222792	283311	271289	231149	287736	303656	226849	345571	151116	282944	186577
P09972	54582.4	107592	87442.1	53824.9	92585.4	109496	69049.7	134306	103967	133856	100557	77498.7	69931.5	91175.3	47236.4	97262.9	67814.6	102192	163436	135826	137405	144339	48251.9	60591.2	55849.4	63009.6	56359.1
P0C0L4	13231	5654.1	NA	17641.3	16719.3	6656.4	NA	NA	24780	42232	NA	NA	15008	NA	27679.9	NA	6041.1	5914.6	NA	7310.2	NA	NA	27142.8	1231.86	14342.3	18395.3	11924.1
P0C0L5	27386.6	119013	13437.2	31899.1	NA	NA	NA	NA	NA	NA	NA	NA	12502.5	NA	37629.3	24978	38599.8	63269	NA	23596	NA	NA	13653.7	NA	18368.3	NA	7249.9
P0C2W1	NA	NA	NA	NA	NA	NA	NA	NA	NA	NA	NA	1659.3	NA	2305.12	NA	NA	0	NA	NA	NA	NA	NA	NA	NA	NA	NA	NA
P0C7P0	0	20958.5	NA	19676.7	4943.9	NA	22341.1	23484.3	34506.7	NA	5020.1	NA	13588.9	NA	23023.9	6592.9	NA	20175.2	NA	44531.3	25899.6	10927.9	8292.1	32749.5	12290.5	NA	NA
P0C7P3	NA	NA	12725	NA	NA	NA	NA	NA	NA	NA	NA	NA	NA	NA	NA	NA	NA	NA	NA	NA	NA	NA	NA	NA	NA	NA	NA
P0C870	NA	NA	NA	NA	NA	8908.6	NA	NA	NA	NA	994.29	NA	NA	NA	NA	NA	NA	NA	NA	NA	NA	NA	NA	NA	NA	NA	NA
P0CAP1	NA	NA	NA	NA	NA	NA	NA	NA	NA	NA	NA	NA	NA	NA	NA	NA	NA	NA	NA	NA	NA	NA	0	5786.22	NA	NA	NA
P0CAP2	0	NA	NA	NA	NA	NA	NA	NA	NA	NA	NA	NA	NA	NA	NA	NA	NA	NA	NA	NA	NA	NA	NA	NA	NA	NA	NA
P0CG13	NA	NA	NA	NA	NA	NA	9287	NA	NA	NA	NA	NA	NA	6053	NA	NA	NA	NA	NA	NA	NA	NA	1999.4	NA	NA	NA	NA
P0CW18	NA	NA	NA	NA	NA	NA	NA	NA	21686.6	NA	NA	NA	NA	NA	NA	NA	NA	NA	NA	NA	NA	NA	NA	NA	NA	NA	NA
P0DJ07	NA	NA	NA	NA	31891.7	NA	31507.5	NA	NA	22996	NA	NA	24013.6	NA	NA	NA	21056	25961.8	22353.8	56612.1	24431	29663	NA	NA	NA	32769	NA
P0DJI8	NA	NA	19206.1	13745.9	NA	NA	NA	NA	NA	NA	NA	NA	NA	NA	NA	NA	NA	23777.2	NA	NA	NA	8277.6	NA	NA	NA	NA	NA
P0DJI9	NA	NA	NA	NA	NA	NA	NA	NA	NA	NA	NA	NA	NA	NA	NA	NA	NA	7327.8	NA	NA	NA	NA	NA	NA	NA	NA	NA
P0DOX2	35678	41970.1	44594.1	56601.2	52998.2	30774	41103.7	62725	59076	29042.8	52679.9	31247.5	50325.1	35857.6	29961.2	45535	25756.9	62495.9	71532.3	46617	34393.4	36965.8	8937.6	13519	9374.9	29621.9	13224.6
P0DOX3	NA	NA	39824	NA	11746.5	7449	NA	NA	NA	NA	23624.6	17749.3	12328.8	18197.1	40107	NA	24743	30440	NA	25932	21496.2	NA	NA	NA	NA	NA	NA
P0DOX4	NA	NA	NA	NA	NA	NA	NA	NA	NA	NA	NA	NA	NA	NA	NA	NA	NA	NA	NA	NA	9891.4	NA	NA	NA	NA	NA	NA
P0DOX5	NA	NA	NA	NA	NA	NA	NA	NA	NA	NA	NA	NA	36225.3	NA	NA	NA	NA	NA	NA	NA	NA	NA	NA	NA	NA	NA	NA
P0DOX7	51873	79235	108314	41353.8	67042	45626.9	45606.9	54934	41178.1	84240.2	56393.9	65226.5	61711.8	55752.7	52894.1	50591	96238	58590.1	99589.3	113826	57201	60513.2	56621.1	31683.5	57096.1	57035	30407.4
P0DPB6	10391.5	31011.3	22148	NA	NA	NA	12318.6	NA	NA	NA	NA	23607.3	NA	NA	8008.2	NA	NA	NA	NA	NA	NA	NA	NA	NA	4848.6	11836.1	3035
P10082	NA	NA	NA	NA	NA	NA	NA	NA	NA	NA	NA	NA	NA	NA	NA	NA	12843.2	NA	NA	NA	NA	NA	NA	NA	NA	NA	NA
P10109	23689.3	24708.9	49830.9	22128.8	18701.6	29445.5	25682.9	22044.3	16409.6	18423.8	29155.5	50025.2	28032.8	21001.3	33008.7	37707	43845.6	20651.9	25362.9	54203.8	35419.9	20218	11657	11437.5	8986	28770.1	8584.8
P10114	2744.3	49057.4	NA	2144.2	NA	NA	NA	NA	NA	NA	NA	NA	NA	NA	NA	NA	NA	NA	NA	11491.5	NA	NA	1684.2	NA	16995	1620.9	1052.7
P10153	22828.4	42079.5	62386.5	35528.1	88992.8	63778.1	35210.3	7085.2	23767.9	56696	87193.1	33374.6	35956.4	27505.9	108958	53012.8	42575.9	25434.8	41157.8	38669.3	58055.6	17779.3	55885.3	37686.5	34588	28802.8	46517.2
P10155	131635	147873	245121	109034	231751	247642	149867	169233	150713	183842	180497	131885	109467	99429.8	178164	143398	163292	222572	142556	244370	174072	178468	67744.2	81613.9	75430.3	125014	71150.7
P10253	65494.8	35382.1	93011.8	98571.6	58559.6	107352	43594.7	65595.6	85090.4	72773.6	93116	58969.6	72958.2	73181.6	83152.3	72834.7	73314.6	68383.4	117641	129645	88802.6	48562.6	30781.8	44383.3	49457.3	30487.1	60743.8
P10301	74061.5	53820.7	136644	62383.9	91367.9	98483.2	85464.2	76439.9	109439	70785	55777.8	39664.8	61631.1	79108.9	200411	215852	183498	104198	203854	248869	105802	69495.4	89553.3	66181.9	75489.2	297522	54093.5
P10321	58290.6	66296.1	55804.1	52185.3	115638	113944	116048	36264	45632.5	24621.8	74725.5	61111.6	66742.7	192364	71306.7	53506.7	48068.5	60337.3	45420.7	115620	55462.3	70805	38611.4	19785.7	40733.8	40763.4	48986.1
P10398	23950.3	16986.9	97277.9	20323.3	23706.4	14440.8	38492.2	5738.3	13242.3	42757.5	NA	24601	32793.9	27263.1	16304.3	4069.9	30091	23658.3	NA	13333.2	17681.1	18965.9	11487.4	6224.3	15943.3	37804	10988
P10412	68687.6	165208	23941.9	43515.7	59420.6	56596.4	30823.9	43713.6	47692.6	63030	33061.5	25719.2	45863.9	37902.4	160588	34205.4	70768.3	55975	117943	74798.5	39176.7	114759	48603.7	22208.2	36032.4	25465.7	29914.7
P10415	NA	11930.8	NA	NA	NA	NA	NA	NA	NA	NA	NA	NA	NA	NA	NA	NA	NA	NA	NA	NA	NA	NA	NA	NA	NA	NA	NA
P10515	76737.9	152234	142645	99959.1	79302.7	111486	192607	167275	139194	136294	83311.7	123516	105472	192889	124397	188491	144806	176552	109562	83054.4	117026	58002.9	128546	73831.4	112073	223673	97195.2
P10586	49452.1	144611	91322.6	19504.2	38092.2	47166.6	55929.1	64547.8	47375.9	30783.7	36305.9	39254.5	93182.7	27944.3	62564.9	72274.5	48978.9	31287.8	79541.9	67547.7	55568.7	77425.2	21272.7	44601.5	10719.3	54023.9	32364.8
P10588	NA	NA	5212.9	NA	NA	NA	NA	NA	NA	11498.4	NA	NA	NA	NA	1400.6	NA	NA	4136.3	NA	5171.37	NA	NA	NA	NA	NA	2679.8	2872.9
P10599	167333	204411	61775.4	188063	183514	228627	115058	353808	365992	272200	576295	369866	208578	254534	239972	151139	307379	131834	722589	448320	175194	204695	105040	147128	146716	117092	58041.2
P10606	16494.3	50078.5	55521.5	43733.7	77878.5	60762	103596	110904	74274.4	151849	113237	79561.4	93262.8	35750.9	69050.8	44328.4	90395	41227.2	225869	122288	33937.7	65776.7	46911.5	34606.2	35451.1	43782	69250.7
P10619	113036	143441	264219	106154	74638.7	106777	127932	76724.4	84873.7	157228	101340	35239.4	96023.5	86941.4	90794.5	144017	85807.2	102226	104332	97841.1	92191.6	132424	74838.4	89751	81625.1	116998	83947.2
P10620	20088.8	90341.9	68084	39519.2	42777	24969.1	21005.8	67250.2	25801.9	61523.1	2547.63	6949.7	20941.8	8843.9	40588.1	54328.5	19285.2	NA	14271.1	110144	17301.1	152656	38230.6	38456.4	32115.3	74899.1	46618
P10636	NA	NA	NA	NA	NA	NA	2566.94	NA	NA	NA	2174.31	NA	NA	NA	2428.8	NA	NA	NA	14398.1	13384.6	748.59	NA	NA	358.07	10294.8	NA	NA
P10643	63225	110502	170411	79621.8	88285	111361	89472.2	117301	142650	121480	79820.3	111619	99985.4	80907.4	164815	101061	134385	99253.7	183593	148686	145946	44851.8	80763.6	64429.4	110908	58966.7	75580.9
P10644	110199	75603.3	133869	114210	70455	122082	129396	63915.3	64551.9	60654.6	173953	69333.7	66057.7	96508	115640	95010.3	158380	116662	162828	132941	188978	87590.9	76566.9	85618.9	80535.1	113301	70623.6
P10645	32519.2	27764.9	34344.4	20602.8	16756.6	36943.2	26076.8	14205.5	26607.5	37096.2	43699.5	29419.2	18012.3	35201	64386.7	34900.6	34707.4	35231.5	104512	87551.2	58093.6	39693.3	37722.9	31456.2	7160	38457.9	28717.6
P10721	4575.64	NA	NA	NA	NA	NA	NA	7588.9	NA	NA	3145.3	31780.4	NA	NA	NA	NA	NA	NA	NA	NA	7159.9	NA	4442.6	836.82	NA	960.31	4441.85
P10746	NA	17295	NA	NA	0	9343.5	NA	NA	NA	9484.4	11283	NA	NA	3443.6	NA	NA	NA	NA	NA	NA	29912	NA	NA	9165.4	NA	NA	NA
P10768	79420.5	195271	189935	93042.7	177700	73392.5	49357.6	58335	66751	66010.3	50957.7	70368.7	122654	170679	185899	117817	111182	106916	56477	129728	61439.8	170466	134411	100194	100014	112161	77350.4
P10809	441246	643918	668651	545810	403496	592554	529860	436518	409256	889432	623696	598905	505510	753389	485511	596275	564884	735959	861821	771553	419760	567867	401889	307367	599421	736962	322479
P10909	69555.6	132009	100213	28048	140022	135632	143062	192074	139563	107815	30374.7	119622	87611.7	87483.5	132972	118508	193550	79312.7	247006	81334.6	176679	81005.5	67416.1	58766.6	60733.9	70218.5	60283.4
P10915	20345.2	NA	50764	0	4740.9	NA	NA	12364.6	NA	NA	8406.3	9846.9	5879.5	NA	NA	NA	9702.5	NA	31571.1	25230.4	24884.4	8453.7	9008.8	5262.4	NA	NA	NA
P11021	759514	711746	1.02948e+06	631981	754040	1.36793e+06	837797	431876	1.07366e+06	891194	758176	783315	724463	820160	1.98867e+06	1.20334e+06	1.83431e+06	831447	1152485	1.08769e+06	900366	1.01108e+06	745241	769268	946033	918402	603547
P11047	363523	587881	507111	400830	530041	450995	403130	240677	478795	497423	408395	368924	448587	381537	808435	632768	504256	487992	592673	555210	483188	247622	321305	303320	303541	327150	256698
P11049	2857	NA	NA	NA	NA	NA	13462.5	NA	NA	16574.9	16278	16201.1	NA	8064.7	NA	NA	NA	NA	3076.8	17376.1	NA	NA	NA	NA	8662.9	5681.9	13979.8
P11117	80487.9	67101.2	63852.8	58908.3	14648.5	47301.6	30590.5	62221	35740.3	39765.8	17689.8	13708.3	23571	13722.9	74387.9	50050.5	18075.4	22734	23265.9	44300.2	23429.2	13009.2	60273.7	35654	18084.7	19601.5	28684.8
P11137	NA	NA	NA	NA	NA	NA	NA	NA	NA	NA	NA	NA	NA	NA	NA	NA	NA	NA	NA	9059.9	NA	NA	NA	NA	NA	NA	NA
P11142	339495	1.09503e+06	626483	462204	370243	611774	768148	472658	678670	859841	485102	441465	547581	394829	954023	1.07855e+06	516612	698584	1.03033e+06	1.03675e+06	735838	569546	509467	359137	324165	493578	275544
P11166	25087.1	16706.6	27487.1	78049.7	24070.5	80237.4	47880.1	60388.8	60284.4	65285.5	31166.8	47611.2	40790.2	70096.3	35496.8	35266.6	54961.3	20362.3	37008.7	37987	28180.3	15279.5	54259.3	41633.8	57877.4	97910.2	28163.4
P11168	NA	NA	NA	NA	NA	NA	NA	NA	3045.72	NA	NA	NA	NA	NA	NA	NA	4128.88	NA	NA	NA	NA	NA	NA	NA	NA	0	NA
P11169	NA	NA	NA	13565.9	NA	6512.5	10769.2	NA	NA	NA	NA	NA	8661.1	NA	NA	40551	8942	29388	NA	NA	NA	NA	NA	NA	NA	NA	NA
P11171	43022.8	111376	82415.9	35229.9	98789.7	50797.5	57009.5	54608.5	78769.4	69966.4	92930.2	65920.1	59052.3	27826	70096.6	36343.6	40343.2	28497.8	81348.1	94701.5	75613.2	36019.9	51610.6	53918.3	53799.5	79780.2	40206.1
P11172	63512.3	90399.2	107712	90878.8	98026.7	81113.7	122144	125085	165879	137225	42644.3	30356.8	51171.6	147989	64048.2	218867	155357	55439.8	143132	230518	50070.1	82621.2	43958.8	48009.4	98387.8	23580.9	40141.7
P11177	57594.3	163105	157710	128665	157563	134621	140528	97031.1	135494	112913	178443	196739	122466	156987	175277	151005	103663	157544	228740	133667	174359	165690	77969.3	56225.8	41954	85093.4	71431.6
P11182	87855.7	144360	136241	57381.9	35836.2	13264.8	40245.6	47855	50291.8	20861.7	64141.8	50849	6645.4	45099.6	43579.4	26157	41033.2	73409.7	64322	105935	60017.7	35074.8	29850.7	50766.6	56123.3	78706.2	22931.4
P11215	120971	233078	212421	130346	86909.3	184826	119280	237494	95108.3	127736	144952	73933.9	153577	114396	375888	167210	249987	185005	183366	246710	108789	185433	139965	114025	80627.1	98625.6	96634.5
P11216	395182	354364	374459	208281	204751	317710	186209	210929	254558	312704	237150	237914	320000	185983	439334	291824	399548	210356	269624	331067	285989	157389	261753	197450	243569	335689	214877
P11217	55214	142672	71014	49170.3	163498	126750	87081.3	81571.2	61256.9	98053	124082	68493.5	67725.4	109871	157044	171169	118184	98748.1	155744	135438	120451	19298.6	115252	72301.4	81212.8	91417.2	76313.9
P11226	8262.3	NA	7994.3	NA	4716.6	6316.9	13452.4	4365.1	NA	NA	NA	NA	NA	3853.8	13423.2	NA	NA	4767	NA	NA	NA	NA	1147.9	NA	NA	NA	4480.1
P11233	42729	14950.5	89157.5	83664.7	51704	68404.2	37183	121082	123768	128391	42655.3	37534.1	55157.7	17645.2	44954.1	92487.1	53980.3	73839.1	35947.8	73037.1	76173.6	79972	82489	70819.4	44915.5	51846.6	50012.3
P11234	34629.6	14851.2	25516	59603	146512	55900.9	66011.5	79245.4	71131.9	46939.6	58966.6	24376.6	66498.9	51519.3	121123	100327	43907.3	47804	60996.1	146815	16079.5	37664.4	21556.7	38958	21700.6	28639.1	37762.7
P11245	NA	NA	NA	NA	NA	11707.7	NA	5136.3	5584.9	6955.4	NA	NA	6316.3	NA	NA	NA	NA	NA	NA	NA	NA	0	NA	NA	NA	NA	5990
P11274	762.24	25304	16908.3	682.35	19164.6	24447.5	13643.9	23962.2	35428.2	NA	NA	10433.6	6632.8	5589.01	3755.19	11215	6575	7302.77	3417.9	5535.3	8271.3	14247.5	1987.16	NA	2466.04	2151.18	6006.58
P11277	169331	418781	359418	190768	170121	241445	165924	215542	249037	258466	184438	118330	236234	195718	276333	231572	237801	186744	205314	276291	194063	117386	158693	128898	131066	144332	52617.3
P11279	51318.6	213137	66735.9	26841.7	31565.5	111165	45741.1	68018	83241.1	73360	68182.8	41134.6	56351.2	44310.8	94567.1	54887.9	34960.1	35283.2	109277	36942.3	46673.7	91184.4	29740.3	41458.3	48169.3	38803.8	27194
P11310	76870.1	163846	102208	141007	125232	168475	77193.5	179199	196235	126693	132613	80720.8	164310	110789	149701	137203	68865.4	122694	95670.7	187683	265959	86685.2	77664.5	86326.6	95878.6	71167.5	99711.9
P11387	158850	551914	255835	194338	176230	188968	274501	166722	217711	156817	94461.9	140073	251174	139737	298174	275048	200223	154008	250748	294152	113029	168268	214297	153612	215998	192290	162111
P11388	74540.2	149610	161222	102579	31503.7	91624.1	177152	79749.7	157195	92729.2	39914.4	31295.6	81499.6	55318.2	98464.9	52473.9	74040.2	31923.3	149357	17765.2	22629	92028.8	142518	0	5370.1	74799.7	11717.7
P11413	191906	407959	299669	232304	139826	202245	179863	148454	322237	234280	194593	205435	226880	198071	277515	177402	214756	157444	317714	172637	125996	121296	190456	189600	213409	184635	146179
P11441	36747.5	32072.6	23934.1	NA	NA	NA	11828.9	7653.7	21982.9	NA	15646.4	606.9	NA	5375.2	35628.3	30950.3	30036.2	23439.1	57276.4	NA	18685	NA	NA	26680.4	9770.2	19279.4	NA
P11498	37894	176566	78152.8	15137.5	54943.5	83389.3	30078.6	43088.8	81606.2	96248.6	58483.2	49095.4	28589.9	35868.9	87113.6	51072.1	75656.1	69637.6	70521.9	81357.2	66525.3	33796.4	49740.2	35930.3	26029.4	49332.7	35797.5
P11532	690299	1.09718e+06	778368	411258	672189	601635	659706	577222	615836	574683	646103	331669	557206	510459	860398	736550	595245	689048	869094	686846	785326	492480	524792	484671	542495	453570	426802
P11586	291485	490676	337314	290186	238721	358769	332161	357646	300068	368198	226564	208006	292675	218772	368648	394745	451128	298176	363376	436834	318326	326560	218088	209883	189035	208550	242467
P11678	207870	502060	616977	334621	193217	321488	384364	356740	464304	279744	473747	192235	264200	486870	581060	368656	450162	423082	348609	651587	256505	336869	421695	667042	283494	380799	342449
P11717	300211	385581	446205	303780	170196	363231	366611	360933	411885	372930	333093	195494	301738	214571	290810	302032	281544	218025	321835	343271	182907	247853	262463	150403	189725	293736	208840
P11766	269375	423511	256092	246808	239916	300999	283526	254978	352749	448256	136956	155242	151564	290288	446584	301618	263035	256916	319643	295664	128854	329176	129779	130639	145853	209341	296770
P11802	25670.7	54070	45537.5	10843.2	14696.7	13102.4	11603.8	16104.5	13858.1	NA	10805.3	NA	NA	NA	20974.2	40962.6	NA	7564	22293.7	NA	NA	NA	22285.6	NA	9245.7	NA	NA
P11836	40693.9	NA	32024	NA	NA	NA	6307	14105	9349.3	NA	NA	10096.5	NA	12345.7	NA	NA	20977.7	NA	25627	31368.5	NA	NA	NA	NA	4344	8751.3	NA
P11908	17851.1	99380.9	13590.5	9897.2	37089.1	72457.7	22270.5	39184.5	41996.4	33805.8	57240.2	23452.1	15001.5	26933.8	36246.5	35797.9	42969.2	56775.8	7872.6	43285.4	18477.1	11942.3	23070.9	57003.2	NA	60485.7	30967.7
P11940	NA	53001.3	12061.1	34301.8	16120.1	31125.8	19185.8	12229.7	5609.6	34525	6012.2	17555.6	38671.1	6692.2	62379.2	61605.8	31514.7	20883.1	41926	82788.7	62570.3	56353.7	56547.4	23655.7	23153.6	61220.2	49558.3
P12004	121963	153615	137524	137434	92497.4	88305.4	150080	101867	195961	407182	139749	83292.5	128914	108475	189920	118483	80506.3	85959.9	75713.1	121160	117110	171318	86738.7	99247	130972	128196	113936
P12036	NA	7662.2	NA	NA	NA	NA	NA	NA	NA	NA	NA	NA	NA	0	NA	3174.2	NA	NA	NA	2090	NA	NA	NA	NA	NA	NA	NA
P12074	6177	10792.9	NA	4593.6	NA	NA	NA	NA	NA	NA	NA	NA	NA	NA	NA	8911.7	NA	NA	NA	NA	NA	NA	NA	NA	NA	NA	NA
P12081	98236.3	88237.7	132111	60376.7	118673	264171	117080	135162	139444	80622.6	159342	87629.7	91418.4	138431	152592	76278.7	201905	106309	158378	177198	151487	162764	98458.1	105225	120718	143256	59475.9
P12104	31244.7	104414	12508.7	38541.1	30311.2	33119.4	70258.6	115124	31237.5	76112.9	27051.8	36441	44212.1	69719.1	NA	75357.2	23620	23883.3	69071.9	61348.6	18425.8	47797.5	62232.4	35889.3	21462.1	12697	25491.6
P12107	NA	NA	23613.4	NA	NA	NA	NA	NA	NA	NA	NA	NA	NA	NA	NA	NA	NA	NA	NA	NA	NA	NA	NA	NA	NA	NA	NA
P12109	324201	475137	429340	524837	161943	368974	348403	401765	621759	441576	376428	317417	342483	462432	392376	379618	253268	277125	685517	369950	422305	635555	306717	261246	298870	239879	179466
P12110	190701	470694	491211	273158	376163	305833	282355	288536	297246	242954	280531	280488	335165	285114	334269	547441	256872	355140	630951	324851	236342	164511	303992	232631	222719	324700	304789
P12111	1.62072e+06	1.98503e+06	1.71589e+06	1.28011e+06	1.64552e+06	1.96673e+06	1.68753e+06	1.98318e+06	1.96178e+06	1955798	1.5117e+06	1.6724e+06	1.87508e+06	1.35728e+06	2.48489e+06	1.63752e+06	1.53937e+06	1.79466e+06	1.86839e+06	1.66988e+06	1.55946e+06	1.75064e+06	1.41357e+06	1.21265e+06	1.05549e+06	1.19046e+06	1.3245e+06
P12235	37235.3	61844.5	162040	46252.1	31147.9	48217.2	40953.2	37449.3	149800	39030.9	28797	7491.7	58172.4	9719.2	24744	30736.2	42731.3	30822.6	65525.3	38926.4	42520.3	33353.8	35195.3	37013.3	32429.4	39699.3	54608.4
P12236	23586.6	66115.4	36966.6	8639.8	31162.7	26470.4	31667.6	26688.1	34949.1	8288.02	17070.6	13651.9	8868.77	26080.1	121587	6117.13	4656.44	28594	NA	7336.5	15550.5	NA	34154.4	14915.4	49554.4	68463.6	27621.7
P12259	NA	NA	NA	6414.8	5761.9	NA	NA	NA	NA	9872.9	NA	NA	NA	NA	23118.6	NA	NA	NA	NA	17258.6	NA	NA	NA	513	NA	NA	NA
P12268	77792.8	111200	110160	85921.8	102390	111369	114841	65448.3	103466	87420.4	104723	62766.7	64031.3	45510.4	119530	157886	129925	201605	176703	232652	177644	122186	70338.4	126086	121192	111438	51788.3
P12270	422754	945830	688132	533324	442898	598187	593774	459147	707703	550663	508648	354587	461001	459229	470951	488537	455139	457499	600177	599354	511020	493531	448107	361664	347832	387387	399388
P12277	191245	532512	504640	275606	428173	283560	263747	233184	354338	286602	301150	146868	243591	254118	348083	297666	321445	246218	452637	430511	294376	269240	589920	308357	305598	935762	317959
P12314	NA	NA	NA	NA	NA	NA	NA	NA	25046.4	NA	NA	NA	NA	NA	NA	NA	NA	NA	NA	NA	NA	NA	NA	NA	NA	NA	NA
P12429	142447	469492	488619	249868	205546	227933	304543	434072	396809	421689	481289	314294	150614	617594	334025	169218	298723	254510	336993	254866	349532	185906	219919	182239	238131	240509	249374
P12532	44472.5	181928	143574	46501.4	49655.9	87963.4	62997.6	46005.5	75102.6	40664.2	56736.9	69300.8	47293	21937.9	42065.5	44586.2	66727.5	95531.6	72197.7	101740	66467.3	65357.2	94876.3	42610	37915.6	107817	55881.8
P12544	42370.1	33798	22117	21828.3	23314.1	40540.9	36689.9	39393.9	54006.3	29048	20924.6	24385.6	41422.2	62045.2	NA	NA	NA	74710.9	NA	21175.9	33605.3	49476	9652.6	22059.5	9972.1	25648.3	14187.5
P12694	31749.9	32555.3	71633.6	39238.9	17203.7	64915	26222.8	41422.6	27813.7	29537.2	44840.8	43787.1	58416	20467.1	54029.3	11629.5	31514	43731.8	34221.2	49233.3	16060	16931.4	9425.7	27803.2	18550.9	37246	2007
P12724	95926.5	213056	139100	79129.8	47168	109456	48125.8	63392.9	56445	89451.9	30197.1	65990.7	89537.7	38362.3	107047	44257.2	116408	81406.7	125067	115464	152785	49477.6	156110	112384	52316	97845.7	60941.6
P12814	513034	1.1463e+06	623748	794176	569370	650501	699706	733866	677359	770407	1.10493e+06	663685	756388	554451	896041	649205	754737	712908	725637	996266	760716	712190	559234	510658	468731	564044	554385
P12821	55030.2	138109	132565	50707.7	98534	99982.8	80544.6	46668.7	108198	93061.2	66933.3	99588.9	85291.8	122204	80528.3	76443.4	87890.8	80563.5	99279.4	110058	60302.3	59916.1	30319.5	5814.4	32171	75672	30997.4
P12830	67701.3	129748	92730	92507.5	82218.9	109331	94634	74658.6	74438.4	74506.1	75455.2	68072.3	72114.7	78614.4	90568.5	119872	125638	94644.2	153584	173005	181606	127626	88557.1	49221.2	48865.8	66614.6	101498
P12931	65958	62046	69375.8	65199.6	32343.6	58540.1	61922	28243.6	61035.1	43704.9	32128.9	48036.2	64992.8	44180.6	71308.9	89512.4	59308.2	39235	123381	102364	58793.1	55481.7	36078.9	35555.3	35935.9	39043.1	13449.7
P12955	112951	108529	222525	80141.1	115402	63001.9	128745	42275.5	128892	79267.2	84257.1	57846.8	134219	78679.3	156789	81149.5	112908	86012.4	141101	157117	214606	117782	71558.1	42002.6	54443.2	87979.4	57821.5
P12956	310770	291902	523113	393980	333892	528251	407338	416819	949172	332866	428708	293580	470113	328280	551245	530277	797671	462630	486302	658522	492737	206995	311586	270326	263216	364246	220140
P13010	198974	1.10659e+06	696255	338814	337853	284413	338639	228179	333256	321741	275970	193516	355081	145021	285704	340370	245652	305172	451392	421608	186143	330866	471977	325044	290553	357584	265327
P13051	15371	3807.1	4615.7	638.62	NA	NA	NA	NA	NA	NA	NA	NA	NA	NA	NA	NA	NA	NA	NA	8835.1	NA	1428.5	14072.5	NA	6864.12	11738.1	NA
P13073	144590	401994	256030	207733	171079	250127	217899	217432	272595	220022	251933	142844	146539	151321	179452	198742	145988	161230	294091	276106	138461	292862	115355	197162	91244.7	120207	118423
P13196	NA	1320.9	NA	NA	NA	NA	NA	NA	NA	NA	NA	NA	NA	NA	NA	NA	NA	NA	NA	NA	NA	NA	NA	NA	NA	NA	NA
P13224	NA	NA	NA	NA	NA	NA	NA	NA	NA	NA	NA	NA	NA	NA	NA	NA	1041.6	NA	NA	3295.7	NA	NA	NA	NA	NA	NA	NA
P13284	25562.9	40716	50858.3	37808.9	3737.1	13995	36665.8	14946.7	25661.6	31055.9	24692.6	20382.2	18320.7	16113.4	14333.7	13004.7	15016.1	24474.3	34731.6	45416.8	18139.5	16279.8	33368.2	30389.6	29842.6	24161.9	10222.1
P13473	77067	49501	78434.2	33907.1	NA	9327.94	64218.6	22106.6	40204.8	39109	42138	NA	15460	11632.1	NA	20120	25803	NA	32819.1	33048.2	NA	NA	37078.6	46465	42683.6	45776.6	21398.3
P13489	255143	331378	206542	173553	141550	294336	224423	126689	169532	261731	256652	227321	192386	249031	373597	616396	287994	166585	264943	258989	305142	129625	159587	157943	142205	218444	158999
P13498	35705.9	27392.6	46882.2	66421.4	29438.9	38522	24658.3	38668.8	41281.2	72047.1	25446.8	27741.4	47675.3	77837.2	85251.4	43067.7	83038.9	43791.7	97331.6	87361.8	44598.4	82693.2	90230.1	58511.7	27799.7	46494	40195.4
P13501	NA	NA	NA	NA	NA	NA	16393.6	6460	NA	17360	NA	NA	NA	NA	NA	NA	NA	NA	NA	27048.5	NA	NA	NA	NA	NA	NA	NA
P13521	NA	NA	NA	NA	NA	NA	NA	NA	NA	NA	10958	NA	NA	NA	NA	NA	NA	NA	5042.5	5864.6	6586.4	NA	NA	NA	NA	NA	NA
P13569	NA	5101.1	NA	NA	NA	NA	NA	NA	NA	NA	NA	1208.7	NA	NA	NA	NA	NA	NA	NA	NA	NA	3629.9	NA	NA	NA	NA	NA
P13591	75771.8	250208	218579	124185	85831.7	141195	182872	104128	114785	99524.5	76658	90619.8	90842.5	87277.6	211433	152719	118094	110919	136488	132588	93518.4	68567.6	168345	114807	104936	129252	110828
P13598	NA	14230	NA	NA	4751.76	NA	NA	7853.02	NA	413.94	NA	2184.01	2815.02	NA	8747.12	5523.16	3110.08	5373.05	5163.56	2208.7	NA	NA	NA	NA	NA	NA	NA
P13611	237005	249176	411806	156576	312231	382673	204285	276514	178146	177510	289626	279705	296390	122852	251897	228308	231040	186893	211460	326196	204040	171380	182432	149311	165730	286991	261609
P13612	32103	27491.4	79779.6	1339.5	15438.3	23457	64180.1	37841.7	45618.1	21764	37437.6	26450.2	42906	60854.7	26667.4	18363	44843.6	48352.5	58540.3	72885.8	44096.8	62838.6	5755.4	20763.6	11529.1	0	9548.8
P13637	23016	34967.9	19815.2	3630.3	NA	NA	14279.6	18696.2	28684.3	37814.2	15711.2	17033.2	28098.9	47116.9	54694.3	11914.2	20760	53887.7	14647.7	41880.9	31539.1	21270.4	22160.1	NA	34468.2	NA	18658.6
P13639	454032	966761	782698	708283	1.00877e+06	703542	672786	1.1213e+06	755494	666460	639746	664435	979244	666870	921277	915828	915240	989228	801014	1.25867e+06	736543	690294	640723	455834	633039	734234	438113
P13667	545467	836041	465263	721906	878868	761357	584817	505765	894781	979716	815872	672577	1.20495e+06	703083	1.33243e+06	1.22433e+06	739359	827021	1.11149e+06	722527	641261	705124	649488	552395	559757	606513	637205
P13671	172325	334701	272834	145300	105059	115740	110440	167122	81408.6	80986.5	193149	160274	143320	49614.2	155118	196966	131122	101512	130754	288188	122714	136784	178365	135684	121016	140243	106767
P13674	99315	187289	82975.9	72025.6	54311.6	60252.7	131133	168414	136955	72756.3	92353	114245	95469.5	144649	238879	100546	177729	55742.1	103542	117117	109985	70219.7	90292.5	91951.1	42374.9	82167.8	49322.7
P13686	NA	NA	8350	5971.7	24314	NA	14370.2	NA	19051.2	NA	34794.2	NA	NA	17530.3	NA	NA	NA	46578.5	NA	NA	9995.5	NA	NA	35728	NA	NA	NA
P13688	6864.9	4293.4	NA	3123.4	NA	NA	3438	NA	NA	NA	NA	NA	NA	NA	NA	NA	NA	7240	14867.7	10535.3	NA	7855.2	NA	5359.8	NA	6587.2	NA
P13693	31354.2	105412	93452.7	41101.5	36384.6	95774	37761.2	NA	65869	21631.9	45875	55285	21673.4	18425.9	114863	30121	29860.9	66662	90117.4	69774.4	23735	16860.8	26697.6	17129.1	21716	73709	34068.4
P13716	21759.4	113244	115618	75730.2	62335.8	65808.2	53354	146563	80752.5	92188.4	88913.8	63028.7	72019.5	76833.1	84896.4	95377	137039	42588.6	60975.1	38142.9	84783.9	106877	77249.3	54781.4	92932.6	60829.1	72082.8
P13726	12488	60775	21379.6	18961.8	3117.1	26313.6	17258.5	0	24941	26737	14859.4	NA	14401.3	NA	31558.5	NA	NA	897.64	23843.7	NA	23256.6	NA	9903.5	11617	20715.9	22041.1	24010.9
P13727	15205.4	136594	52558.9	36530.2	8614.5	9011.1	34887.8	26735.8	15480.3	31034.9	9038.5	22473.5	21139.5	12914.6	42938.3	24058.2	35286.9	16033.8	108363	NA	28172.8	118952	12226.1	15500.9	41993.9	9959	17006
P13747	36726.4	61055.6	21372	21650.2	4954.77	40119.7	22776.8	16669	26421.9	25008.8	32208.6	20657.3	8452.19	7660.28	26556.8	30070.8	6007.8	28811.2	24856.9	39158.3	45758.9	6872.92	11697.9	9778.45	7733.5	3942	11633.3
P13762	NA	41699	34001.5	22740.6	NA	NA	18940.7	24156.6	28936.8	18508.3	32632.2	15872.9	16373.8	14396.1	38803	29551.7	20932.5	19312.2	22746.3	32440.6	20966.9	18670	9924.6	NA	2687	NA	NA
P13796	563417	853246	556471	435267	413676	798590	365288	306851	522580	413798	390551	401164	417122	336977	582879	633975	832724	743547	837584	763597	601323	630592	560329	455274	367289	637083	381314
P13797	195296	333653	361048	192599	202805	195964	214495	175621	259291	155610	203392	228809	194053	163727	259858	226264	188959	205335	243883	378160	218052	127043	263251	171871	257625	295623	228806
P13798	136180	304821	183278	174640	177984	200957	156988	146889	334462	210113	215551	118359	271883	197228	135369	223180	155919	180784	263834	210185	227478	217696	156144	177808	144659	118984	90378.3
P13804	79525.4	149045	100370	152006	107051	142252	192934	276302	182386	254935	234813	114596	179377	137426	278824	219179	310294	112203	171857	191973	160810	216560	85761.5	91138.3	58662.9	133440	135350
P13807	14544.6	39684.3	69781.7	50179.2	30425.1	58500.1	57149.4	140514	44922.6	46996.9	64232.2	69305.2	57191.2	69971.6	32075.5	75790.4	34397.9	29041.2	81634.4	85325.7	66672	60459	17253.1	17749.4	22839.6	30446.8	32136.9
P13861	68542.8	187230	134529	103621	112023	120455	71791.8	98032.7	173632	157752	170557	161908	159984	125876	132845	100742	128372	82656.6	142036	111738	74761.2	111582	105942	73663.6	69211.5	178994	115519
P13866	NA	5635.3	43255.9	NA	22307.8	10682	6158.4	NA	18374.3	NA	48367	26044.8	11796.9	NA	9221.4	10735.9	25461.6	42113.2	NA	NA	NA	NA	NA	NA	NA	19636.7	3499.4
P13929	NA	NA	NA	NA	NA	NA	NA	NA	NA	NA	NA	NA	NA	NA	NA	NA	9552.6	13149.6	NA	NA	NA	NA	3454.9	NA	NA	NA	NA
P13942	NA	NA	NA	NA	NA	NA	NA	NA	NA	NA	NA	11052.4	NA	NA	NA	NA	NA	NA	75931	NA	NA	NA	NA	NA	NA	3434.6	NA
P13984	76707.1	157713	108253	32035.4	86260.4	67096.3	85298	148860	40251.7	81775	128301	47758.5	86097.6	54960.8	62622.3	101939	101587	131204	159673	127788	38588.8	95910.1	48816.5	2468	27866.6	45552.3	43436.7
P13987	122518	16102.2	65727.5	27636.5	77252	81237	63461.6	149800	140839	85255.8	100901	66421.4	46347.8	116555	38578.4	53460.8	13785.1	60374.4	80959.6	74299.5	39599	63236.4	35647.9	58282.2	51588.4	42314.7	69146.8
P13995	40954.3	19765.9	31467.4	19554.9	NA	5989.9	69325.4	NA	24359.9	22129.1	30448.3	NA	42179.1	7774.3	25297.4	NA	NA	28374.1	NA	16413	NA	14291.6	6867.6	0	7664.4	13144.3	NA
P14091	NA	NA	26902	NA	2021	16202.7	NA	NA	11430	NA	NA	18374.8	10689	NA	NA	NA	NA	7284.8	10421	NA	18219.8	NA	NA	NA	13357.5	3404.5	NA
P14136	NA	NA	NA	NA	NA	NA	NA	NA	NA	NA	NA	NA	NA	NA	NA	26930.4	NA	NA	NA	NA	NA	NA	NA	NA	NA	NA	NA
P14151	11515	0	17974.5	NA	NA	NA	7288.6	NA	NA	NA	NA	NA	NA	NA	NA	NA	NA	NA	NA	NA	NA	NA	NA	NA	NA	NA	NA
P14174	34240.4	40124.7	59881.2	26889.5	22438.6	43823.5	34223.1	34516	61893.3	32366.4	11649.7	44794	83454	36044.4	48533	61472	60205	47517.7	176051	79152	48833.8	73726.7	19303.5	29729.2	26758.5	40896	16334.9
P14207	27643.1	103283	249578	61868.7	70258.6	75625.6	58080.1	87305	90951.9	48882.9	48344.8	30315.5	58028	67876	57731	90985.4	87335.4	65550.6	43222.9	60069.8	91885.5	12543.5	49490.2	50763.6	49089.8	61319.5	42606.7
P14209	NA	8260.8	7536.4	9850.3	4400.7	991.524	12391.1	10349.8	8109	10292.7	3999.3	6400.4	NA	5641.1	4428.6	5524.9	7746.1	9480.5	10784.3	4010.36	10883.8	4241.6	NA	NA	2821.9	4345.8	NA
P14222	NA	NA	NA	NA	NA	NA	14623.2	NA	NA	NA	NA	NA	NA	NA	NA	NA	NA	NA	NA	NA	NA	NA	NA	NA	NA	NA	NA
P14314	128815	214519	192589	153726	217119	168052	223359	230704	277988	231524	216281	361991	149882	194524	242885	282451	313614	207128	227994	275300	332684	262927	101034	138526	115602	122933	124548
P14317	8954.2	30104	26825.9	17720.1	0	19274	52471.5	4741.16	7255	1016.2	1767.04	747.15	8742.77	2716.76	6106.3	NA	NA	NA	12184.4	85810.5	25710	3198.7	15689.2	16784.1	16864	29874.4	27759.3
P14324	110577	92604.6	103751	52368.5	74249.2	74288.3	106661	99642.5	97812.1	180729	136905	80730.8	95468.6	73180.8	59481.5	139655	76519.6	148643	94977	112712	52786.1	187450	78204.6	71238.8	52519.2	93661.2	37331.9
P14373	NA	NA	NA	NA	NA	NA	NA	NA	NA	NA	NA	NA	NA	NA	NA	NA	NA	NA	NA	NA	NA	14168.7	NA	NA	NA	NA	NA
P14384	54291.5	61283	66549	21685.4	33501.2	17311.9	15844.4	16949.2	14202.4	6321.7	13434.5	7191.24	4522.6	12377.4	26364.5	21557.6	NA	NA	3592.19	33214.2	39707.2	13424	21662.2	2412.8	10839.3	16264.8	6177.3
P14406	12413.4	NA	NA	17899	32956.1	15483.6	5018.2	NA	2878.4	NA	32140	26834	3624.8	32852.6	18293.4	NA	13560.9	34865.9	11183.8	16466.9	6729.9	10267.1	62638.6	11291.6	13156.9	12496.5	37288
P14410	36059.6	55096.2	50673.4	NA	68804.4	20700.1	6476.29	NA	109396	32842.4	NA	127321	6207	NA	NA	NA	152301	53877.8	15047.8	32975.2	NA	2075.8	5996.7	16487.4	NA	126594	4898.51
P14543	224455	340508	325116	161082	267608	314705	230891	263912	339870	285796	282874	160272	276467	187770	307348	199906	203781	195784	200865	311465	284457	257297	108695	117799	141844	157095	164112
P14550	128336	216554	624478	290321	218956	325548	215362	297762	346953	241519	252120	224395	274894	237386	323928	306059	281170	249350	262149	317305	212048	277490	214616	215838	192128	266995	160059
P14555	106881	176066	59305	129006	59605	18139.7	67927	80549.7	182078	129383	27358	89162	98727.3	33907.5	231385	118128	33690.1	121541	142375	170534	122611	187110	78078.1	134294	72224.4	55522.2	111463
P14618	1.24354e+06	1.26546e+06	1573568	735698	679128	1.41014e+06	913888	442925	1.13923e+06	1.12023e+06	754772	659312	949135	689597	1.58454e+06	1.33574e+06	786428	1.04785e+06	1.25142e+06	1.02228e+06	1.09771e+06	672011	592622	571790	400259	1.4267e+06	509424
P14621	32097.6	22258.6	42543	22524.5	13409.5	53642.4	30375.4	54499.7	9671.5	NA	25286.2	37115.1	41047	32041.1	118098	28275.3	9854.2	11273	27051.8	27302.7	10801.7	35360.3	19088.3	33829.7	7404.5	44540.9	20539.1
P14625	454033	1.82103e+06	786679	578485	853723	1.05096e+06	795155	698744	783496	677808	716139	771934	908670	913594	1.14473e+06	1.01193e+06	1.44969e+06	1.43041e+06	1.57296e+06	847387	953603	847388	1.09806e+06	965496	828424	926020	724826
P14635	NA	NA	NA	NA	NA	NA	12763.3	NA	NA	NA	NA	NA	NA	NA	NA	NA	NA	NA	NA	NA	NA	NA	NA	NA	NA	NA	NA
P14649	NA	7326.3	NA	0	NA	2794.4	5213.5	4122.6	14719.1	10678.8	NA	NA	10269	NA	19438.1	10015.3	3861.2	NA	8398	NA	4858.5	2841.7	NA	NA	NA	NA	NA
P14735	126101	230482	268730	100539	120862	144621	136914	123395	173713	152108	248507	166212	158084	80149.8	259032	222222	205429	203303	269780	130610	94444.3	150343	145745	61999.8	113834	129983	115518
P14780	129632	231242	273490	59833.7	74319.1	124911	72195	59824.4	84525.3	174953	123490	46665.7	140606	65516	67307.2	167421	169424	57774.2	133111	135937	51004.5	154799	88691.6	72470.1	44044.4	82355.2	55152.5
P14854	69336.3	140377	118617	60417.3	65222.2	81028.4	98634.8	103198	103939	86426.3	113500	32305.6	72742.6	53184.3	142101	148267	93802.4	61933.4	89614.6	45361.7	73373.6	59869.7	63868.8	115591	30868.9	108097	11218.8
P14866	139598	281031	283127	169375	162636	186941	182480	220705	190521	127391	190280	104728	152522	155502	258107	227110	282504	232884	248407	339270	162973	150774	183346	125015	111059	167268	124783
P14868	202290	413519	301071	176658	230003	243164	420995	271025	381494	297065	318373	292994	310248	261085	304968	328885	312178	291627	288972	243984	224336	209108	146872	162564	178250	160709	159164
P14902	NA	NA	34780.6	39289.6	NA	10160.2	29614.5	NA	5717.9	NA	13314	NA	15716.8	NA	NA	NA	NA	9003	NA	NA	NA	NA	NA	NA	38047.9	9201.3	22795.6
P14923	155193	256731	238253	151238	211389	264060	296843	140593	260594	259568	259254	246566	277446	119184	236550	354543	281328	232682	309945	277778	318634	155091	141678	106310	116100	252664	158688
P14927	45674.7	136535	141295	136044	88122.1	180667	159074	105822	104352	72917.5	88558.6	95812.3	139330	92727.1	185445	106132	114750	157531	147089	243175	49466.4	167385	77565.6	89505.5	132898	120361	94670.9
P15085	8145.6	NA	25753.2	15718.9	35002.2	33633.7	35271.9	47755.4	NA	22854.7	NA	NA	24537.9	NA	NA	NA	NA	NA	20830.6	9306.7	44276	NA	NA	NA	NA	8974.9	NA
P15086	15666.3	11804.3	25403.5	25410.7	23323	25356.9	28087.8	13491.4	NA	21703.6	7827.02	27745.9	17894.6	6404.2	25076.9	18872.6	4291.8	9629	NA	10956.4	6033.9	NA	NA	NA	NA	22501.8	NA
P15088	102514	89436	149753	186468	130676	232213	170768	187292	301976	235763	189083	111836	202466	141178	151292	100984	200309	186154	315165	196157	133000	74302.9	221752	104420	82009.7	227263	137398
P15090	54040.4	47655	97160.1	103191	89533.6	153032	138230	185363	225665	192554	205359	55294.7	102322	117491	59341	156078	103920	135347	138212	111132	115409	12578.2	79342.4	84538.1	107199	58399.4	67052.5
P15104	65454	95550.1	38470.2	32749.7	17344	60842.5	33729.1	55573.6	47444.6	69506.9	46193.2	39220.9	31225.4	27180.8	105840	69805.3	38572.7	56878.5	79950.7	91036.4	57696.1	29564.2	40990.1	25453.9	34490.3	45945.5	32696
P15121	116395	292034	220181	140231	142437	109968	144792	79107.4	105201	102788	165949	91728.9	105507	105612	77308.5	86862.1	205158	188970	175405	70622.9	68009.1	85236.4	154198	124332	129360	75427.6	98201.5
P15144	113000	176819	174762	101210	145448	194577	179643	102804	225688	183121	92403.3	114184	134209	78583	132820	65160.7	208106	142114	154508	198042	77983.8	131423	108377	70781.4	50312.4	170632	80065.1
P15151	NA	10837	NA	NA	5067.01	7721.3	27024	29587.2	38787.3	NA	19088.1	6124.6	11718	NA	NA	38498	18848.5	45666	22940	25614.3	NA	1446.56	16521.4	12464.2	9996	18359.1	8986.22
P15153	9094.2	58592.4	41788.5	22472.7	NA	13885.8	NA	13838.3	NA	5203.9	NA	NA	14387	NA	33066	72876	22183	NA	12351.8	103962	33138	NA	41315.7	29946.4	11352.3	7620.2	2095.8
P15169	18276.9	17680.8	25982.9	8478.8	5396.6	6934.4	26866.3	NA	25300.4	38974.4	15307.4	16342.1	22309	32115.9	40242.5	15686.2	10650.2	18132.3	34719.6	42190.6	13065.5	23624.6	9514.2	NA	5189.1	3554.4	7674.5
P15170	29556.9	140754	88555.6	51227.6	57770.5	90712	49638.1	86471.1	108735	115176	67703.6	48477.1	82771.6	72601.2	188382	66029	135622	56047.1	54811	86929.6	51373.7	44073.5	58756.5	14896.8	42921.8	71113.6	33034.1
P15289	30113.1	40164.1	43027.2	18691	34623.4	39131.6	57236.3	26552.3	39267.2	25269.7	24570	30444.7	34415.6	50828.9	40017.1	36586.6	19682.5	45202.1	46751.5	41688.4	13830.7	38392.4	29077.4	44551.1	22064.7	28039.6	17845.8
P15291	12620.5	NA	33667	15098.3	NA	15804.9	14992	NA	NA	4091	5849.8	3990.1	4855.9	NA	29520.1	6409.6	NA	NA	NA	20700	9398.42	NA	3055.2	NA	NA	18930.8	NA
P15309	32278	22248	29467.6	14033.7	18483.9	19895.4	NA	12559	29956.3	NA	NA	4056.54	19811.5	NA	NA	NA	NA	NA	NA	NA	8964.8	NA	39181.2	NA	NA	NA	NA
P15311	331199	578337	349579	161742	138922	305582	183946	318861	187404	337063	239991	158168	166486	300641	390784	215819	231444	226672	201914	239763	160287	171542	230651	180492	202785	100722	185174
P15374	28212.4	81764.9	73750.9	38214.2	24833.2	36396.8	44870.7	37350.2	32822.5	43668.2	55582	15690.1	35427.7	41928	34283.6	30668.9	38540.3	31018	29795.7	33391.8	34609	17862.4	36198.2	24321.9	24633.7	58525.3	13503.2
P15391	NA	NA	NA	NA	NA	NA	8122.3	NA	NA	NA	NA	NA	NA	NA	NA	NA	NA	NA	NA	NA	NA	NA	NA	NA	NA	NA	NA
P15408	NA	12324	NA	NA	NA	NA	NA	NA	NA	NA	NA	NA	NA	NA	NA	NA	NA	NA	NA	NA	NA	NA	NA	NA	NA	NA	NA
P15428	NA	5314.9	24712.6	14148	34334.9	62948.8	33889.2	21655	12744.2	21117.1	16109	10641	20820.3	23374.5	15388	33800.9	16105.9	10130.2	16548.4	53848.8	42628.6	9340.3	9067.2	9384.8	19871.2	15951.5	11626.5
P15498	66013.5	107485	51966.1	23084.2	25574.8	65922.2	46960.2	73338.3	46830.2	40782.8	31611.3	13147.6	37704.1	18862.5	40257.2	22219.9	26021.9	26306.3	68494.9	85097.7	31303.1	33721.9	8773.52	15158.1	52627.3	57376.3	52080
P15502	NA	NA	NA	NA	NA	NA	NA	NA	NA	NA	NA	NA	NA	NA	NA	9514.9	NA	10305.7	NA	NA	NA	NA	NA	NA	NA	NA	NA
P15514	NA	NA	NA	NA	NA	NA	NA	NA	NA	NA	10903.9	NA	NA	NA	NA	NA	NA	NA	NA	NA	NA	NA	NA	NA	NA	NA	NA
P15529	49899.5	90208	85244.6	60418.9	62972.1	104844	110381	99628.4	159942	100588	86249.7	50367.7	52519.9	57333.3	53632.3	53893.3	51399.6	57928	118006	77002.5	80328.7	56157.1	74025.3	70095.6	118160	73994.1	79725.5
P15531	82557.3	85898.9	106905	70126.8	88639.8	88572.7	85791.5	52542	175628	41610.7	82202.5	98077.2	68149.8	62670.9	85627.7	193941	22912.2	114462	66210.9	94862.2	72620.6	39074.5	66377.6	50330.4	59204.1	81021	66912.5
P15559	45988.6	94650.4	46210	51249	48449.1	69227.3	88917.4	144127	60492.2	46766.2	61104.8	59511.8	106345	65383.3	56228.9	61800.8	89012.1	51131	107684	96380	43861	102083	38136.1	46102.9	40212.7	63138.1	84903.8
P15586	24937.9	114480	41418.6	62753.7	60050.2	169850	103244	46552.6	57220.4	125077	101780	62726.4	83124.7	60368	63452.4	89692.9	23027.4	82678.4	46060.1	112908	175693	113157	50923.9	55603.1	44984.5	56612.5	45360.6
P15735	21150.1	NA	20229.7	NA	9286.5	15824.3	17793.6	20470.1	21514.6	9206.6	NA	7183.6	21135.5	5713.3	NA	17324.1	NA	21875.7	8529.1	6025.45	NA	NA	4892	13927.3	11075.9	16394.7	17462.9
P15848	24237.1	15173.7	NA	10975.4	3696.4	21610.8	12342.3	10161	15683.6	18660.1	23974.2	14334.8	5814.6	20309.1	76629.2	8058.5	15765.9	26511	33624.9	30444.3	21033.2	NA	46889.7	9849.8	14138.3	10951.4	18533.2
P15880	99742.3	180479	222530	274837	116694	231472	222040	93296.1	206740	235128	228896	177759	102835	150744	287780	220771	69351.2	97180.4	215235	294585	278413	184311	163682	250725	164054	265284	206011
P15907	27727.3	32092.7	57137.3	30983.9	NA	35575.8	48206	21811.4	NA	NA	NA	NA	34363.5	5596.9	85258.1	61018.5	39550.2	10371	86609	86800	30881.6	NA	NA	16691.1	39451.5	27141.5	19698
P15924	561365	837470	870666	563018	486459	769716	598907	644997	781662	675433	794652	540236	599298	590079	675211	873098	628393	482490	907795	732207	586105	542937	461686	377844	261954	438764	323436
P15927	23443	52979.5	47507.9	18256.8	58385.2	46889.1	59498	30029.7	52708.1	15999.7	19711.3	27949.6	26199.4	NA	85069	61421	25155.6	25322.9	71169.9	75919.7	71241.6	33422.4	24696.8	6840.5	21192.6	35974.5	39179
P15941	26941.2	97983	70671.6	43282.6	18792.6	38743.7	150811	26319.5	120632	95135.6	84308.3	NA	41647.2	8032.1	50758.1	23930.6	15287	42880.2	57854.6	9623.8	2563.5	10465.9	36074.1	18113.1	9942	33350.6	36142.4
P15954	13664.4	24394.4	268120	30663	58299	108757	44078	27009.2	8599.5	213095	18273.7	56658	21798.2	41595	60205	62191	15388.2	232444	27892	21542.1	40959	21314.1	24227.6	60325	18511.8	76276.1	36333.6
P16035	2795.7	NA	25298.4	NA	25351.4	33653.7	40513.5	20579.7	10032.6	NA	31558.9	22971	32449.6	9276.2	38059.3	27909.8	37998.6	12587.3	27544.2	50239	12951	36187.9	15948.9	NA	21905.6	4533.1	NA
P16050	99271.7	178542	248723	20803.9	53089.6	124552	98741.6	87135.5	140014	91992.3	119955	121880	119854	136758	111148	59650.7	96608.2	68348.3	150802	63489.3	94276.9	46088.5	59628	29234.9	16900.5	57562.5	27074.5
P16066	NA	NA	NA	NA	NA	18722.3	NA	NA	NA	NA	NA	NA	NA	NA	NA	NA	NA	NA	NA	NA	NA	NA	NA	NA	NA	NA	NA
P16070	19045.2	82812.2	134470	109410	66921	87176.4	77110.5	79792.6	98228.9	54328.2	134911	63587.4	41746.3	120178	205508	84020.4	122128	75657.9	130046	171770	87235.8	89582.4	161647	94631.8	114564	65150.7	127248
P16083	19563.7	28734.2	33857.8	9706.75	6812.4	20798	10474.1	10085.5	NA	8650	14241	11228	19808.4	22008	24403.7	16734.4	16264.3	10609	15701.8	32587.9	13803.4	27310.8	5782.3	10841.3	7191.2	14398.1	4548.4
P16104	7915.8	22595.5	33859	7461.3	14054	11602.1	28018.9	NA	5467.8	14253.3	7945.3	4762.2	18935.6	NA	36192.4	113526	37468	56984.1	4143.9	NA	26813.6	33144.3	6952.1	5688.7	9425.9	5187.1	4927.21
P16109	NA	NA	NA	NA	1379.7	NA	NA	NA	8298.2	NA	NA	6635.1	NA	17708.4	NA	NA	NA	10344.7	NA	1972.5	NA	4828.4	NA	NA	NA	NA	0
P16112	NA	34396.3	18673	NA	NA	9194.43	NA	NA	9030.8	NA	NA	NA	NA	NA	NA	15312.8	6441.19	NA	NA	NA	882.78	7129	NA	NA	NA	NA	16087.2
P16144	200476	335668	362555	253248	195980	286178	279273	254006	269679	211106	262907	183138	244548	223006	347895	324189	306690	239178	346664	375575	207122	254409	236363	169044	160570	224644	138739
P16150	2778.4	7260.1	NA	6673.74	NA	NA	NA	NA	NA	NA	7283.8	NA	NA	NA	NA	NA	NA	NA	10340.3	NA	NA	12061	NA	NA	NA	NA	NA
P16152	153269	186749	227364	168313	171984	105440	414569	98164.9	154067	85953	83226	107519	103904	68474.1	152426	146950	165555	101128	426124	110056	107650	111323	102090	163826	113974	159016	111089
P16157	53499.3	141645	70103.4	81869.7	45914.9	172080	66493.2	58337.9	101163	183714	63634.8	60983.2	75570.5	39982.5	146664	96209.2	95532.9	59310.8	47398.8	108135	77997.4	63109.7	76237.9	41961.6	59139.6	42496.1	65604.4
P16219	92278.2	192881	117554	122589	163990	206080	168839	183782	108792	145273	119636	156721	148822	125143	161714	73429.4	190653	156440	179653	132881	150396	253823	75272	70246	81832	109765	75356.1
P16220	NA	NA	15144.5	NA	NA	NA	NA	NA	NA	NA	24682.9	NA	NA	NA	NA	NA	NA	20619.4	NA	NA	NA	NA	NA	NA	NA	NA	NA
P16234	33747.8	NA	8145.2	4902.9	11593.2	20709.3	25345.5	6330.1	17664.1	2111.78	16409.3	4225.74	NA	13383.2	NA	NA	18837.2	10682.3	20636.9	928.57	7778.52	7893.9	NA	5645.2	7341	10609.8	8369.2
P16260	NA	NA	NA	NA	6758.2	NA	NA	NA	NA	NA	NA	NA	NA	NA	NA	NA	NA	NA	NA	NA	NA	NA	NA	NA	NA	NA	NA
P16278	40427.5	61299.8	30397.8	56367.7	61988.2	49955.4	40881.7	34021.2	101661	73072.2	64282.7	35395	55805.5	73225.8	53682.8	66164.4	114622	72977.9	81456.1	118161	12646.8	62917.3	33314.3	20399.4	58479.4	65874.4	31995.2
P16284	28013.1	80986.5	118870	80332	58003.7	75685.6	96488.7	64524.1	132370	136507	107498	43043.4	108420	78327	62722.2	56747.6	73090.9	58269.3	133070	82221.7	68142.2	79627.6	58106.3	51906.4	55873.2	73309.7	43768.5
P16298	NA	36549	24154.1	NA	8501.3	12409.4	36910.9	NA	19774.6	19655.6	2889.5	NA	29194	NA	30521.6	14214.4	NA	12191.3	51944.3	34963	36385	37520	10242	16909.3	23232.6	18026.8	30828.8
P16333	22534.9	114095	47212	3961.6	55966.8	51072.2	21817.6	21784.1	18672.7	35724.1	79652	34430.8	12245.6	32216.5	44957.8	29038.4	30259.5	23761.4	48565.2	38318.2	80982.6	34627.1	28175.8	27527.2	10722.4	12410.7	15993.9
P16383	11776.7	NA	5213.2	0	NA	NA	NA	NA	NA	NA	NA	NA	NA	NA	NA	NA	NA	NA	NA	NA	NA	9667.1	NA	NA	NA	NA	NA
P16401	238941	130476	215436	111016	177410	250057	254209	343579	247279	345480	331031	229055	130726	119620	323140	231386	232773	265691	340528	172092	149921	189282	151174	142549	208054	203965	211912
P16402	61025.5	90697.7	13575.1	52883.9	54011.1	21750.8	66286.1	39883.7	63084.1	46485.7	39407.7	27799.1	45389.1	NA	33737.9	46728.1	20340.8	20961	40413.6	26799.1	38578.8	58563.7	16260	21290	22241.1	25503.8	31495.6
P16403	41039.4	35503.2	90466.2	64096.1	24882.4	11106.7	17828.1	22844	NA	42984	10103	5923.5	10659.7	6482.9	11521.2	56990.2	29181.7	74465.8	13339.8	50129.3	43490	41085.5	39447.3	8746.8	50930	35725.5	13990.8
P16422	91023.9	277247	86346.5	69713.3	92934.7	91780.4	105727	102352	157928	146237	111474	47029.7	47368.8	76216.6	205837	163671	116766	168328	145096	94524.1	146827	141260	91893.8	96902	85326	117086	147120
P16435	126501	492004	243421	213019	111427	225972	136083	95502.7	123859	104685	115031	89655.2	133688	127720	160724	200747	257275	132334	251206	169360	166151	129597	166299	134429	162029	152469	92237.5
P16442	2801.94	8896.9	38101.9	12420.1	NA	17418.4	33923.5	18225.9	NA	10550.4	8824.8	14073.4	34772.6	14486	17788.6	30326	10693.5	14268.7	16892.1	10391.7	33700.2	10590.5	3387.2	NA	1691.3	23560.3	11408.1
P16444	17556.8	94037.3	8074.6	57256.5	44651.5	72991.7	65643.6	53965.6	41271.8	39444.5	65765.9	42716	34236.5	68106.9	37950.2	76860.8	16467.7	22450.7	57481.1	38618	43121.5	41123.2	17322	NA	0	39069.3	44680.5
P16452	56501.1	71983.7	63616.7	50172.8	34599.4	85682.7	13571.9	45369.4	83370.6	42271.5	48665.5	49465.8	59027.6	53279.3	68185.9	71961.7	93507.4	70821.4	78252.4	112082	71369.6	42730.1	41163.5	15923.7	9089.8	24216.2	9130.7
P16455	30420.1	19697	22044.2	18537.1	21894	22039.1	24938.5	16260.3	15555.7	26322.1	11439.5	26791.5	13653.9	13545.5	30540.5	11114.4	29819.3	16301	37652.3	28816.5	23503.5	2576.2	9572.16	14099.1	16283.5	17618.8	3635.6
P16591	17969.7	NA	NA	NA	NA	NA	35730	NA	NA	NA	NA	NA	NA	NA	NA	NA	NA	NA	NA	NA	NA	11218	NA	0	NA	NA	NA
P16615	156054	507843	440176	331038	221513	256478	262105	222163	215787	267269	209385	153919	208305	227574	353837	320487	270743	254778	468690	287935	365043	233000	240402	308516	202204	352922	282306
P16662	NA	NA	NA	29695.1	NA	NA	NA	NA	NA	NA	NA	8162.9	NA	NA	NA	NA	NA	NA	NA	NA	NA	NA	346.45	NA	NA	3912	NA
P16671	15372.1	81254.1	79927.3	63757.7	52413	59164.4	63010.4	63157.5	55835	44961.6	30596.4	10553.3	18065.4	50365.1	27665.8	34493	66358	51767	32957.8	40272	42090.5	17261.9	17871.7	11488.9	21790	51763	22907.7
P16870	27298.1	5825.8	0	12785.9	28146.2	58769.4	11028	20762.3	22739.7	15779.3	14615.5	4907.1	17403.6	11082.3	19548.6	8531.3	55880.8	15875.3	61858.2	40247.6	65836.3	6091.7	32234.5	5581	15702.5	20588.4	12006.6
P16885	255701	185682	316470	78222	120204	101086	84317.3	144395	135254	158376	105997	111104	148560	126877	206313	158970	156936	127918	185909	217731	118497	76119.7	41557.9	45934.5	40731.2	59209.6	105042
P16930	23326.7	56040	46143.2	74437.7	36830.3	59556.1	92249.4	83500.6	52298.7	66466.7	27500.3	59434.6	51948	39373.9	33698	50269.3	76016.8	25977.5	70590.9	45759.4	36366.8	24546.2	33765.4	28048.1	25729.6	35783.7	54436.7
P16949	23993.5	35838.3	8640	17599.3	7884.9	26349.8	17020.3	9954.46	47307.2	43293.6	6532.53	34818.2	NA	10891.5	34354.8	7857.1	26937.6	17999.1	27970.8	NA	17610.8	10053.4	9980.49	12889.3	21091.5	20657.7	35143.8
P16989	NA	17639.2	NA	NA	NA	NA	NA	6000.7	13307.5	5762.1	2848.54	4713.3	3268.8	NA	NA	3892.76	NA	5560.3	7070.27	8969.38	7964.88	8354.41	4340.38	1625.8	NA	6551.92	3205
P17026	NA	55318	NA	NA	NA	NA	NA	NA	NA	NA	NA	7350.3	NA	NA	NA	NA	NA	NA	NA	NA	NA	NA	NA	NA	NA	NA	NA
P17029	NA	11640.7	6484.79	NA	5244.56	NA	NA	NA	28562.5	12976.1	NA	NA	NA	NA	NA	7836.1	NA	NA	5322.85	7291.71	NA	8710.8	2152.27	NA	NA	NA	NA
P17050	35117.7	94640.1	38837.2	74494.4	19443	49553.6	44361.9	47998.5	39992.8	39425.2	27303.9	14339.2	33189.2	18790.5	24579.9	80484.5	43932.3	55458.6	83661.5	13293.2	51222.4	101797	73968.9	50256.1	31779.2	76640.2	4532.32
P17096	14966.2	36009.4	33391.2	20416.7	1185.9	23869.6	25978.9	11962.3	27006	44136.7	39771.9	NA	NA	36791	49841.6	92608	49852	14427.5	32319	93479.9	45298	25670.1	33546.9	18960.3	23021	25227.5	11846.2
P17152	27320.5	50081.5	56898.7	15021.3	15417.7	61036.7	27077.6	28873.7	33108	23000.5	41285.9	45856.9	35971.9	34725.2	46918.1	33711.9	15949.5	27449.8	13806.2	31111.3	33620	18508.6	10335.6	NA	6908.3	7826.8	NA
P17174	129617	242895	156472	122209	147040	159025	206668	152646	179958	219462	158017	107720	167116	168437	166383	157193	201517	111135	121432	214354	231944	91991.6	168959	136029	83726	139744	141719
P17213	32407.8	53124.6	64322.1	20614.1	41748.9	35818.5	52093.6	43696.9	26392.7	71812.4	74181	49280.5	29652.4	17913	36848	78332.2	67394.3	47735.1	61518.5	83960.9	25535.6	39923.6	34292.4	10058.4	33067.8	7683.3	26962.2
P17252	35262.4	94076.6	76180.9	61911.4	36788.8	88237	80108.5	81482.4	64182.7	150358	123312	47904.7	76337.9	47501.9	174548	135611	136583	50256	127221	108231	105871	104708	60163.4	39080	63994.5	86981	54492.7
P17301	122985	156867	84164.4	130604	166246	135559	143332	209326	165874	193809	137786	97897.2	121922	136091	138140	137800	135770	197868	172875	144771	113152	142011	95275	81503.7	90537	160019	61196.6
P17302	6261.6	NA	20472.3	NA	NA	NA	NA	NA	17552.8	NA	NA	NA	NA	NA	NA	NA	26276.9	6405.1	NA	NA	NA	NA	NA	5050.3	NA	NA	NA
P17405	NA	NA	NA	NA	9974.3	13263.7	NA	NA	NA	NA	8390.85	NA	6847.7	NA	NA	NA	NA	0	NA	NA	NA	9760	NA	NA	NA	NA	NA
P17480	77069.6	184241	210517	100578	57138.9	144538	116521	162289	127091	131706	68210.3	70627.7	48451.5	52256.8	242905	168274	98236.2	122621	142131	163255	72872.4	133298	79346.5	49149.4	49985.3	52079.8	43817.5
P17540	NA	24646.8	NA	9587	NA	52150.8	NA	11506.9	NA	NA	31728.9	17903.3	NA	NA	25207.2	64973.1	18310.3	NA	36983.3	13140.9	NA	29020	NA	NA	NA	NA	0
P17568	60446.8	36138.9	43496.8	36232.3	58901.2	44547.3	36357.7	64726.2	63559.6	137509	61933.7	57025	53522.2	55323	59428.9	99283.7	108095	61280	69352.3	70200.3	58928.4	21389.2	41600.3	30573.7	18994.2	34119	28738.7
P17600	NA	7440	NA	NA	3528.5	NA	NA	NA	NA	NA	4062.3	NA	NA	NA	NA	NA	NA	8561.4	9010.81	2530.09	NA	NA	6073	12735	41442.5	NA	7950.7
P17612	63192.7	39982.9	51915.9	50499.7	29820.8	47199.8	53010	12332.7	76898	67123.2	52609.6	44215.2	32346.9	26188.2	57332.8	55391.7	66833.1	29359.5	54646.4	45476.3	46648.8	54258.8	25841.6	57493.1	13193.9	24016.6	37456.2
P17655	163425	223870	192870	80398.1	182446	235975	184611	240448	192343	267089	99138.1	174087	210106	184109	181494	146751	151817	155668	266524	190503	173251	177208	163755	117614	130642	135265	120725
P17661	675994	2.23364e+06	1.80732e+06	877177	797665	1.87318e+06	1.78507e+06	1.66756e+06	1.60144e+06	1.99738e+06	1.37184e+06	1.23043e+06	1.44657e+06	1.14586e+06	1.47958e+06	1.45852e+06	1.47756e+06	1.54823e+06	1.93796e+06	1.44377e+06	1.85547e+06	1.78592e+06	830193	768678	783570	737387	767823
P17676	NA	NA	14311.4	NA	NA	NA	NA	NA	NA	NA	NA	NA	NA	NA	2790.68	NA	NA	NA	NA	NA	NA	NA	NA	NA	NA	NA	NA
P17677	55448.4	79229.2	7510.6	5940.89	7974.66	6685.5	7647.92	3674.2	6555.9	NA	2225.76	NA	1848.81	5074.56	11414.7	3209.6	NA	2497.82	27009.2	8126.75	17089.9	3269.1	34858.3	10506.6	17063	8623.51	8287.76
P17693	NA	NA	NA	NA	NA	NA	NA	NA	NA	NA	NA	NA	NA	NA	17669.7	NA	NA	NA	51215	NA	5223.7	NA	7091.9	NA	NA	NA	NA
P17706	48166	25028.5	NA	15950.8	33266.5	44014	28442.3	4929	26970	NA	NA	15710.6	NA	22200.5	32937.8	32734.9	NA	NA	35750.2	15461.2	NA	17846.4	11015	25710.3	11265.3	17862.3	NA
P17812	110520	69774.5	120784	65991.1	85405.5	138332	102617	69553.2	83121.9	110893	89579.1	67467.9	87590.2	104382	133406	108630	97919.6	128203	142719	109685	103445	124466	38913.4	60412.3	54085.5	138344	113783
P17813	21852.3	56484.2	135503	19475	19937.2	46575.6	27150.3	41233.1	6041.73	18913.4	31066.4	14672.1	22236.6	32498.6	60321.8	10233.5	69494.2	32540.6	34140.4	29208.8	39057.2	16138.8	28410	31966.7	20503.7	25871.9	25243.8
P17844	109495	174095	216548	156897	126132	98201.5	198341	111453	250870	186698	116028	124515	82286.2	126278	274889	154803	198745	113326	151276	166996	100532	98952	175450	139257	62820	93989.7	88197.8
P17858	119436	164169	67227.2	156269	170749	213533	162625	264971	226466	152810	236360	140940	210187	116404	142394	100669	259281	148624	195237	114936	96147.5	193353	182145	115765	96513.5	152082	130062
P17900	35571.5	77267.5	57715.2	35668	17307	39318.5	54768.8	103270	57506.5	53261	23421.2	29563.1	16590.8	21126.7	36417.1	27562.5	29113.3	18374.6	14348.9	32473.7	17984.6	29286	52408.3	27955.5	44009.5	43615.4	38385.7
P17927	NA	NA	28267	NA	NA	NA	NA	NA	NA	NA	NA	NA	NA	NA	NA	NA	NA	NA	NA	NA	NA	NA	NA	NA	NA	NA	NA
P17931	61365.2	98541.7	94368.6	149999	77585.4	117506	92485.4	192230	110494	268463	95076.4	73572.4	147351	162143	132273	163678	71760.1	103252	146047	43757.6	61983.7	123019	196445	147360	143194	99222.4	91492.7
P17936	NA	NA	NA	NA	NA	NA	NA	NA	NA	NA	NA	NA	NA	NA	NA	NA	NA	NA	10500.4	22551.2	NA	NA	NA	NA	NA	NA	NA
P17948	NA	NA	25431.4	NA	6989.1	1214.9	10150.1	NA	14519.5	NA	NA	NA	5810.4	NA	NA	NA	NA	NA	NA	NA	NA	NA	NA	NA	NA	NA	NA
P17980	105051	227276	240809	149855	135394	224084	162804	179200	248562	124898	154578	170426	181664	165174	191699	243311	139039	141991	221454	274898	178777	151538	165988	149750	100451	169417	111476
P17987	208081	328678	255201	359666	153175	205428	347522	300259	234134	177210	368522	204456	336268	196179	197488	717111	506864	216847	230369	256873	261639	234543	187225	206040	157509	209985	152051
P18031	110406	165069	189046	108016	117524	88661.7	85223.7	82143.2	108737	124636	66346.7	85810.5	116737	68497.4	88648.3	179514	132122	115531	83854.7	111216	69974.3	68502.3	108808	30175.1	65642.8	134950	112354
P18065	22942	46734.6	5366.7	22969.4	16607.3	12965.4	4426.87	16118.5	24040.9	8992.68	5118.9	11541.3	13056	16645.5	40718.5	9633.7	8130.5	17452.7	33264.3	13025.9	31760.1	24251	41421	17706.9	NA	15297.9	NA
P18074	10616	33304.6	14931.6	10144	14716.9	21088.1	11524.4	52816.2	25451.2	5666.6	16239.5	NA	NA	NA	NA	NA	NA	4724.3	NA	NA	NA	58142.8	NA	NA	NA	NA	2069.2
P18077	143114	114102	162962	67474.7	178618	109781	153344	142165	160714	71982	107660	173331	115021	126452	133485	83762.2	105445	169818	218847	94005.1	59852.2	122974	185136	296182	249580	94670.6	72921.9
P18084	60107.1	103506	86257.7	27742.1	68020.5	57080.6	59057.9	69262.6	56337.2	32707.8	30561.9	51094.8	46262.4	29499.1	59602.1	34221.8	57238.2	62171.1	70828.2	63482.2	29121.6	51358.8	37126.9	12048	45985.5	20230.5	19119.7
P18085	56598.7	73114.3	40268.5	56130.1	67457.9	108915	189861	96871.4	145441	138084	104400	100020	115781	71825.3	131065	101155	68830.5	75890.2	132405	87355.2	66781.8	81527.2	55403	68224.8	32397	48935.5	49550.9
P18124	164193	267168	135152	99879.2	81483.7	102870	100030	138422	172634	116937	146324	120382	186516	172434	252617	198824	206388	215327	136552	209629	128051	217601	71441.4	81432.8	175844	177793	219747
P18206	1.52137e+06	2.26486e+06	2.99388e+06	1.6408e+06	2.29918e+06	2.7049e+06	2.06974e+06	1.76339e+06	4.44409e+06	2.32145e+06	2.38579e+06	1.77639e+06	2.10557e+06	2.47189e+06	2.91107e+06	2.50819e+06	2.69076e+06	1.8981e+06	3.12878e+06	2.27685e+06	2.127e+06	3.06672e+06	1.61753e+06	1.40918e+06	1.50819e+06	1.91501e+06	1.57247e+06
P18283	12506.8	129969	115772	117136	74724.4	113956	37032.7	49431.3	30019.6	36473.8	86980.3	34972.2	75764.5	93956.6	145152	38293.4	72586.2	90009.7	14249	120811	36728.1	112294	55278.6	22671.3	50635.1	28641.4	36351.7
P18428	10232.8	NA	31377.9	20515.9	21963.3	20429.2	26862.6	NA	18027.1	NA	18933.8	33486.2	5902.4	35683.7	22553.5	33781.4	73927.7	12694.1	88331.5	51477	2062.6	43894.2	22835.8	24750.9	7760.8	34001.9	36400.9
P18433	NA	43999.8	17397.5	34335.1	21743.4	34202.2	10552.3	NA	26576	13174.5	11788.1	NA	28767	11985.7	15135.6	NA	17610.1	31377.8	18818.3	NA	7494.8	12393.7	40671.1	20685.8	4824.1	8853.4	19807.6
P18440	18524.7	NA	6254.2	34791.6	33296.4	36939.6	28517.4	NA	35483.2	62897	72048.1	16609.3	43185.4	33184.4	58601	39573.6	18892.4	NA	46955.3	26662.1	30128.5	30814	3788.4	19481	NA	0	23424.1
P18564	59215.6	24355.2	36710.7	7014.4	NA	23574.9	14480.5	10102	3149.7	36298.4	23554.3	21521.4	56682.4	34979.7	35099	NA	945.3	9071.6	NA	40410.5	35290	NA	NA	1383.3	4218.4	20135.9	NA
P18583	23954	66720.2	43703.6	30222	NA	37293.1	46550.5	26194.6	35612.5	73104.3	26899.1	10466	17381.6	19584.3	31837.8	22623.9	NA	10034.5	54459.9	15210.4	14864.4	42525.9	16117.2	10096	33380	35366.9	7974.9
P18615	NA	8548.88	6615.7	NA	NA	3281	7451.9	NA	NA	1930	NA	NA	NA	NA	1861.5	14838.5	NA	11420	40549.6	24059.3	5388.1	25327	NA	NA	NA	1384.9	NA
P18621	87062.6	66996.1	101365	75207.4	47087.5	31163.1	72283.3	104753	107165	83422.8	184239	118291	655971	57928.7	106317	28730.8	65373	83149.5	108649	41611.8	33371	43823	135463	118689	53568.8	132990	98461.7
P18669	79128.1	156470	133590	71750.1	75629.3	167581	55096.4	62842.8	205847	71143.1	85598.9	50937.8	94769.1	40144.9	192777	110015	131058	93719.4	171297	132788	86224.9	25863.6	56438.1	60219	62592.2	126907	72122.2
P18754	31937.4	76681.5	166424	67943.9	75645.8	78833.5	112797	67586.1	78604.8	31650.2	26971.7	25791.3	73986.8	33624	54935.5	50407	59801	75987.4	98643.2	96997.3	30901.4	46980.3	73835.6	49022.6	46437.3	71421.5	49781.6
P18827	25928.2	100955	19421.3	40299	NA	5067.3	37012	8620.5	32247.6	39113	9376.4	16895.6	11664.5	16715.6	119888	25713.2	18560.3	40310.7	67353.8	17525.9	34604.4	15800.8	41607.6	6641.3	NA	NA	7496.8
P18858	1614.2	95303.1	65218.3	12722.7	17983.1	65278.2	56460.6	47707.6	64229.1	42461.5	49772	43079.9	42799.1	56327.1	24713.7	28473.2	29668.6	14578.4	46467.5	31757.3	16545.5	64240.6	30979.9	774.16	2677.2	30348.9	5121.7
P18859	11721.9	2071.5	NA	2954.2	NA	10260.8	NA	6748.4	NA	NA	7160.5	6097.35	NA	NA	15030.5	NA	8082.5	11322.9	NA	NA	4129.79	NA	4262.6	NA	NA	NA	NA
P18887	35225.2	71759.1	7026	14695.2	26575.8	66617.5	53569.1	122163	61348.8	NA	33565.1	42861.2	25890.5	NA	52617.1	57466.2	56373.6	58153.4	62800	47757.8	24733.4	37188.2	21327.7	NA	28436	16919	20925.2
P19021	0	NA	20712	NA	NA	9920.5	NA	NA	NA	NA	NA	NA	NA	NA	NA	NA	NA	5739.4	10185.6	4848	2894.6	NA	NA	NA	NA	NA	NA
P19075	126910	153324	85367.5	33051.4	68168	117626	128586	53112.7	47258.3	47792.9	45868.8	50582.3	70224.6	97972.7	179556	49209	166812	25658.9	87849.5	103323	171626	46509.7	45335.3	69881.8	25374	62509.3	37980.5
P19086	6096	31091	NA	NA	NA	NA	NA	NA	NA	NA	NA	NA	NA	NA	NA	NA	NA	15707.6	32652	NA	NA	NA	NA	8456.6	7860.1	NA	NA
P19174	43747.7	5230.4	71768.2	3501.7	15341.7	40063.8	55460	32948	90226.2	30995.6	39126.6	11483.9	19473.8	46953.2	58749	27787.3	20895.6	14315	73680.7	37505.9	27380.7	29911.3	45515.6	10088	14102	29710.6	6710.2
P19256	NA	NA	NA	11534.8	38260	30575	36126	28558	22033.7	NA	17258.9	NA	NA	NA	NA	28807.5	NA	NA	32320.5	NA	NA	NA	9488.8	NA	NA	NA	NA
P19320	9172.4	15492.1	85109.6	9665.1	24812	42193.9	20983.1	4416.3	16843.1	28452.1	27012.3	21809.1	31594.9	10237.4	45745.1	21330	27582.5	23551.8	69982.9	33521.9	43890.5	16518.4	9103.1	13945.5	10412	2398.7	15116.7
P19338	251743	451291	387577	454948	338297	453144	357078	403250	519704	446433	353685	318602	435017	430708	690361	478907	458182	539038	820052	567744	410016	378219	334970	481862	426864	328654	474918
P19367	256265	415874	310797	238159	250230	228813	279750	264516	276972	262115	370274	266830	252225	345055	221252	482718	379771	489355	371430	290439	406855	489369	208402	172092	199605	293507	226988
P19387	7960.7	17697	42802	16349.9	NA	28275.3	27438.2	27750	10015	7665.8	5386.9	11033	NA	5321.2	36639.5	24042.4	38442.9	33008.2	40484.2	45862.5	13817.6	46595	NA	NA	17909.6	27250.2	14475
P19388	37775.5	67768.4	39242.7	38663.4	24639.2	20122.4	26559	56019.7	29138.7	9791.1	50109.2	23239.3	16927.1	27647	47195.1	64940	14490.5	21265.3	28595.4	35812.3	24561.2	50548.5	43549.9	31990.7	25606	40590.2	44880.3
P19397	30591	NA	48513.8	29820.9	NA	NA	20644.9	11978.9	NA	10853.8	NA	NA	NA	29975.6	NA	17132.5	NA	NA	41647.2	18315.9	NA	NA	49803	NA	NA	38280	38976
P19404	74265.1	91093.9	29540.8	56401.1	52941.6	56792.7	44860.7	62300.7	71959	77441.4	48589.4	30903.6	63888	34764.9	94081.8	74350.2	63268.8	40114.1	47244.9	92015.1	30552.3	48975.4	58319.1	56846.5	28994.2	66925	45642.8
P19440	5770.4	NA	NA	5733.1	27973.9	NA	NA	NA	NA	NA	NA	7721.6	3527.7	9130	NA	NA	NA	NA	NA	NA	NA	7548.5	3974.9	4654.1	NA	NA	6592.9
P19447	35000.7	24194.5	5140.2	19989.9	NA	15795.6	12126.2	1748.1	18805.3	17468.2	0	11341.3	8239	11402.9	NA	21994.1	NA	NA	27032.9	17478.3	NA	14686.8	2748	NA	341.36	3829.78	NA
P19474	115317	100980	84302.5	41004.6	56159.9	96623.9	114556	98460.4	122653	125065	54849.1	50449.8	108962	64076.4	192702	58974.5	92106.6	45065.2	112489	54226.6	71698.1	77137.4	87729.2	32863	85013.5	44570.9	72150.4
P19525	49504.9	66780.4	79953.9	70123.3	71320.1	102162	99213.8	42683.2	98517.6	82477.5	94928.1	60188.3	81317.9	76043.1	79795.5	79282	19959.1	63580.4	20334	43803	96613.9	72196.2	89006.5	57625.6	48990.3	86424.6	56914.8
P19623	69851.9	116396	84073.8	84566.5	44140.1	29858.6	31708.6	25384.2	55073.9	58993	18480.1	31276.9	63269.2	33898.4	104496	53319.1	33071.7	19029	35841.9	54686.5	48210.6	62858.5	57918.4	53697.8	30762.9	39511.3	56302.5
P19634	NA	10926	14786	NA	NA	NA	NA	NA	NA	NA	NA	NA	NA	NA	5762.3	NA	NA	NA	NA	NA	NA	NA	12939.6	2570.2	17171.5	14003	3465.9
P19652	51223.5	114382	104992	55233.2	29758.8	91117.9	56108.1	NA	74827.3	NA	51899	NA	17146	49653.8	172981	63483.5	15723.9	75829.2	210983	21395.7	206840	101486	42916	36149.5	19139.5	59185.5	47719.6
P19784	30726.1	6168.5	37340.4	74147.1	17700.2	20875.1	18928.7	9114.9	49060.7	6275.5	14276.1	NA	6884.8	17463.4	18502.9	42695.6	15849.1	22619.3	21719.3	60988.4	27117.4	25986.4	12260	50244	44211.4	36624.1	24229.6
P19793	NA	9506.5	NA	NA	NA	5440.5	NA	NA	NA	NA	NA	NA	11212.6	NA	NA	6556.5	NA	NA	NA	NA	NA	NA	NA	NA	NA	NA	NA
P19801	105074	111921	133344	71573.2	102127	94919.6	96268.2	122232	136555	124003	123653	85331.2	91055.4	136552	172265	95624.6	238356	100268	195185	94332.3	127358	113691	79721.6	58323.3	61658.8	62821	37805.6
P19823	174040	194016	239201	98227	123936	NA	208323	221544	331340	NA	243266	207968	NA	165784	200339	180154	214140	134917	193103	153559	89672	128558	92118.5	119230	107968	102698	101600
P19827	67474.3	311118	223531	89351.3	96413.8	138749	150735	106672	96003.6	112871	92180.4	56950.4	201559	87898.7	124374	227256	114764	47031.3	170790	180528	115671	130429	82792.6	84330.3	114160	167590	72769.6
P19835	NA	NA	NA	NA	NA	NA	NA	NA	NA	NA	NA	NA	NA	12133	12552	52241.8	NA	NA	NA	NA	NA	NA	NA	NA	NA	NA	NA
P19838	72836.1	139366	145952	53961.1	98253.2	108323	93529.2	119169	94939.6	99037.3	69629.9	85528.4	31407.4	84779.5	154039	93847	46439.6	49444.8	131731	213729	79084.8	78886	91707.5	62951.6	62585.5	40710	45428.9
P19878	63923	104453	68897.9	43986.2	34994.2	76032.5	53574.4	40096.2	68423.2	33941.1	63720.6	37861.7	89518.6	17887.5	37748.1	85666.2	67518.9	67732.2	71264.9	122662	46438.8	105165	43855.7	47559.4	21705.8	13280.8	56462.1
P19957	NA	16909.2	NA	NA	NA	NA	NA	NA	NA	NA	NA	NA	NA	NA	NA	NA	NA	NA	43243	NA	NA	NA	NA	NA	6948.7	NA	NA
P19971	152592	151890	200410	215204	139011	194084	178667	149376	148900	175275	178567	155690	124482	102780	251440	97662.6	206290	184346	221809	233350	200259	144406	121111	82926.3	106285	139673	94931.9
P20020	67699.2	170551	84082.7	57230.9	17687.8	66971.6	49013.8	52753.9	41497.3	70785.7	44036.3	41708	46820.8	36279.4	57190.3	38815.3	50774.9	67592.4	102148	54700.1	24649.2	127323	71165	38962.2	45532.2	48945.1	35191.8
P20023	34840.1	19217.8	7722.7	NA	NA	NA	NA	4815.8	NA	NA	NA	15812.2	NA	NA	NA	NA	10048.5	NA	NA	18487.2	NA	5438.6	NA	NA	9831.3	6708.9	NA
P20036	17841.4	NA	19754.3	6994.3	15351.5	NA	16320.3	14070.9	23157	NA	66522	NA	NA	NA	NA	NA	NA	14990.4	NA	27701.8	50098	NA	15958.1	7298.4	8044.4	NA	2089.7
P20042	61427.1	383353	153303	176487	82396.2	118804	138877	87916.9	178266	78731.1	173713	81682.5	157220	99006.1	93616.8	135744	71683.4	158618	122483	111901	119883	125958	80718.8	106373	107484	134656	104168
P20061	NA	NA	NA	NA	0	NA	NA	NA	NA	NA	NA	21433.1	NA	NA	NA	NA	NA	NA	NA	NA	NA	NA	15025.5	5456.4	NA	NA	7146.3
P20073	336550	417063	418519	236298	160762	255018	226740	268424	371802	305769	234348	225800	277278	199273	150616	312574	305632	216115	197220	316357	232934	201376	181576	216672	129712	277814	195628
P20132	NA	NA	NA	NA	NA	NA	NA	NA	NA	NA	NA	NA	NA	NA	NA	NA	NA	NA	NA	NA	NA	NA	9632.5	NA	NA	NA	NA
P20138	NA	NA	7566.7	NA	12411	10251	NA	NA	17974.6	NA	NA	1475.5	NA	NA	NA	NA	17439.3	19030.5	NA	9925.2	NA	NA	NA	NA	NA	NA	NA
P20160	58155.3	44159	13019.6	80419.3	74718.4	63952.9	19416.9	45760	59969.9	64085.4	36963.9	19475.5	65699.6	120847	31284.1	118072	43948.6	51146.1	110804	186566	212746	31509.5	27353.5	13965.4	58289.1	12042.2	27292.2
P20290	11088.4	82808.9	38450	41952.8	NA	2302.4	NA	590.32	12593.4	22159.5	16471.7	10142.2	NA	NA	NA	NA	337.68	NA	4729.74	42605.7	NA	17749.8	22818	12971.3	13439	9070.34	12214.2
P20292	20765.8	56185.4	17796.3	28747.2	60329.7	47185.6	21890.2	184851	68363	89061.3	15720	169582	79496.4	158912	189016	11558.6	85569.4	136368	230617	32404.2	49336.7	44007.3	36862	18364.5	NA	5332.75	5616.2
P20336	NA	0	NA	NA	NA	NA	13012.5	NA	NA	NA	NA	NA	NA	NA	NA	NA	NA	NA	NA	NA	NA	NA	NA	NA	5401.6	NA	NA
P20337	NA	NA	NA	NA	NA	NA	15697.7	NA	NA	NA	NA	NA	NA	NA	NA	NA	NA	NA	NA	NA	NA	NA	NA	0	NA	NA	NA
P20338	12613.2	60653.4	34495.9	17847.3	8424.9	51584.5	42360	7406.4	21444	39812	13819.4	14349.8	NA	11592.2	27589.6	20485.3	13860.3	19300.2	26993	34517.8	6140.7	8710.5	19580.1	24155.2	18190.7	5748.4	26178.4
P20339	4091.1	20920.1	44790.9	37560.9	3199.4	12491.9	12978.9	12402.4	19244.7	27010.6	16942.2	NA	9132.4	20894.8	17425.4	7860.5	NA	12545.4	14494.1	7465.2	7751.2	10539.5	33566.2	24047.2	14249.9	7023.79	8806.5
P20340	46234.4	38019.3	53330.2	36697.4	33361.6	36733	26381.2	35344.9	46910.6	62553	48700.3	28061.5	28121.4	39604.2	61367.5	41615	55838	51944.8	39398	33727	34471.8	30888.5	55363.4	8860.6	44521.1	36477.4	16840.8
P20585	22966.2	33000.1	NA	8474.1	26223.5	40345.8	20608.1	19783.1	71154.5	41132.5	49408.9	26469.9	24817.5	39482.1	37588.9	37826.2	36362.4	NA	15165.7	2390.3	3277.71	47114.7	11676.3	NA	NA	3004.3	NA
P20591	127007	252271	90804.7	146092	94559.1	191968	120911	144923	89159.2	151760	134802	62348.3	64189	95160.6	147339	113232	102427	83498.5	84327.6	233204	70804.5	96743.9	107013	51381.5	158431	140764	160775
P20592	38827.2	158956	203325	29132.7	21423.5	28980	60804	29104.9	31674.3	66404.8	37500.3	40615.6	49268.8	51136.6	59862.1	48626.2	70971.5	110746	119520	100131	65872.6	56671	70934.2	8638.1	8285.9	0	32371.8
P20618	62790.4	163555	95045.8	76499.5	74854	58869.8	78771.3	81300.9	128255	136478	131760	153362	49401.8	96917.1	140435	218732	94442.3	113074	72779.6	134351	164406	208945	134453	62900.5	125602	142201	80366.6
P20645	34939.2	77911.6	86180.3	33532.8	64136.3	58136	23144.3	19180.7	21906.2	55812.7	36251.1	35808.8	113784	50917.9	31842.8	42127.5	50953.2	153776	40884	158860	69472	34870.8	68532.9	63764.3	39333.2	33967.4	20248.1
P20674	20560.2	45167.4	32767	33144.7	22285.7	74872	49885.8	9197.21	28868	52313.8	22157.3	57565.1	8448.1	56997.5	24709.3	20889.4	12936.5	26652.2	23747.7	34636.4	61319.8	23200.6	22667.1	26231	28935.9	24922.2	30880.4
P20700	423184	603818	596590	456854	498065	526863	534620	446444	525787	641600	556619	545430	541859	536472	957529	777487	416916	565397	804974	611669	549079	421054	343359	377962	377979	449892	542262
P20701	38836.2	71166.8	57396.5	39334.4	34186	65431.3	65218.2	61566	75472	57764	18211.2	15157.5	41348.4	66647.1	63836	77450	42988.2	96422.4	49680.8	59119	46339	28019	9764.3	10460.1	5145.5	48623.6	20745.6
P20702	21523.1	0	45319.3	41521.2	5829.4	53667.1	14331.7	31150.9	18543.3	41601.7	21048.7	16248.7	20430.9	35992.1	28659.4	2084.8	43830.5	12559.8	21346.4	88184	14235.6	27747.5	36516.9	20949.2	36758.6	14254.5	55626
P20711	33845.6	73410.1	11353	15344.8	42374.9	49330.8	33639.8	33870.4	52120.8	28549	37890.8	45782.3	52490	55322.8	27083.4	35514.3	44032.9	30647.8	42651	24425.3	41614.3	51957.6	5700.8	7242.53	925.43	23305.7	25384
P20742	0	16122.1	8468.8	1986	0	NA	12030	19769.1	17276.7	NA	NA	8784.9	7671.2	53280.9	45660.5	51993.9	NA	13203.1	NA	NA	12748.8	NA	NA	NA	NA	NA	6242.2
P20774	94817.5	110959	269826	97891.3	115850	67070.4	85393.2	71016.1	278049	84338.9	558846	138712	211393	175206	779001	176932	459828	194196	168900	184272	70502.7	194204	64934.2	56390.8	82331.6	172886	101368
P20810	30897.7	119232	127952	70050.9	6967.58	39488.2	28958.3	36212.4	31355.4	65961.8	34945.4	38673.5	31671.8	28149.9	48567.8	68354.2	23430.3	24065.6	120585	86276.3	28833.8	56208.9	58006	35085.8	92322.8	51643.1	51493.7
P20815	NA	30418	20622	24859.5	16425.9	13904.7	11837	12135.4	5042.94	15299.2	NA	10292.5	9235.3	NA	29148.1	4430.91	NA	39462.2	15922	27390.8	5462.1	24102.6	8554.7	7478.2	13530	10211.7	7607.6
P20827	NA	NA	NA	NA	NA	NA	NA	NA	NA	NA	NA	NA	NA	NA	6708.1	NA	NA	NA	NA	NA	NA	NA	NA	NA	NA	NA	NA
P20839	36033	0	44285.6	16883.8	14322.5	48519.9	42783.1	27430.5	33003.9	11966.8	29405.6	11114	76304.4	58022.9	45528.1	28377.4	12387.1	53733.9	14645	55087.5	26999.4	29888.9	14383.5	38363	11233.9	36376.5	0
P20851	30171.2	50576.6	21407.5	22228.1	7278.7	NA	18441.2	NA	NA	10808.3	NA	NA	NA	NA	47348.3	12866.7	45607.2	NA	16940.7	11107.5	NA	NA	24091.9	9694.3	2430.3	NA	4743.2
P20908	25254.8	29323.3	71245	1911.9	14453.8	22425.1	35583.7	60091.7	47690.7	12388.2	28796	3925.5	41304.9	8991.17	37188.3	13361.4	49096.3	13894	51759.6	25259.3	38369.9	11909.3	2189.9	876.99	3896.8	2470.2	14610.2
P20929	NA	NA	NA	NA	NA	NA	NA	NA	NA	NA	NA	NA	NA	NA	NA	NA	NA	NA	19105.9	NA	NA	NA	NA	NA	NA	NA	4470.94
P20933	NA	NA	NA	NA	NA	9171.4	NA	NA	NA	NA	NA	NA	NA	NA	NA	NA	NA	NA	NA	NA	NA	NA	NA	NA	NA	NA	NA
P20936	25282.5	44779.6	51515.9	15939.1	19824.4	27021.8	64027.2	45735.2	57674	46363.1	66936.8	19002.6	35689.6	14506.2	11250.2	14611.1	10369.2	16719.8	29394.9	54121.9	54437.7	18327	8508.7	9583.4	14828.5	9703.4	6072.8
P20962	NA	3137.5	82076.6	NA	NA	14330.4	29718.9	14777.6	21696.8	17003.7	11534.3	32149.7	8015.1	2594.38	6137.2	8425.4	24811.4	3439.3	13215.2	11832.1	15247.1	10966.8	10640.2	12642.8	14462.2	29291.1	14958
P21127	NA	NA	66353	9898.8	NA	NA	16331.9	NA	7802.4	12344	NA	NA	NA	15594.5	NA	NA	27792.1	NA	32786	NA	NA	NA	NA	NA	5960.2	14770.7	11990
P21217	NA	NA	NA	NA	NA	NA	7235.5	NA	NA	NA	NA	NA	NA	NA	NA	NA	NA	5578.6	NA	NA	NA	NA	NA	NA	NA	NA	NA
P21246	NA	NA	36621	NA	NA	NA	NA	NA	NA	NA	NA	NA	14171.6	7251	NA	NA	32407.6	17534.2	6638.7	NA	7961.9	NA	662.23	1780.9	11680.1	NA	NA
P21266	77740.9	197337	136316	106753	127448	185183	251753	31530.7	136237	88695.4	130454	99643.9	60959.3	86775.4	126397	110912	121480	157147	234574	110760	174743	79412.1	126868	112847	118882	138882	169127
P21281	41568.2	65790.6	40395.1	68366.6	71037.3	90139.8	68113	61089.7	64811.7	61595.8	88272.6	101761	118996	97171	132563	67999.5	91278.3	91770.2	119102	69262.4	77911.7	133031	92354.6	73577.5	67692.7	91051.7	61988.4
P21283	118114	143241	146537	109083	92039.2	121769	156983	83472.7	118771	191356	108620	134353	56584.1	84147.9	212509	67043.5	105999	59252.1	181056	208366	137559	91576.7	105154	108977	125793	153449	146514
P21291	538332	1.11418e+06	496161	525460	1.25811e+06	1.01559e+06	865858	591642	1.10648e+06	1.10314e+06	885870	396354	929180	527552	1.75563e+06	1.14426e+06	941450	665468	1.2222e+06	1.1344e+06	643980	1.15403e+06	401288	337018	387404	320749	307269
P21333	2.07895e+06	4.01934e+06	6.38096e+06	2.86247e+06	3.63828e+06	3.61054e+06	3.8751e+06	3.29395e+06	4527386	4.2273e+06	3.25171e+06	3.13523e+06	3.54972e+06	3.27338e+06	4.43827e+06	4.24995e+06	3.68183e+06	3.29505e+06	5.25045e+06	4.69556e+06	4.0173e+06	3.88757e+06	2.71049e+06	3.3112e+06	2.40184e+06	3.09645e+06	2.41023e+06
P21359	54066.8	29054.5	84444.4	25994.1	21252.5	45599	23272.7	35692	79261.8	26559.5	45277.7	32032.5	36034.8	9869.4	60458.6	27872.8	13873.3	16296.6	38160.8	20019.5	27750.8	43458.7	25980.5	14934.9	6299.8	14897.8	18121.6
P21397	84174.9	347017	156273	171606	192386	326485	235082	152910	197368	162506	106254	100297	186839	166361	233571	294074	178964	120662	275587	167978	185795	147699	159241	205949	97635.2	110559	67067.5
P21399	195366	278513	379553	340102	127341	259620	235605	248743	203674	151386	167726	200644	257615	284737	284010	210848	147271	155899	368150	282942	310897	170563	257356	219003	323387	302507	221932
P21579	NA	NA	NA	NA	NA	NA	NA	NA	NA	NA	NA	NA	NA	NA	23248.3	11620.6	NA	25156.7	28938	4801.6	18924	NA	NA	NA	9906.5	NA	NA
P21580	NA	NA	NA	NA	NA	NA	NA	NA	NA	NA	NA	NA	NA	NA	8327.8	NA	NA	NA	NA	NA	NA	NA	NA	NA	NA	NA	NA
P21589	97322.2	82146.2	103988	76945.9	69173.6	55791.9	67475.6	99988.4	136796	130338	54350.3	49978	46642.2	42661.8	34530.9	72269.3	101243	60012	133897	148050	81172.4	74419	106240	69956	50857.1	112248	57939.9
P21695	90573.6	90160.2	56331.1	35414	61962.1	125407	57615.7	51357.3	102875	65833.2	64315.2	57247.9	68553.5	69882.8	111422	30527.6	67316.4	50245	78333.7	138693	121416	55630.8	43249.6	38015.4	17668.6	76026.2	49789.5
P21709	NA	NA	NA	NA	NA	NA	NA	NA	NA	NA	NA	7411.1	NA	NA	NA	NA	NA	NA	6825.9	NA	NA	NA	NA	NA	NA	NA	NA
P21730	NA	NA	37493.7	5648	NA	NA	NA	NA	NA	32988	NA	NA	NA	25879.6	NA	NA	NA	5764.8	NA	15175	NA	18398	11535.1	9712.8	NA	16539.5	11743.4
P21741	11828.8	19329.6	37829.2	27343.9	8215.6	6907.8	NA	16950.4	21208.5	9889.09	NA	1873.98	22062.1	NA	7925.6	14021.7	NA	NA	2826.9	NA	NA	NA	12465.9	19868.4	15785.6	27264.6	NA
P21757	24244.8	51302.3	10617.7	46341.2	21945.9	44660.4	17912.7	7512.96	14055.8	NA	31461.3	4819	7408.6	15101.2	26037	16079	NA	49919.5	33567.6	55017.1	21046.9	25639.4	NA	NA	1147.1	10111.6	16419.6
P21796	162503	505644	349585	343272	312018	435615	474758	219702	446716	314877	334068	196003	369900	258950	447403	245717	355928	288661	437212	424718	608302	495600	182513	271484	355229	356795	328307
P21810	89832.4	281208	174398	181736	62268.2	138188	107775	60389.2	151586	79620.4	95414.6	67931.9	165417	115050	110662	122738	161140	153070	293251	118598	103716	231876	103427	136900	83081.9	271906	442547
P21854	NA	NA	3613.2	2118.78	NA	NA	NA	NA	NA	NA	NA	NA	NA	NA	NA	NA	NA	NA	NA	NA	NA	NA	NA	NA	NA	NA	NA
P21860	4548.9	2440.5	10783	0	NA	NA	3362.1	8901.4	NA	NA	NA	NA	NA	NA	NA	NA	NA	NA	12043.9	9887.4	NA	12377.1	NA	NA	NA	NA	NA
P21912	222051	368737	142782	125144	114353	179457	77447.7	197878	201065	248218	190953	130396	236901	170022	227581	145629	160563	195406	124496	144008	124896	105858	183478	111025	98283.3	209751	62140.3
P21926	32102.3	33514.8	120400	36484.9	33605.1	154017	81611.7	62198.7	126825	35388.5	96374	112941	61745.8	67037	82165.3	59203.8	37005.1	90891	129879	123572	78428.1	38463.3	58847.5	93188.3	39915	92211.9	89873
P21953	35281.5	57895	56307.5	29799.5	24386.8	39304.4	16571.3	21871	41398	46406.6	13232.5	11760.6	29990.5	19281.8	16670.9	63235.6	40891	12951.4	62135.4	58176.1	24024.5	21236.4	41708.4	12070.2	15852.1	51080.9	19111.1
P21964	56534.6	113564	117190	62037.6	47255	122970	32211	63914.4	198693	72510.5	86842.7	82144	94973	76646.5	48673.7	58483.9	51222	60601.3	49550	180192	59302.5	76483.8	56971.8	51910.6	71539.1	25383	52698
P21980	107214	273041	147353	146290	187074	256554	249597	161402	395349	199421	171543	141011	122232	168212	343084	213157	175840	242061	186496	248977	158157	271470	104972	151698	140299	220839	166341
P22033	110590	170124	110213	95916.3	146433	138124	104603	95676.4	162546	101116	166812	74048.3	90990	96091.9	158107	110968	110159	149284	145626	153846	140890	134426	58879.5	60929	43107.7	88393.9	69998.8
P22059	102345	246325	141786	167968	52133.3	134186	137605	127517	188009	173626	136564	107854	145574	119487	145575	137158	116150	116141	208109	98194.4	111543	152864	126816	150186	91571.8	64082.1	80650.3
P22061	47871.7	92740.9	95070.9	81616	97155.4	106772	45873	44149.8	31868	58073.8	44663.7	59901.2	62335.2	64316.2	73713.9	95561.6	167549	82852.6	203480	69357.4	92222.8	86949.5	64570.8	48091	65889.8	61108.9	52861.5
P22083	NA	NA	5691.1	NA	NA	NA	NA	NA	5404.4	NA	NA	NA	NA	NA	NA	NA	NA	NA	NA	22147.5	NA	NA	NA	NA	NA	NA	0
P22087	98802.2	91392.5	131150	106091	49433.3	84387.9	65897.4	48623.1	75913.1	77612.9	113148	120542	85919.6	108586	126150	94280.6	49190.4	73750.1	38728.7	99784.3	66220	78756.1	55425.8	89442.1	75776.9	64130	69223.9
P22090	NA	NA	NA	NA	9139.5	25065.4	NA	NA	NA	12541	NA	NA	NA	NA	NA	NA	NA	10858	NA	11912.2	NA	NA	NA	NA	4828.5	NA	NA
P22102	140750	390572	299295	154329	142245	127915	187925	300281	291713	271924	205570	156049	143707	169682	283153	283493	334858	206931	235174	239957	256154	189317	182777	169723	192138	163798	124726
P22105	275214	543346	418446	220470	288579	419551	373524	374594	370794	347313	282365	324422	406442	323299	510815	373868	365893	288468	459392	467299	393844	287311	342186	262745	174170	271689	242093
P22223	9042.6	NA	NA	NA	NA	NA	NA	7683.7	7792.5	NA	NA	NA	NA	NA	NA	NA	NA	NA	NA	NA	NA	13470.2	NA	NA	NA	NA	NA
P22234	229423	131218	104362	123534	112143	175998	176418	114468	208346	157557	200700	140847	191005	213951	242780	249504	132772	213751	249348	238325	137570	178514	125382	100189	183968	157616	110655
P22307	198505	350078	263979	189305	441584	376359	260746	193724	333558	191558	252100	161586	158569	248176	505174	264471	276544	253702	268878	275621	263766	269588	210991	168059	160463	159800	134175
P22314	462847	674491	427993	375310	521581	539835	544104	309256	550244	376027	400427	267723	559923	351923	374549	465349	536078	504599	778813	617405	351149	304206	339366	320244	298997	376463	318966
P22352	18669.7	39504.6	56548	47183.3	75227.1	18759.3	64917.8	36585.9	33540	34488.7	49327.1	21796.8	18152.7	32693.7	30000	31715.2	43284.2	27367.1	35312	26404.8	22244.2	50485.1	54155	34152.8	49600.2	30208	37663.7
P22392	NA	247049	NA	14868.5	NA	NA	NA	NA	NA	NA	NA	NA	NA	NA	NA	NA	NA	NA	NA	NA	NA	NA	NA	NA	9803.3	26310.7	NA
P22413	NA	NA	1844.6	NA	NA	NA	NA	NA	11121.9	NA	NA	NA	NA	NA	NA	NA	1642.3	NA	7621.6	1593.8	7180.54	NA	NA	NA	NA	NA	NA
P22415	NA	NA	NA	NA	NA	NA	NA	NA	NA	NA	NA	NA	NA	NA	NA	9371.8	20215.6	NA	NA	20774.2	NA	14535.9	NA	NA	NA	NA	NA
P22570	42092.6	84566	43691.7	49693.9	38610.5	86306.1	44832.7	50189	35842.6	22099.3	35359	60043.7	77999.4	33429.2	36663.1	70015.3	47255.8	69090.5	37449.5	47452.4	68514.1	73261.7	44412	43519.1	22973.5	33979.8	55484.8
P22626	175838	205953	281390	148257	265530	303339	239284	226792	152916	141916	298187	158999	324607	231963	522044	210612	171438	78974.2	254387	469325	163520	196015	264517	143384	337843	185624	138039
P22670	NA	NA	NA	6537	NA	NA	17993	NA	16925	3371.4	8620.9	NA	NA	NA	NA	NA	NA	NA	NA	NA	NA	NA	2980	NA	NA	NA	NA
P22676	18560	43735	4439.4	26606.8	45362	89760.9	56681.9	32072.2	51122.7	31786.5	24529.5	33684.8	25737.2	26168	34034.6	26666.1	28659.4	66286.4	41931.9	29673.4	28549.7	24392	27487	25500.3	27584.3	17313.9	24677.6
P22681	26642.2	67535.2	41609.9	17148.8	1018.2	NA	5303.1	20334.4	NA	NA	3060.9	16167.4	NA	NA	6795.1	9819.1	NA	NA	NA	2111	16574.8	2957.1	2413.4	2790.4	6329.7	2461.7	9284.2
P22692	NA	NA	NA	NA	NA	NA	NA	NA	NA	NA	8024.9	NA	NA	4399.8	NA	NA	NA	NA	NA	NA	NA	NA	NA	NA	NA	NA	NA
P22694	61225	89730.5	35924.5	47533.8	50639.1	59467.5	47714	20352.1	41180.9	54359	31203.3	22730.2	60491.4	49075	55938	42484.9	29919.1	57016	59608	29023.2	35913.6	49810.8	39129.4	27024.5	54407.9	80991.7	50610.5
P22695	314510	310831	290040	196239	164274	262982	239211	255657	392572	358691	212537	207083	217301	210325	244951	352481	337214	167707	495340	287330	379506	330381	179540	135885	318417	169498	184139
P22732	NA	NA	24861.2	NA	NA	NA	NA	NA	NA	NA	NA	NA	NA	NA	NA	NA	26739.2	6334.5	NA	10405	NA	NA	14005.3	6155.3	NA	13975.4	NA
P22748	61273	47788.3	31015.3	35085.9	12697.9	25264.8	41171.4	27652.8	29156.2	66566	58412.4	34903.5	57521.5	28318	31307.9	11731.7	36555	37383	50453.1	88427	38484.4	99002.4	34728.3	19525	NA	27101.2	23466
P22760	NA	NA	NA	NA	NA	NA	NA	NA	NA	NA	NA	6413.97	NA	NA	NA	NA	9021.43	6810.7	NA	NA	NA	NA	NA	NA	NA	10110.6	NA
P22792	13648.1	128610	56200.1	55508.6	49340.9	21074.3	47200.6	68750.2	115023	33988.5	81148.3	23302.7	4305.58	55619.6	46300.9	39825.9	37469.7	132792	20509.1	37919.4	83760.3	14528	28843.2	41649	40889.9	45229	29955.8
P22830	75679.8	118946	114770	50008.2	55960.8	102965	124473	34377.2	40761	129406	54561.4	39445.3	51554.9	7314.6	82129.9	99422.7	46511.5	58476.2	83382.3	66378.5	31526	46662.9	41577.8	25195.4	53632.2	37138.2	36385.5
P22891	NA	NA	NA	NA	NA	NA	NA	NA	NA	NA	NA	NA	NA	NA	NA	NA	NA	0	NA	NA	NA	NA	NA	NA	NA	NA	NA
P22894	17010.6	NA	39204	19227.4	19236.2	8079.4	12798.3	12096.4	14677.3	16713.7	NA	16892	11053.5	17360.6	20556.6	19969	11059.8	19214.1	NA	14805.1	28213.5	11034.4	19565.5	NA	NA	25627.3	21500
P22897	138065	243310	237714	165294	271607	383382	273346	197363	227017	207344	211796	151734	196286	240873	339802	257030	386162	227671	327904	366201	184525	167524	201032	193691	108608	186278	191981
P23141	237169	235848	237019	137873	284760	193223	187556	159756	207946	164309	106479	147024	269556	94362.9	192020	176484	162139	160542	207754	197986	167130	130184	142539	150861	136456	153058	110982
P23142	144547	389811	206085	98665.7	85778.5	136226	114082	201056	126972	104912	116690	208139	176049	111542	223427	202215	146478	81449.8	163391	244478	118230	146834	76105.9	113911	84743	101818	201631
P23193	70834.5	167474	121482	134884	70368.4	88188.8	158308	117269	145598	119944	90066.3	67711.1	119146	126884	126209	96155.4	80291.5	91523.1	151777	103300	80946	115652	57004.1	63013.4	101920	92738.8	76041.4
P23219	90724.8	99786.1	116910	74786.6	53321.9	76236.7	39279.4	79364	64386.2	100432	35917.1	36089	54140.3	43080.3	77165.5	47814.8	70549.3	38912.3	84132.2	99550.5	71940.4	30471.9	55937.3	89511.3	93110.2	155065	32293.3
P23229	165053	313652	355794	183220	228208	261212	223825	257956	252312	232772	285353	137191	234569	176473	372195	261412	236920	356276	241129	300083	337448	209242	162546	117919	157648	179968	154207
P23246	146800	389385	472024	273277	264235	245973	335916	258959	212933	218050	284965	172153	432124	219260	413718	509219	319367	497964	241563	391772	312646	292644	281382	220782	233216	261814	164488
P23258	NA	27989	5318.2	NA	NA	NA	19126.4	10599.7	8558.71	NA	NA	NA	13273.4	NA	17749.7	13555.6	NA	NA	17572.5	21682.8	NA	28424.9	NA	NA	NA	NA	NA
P23284	163160	648579	380264	297921	549729	409668	375415	471332	382170	473986	803219	506527	384141	302632	751008	566454	640208	243044	571718	420499	537454	525708	262467	330067	388298	195048	320319
P23368	198442	118293	140433	146206	128406	102077	181296	80672.7	262094	173781	123538	171388	248950	259686	218279	327312	161485	133578	171872	244452	153389	172066	79367.4	99714.1	83277.1	93208.8	113454
P23378	NA	NA	NA	NA	NA	NA	NA	NA	NA	NA	NA	NA	NA	NA	NA	NA	NA	NA	NA	NA	NA	6405.6	NA	NA	NA	NA	NA
P23381	176984	622604	264923	173076	294413	356611	286632	313260	303272	290127	358116	374911	214453	246248	655344	255479	353925	193248	550652	314569	230608	260465	255076	221189	182566	188448	111318
P23396	189016	382369	481107	384308	343746	479560	425663	387031	285651	832121	345729	274589	347642	314922	448782	376342	342750	323705	507640	451830	262641	387963	267504	253093	254296	352896	222876
P23434	NA	NA	27165.5	17345	21753.3	NA	NA	NA	26072	NA	NA	36758.4	NA	NA	NA	NA	NA	NA	NA	NA	NA	NA	NA	NA	NA	8035.9	NA
P23443	NA	NA	8824.4	NA	NA	NA	NA	NA	NA	NA	13019.7	NA	NA	NA	NA	NA	NA	NA	11997.7	NA	NA	23938.5	3069.6	NA	3951.9	14403.8	NA
P23458	97398.2	59982.7	27597.9	25620.9	53443.9	22999.5	73409.8	68571	67088.8	71444.8	28411.7	37772.4	46820.7	37587.3	49586.3	90734.8	54958.7	53526.7	32977.6	65569	60197.5	59046.9	53579.1	37930.2	20831.4	76465.4	17994
P23469	16984.1	NA	12687.6	12433.5	4865	7418.4	36186.1	4873	33031	13365	NA	13358	20466.5	27608.2	8360.1	5005.5	7181.4	18903	43586.4	NA	12768.4	17330.1	14023.7	NA	3814.26	3672.4	4782.7
P23470	NA	NA	17343.8	NA	NA	NA	NA	28769.1	14651.3	38425.4	51362.6	NA	NA	NA	NA	8549.4	NA	NA	NA	NA	1811.1	12355.3	NA	NA	NA	10608.5	0
P23497	12942.8	37997.7	16222.6	44220.5	1006.4	1893.6	NA	7477.52	NA	NA	19578.4	3955.26	NA	6407.4	11289.7	1580.4	8775.6	20573.5	26273.2	9410.11	11380.6	34093.8	11313	3509.9	9268.7	NA	11732.2
P23526	379656	262067	266972	241203	258772	217171	325902	322600	573640	382609	311959	261419	312981	312754	429423	285056	449314	518082	551396	436885	317529	336651	569148	381459	195151	223589	159969
P23528	147697	565115	250547	245778	194328	302599	367375	288827	405530	276427	263362	272588	377233	383235	2.31449e+06	744297	514561	735523	594075	424268	338373	295587	343410	360868	208075	350729	242120
P23588	13670.1	87316.3	113445	112750	18431.7	19694	41956.6	42540.6	51377.8	61025.8	32451.6	23275	18043.7	24800.2	65928.6	53137.5	21231	26148.8	60394	58422.9	20990.8	41849.8	58271.3	10512.6	22881.6	49115.9	44091.7
P23610	24265.1	20712	37678	NA	25805	14203.4	17787.5	NA	22342.1	NA	NA	NA	20010.6	NA	20313.7	29032.8	29608	26250.5	41484.5	40657	NA	23966.4	NA	NA	6056.3	5457.1	NA
P23634	201070	570186	322011	199798	226417	280969	250178	235925	289419	244808	180693	184164	168221	168824	270713	307156	425106	196648	310727	339032	311129	277405	167773	178961	107173	227106	150837
P23677	NA	18674.9	15601.4	NA	NA	976.63	NA	NA	NA	NA	NA	NA	NA	NA	NA	NA	NA	NA	9422.2	NA	NA	NA	NA	NA	NA	NA	NA
P23743	46277.4	74143.2	24115.4	16372	42481.4	94713.8	37443.7	41813.4	59045	34626.6	33876.4	84345	26209.7	26201.7	44591.4	48780.2	78935.7	25955.6	41771.1	70323	66718	45987.8	32097	42010	32948.6	33911	48037
P23786	160664	233811	332565	197976	310276	240320	219301	277499	237904	246627	199134	256469	292633	284124	460755	385553	356772	262384	392658	414559	239996	393512	143033	212577	179612	230862	125359
P23919	54571.1	104341	38933.6	69305.7	69498	54477.8	68135.4	21337.6	70656.1	74120.7	35916.9	57818.5	89455.9	47913.6	70998.7	97717.1	47174	59944.6	57711	112396	20682.9	35166.2	27094.5	52268.5	45822	137574	25461
P23921	21899.6	197732	107023	73520.6	55503	84583.7	110905	70191.1	56372.2	61790.2	59176.1	23225.7	73420.4	128072	26026.3	112776	61149.4	58657.1	67323.2	19769	33397.2	80259.5	35145.4	15269.8	9696.9	60264.8	42881.9
P23946	34257	57856.7	87524.3	52718.8	54817.5	153193	78248.6	46187.3	37077.8	80663.8	74162.5	66731.9	120652	75280.1	143904	124409	99895	158314	113513	132168	98711.7	103880	54790.9	44037.9	72895.5	36634	44414.2
P24001	NA	NA	NA	NA	NA	NA	6366.7	NA	NA	NA	NA	NA	NA	NA	NA	NA	NA	NA	NA	NA	NA	NA	NA	NA	NA	NA	NA
P24043	77903.4	244443	200672	58635.1	81112.9	120533	60371.2	97041	132946	61545.3	77723.5	73960.5	51823.8	146065	153171	127271	177131	119808	133082	167981	101788	63312.7	63040.7	117731	43011.8	32870.6	38494.8
P24158	7122.6	17448	17132.3	20981.2	16715.1	10936.8	36332.5	10975.4	13023.1	30118.8	17552.1	36022.4	20365	30629.8	38194.1	6622.77	22966.1	7140	13492.4	10997.4	23989	34982.2	21634.5	5643.1	2360.8	18208.4	14859.4
P24298	33581.8	53195.6	61843.1	28858.9	43338.3	61443.6	45547.9	52784.8	41452.5	50796.6	13905.2	50208.4	69212.2	11165.7	51799	42286.5	49854.5	25903.2	46100.8	21650.8	40286.4	30325.8	12597.3	19169.2	NA	16005.3	8327.8
P24311	NA	NA	NA	3482.1	NA	NA	15244.6	8478.2	NA	NA	NA	NA	17542.1	NA	NA	15067.5	NA	NA	NA	NA	7244.5	NA	36760	NA	NA	NA	NA
P24347	NA	NA	NA	NA	NA	7447.3	26020.5	NA	NA	NA	11132.6	13608	NA	NA	NA	NA	NA	NA	NA	NA	NA	NA	NA	NA	NA	NA	NA
P24386	14157.2	45279.6	8149.17	1845.3	NA	15567.2	9864.8	39967.8	19218.1	13303.2	NA	30917.8	21964.8	37572.9	18907.4	40536.6	41262	17522.1	6757.8	NA	14500.1	30674.2	15665.2	14373.3	4466.79	9507.4	10306.4
P24468	NA	14345.9	7731.3	NA	4246.8	NA	2591.2	NA	NA	6145.4	NA	NA	NA	NA	NA	2938.06	NA	NA	NA	NA	2650.8	NA	NA	NA	NA	NA	NA
P24534	62583.1	201252	117199	113899	160980	126594	96501.5	44455.5	97838.5	106639	160975	45856.2	70796.5	31687	245149	77491.5	125567	113492	94622.3	103385	85293.8	130779	59766.5	92154.5	75983.1	137729	73010.9
P24539	137906	248918	174070	213226	142630	181340	160507	161994	203168	178833	180127	116815	150840	116997	198981	216866	268310	129281	178009	142271	151247	148959	237631	168996	155040	126776	129721
P24557	66849.7	89088.2	146455	42889.9	60202.6	58457.7	70317.8	42265.2	67230.3	67614.4	19497.6	33250.4	23868.7	34394.7	106043	37729.3	35885.4	68875.1	82335.2	116971	46651.2	76370.3	42910.9	35161.5	56602.8	68368.6	15218
P24588	NA	NA	NA	NA	NA	NA	NA	NA	NA	NA	NA	NA	NA	NA	NA	NA	NA	NA	NA	NA	1670.08	NA	NA	NA	0	NA	NA
P24593	NA	NA	NA	NA	8280.7	NA	NA	NA	NA	NA	NA	NA	NA	NA	NA	NA	NA	NA	5963.52	NA	NA	NA	7985.1	NA	NA	NA	NA
P24666	37513	85346.7	26517.7	28690.7	42070.3	45404.5	86020.6	80667.7	70307.6	106304	37584.2	29404.2	73449.5	24302.5	57399	24096	23991.9	89182.9	61437.7	43781.6	31434.7	36939.2	40080.5	21483.4	20709	31943.9	19426.6
P24723	4187.3	NA	NA	NA	NA	NA	NA	NA	NA	NA	NA	NA	NA	NA	NA	NA	NA	NA	NA	NA	NA	NA	NA	NA	NA	NA	NA
P24752	334914	477354	287289	273260	164851	195501	220254	351816	197402	393143	266192	107081	277107	239625	578455	287810	377333	262012	390323	315389	274020	354259	189532	247891	298939	275283	174418
P24821	459520	793061	1.11748e+06	427630	464609	653051	519492	443325	648471	699837	422941	517267	419724	521097	631559	682591	663227	515682	573053	1.09335e+06	428464	475723	482735	473948	501853	567630	381198
P24844	283781	116870	66720.1	33426	62984.5	117226	51538.7	79010	71464	124502	84260	54260	86339	50467	168861	96473.8	116771	192645	94174	78861.9	73090	65320	41337.3	36403.1	39223.3	49368	37377.9
P24928	133784	163468	188039	104031	114570	191908	180030	141642	152352	249792	119295	110637	91828.5	113204	177726	125438	133331	146337	245728	113263	180502	156688	94161.6	55370.4	53097.7	119361	61848.7
P24941	16595.2	32289	10777.6	43850.7	30936.3	80248.2	30939.1	21330	33664.2	36767.6	6607.7	45368.1	42040.1	27961	67912.8	90307	85753.9	14545.2	22356.1	63207.7	41875	41911.3	23631.4	29319.8	22334.8	22405	31156.3
P25092	23562.5	36553.7	19140.5	7004.6	7641.9	NA	13761.2	23013.5	NA	6979.9	8814.6	24024.6	14657.8	2104.7	38681.5	NA	NA	NA	2487.1	NA	7718.9	9698.1	16391.5	10978.4	NA	NA	NA
P25098	52327.7	72936.2	30393.5	31695.4	25462.2	42502.5	35502.1	30021.7	21020.8	45237.8	23837.4	35178.3	63106.3	51427.4	54467.1	44673.1	37309.4	65963.5	39885.3	68107.2	37690.6	42438.2	15004.8	30664.8	11299.7	19631.5	33294.6
P25189	NA	14061.6	8305.1	3021.56	23273.5	29497.4	9419.3	1901.2	NA	NA	471.7	14708.2	18421	15333.5	30164.9	36935.5	NA	34544.7	19422.3	31132	24002	43292.3	25862.7	22954.5	25617	NA	23160.8
P25205	149717	133485	146898	161707	158609	134849	153208	120320	191387	128854	129707	113581	150133	128322	185262	152854	113351	128503	194912	73656.4	58052.8	125344	115914	54762.8	44926.6	102456	55533.4
P25208	3010.7	NA	NA	10781.6	NA	16117.4	16337.8	NA	18490.2	18910.8	NA	2923.8	NA	22268.1	NA	NA	NA	NA	NA	NA	NA	NA	NA	NA	NA	NA	13449.9
P25311	93826.7	176366	142746	69215	85525.6	114477	84581.6	116238	243740	106345	74833.5	122685	179426	67518.6	117607	131647	145044	69231.8	133814	68801.7	139446	95692.5	53072	41212.4	41946.6	55660.8	73493
P25325	51358.7	68100.8	230903	76521.1	90998.3	171642	79933.5	54568.1	72630.2	45827.3	50687.9	40125.3	92858.8	75886.1	123236	73715.7	101618	104885	68336.3	83756.4	147349	174908	84083.3	55887	45752.6	97898.3	68770.2
P25391	NA	NA	NA	NA	NA	NA	NA	NA	NA	NA	NA	NA	NA	NA	NA	NA	NA	NA	NA	NA	NA	20177.3	NA	NA	NA	NA	NA
P25398	54971.4	76425.6	102769	81051.8	58395.5	124968	83515.5	52119.3	102306	115222	72283.3	107494	125582	126908	244479	176224	215739	146320	381460	217374	218416	101725	92059.8	95776.5	76460.7	115945	87644.6
P25440	1456.5	29274.1	19266.7	7954.14	831.78	NA	22566.8	13522.1	3226.44	14386.7	3453.6	11304.6	15807.4	NA	NA	10563.8	10476.7	678.01	10454.2	15664.6	7487.63	10641.9	9959.3	4506.1	1560.6	10069.5	2750.94
P25445	37000.7	105762	106084	45184.7	38934.1	23451	32107	18102.5	44417.2	49249.4	49437.5	40168.8	35474	21256.8	45137.9	55846.3	28860.5	66220.9	47368.7	60567.3	56700.2	89943.2	19503.3	25624.1	33628.3	30898.6	21950.1
P25490	NA	12333.1	15401.3	NA	NA	NA	NA	NA	4406.74	NA	NA	NA	NA	9653.7	NA	6554.6	NA	NA	14368.5	14100.4	2445.9	9460.8	NA	NA	NA	NA	NA
P25685	76815.1	157528	127123	53757.2	35218.8	64206.1	75251.4	49966.3	61258.6	96875.7	54955.6	82957	89496.4	71201.1	146588	120306	94281.6	48782.8	68267.3	88764.9	71949.5	40905.2	37912.7	70219	48945.9	46425.8	35488.8
P25686	17072.8	10442.6	16186.4	5281.7	19054	NA	2361.5	10768.1	8008.7	12176.3	20253	2192.45	NA	9965.7	10282.4	2427.2	13735.3	8646.5	6077.79	12473.9	15385.9	9585.29	8174.2	3496.32	2346.8	4196.4	5265.1
P25705	470963	336074	493574	284629	421879	510663	491643	666963	480255	424477	633578	361860	437508	383442	1.34567e+06	712598	647874	501978	493370	1.11554e+06	566064	597507	503170	505803	472842	463744	424632
P25774	75593.4	111632	153940	80384.7	39530.2	37740.7	137490	74172.9	148910	194095	88185	51716.5	53157.5	127428	61803	32599.9	57282.5	55362.9	100021	108083	74276.5	86203.6	50647.6	63617.6	32620.3	48222	47941.1
P25786	150832	228306	201084	154792	119482	148356	115736	197714	192697	137001	102932	159532	150992	159426	1.15918e+06	217216	228861	143525	142424	227031	203981	160984	124654	122739	102683	141269	87390.3
P25787	75873.5	169453	73444.5	101048	95049.4	123565	96430.9	105320	156392	37465.7	20697.4	108688	165318	50198.7	58301.3	134361	133091	44703.2	82402.3	79549.1	134332	51966	71323.1	59645.9	60459.5	93506.2	69150
P25788	209824	120952	129820	155487	369392	199950	213243	347564	231211	290038	172890	362489	156277	175819	115553	138906	134642	174130	258634	102257	143110	184037	133015	156956	135996	170017	130699
P25789	72699.5	289012	190796	149044	112000	146216	150284	304870	216738	133404	220066	110712	179371	232396	292407	92167.9	407559	95790.3	305431	219401	49290.5	168474	80673.3	78520	98083.9	117792	79755.6
P25815	8418.1	55053	18461.9	13773.2	13639.2	9817.98	8206.3	20930.4	14600.7	12997.1	13409.2	14011.3	36713.1	8860.5	17542.6	12232.2	16170.9	32381.1	20986.3	10617	9681.5	17215.9	3679.4	8478.1	6700.6	2246.4	8744.7
P25942	17070.9	8890.3	55985.2	21015.7	3006.7	24484.8	20475.3	20968.3	22760	23538.8	12760.5	12914.8	16333.4	21167.7	17349.9	16804.3	20131.7	12210.1	21839.1	27961.8	NA	16590	6728.9	2248.4	25510.9	5642.4	NA
P26006	107278	84307.5	126348	50843.7	85240.1	96604.3	101689	78929	117845	106203	108462	57510.4	88719.6	70746.5	131638	71792.7	74174.6	84394.2	153259	81644.6	66968.3	27752.9	104902	55259.7	54833.7	58435.8	58472.9
P26010	10631.4	NA	NA	NA	3179.5	NA	33027.7	NA	42213.9	60585.8	2276.2	16293.4	8456.8	5698.3	5857.4	5815.7	NA	7290.2	14497.5	12215.7	14009	NA	NA	NA	NA	NA	NA
P26022	NA	0	15175.7	NA	4399.2	3720.8	NA	NA	NA	NA	NA	NA	NA	NA	19453.1	9225.5	NA	3797.3	2829.3	4025.98	NA	NA	NA	1472.7	NA	NA	NA
P26038	297466	1.08598e+06	574811	310765	567404	761905	649872	488352	567405	621187	457902	241415	561593	494823	1.00433e+06	641044	721152	565547	821174	619294	646851	550081	372477	409471	274265	365192	489363
P26045	10661	NA	NA	NA	NA	NA	NA	NA	NA	NA	NA	NA	NA	NA	NA	6653.4	NA	NA	NA	2931.1	NA	NA	NA	NA	NA	NA	NA
P26196	86954.1	148115	189453	159027	99514.5	105991	157789	116379	190567	135708	144729	77934.7	109985	139939	232219	146443	128928	180569	168062	214894	168064	131459	119303	71974.7	83443.1	116538	64801.9
P26232	3465.1	NA	NA	18014.5	1689.5	NA	0	NA	NA	NA	11047.7	5568.23	NA	NA	NA	NA	NA	NA	NA	NA	NA	NA	NA	NA	NA	NA	NA
P26358	44605.6	137497	93147.8	61205.9	30921.6	82488.9	117401	89954.2	124413	79773	68508.8	54380	34707.6	84030.5	56793.9	56192.2	38501.3	32640.7	75147.4	94852.4	42241.9	119552	55476.5	3462.96	12031.7	24044.7	27600.2
P26368	41515.3	76459.4	64111.1	118116	33520.8	48659.1	94469.2	51635.8	117021	73282.8	67712.4	43667.8	144948	81970.5	86779.6	58550.1	144995	35537.7	78248.8	128034	91065	84754.6	46556.2	39873.3	60000.6	54782.7	40963.7
P26373	38894.6	165818	269207	98545.6	267077	137120	140186	108309	171109	252955	144510	86791.7	142911	143586	326054	112661	339234	232360	227801	150471	153319	176621	78365.6	93859	92130.1	109400	136156
P26440	54540.6	74155	132463	75162.1	137577	107634	102172	80167	93811.1	106387	73716.7	104878	77608.6	46461.4	53194.4	77237.9	55175.3	61701.8	127816	110890	71746.6	90860.7	81242.8	120110	42210.3	97072.5	113257
P26447	48266.2	135066	36554.4	87353.3	34039.2	35817.1	124563	71718.9	75758.1	115046	80151.3	209355	70776.7	73155.4	44673.2	124849	34188.1	49009.2	115699	603259	70240.6	126958	99693.2	41734.5	29104.8	106357	97038.5
P26572	34741.1	64411	60562.3	46841.1	28433.8	62475.8	24369.7	55038.5	41280	31582.4	25898.7	26169	26662.2	22801.6	29156.8	11432.6	18050.8	15698.8	51837.5	30979.1	10604.1	44607.6	42469.4	41209.6	31068.2	13385.7	31936.9
P26583	117617	67172.1	140012	101469	49425.5	88127.4	69930	89826	38526.7	49805	65589.6	48913.9	63229	32043.2	157235	82962.7	70764	92273.2	76252.7	66572.5	91355.8	54329.8	66118.7	24903.1	56868.2	83518.8	30522
P26599	79599.6	160429	146894	109369	50211.3	64441.6	57588.2	53958	94784.8	87150.9	103452	100444	71043.6	48152	38633.9	61568.3	46533.5	46532.6	44303.5	67771.6	29021.6	37527.9	40443.1	49680.3	49363.8	51946.1	30748.4
P26639	256301	188828	298537	284999	163241	292312	207772	187621	266425	126200	193197	170624	159013	168202	311267	356781	246158	151990	200528	267000	186559	204362	176417	156936	172439	178854	165473
P26640	206893	468329	380517	291616	196330	392693	253314	272980	351718	298588	337564	205392	190565	287341	275254	252293	256647	188879	380818	414293	270689	246194	221539	246394	272093	286904	227941
P26641	170690	411159	212121	214512	297922	151221	760396	316084	318025	238327	193570	221132	213305	319074	328534	513218	633799	361866	353636	448145	564070	604156	252491	257968	219532	253479	258036
P26678	NA	NA	NA	NA	NA	NA	NA	NA	NA	NA	NA	NA	NA	NA	NA	NA	NA	NA	NA	NA	NA	NA	NA	NA	8070.6	NA	NA
P26885	24049.3	26933.9	98945.9	32230.5	85684.1	67368.1	32173.4	20579.8	43775.2	91573.9	98875	49974.8	38282.2	NA	84216.7	47383.1	95282.2	45336.8	113004	69536.7	64252.4	12448.8	40292.7	31739	38923	36894.8	27672.7
P26927	15560.9	24657.9	NA	12422.1	NA	NA	NA	24325.9	NA	NA	10240	NA	NA	9572.1	4186.4	NA	NA	NA	NA	NA	6406.9	NA	10721.2	0	NA	NA	6056.6
P27105	111001	130481	279325	114010	96191.7	134303	94370.2	150830	219753	181604	142972	190866	116375	118359	182714	165706	224299	153012	140006	178914	200826	197124	80126.2	74863.8	81762.3	80020.5	137619
P27144	53898.5	130250	78073.1	67563.1	97517.6	117605	77039.7	145947	149803	97536.7	128510	65504.1	61317.4	79375.4	60061.6	43838.2	61824.7	101868	103327	50039.7	78358.6	70330.4	55887.4	63220.7	40437.4	68981.5	32055.2
P27169	5167	58396.6	32139.4	29139	41981.3	54975.1	97018.2	20392.8	70293.1	32145.1	24042.1	44834.7	28364.6	17590.2	46760.8	84966.3	106334	22133.1	29169.6	33921.5	17257	35170.1	32777.8	18939.5	22728.9	36026.9	32383.7
P27216	47421.8	92354.2	93093.2	79694.1	92678.8	127800	110460	152063	137340	117361	106287	104246	196504	107302	149369	112142	111295	77779.3	125079	87120.2	113791	118614	65887.3	107657	44594	82004.9	68948.2
P27338	186156	327990	226150	114519	181346	317623	308618	364735	368718	235621	183910	79558.6	255981	197491	287338	249676	311857	229588	188459	241215	221318	229691	180512	152532	196419	202951	144586
P27348	229732	1.02033e+06	425933	110688	192558	244924	168489	149387	258666	138712	206817	217616	159018	169190	404414	265745	240899	244907	366042	315251	194310	225250	134779	145355	72577	233256	119344
P27361	81607.2	137254	93217.9	33113	64741	81237.4	96108.6	147357	139062	146710	79309.1	116458	102213	127045	104784	69611.1	107192	66986.8	129647	155651	106311	91407.6	27959	59549.4	35975.9	29142.1	18958.2
P27448	NA	3184.6	NA	0	NA	NA	NA	NA	NA	4319.7	5474.1	NA	NA	NA	4798.4	7925.6	NA	NA	12616.5	7903.5	9708.5	11178.2	4080.6	NA	7513	11824.4	NA
P27449	NA	NA	NA	NA	5301.6	NA	NA	NA	NA	NA	NA	NA	NA	NA	NA	NA	NA	NA	NA	NA	NA	NA	NA	NA	NA	NA	NA
P27487	92301.6	154510	248716	68975.7	159417	108344	145934	200534	210206	218395	175752	165334	152853	106033	113702	149641	106943	95041	191765	107282	233336	148062	117690	107480	98034.3	100012	108027
P27540	10211	NA	NA	NA	NA	5496.4	NA	NA	7356.4	NA	NA	NA	NA	NA	NA	NA	NA	NA	NA	NA	NA	NA	NA	NA	NA	NA	NA
P27635	4954.73	13534.6	35028.6	50709	45306.9	146746	54926	47285	68709.5	40399.3	131519	38301.2	48373	91935.6	169957	199722	170391	94617	137308	45411.8	65801.1	128826	35153.2	19899.4	9748.6	16628.5	25084.9
P27658	NA	NA	NA	NA	NA	NA	NA	NA	NA	NA	9882.4	NA	NA	NA	15549.2	24656.3	NA	NA	14968	11943	NA	NA	NA	NA	NA	NA	NA
P27694	117851	252000	189630	147937	195302	220695	222421	125919	230844	177978	176445	164113	141028	123911	289255	183172	126789	156766	265341	118484	140585	155838	153550	212120	113213	72384.2	129692
P27695	56557.1	162886	157118	151171	52212	109830	62665.7	22597.4	87884	41792.2	67441.3	40454.7	63240.2	120636	117291	192011	124119	184452	66343.9	60849.5	83841	64636.2	112273	76328.5	104660	123559	91877.1
P27701	6374.9	4476.8	7831.2	17138.2	36428.5	NA	13261.4	26025	14904	NA	11145.1	9981.3	24201.7	NA	24966.4	41366.1	50477	NA	NA	7531.2	6098.2	NA	16415.8	NA	NA	17067.3	7010.51
P27707	32584.6	43160.7	NA	17868.2	10499	17633.3	7467.2	53804.2	32507.2	8843.8	11353.4	31084	40832.3	11797.8	36665.1	39859.3	20496	31043.7	7782.9	14715.9	1026	26050	2895.2	1829.7	NA	17716.7	0
P27708	97436.4	417301	321272	129556	114085	227900	196818	173642	242092	252227	142891	186141	134421	198787	258738	253718	104801	151346	224483	235162	142449	206958	141433	110619	154486	133475	131605
P27797	175902	1.32279e+06	465953	511309	337154	553572	284030	325955	357690	551328	328316	339724	265638	425155	812563	446986	327038	815618	703395	791423	331695	303713	260548	299801	386229	291628	255121
P27816	117284	202511	236296	91365.4	83096	104032	165419	144277	169855	194358	213791	120851	66664	144193	238013	204171	213695	153254	228186	188262	188917	180376	131268	133397	122905	110152	113231
P27824	309105	565932	654660	290681	380687	584249	428004	450952	638794	350903	345524	181797	256299	278261	432752	724427	489993	608101	754155	532825	387511	364393	308720	387825	355169	475100	348537
P27918	2056.8	18932.4	32387.6	NA	6013.5	3433.9	5789.3	22824.6	NA	3562.6	27433.9	NA	1371.7	13714	10769.6	8428.7	19237.1	4019.3	14926.6	10549.3	6688.2	2296.55	13277.4	6680.4	3186.7	21619.5	NA
P27930	NA	NA	NA	NA	NA	11057.5	NA	NA	NA	10022.7	NA	NA	NA	NA	NA	NA	NA	NA	9903.8	NA	6118.4	NA	NA	NA	NA	NA	NA
P27986	73095.3	137058	119483	19302	26462.3	63711.7	74512.4	60118.6	44034	61916.5	65516.6	38654.1	69835.5	61761.5	91208.6	46838.7	79633.5	49954	66688.9	83843.2	30524.5	42884	39270.5	30389.7	31519.6	50735.1	38651.5
P27987	NA	NA	NA	4302.3	1678.3	NA	NA	NA	NA	NA	13602.9	NA	NA	NA	NA	16146.3	NA	13028.2	4548.4	16724.2	NA	NA	NA	4365	4772.4	8627.7	NA
P28039	7019	NA	NA	NA	NA	NA	NA	NA	NA	NA	NA	7170.7	NA	21024.8	NA	NA	NA	NA	NA	12353	NA	NA	NA	NA	NA	NA	NA
P28062	100592	107055	196341	77952	103902	150841	130275	196281	132450	89091.5	86618.8	157160	88384.2	114459	52254.3	69291.6	43135.8	66216.7	70822.1	71854.7	48342.8	73358.1	73720.8	36582.7	71251.3	54205.3	44916.1
P28065	24735.2	338127	22110.1	9618.57	54942	76647.6	31954.4	34730.5	75793.8	84971.6	27748.8	62989	38252	24168	47033.3	25657.7	29871.4	46027.2	58457.8	66522	68446.7	37677	50493.3	36855.7	49219.2	34598.3	46792.8
P28066	83481.7	179585	145860	75373.5	124897	160532	130746	113100	190791	129943	185751	109054	162163	113932	147425	154667	239801	104915	184298	145430	169522	157075	292013	118862	143715	82188.3	153267
P28067	NA	NA	NA	3716.6	NA	NA	NA	NA	NA	NA	NA	NA	NA	NA	NA	NA	NA	NA	NA	NA	NA	NA	NA	NA	NA	NA	NA
P28068	NA	22213	21255.2	15247.5	5992	21776	22326.8	21811.4	17339.5	NA	NA	10734.8	NA	NA	NA	NA	15234.6	9162.1	NA	10981.3	NA	6745.4	26841.2	NA	11787.8	28921	8786.5
P28070	81638.3	126846	59228.7	69904.6	35314.9	77052.3	37390.8	51815.1	37935.6	46992.4	70671.2	27893.5	28470.1	17754.6	87644.4	34612.6	69817.4	100303	114259	191155	69352.9	131745	31389.2	15921.2	49355.5	61618.4	56317
P28072	40113.8	48400.3	29095.4	33464.4	10000.1	84423.6	17172.9	28555.5	50889.5	16206.1	18592.1	15271.2	41527	47033	60759.9	31564.7	51192.1	70439.4	47796.4	56347.2	28701.7	29785.8	34822.5	69565.4	61906.6	31737.2	26802.3
P28074	50751.9	36370.8	60433	35981.3	78898.7	41903	26320.5	22304.7	57961.3	53017.6	29122.6	45672.9	46580.5	23453	46424	55999.2	42886.8	47377.8	63313.7	59315.8	23315.9	57371.1	28522.5	25133.9	27716.4	38909.9	35419.3
P28161	30498.6	76840.6	118942	191721	63816.3	69704.4	34207.8	12603.4	39822.9	15310	34995.6	37187.2	27351.9	23980.3	113630	17408.5	142336	20723.1	45160.4	119687	40785	13962.3	54132	38755.2	51511.8	63018.3	64686.3
P28288	99997.1	164407	185869	78545.3	51059	73781.8	80145.8	86487.1	108554	92712.9	79027.4	47183.7	101824	96170.7	161932	77044.6	91352.8	88799.2	127214	41816.3	87630.6	58978.1	68905.1	64752.3	89378.4	53804.9	42487.3
P28289	4215.9	46086.3	11923	10142	36458	27468.3	18631.2	68614.5	63974.4	34486.7	70992.9	NA	50029.2	41329.4	12478.1	47066.6	41237.6	21415.1	58000.7	19229.2	30982.4	49056.6	11348.4	9590.96	14503.5	NA	21585.6
P28290	18111.4	8821.9	33818.6	22730.1	8846.3	12955.7	15205.5	3948.8	23201.9	30409.1	9359.69	2262.36	8904.1	11097.8	32210.4	11782.3	11805.3	12032.8	8414.62	21324.9	35149.4	13970.8	857.06	3445.09	NA	5160.2	6209.59
P28331	167455	531169	328958	288342	175716	295262	262431	264588	333808	340162	322667	245795	226334	208014	312661	398994	295085	218519	239707	361704	420379	343353	260258	184290	139447	218746	136009
[truncated: 5,995 more rows]

## Sheet: Extended Data Fig 7e,f
The expression levels and survival analysis of age-associated proteins in both humans and monkeys (related to Extended Data Fig. 7e,f).
[truncated: 21 more rows]
[truncated: 6 more columns]

[truncated: 1 more sheets: Extended Data Fig 7k]
